# Supplementary material for: Development of LC-FAIMS-MS and its application to lipidomics study of Acinetobacter baumannii infection
Source: J Lipid Res. 2024 Oct 10;65(11):100668. doi: 10.1016/j.jlr.2024.100668 (PMC11577210; doi:10.1016/j.jlr.2024.100668)
Supplement: Table S1 [file mmc1.xlsx]

## Sheet: LPC
	Subclass	short Name	Name	RT	CV	Precursor	frag1	frag2	frag3	frag4
	LPC (Lyso phosphatidylcholine)	LPC 2:0	LPC 2:0	30;33	29;34	344.111	168.043	59.0133	284.09	224.069
	LPC (Lyso phosphatidylcholine)	LPC 3:0	LPC 3:0	30;33	29;34	358.127	168.043	73.0289	298.106	224.069
	LPC (Lyso phosphatidylcholine)	LPC 4:0	LPC 4:0	30;33	29;34	372.142	168.043	87.0446	312.121	224.069
	LPC (Lyso phosphatidylcholine)	LPC 5:0	LPC 5:0	30;33	29;34	386.158	168.043	101.06	326.137	224.069
	LPC (Lyso phosphatidylcholine)	LPC 6:0	LPC 6:0	30;33	29;34	400.174	168.043	115.076	340.153	224.069
	LPC (Lyso phosphatidylcholine)	LPC 7:0	LPC 7:0	30;33	29;34	414.189	168.043	129.091	354.168	224.069
	LPC (Lyso phosphatidylcholine)	LPC 8:0	LPC 8:0	30;33	29;34	428.205	168.043	143.107	368.184	224.069
	LPC (Lyso phosphatidylcholine)	LPC 9:0	LPC 9:0	30;33	29;34	442.221	168.043	157.123	382.199	224.069
	LPC (Lyso phosphatidylcholine)	LPC 10:0	LPC 10:0	30;33	29;34	456.236	168.043	171.138	396.215	224.069
	LPC (Lyso phosphatidylcholine)	LPC 11:0	LPC 11:0	30;33	29;34	470.252	168.043	185.154	410.231	224.069
	LPC (Lyso phosphatidylcholine)	LPC 12:0	LPC 12:0	30;33	29;34	484.268	168.043	199.17	424.246	224.069
	LPC (Lyso phosphatidylcholine)	LPC 13:0	LPC 13:0	30;33	29;34	498.283	168.043	213.185	438.262	224.069
	LPC (Lyso phosphatidylcholine)	LPC 13:1	LPC 13:1	30;33	29;34	496.268	168.043	211.17	436.246	224.069
	LPC (Lyso phosphatidylcholine)	LPC 14:0	LPC 14:0	30;33	29;34	512.299	168.043	227.201	452.278	224.069
	LPC (Lyso phosphatidylcholine)	LPC 14:1	LPC 14:1	30;33	29;34	510.283	168.043	225.185	450.262	224.069
	LPC (Lyso phosphatidylcholine)	LPC 15:0	LPC 15:0	30;33	29;34	526.314	168.043	241.217	466.293	224.069
	LPC (Lyso phosphatidylcholine)	LPC 15:1	LPC 15:1	30;33	29;34	524.299	168.043	239.201	464.278	224.069
	LPC (Lyso phosphatidylcholine)	LPC 16:0	LPC 16:0	30;33	29;34	540.33	168.043	255.232	480.309	224.069
	LPC (Lyso phosphatidylcholine)	LPC 16:1	LPC 16:1	30;33	29;34	538.314	168.043	253.217	478.293	224.069
	LPC (Lyso phosphatidylcholine)	LPC 16:2	LPC 16:2	30;33	29;34	536.299	168.043	251.201	476.278	224.069
	LPC (Lyso phosphatidylcholine)	LPC 16:3	LPC 16:3	30;33	29;34	534.283	168.043	249.185	474.262	224.069
	LPC (Lyso phosphatidylcholine)	LPC 16:4	LPC 16:4	30;33	29;34	532.268	168.043	247.17	472.246	224.069
	LPC (Lyso phosphatidylcholine)	LPC 17:0	LPC 17:0	30;33	29;34	554.346	168.043	269.248	494.325	224.069
	LPC (Lyso phosphatidylcholine)	LPC 17:1	LPC 17:1	30;33	29;34	552.33	168.043	267.232	492.309	224.069
	LPC (Lyso phosphatidylcholine)	LPC 17:2	LPC 17:2	30;33	29;34	550.314	168.043	265.217	490.293	224.069
	LPC (Lyso phosphatidylcholine)	LPC 18:0	LPC 18:0	30;33	29;34	568.361	168.043	283.264	508.34	224.069
	LPC (Lyso phosphatidylcholine)	LPC 18:1	LPC 18:1	30;33	29;34	566.346	168.043	281.248	506.325	224.069
	LPC (Lyso phosphatidylcholine)	LPC 18:2	LPC 18:2	30;33	29;34	564.33	168.043	279.232	504.309	224.069
	LPC (Lyso phosphatidylcholine)	LPC 18:3	LPC 18:3	30;33	29;34	562.314	168.043	277.217	502.293	224.069
	LPC (Lyso phosphatidylcholine)	LPC 18:4	LPC 18:4	30;33	29;34	560.299	168.043	275.201	500.278	224.069
	LPC (Lyso phosphatidylcholine)	LPC 18:5	LPC 18:5	30;33	29;34	558.283	168.043	273.185	498.262	224.069
	LPC (Lyso phosphatidylcholine)	LPC 19:0	LPC 19:0	30;33	29;34	582.377	168.043	297.279	522.356	224.069
	LPC (Lyso phosphatidylcholine)	LPC 19:1	LPC 19:1	30;33	29;34	580.361	168.043	295.264	520.34	224.069
	LPC (Lyso phosphatidylcholine)	LPC 19:2	LPC 19:2	30;33	29;34	578.346	168.043	293.248	518.325	224.069
	LPC (Lyso phosphatidylcholine)	LPC 20:0	LPC 20:0	30;33	29;34	596.393	168.043	311.295	536.372	224.069
	LPC (Lyso phosphatidylcholine)	LPC 20:1	LPC 20:1	30;33	29;34	594.377	168.043	309.279	534.356	224.069
	LPC (Lyso phosphatidylcholine)	LPC 20:2	LPC 20:2	30;33	29;34	592.361	168.043	307.264	532.34	224.069
	LPC (Lyso phosphatidylcholine)	LPC 20:3	LPC 20:3	30;33	29;34	590.346	168.043	305.248	530.325	224.069
	LPC (Lyso phosphatidylcholine)	LPC 20:4	LPC 20:4	30;33	29;34	588.33	168.043	303.232	528.309	224.069
	LPC (Lyso phosphatidylcholine)	LPC 20:5	LPC 20:5	30;33	29;34	586.314	168.043	301.217	526.293	224.069
	LPC (Lyso phosphatidylcholine)	LPC 21:0	LPC 21:0	30;33	29;34	610.408	168.043	325.31	550.387	224.069
	LPC (Lyso phosphatidylcholine)	LPC 21:1	LPC 21:1	30;33	29;34	608.393	168.043	323.295	548.372	224.069
	LPC (Lyso phosphatidylcholine)	LPC 21:2	LPC 21:2	30;33	29;34	606.377	168.043	321.279	546.356	224.069
	LPC (Lyso phosphatidylcholine)	LPC 22:0	LPC 22:0	30;33	29;34	624.424	168.043	339.326	564.403	224.069
	LPC (Lyso phosphatidylcholine)	LPC 22:1	LPC 22:1	30;33	29;34	622.408	168.043	337.31	562.387	224.069
	LPC (Lyso phosphatidylcholine)	LPC 22:2	LPC 22:2	30;33	29;34	620.393	168.043	335.295	560.372	224.069
	LPC (Lyso phosphatidylcholine)	LPC 22:3	LPC 22:3	30;33	29;34	618.377	168.043	333.279	558.356	224.069
	LPC (Lyso phosphatidylcholine)	LPC 22:4	LPC 22:4	30;33	29;34	616.361	168.043	331.264	556.34	224.069
	LPC (Lyso phosphatidylcholine)	LPC 22:5	LPC 22:5	30;33	29;34	614.346	168.043	329.248	554.325	224.069
	LPC (Lyso phosphatidylcholine)	LPC 22:6	LPC 22:6	30;33	29;34	612.33	168.043	327.232	552.309	224.069
	LPC (Lyso phosphatidylcholine)	LPC 23:0	LPC 23:0	30;33	29;34	638.44	168.043	353.342	578.419	224.069
	LPC (Lyso phosphatidylcholine)	LPC 24:0	LPC 24:0	30;33	29;34	652.455	168.043	367.357	592.434	224.069
	LPC (Lyso phosphatidylcholine)	LPC 24:1	LPC 24:1	30;33	29;34	650.44	168.043	365.342	590.419	224.069
	LPC (Lyso phosphatidylcholine)	LPC 24:2	LPC 24:2	30;33	29;34	648.424	168.043	363.326	588.403	224.069
	LPC (Lyso phosphatidylcholine)	LPC 24:4	LPC 24:4	30;33	29;34	644.393	168.043	359.295	584.372	224.069
	LPC (Lyso phosphatidylcholine)	LPC 25:0	LPC 25:0	30;33	29;34	666.471	168.043	381.373	606.45	224.069
	LPC (Lyso phosphatidylcholine)	LPC 26:0	LPC 26:0	30;33	29;34	680.487	168.043	395.389	620.466	224.069
	LPC (Lyso phosphatidylcholine)	LPC 26:1	LPC 26:1	30;33	29;34	678.471	168.043	393.373	618.45	224.069
	LPC (Lyso phosphatidylcholine)	LPC 26:2	LPC 26:2	30;33	29;34	676.455	168.043	391.357	616.434	224.069
	LPC (Lyso phosphatidylcholine)	LPC 26:4	LPC 26:4	30;33	29;34	672.424	168.043	387.326	612.403	224.069
	LPC (Lyso phosphatidylcholine)	LPC 27:0	LPC 27:0	30;33	29;34	694.502	168.043	409.404	634.481	224.069

## Sheet: LPE
Subclass	Short Name	Name	RT	CV	Precursor	frag1	frag2	frag3	frag4	frag5	frag6
LPE (Lyso phosphatidylethanolamine)	LPE 2:0	LPE 2:0	28;31	34;39	256.059	140.012	59.0133	214.048	196.037	195.006	196.038
LPE (Lyso phosphatidylethanolamine)	LPE 3:0	LPE 3:0	28;31	34;39	270.074	140.012	73.0289	214.048	196.038	209.022	196.038
LPE (Lyso phosphatidylethanolamine)	LPE 4:0	LPE 4:0	28;31	34;39	284.09	140.012	87.0446	214.048	196.038	223.037	196.038
LPE (Lyso phosphatidylethanolamine)	LPE 5:0	LPE 5:0	28;31	34;39	298.106	140.012	101.06	214.048	196.038	237.053	196.038
LPE (Lyso phosphatidylethanolamine)	LPE 6:0	LPE 6:0	28;31	34;39	312.121	140.012	115.076	214.048	196.038	251.068	196.038
LPE (Lyso phosphatidylethanolamine)	LPE 7:0	LPE 7:0	28;31	34;39	326.137	140.012	129.091	214.048	196.038	265.084	196.038
LPE (Lyso phosphatidylethanolamine)	LPE 8:0	LPE 8:0	28;31	34;39	340.153	140.012	143.107	214.048	196.038	279.1	196.038
LPE (Lyso phosphatidylethanolamine)	LPE 9:0	LPE 9:0	28;31	34;39	354.168	140.012	157.123	214.048	196.038	293.115	196.038
LPE (Lyso phosphatidylethanolamine)	LPE 10:0	LPE 10:0	28;31	34;39	368.184	140.012	171.138	214.048	196.038	307.131	196.038
LPE (Lyso phosphatidylethanolamine)	LPE 11:0	LPE 11:0	28;31	34;39	382.199	140.012	185.154	214.048	196.038	321.147	196.038
LPE (Lyso phosphatidylethanolamine)	LPE 12:0	LPE 12:0	28;31	34;39	396.215	140.012	199.17	214.048	196.038	335.162	196.038
LPE (Lyso phosphatidylethanolamine)	LPE 13:0	LPE 13:0	28;31	34;39	410.231	140.012	213.185	214.048	196.038	349.178	196.038
LPE (Lyso phosphatidylethanolamine)	LPE 13:1	LPE 13:1	28;31	34;39	408.215	140.012	211.17	214.048	196.038	347.162	196.038
LPE (Lyso phosphatidylethanolamine)	LPE 14:0	LPE 14:0	28;31	34;39	424.246	140.012	227.201	214.048	196.038	363.194	196.038
LPE (Lyso phosphatidylethanolamine)	LPE 14:1	LPE 14:1	28;31	34;39	422.231	140.012	225.185	214.048	196.038	361.178	196.038
LPE (Lyso phosphatidylethanolamine)	LPE 15:0	LPE 15:0	28;31	34;39	438.262	140.012	241.217	214.048	196.038	377.209	196.038
LPE (Lyso phosphatidylethanolamine)	LPE 15:1	LPE 15:1	28;31	34;39	436.246	140.012	239.201	214.048	196.038	375.194	196.038
LPE (Lyso phosphatidylethanolamine)	LPE 16:0	LPE 16:0	28;31	34;39	452.278	140.012	255.232	214.048	196.038	391.225	196.038
LPE (Lyso phosphatidylethanolamine)	LPE 16:1	LPE 16:1	28;31	34;39	450.262	140.012	253.217	214.048	196.038	389.209	196.038
LPE (Lyso phosphatidylethanolamine)	LPE 16:2	LPE 16:2	28;31	34;39	448.246	140.012	251.201	214.048	196.038	387.194	196.038
LPE (Lyso phosphatidylethanolamine)	LPE 16:3	LPE 16:3	28;31	34;39	446.231	140.012	249.185	214.048	196.038	385.178	196.038
LPE (Lyso phosphatidylethanolamine)	LPE 16:4	LPE 16:4	28;31	34;39	444.215	140.012	247.17	214.048	196.038	383.162	196.038
LPE (Lyso phosphatidylethanolamine)	LPE 17:0	LPE 17:0	28;31	34;39	466.293	140.012	269.248	214.048	196.038	405.241	196.038
LPE (Lyso phosphatidylethanolamine)	LPE 17:1	LPE 17:1	28;31	34;39	464.278	140.012	267.232	214.048	196.038	403.225	196.038
LPE (Lyso phosphatidylethanolamine)	LPE 17:2	LPE 17:2	28;31	34;39	462.262	140.012	265.217	214.048	196.038	401.209	196.038
LPE (Lyso phosphatidylethanolamine)	LPE 18:0	LPE 18:0	28;31	34;39	480.309	140.012	283.264	214.048	196.038	419.256	196.038
LPE (Lyso phosphatidylethanolamine)	LPE 18:1	LPE 18:1	28;31	34;39	478.293	140.012	281.248	214.048	196.038	417.241	196.038
LPE (Lyso phosphatidylethanolamine)	LPE 18:2	LPE 18:2	28;31	34;39	476.278	140.012	279.232	214.048	196.038	415.225	196.038
LPE (Lyso phosphatidylethanolamine)	LPE 18:3	LPE 18:3	28;31	34;39	474.262	140.012	277.217	214.048	196.038	413.209	196.038
LPE (Lyso phosphatidylethanolamine)	LPE 18:4	LPE 18:4	28;31	34;39	472.246	140.012	275.201	214.048	196.038	411.194	196.038
LPE (Lyso phosphatidylethanolamine)	LPE 18:5	LPE 18:5	28;31	34;39	470.231	140.012	273.185	214.048	196.038	409.178	196.038
LPE (Lyso phosphatidylethanolamine)	LPE 19:0	LPE 19:0	28;31	34;39	494.325	140.012	297.279	214.048	196.038	433.272	196.038
LPE (Lyso phosphatidylethanolamine)	LPE 19:1	LPE 19:1	28;31	34;39	492.309	140.012	295.264	214.048	196.038	431.256	196.038
LPE (Lyso phosphatidylethanolamine)	LPE 19:2	LPE 19:2	28;31	34;39	490.293	140.012	293.248	214.048	196.038	429.241	196.038
LPE (Lyso phosphatidylethanolamine)	LPE 20:0	LPE 20:0	28;31	34;39	508.34	140.012	311.295	214.048	196.038	447.288	196.038
LPE (Lyso phosphatidylethanolamine)	LPE 20:1	LPE 20:1	28;31	34;39	506.325	140.012	309.279	214.048	196.038	445.272	196.038
LPE (Lyso phosphatidylethanolamine)	LPE 20:2	LPE 20:2	28;31	34;39	504.309	140.012	307.264	214.048	196.038	443.256	196.038
LPE (Lyso phosphatidylethanolamine)	LPE 20:3	LPE 20:3	28;31	34;39	502.293	140.012	305.248	214.048	196.038	441.241	196.038
LPE (Lyso phosphatidylethanolamine)	LPE 20:4	LPE 20:4	28;31	34;39	500.278	140.012	303.232	214.048	196.038	439.225	196.038
LPE (Lyso phosphatidylethanolamine)	LPE 20:5	LPE 20:5	28;31	34;39	498.262	140.012	301.217	214.048	196.038	437.209	196.038
LPE (Lyso phosphatidylethanolamine)	LPE 21:0	LPE 21:0	28;31	34;39	522.356	140.012	325.31	214.048	196.038	461.303	196.038
LPE (Lyso phosphatidylethanolamine)	LPE 21:1	LPE 21:1	28;31	34;39	520.34	140.012	323.295	214.048	196.038	459.288	196.038
LPE (Lyso phosphatidylethanolamine)	LPE 21:2	LPE 21:2	28;31	34;39	518.325	140.012	321.279	214.048	196.038	457.272	196.038
LPE (Lyso phosphatidylethanolamine)	LPE 22:0	LPE 22:0	28;31	34;39	536.372	140.012	339.326	214.048	196.038	475.319	196.038
LPE (Lyso phosphatidylethanolamine)	LPE 22:1	LPE 22:1	28;31	34;39	534.356	140.012	337.31	214.048	196.038	473.303	196.038
LPE (Lyso phosphatidylethanolamine)	LPE 22:2	LPE 22:2	28;31	34;39	532.34	140.012	335.295	214.048	196.038	471.288	196.038
LPE (Lyso phosphatidylethanolamine)	LPE 22:3	LPE 22:3	28;31	34;39	530.325	140.012	333.279	214.048	196.038	469.272	196.038
LPE (Lyso phosphatidylethanolamine)	LPE 22:4	LPE 22:4	28;31	34;39	528.309	140.012	331.264	214.048	196.038	467.256	196.038
LPE (Lyso phosphatidylethanolamine)	LPE 22:5	LPE 22:5	28;31	34;39	526.293	140.012	329.248	214.048	196.038	465.241	196.038
LPE (Lyso phosphatidylethanolamine)	LPE 22:6	LPE 22:6	28;31	34;39	524.278	140.012	327.232	214.048	196.038	463.225	196.038
LPE (Lyso phosphatidylethanolamine)	LPE 23:0	LPE 23:0	28;31	34;39	550.387	140.012	353.342	214.048	196.038	489.335	196.038
LPE (Lyso phosphatidylethanolamine)	LPE 24:0	LPE 24:0	28;31	34;39	564.403	140.012	367.357	214.048	196.038	503.35	196.038
LPE (Lyso phosphatidylethanolamine)	LPE 24:1	LPE 24:1	28;31	34;39	562.387	140.012	365.342	214.048	196.038	501.335	196.038
LPE (Lyso phosphatidylethanolamine)	LPE 24:2	LPE 24:2	28;31	34;39	560.372	140.012	363.326	214.048	196.038	499.319	196.038
LPE (Lyso phosphatidylethanolamine)	LPE 24:4	LPE 24:4	28;31	34;39	556.34	140.012	359.295	214.048	196.038	495.288	196.038
LPE (Lyso phosphatidylethanolamine)	LPE 25:0	LPE 25:0	28;31	34;39	578.419	140.012	381.373	214.048	196.038	517.366	196.038
LPE (Lyso phosphatidylethanolamine)	LPE 26:0	LPE 26:0	28;31	34;39	592.434	140.012	395.389	214.048	196.038	531.381	196.038
LPE (Lyso phosphatidylethanolamine)	LPE 26:1	LPE 26:1	28;31	34;39	590.419	140.012	393.373	214.048	196.038	529.366	196.038
LPE (Lyso phosphatidylethanolamine)	LPE 26:2	LPE 26:2	28;31	34;39	588.403	140.012	391.357	214.048	196.038	527.35	196.038
LPE (Lyso phosphatidylethanolamine)	LPE 26:4	LPE 26:4	28;31	34;39	584.372	140.012	387.326	214.048	196.038	523.319	196.038
LPE (Lyso phosphatidylethanolamine)	LPE 27:0	LPE 27:0	28;31	34;39	606.45	140.012	409.404	214.048	196.038	545.397	196.038

## Sheet: LPG
Subclass	short Name	Name	RT	CV	Precursor	frag1	frag2	frag3	frag4
LPG (Lyso phosphatidylglycerol)	LPG 2:0	LPG 2:0	25;28	39;39	287.054	152.996	59.0139	227.033	245.043
LPG (Lyso phosphatidylglycerol)	LPG 3:0	LPG 3:0	25;28	39;39	301.069	152.996	73.0295	227.033	245.043
LPG (Lyso phosphatidylglycerol)	LPG 4:0	LPG 4:0	25;28	39;39	315.085	152.996	87.0452	227.033	245.043
LPG (Lyso phosphatidylglycerol)	LPG 5:0	LPG 5:0	25;28	39;39	329.101	152.996	101.061	227.033	245.043
LPG (Lyso phosphatidylglycerol)	LPG 6:0	LPG 6:0	25;28	39;39	343.116	152.996	115.076	227.033	245.043
LPG (Lyso phosphatidylglycerol)	LPG 7:0	LPG 7:0	25;28	39;39	357.132	152.996	129.092	227.033	245.043
LPG (Lyso phosphatidylglycerol)	LPG 8:0	LPG 8:0	25;28	39;39	371.148	152.996	143.108	227.033	245.043
LPG (Lyso phosphatidylglycerol)	LPG 9:0	LPG 9:0	25;28	39;39	385.163	152.996	157.123	227.033	245.043
LPG (Lyso phosphatidylglycerol)	LPG 10:0	LPG 10:0	25;28	39;39	399.179	152.996	171.139	227.033	245.043
LPG (Lyso phosphatidylglycerol)	LPG 11:0	LPG 11:0	25;28	39;39	413.195	152.996	185.155	227.033	245.043
LPG (Lyso phosphatidylglycerol)	LPG 12:0	LPG 12:0	25;28	39;39	427.21	152.996	199.17	227.033	245.043
LPG (Lyso phosphatidylglycerol)	LPG 13:0	LPG 13:0	25;28	39;39	441.226	152.996	213.186	227.033	245.043
LPG (Lyso phosphatidylglycerol)	LPG 13:1	LPG 13:1	25;28	39;39	439.21	152.996	211.17	227.033	245.043
LPG (Lyso phosphatidylglycerol)	LPG 14:0	LPG 14:0	25;28	39;39	455.242	152.996	227.202	227.033	245.043
LPG (Lyso phosphatidylglycerol)	LPG 14:1	LPG 14:1	25;28	39;39	453.226	152.996	225.186	227.033	245.043
LPG (Lyso phosphatidylglycerol)	LPG 15:0	LPG 15:0	25;28	39;39	469.257	152.996	241.217	227.033	245.043
LPG (Lyso phosphatidylglycerol)	LPG 15:1	LPG 15:1	25;28	39;39	467.242	152.996	239.202	227.033	245.043
LPG (Lyso phosphatidylglycerol)	LPG 16:0	LPG 16:0	25;28	39;39	483.273	152.996	255.233	227.033	245.043
LPG (Lyso phosphatidylglycerol)	LPG 16:1	LPG 16:1	25;28	39;39	481.257	152.996	253.217	227.033	245.043
LPG (Lyso phosphatidylglycerol)	LPG 16:2	LPG 16:2	25;28	39;39	479.242	152.996	251.202	227.033	245.043
LPG (Lyso phosphatidylglycerol)	LPG 16:3	LPG 16:3	25;28	39;39	477.226	152.996	249.186	227.033	245.043
LPG (Lyso phosphatidylglycerol)	LPG 16:4	LPG 16:4	25;28	39;39	475.21	152.996	247.17	227.033	245.043
LPG (Lyso phosphatidylglycerol)	LPG 17:0	LPG 17:0	25;28	39;39	497.288	152.996	269.249	227.033	245.043
LPG (Lyso phosphatidylglycerol)	LPG 17:1	LPG 17:1	25;28	39;39	495.273	152.996	267.233	227.033	245.043
LPG (Lyso phosphatidylglycerol)	LPG 17:2	LPG 17:2	25;28	39;39	493.257	152.996	265.217	227.033	245.043
LPG (Lyso phosphatidylglycerol)	LPG 18:0	LPG 18:0	25;28	39;39	511.304	152.996	283.264	227.033	245.043
LPG (Lyso phosphatidylglycerol)	LPG 18:1	LPG 18:1	25;28	39;39	509.288	152.996	281.249	227.033	245.043
LPG (Lyso phosphatidylglycerol)	LPG 18:2	LPG 18:2	25;28	39;39	507.273	152.996	279.233	227.033	245.043
LPG (Lyso phosphatidylglycerol)	LPG 18:3	LPG 18:3	25;28	39;39	505.257	152.996	277.217	227.033	245.043
LPG (Lyso phosphatidylglycerol)	LPG 18:4	LPG 18:4	25;28	39;39	503.242	152.996	275.202	227.033	245.043
LPG (Lyso phosphatidylglycerol)	LPG 18:5	LPG 18:5	25;28	39;39	501.226	152.996	273.186	227.033	245.043
LPG (Lyso phosphatidylglycerol)	LPG 19:0	LPG 19:0	25;28	39;39	525.32	152.996	297.28	227.033	245.043
LPG (Lyso phosphatidylglycerol)	LPG 19:1	LPG 19:1	25;28	39;39	523.304	152.996	295.264	227.033	245.043
LPG (Lyso phosphatidylglycerol)	LPG 19:2	LPG 19:2	25;28	39;39	521.288	152.996	293.249	227.033	245.043
LPG (Lyso phosphatidylglycerol)	LPG 20:0	LPG 20:0	25;28	39;39	539.335	152.996	311.296	227.033	245.043
LPG (Lyso phosphatidylglycerol)	LPG 20:1	LPG 20:1	25;28	39;39	537.32	152.996	309.28	227.033	245.043
LPG (Lyso phosphatidylglycerol)	LPG 20:2	LPG 20:2	25;28	39;39	535.304	152.996	307.264	227.033	245.043
LPG (Lyso phosphatidylglycerol)	LPG 20:3	LPG 20:3	25;28	39;39	533.288	152.996	305.249	227.033	245.043
LPG (Lyso phosphatidylglycerol)	LPG 20:4	LPG 20:4	25;28	39;39	531.273	152.996	303.233	227.033	245.043
LPG (Lyso phosphatidylglycerol)	LPG 20:5	LPG 20:5	25;28	39;39	529.257	152.996	301.217	227.033	245.043
LPG (Lyso phosphatidylglycerol)	LPG 21:0	LPG 21:0	25;28	39;39	553.351	152.996	325.311	227.033	245.043
LPG (Lyso phosphatidylglycerol)	LPG 21:1	LPG 21:1	25;28	39;39	551.335	152.996	323.296	227.033	245.043
LPG (Lyso phosphatidylglycerol)	LPG 21:2	LPG 21:2	25;28	39;39	549.32	152.996	321.28	227.033	245.043
LPG (Lyso phosphatidylglycerol)	LPG 22:0	LPG 22:0	25;28	39;39	567.367	152.996	339.327	227.033	245.043
LPG (Lyso phosphatidylglycerol)	LPG 22:1	LPG 22:1	25;28	39;39	565.351	152.996	337.311	227.033	245.043
LPG (Lyso phosphatidylglycerol)	LPG 22:2	LPG 22:2	25;28	39;39	563.335	152.996	335.296	227.033	245.043
LPG (Lyso phosphatidylglycerol)	LPG 22:3	LPG 22:3	25;28	39;39	561.32	152.996	333.28	227.033	245.043
LPG (Lyso phosphatidylglycerol)	LPG 22:4	LPG 22:4	25;28	39;39	559.304	152.996	331.264	227.033	245.043
LPG (Lyso phosphatidylglycerol)	LPG 22:5	LPG 22:5	25;28	39;39	557.288	152.996	329.249	227.033	245.043
LPG (Lyso phosphatidylglycerol)	LPG 22:6	LPG 22:6	25;28	39;39	555.273	152.996	327.233	227.033	245.043
LPG (Lyso phosphatidylglycerol)	LPG 23:0	LPG 23:0	25;28	39;39	581.382	152.996	353.343	227.033	245.043
LPG (Lyso phosphatidylglycerol)	LPG 24:0	LPG 24:0	25;28	39;39	595.398	152.996	367.358	227.033	245.043
LPG (Lyso phosphatidylglycerol)	LPG 24:1	LPG 24:1	25;28	39;39	593.382	152.996	365.343	227.033	245.043
LPG (Lyso phosphatidylglycerol)	LPG 24:2	LPG 24:2	25;28	39;39	591.367	152.996	363.327	227.033	245.043
LPG (Lyso phosphatidylglycerol)	LPG 24:4	LPG 24:4	25;28	39;39	587.335	152.996	359.296	227.033	245.043
LPG (Lyso phosphatidylglycerol)	LPG 25:0	LPG 25:0	25;28	39;39	609.414	152.996	381.374	227.033	245.043
LPG (Lyso phosphatidylglycerol)	LPG 26:0	LPG 26:0	25;28	39;39	623.429	152.996	395.389	227.033	245.043
LPG (Lyso phosphatidylglycerol)	LPG 26:1	LPG 26:1	25;28	39;39	621.414	152.996	393.374	227.033	245.043
LPG (Lyso phosphatidylglycerol)	LPG 26:2	LPG 26:2	25;28	39;39	619.398	152.996	391.358	227.033	245.043
LPG (Lyso phosphatidylglycerol)	LPG 26:4	LPG 26:4	25;28	39;39	615.367	152.996	387.327	227.033	245.043
LPG (Lyso phosphatidylglycerol)	LPG 27:0	LPG 27:0	25;28	39;39	637.445	152.996	409.405	227.033	245.043

## Sheet: LPA
Subclass	Short Name	Name	RT	CV	Precursor	frag1	frag2	frag3
LPA (Lyso phosphatidic acid)	LPA 2:0	LPA 2:0	25;28	39;39	213.017	152.996	59.0139	78.9591
LPA (Lyso phosphatidic acid)	LPA 3:0	LPA 3:0	25;28	39;39	227.033	152.996	73.0295	78.9591
LPA (Lyso phosphatidic acid)	LPA 4:0	LPA 4:0	25;28	39;39	241.048	152.996	87.0452	78.9591
LPA (Lyso phosphatidic acid)	LPA 5:0	LPA 5:0	25;28	39;39	255.064	152.996	101.061	78.9591
LPA (Lyso phosphatidic acid)	LPA 6:0	LPA 6:0	25;28	39;39	269.08	152.996	115.076	78.9591
LPA (Lyso phosphatidic acid)	LPA 7:0	LPA 7:0	25;28	39;39	283.095	152.996	129.092	78.9591
LPA (Lyso phosphatidic acid)	LPA 8:0	LPA 8:0	25;28	39;39	297.111	152.996	143.108	78.9591
LPA (Lyso phosphatidic acid)	LPA 9:0	LPA 9:0	25;28	39;39	311.127	152.996	157.123	78.9591
LPA (Lyso phosphatidic acid)	LPA 10:0	LPA 10:0	25;28	39;39	325.142	152.996	171.139	78.9591
LPA (Lyso phosphatidic acid)	LPA 11:0	LPA 11:0	25;28	39;39	339.158	152.996	185.155	78.9591
LPA (Lyso phosphatidic acid)	LPA 12:0	LPA 12:0	25;28	39;39	353.173	152.996	199.17	78.9591
LPA (Lyso phosphatidic acid)	LPA 13:0	LPA 13:0	25;28	39;39	367.189	152.996	213.186	78.9591
LPA (Lyso phosphatidic acid)	LPA 13:1	LPA 13:1	25;28	39;39	365.173	152.996	211.17	78.9591
LPA (Lyso phosphatidic acid)	LPA 14:0	LPA 14:0	25;28	39;39	381.205	152.996	227.202	78.9591
LPA (Lyso phosphatidic acid)	LPA 14:1	LPA 14:1	25;28	39;39	379.189	152.996	225.186	78.9591
LPA (Lyso phosphatidic acid)	LPA 15:0	LPA 15:0	25;28	39;39	395.22	152.996	241.217	78.9591
LPA (Lyso phosphatidic acid)	LPA 15:1	LPA 15:1	25;28	39;39	393.205	152.996	239.202	78.9591
LPA (Lyso phosphatidic acid)	LPA 16:0	LPA 16:0	25;28	39;39	409.236	152.996	255.233	78.9591
LPA (Lyso phosphatidic acid)	LPA 16:1	LPA 16:1	25;28	39;39	407.22	152.996	253.217	78.9591
LPA (Lyso phosphatidic acid)	LPA 16:2	LPA 16:2	25;28	39;39	405.205	152.996	251.202	78.9591
LPA (Lyso phosphatidic acid)	LPA 16:3	LPA 16:3	25;28	39;39	403.189	152.996	249.186	78.9591
LPA (Lyso phosphatidic acid)	LPA 16:4	LPA 16:4	25;28	39;39	401.173	152.996	247.17	78.9591
LPA (Lyso phosphatidic acid)	LPA 17:0	LPA 17:0	25;28	39;39	423.252	152.996	269.249	78.9591
LPA (Lyso phosphatidic acid)	LPA 17:1	LPA 17:1	25;28	39;39	421.236	152.996	267.233	78.9591
LPA (Lyso phosphatidic acid)	LPA 17:2	LPA 17:2	25;28	39;39	419.22	152.996	265.217	78.9591
LPA (Lyso phosphatidic acid)	LPA 18:0	LPA 18:0	25;28	39;39	437.267	152.996	283.264	78.9591
LPA (Lyso phosphatidic acid)	LPA 18:1	LPA 18:1	25;28	39;39	435.252	152.996	281.249	78.9591
LPA (Lyso phosphatidic acid)	LPA 18:2	LPA 18:2	25;28	39;39	433.236	152.996	279.233	78.9591
LPA (Lyso phosphatidic acid)	LPA 18:3	LPA 18:3	25;28	39;39	431.22	152.996	277.217	78.9591
LPA (Lyso phosphatidic acid)	LPA 18:4	LPA 18:4	25;28	39;39	429.205	152.996	275.202	78.9591
LPA (Lyso phosphatidic acid)	LPA 18:5	LPA 18:5	25;28	39;39	427.189	152.996	273.186	78.9591
LPA (Lyso phosphatidic acid)	LPA 19:0	LPA 19:0	25;28	39;39	451.283	152.996	297.28	78.9591
LPA (Lyso phosphatidic acid)	LPA 19:1	LPA 19:1	25;28	39;39	449.267	152.996	295.264	78.9591
LPA (Lyso phosphatidic acid)	LPA 19:2	LPA 19:2	25;28	39;39	447.252	152.996	293.249	78.9591
LPA (Lyso phosphatidic acid)	LPA 20:0	LPA 20:0	25;28	39;39	465.299	152.996	311.296	78.9591
LPA (Lyso phosphatidic acid)	LPA 20:1	LPA 20:1	25;28	39;39	463.283	152.996	309.28	78.9591
LPA (Lyso phosphatidic acid)	LPA 20:2	LPA 20:2	25;28	39;39	461.267	152.996	307.264	78.9591
LPA (Lyso phosphatidic acid)	LPA 20:3	LPA 20:3	25;28	39;39	459.252	152.996	305.249	78.9591
LPA (Lyso phosphatidic acid)	LPA 20:4	LPA 20:4	25;28	39;39	457.236	152.996	303.233	78.9591
LPA (Lyso phosphatidic acid)	LPA 20:5	LPA 20:5	25;28	39;39	455.22	152.996	301.217	78.9591
LPA (Lyso phosphatidic acid)	LPA 21:0	LPA 21:0	25;28	39;39	479.314	152.996	325.311	78.9591
LPA (Lyso phosphatidic acid)	LPA 21:1	LPA 21:1	25;28	39;39	477.299	152.996	323.296	78.9591
LPA (Lyso phosphatidic acid)	LPA 21:2	LPA 21:2	25;28	39;39	475.283	152.996	321.28	78.9591
LPA (Lyso phosphatidic acid)	LPA 22:0	LPA 22:0	25;28	39;39	493.33	152.996	339.327	78.9591
LPA (Lyso phosphatidic acid)	LPA 22:1	LPA 22:1	25;28	39;39	491.314	152.996	337.311	78.9591
LPA (Lyso phosphatidic acid)	LPA 22:2	LPA 22:2	25;28	39;39	489.299	152.996	335.296	78.9591
LPA (Lyso phosphatidic acid)	LPA 22:3	LPA 22:3	25;28	39;39	487.283	152.996	333.28	78.9591
LPA (Lyso phosphatidic acid)	LPA 22:4	LPA 22:4	25;28	39;39	485.267	152.996	331.264	78.9591
LPA (Lyso phosphatidic acid)	LPA 22:5	LPA 22:5	25;28	39;39	483.252	152.996	329.249	78.9591
LPA (Lyso phosphatidic acid)	LPA 22:6	LPA 22:6	25;28	39;39	481.236	152.996	327.233	78.9591
LPA (Lyso phosphatidic acid)	LPA 23:0	LPA 23:0	25;28	39;39	507.346	152.996	353.343	78.9591
LPA (Lyso phosphatidic acid)	LPA 24:0	LPA 24:0	25;28	39;39	521.361	152.996	367.358	78.9591
LPA (Lyso phosphatidic acid)	LPA 24:1	LPA 24:1	25;28	39;39	519.346	152.996	365.343	78.9591
LPA (Lyso phosphatidic acid)	LPA 24:2	LPA 24:2	25;28	39;39	517.33	152.996	363.327	78.9591
LPA (Lyso phosphatidic acid)	LPA 24:4	LPA 24:4	25;28	39;39	513.299	152.996	359.296	78.9591
LPA (Lyso phosphatidic acid)	LPA 25:0	LPA 25:0	25;28	39;39	535.377	152.996	381.374	78.9591
LPA (Lyso phosphatidic acid)	LPA 26:0	LPA 26:0	25;28	39;39	549.393	152.996	395.389	78.9591
LPA (Lyso phosphatidic acid)	LPA 26:1	LPA 26:1	25;28	39;39	547.377	152.996	393.374	78.9591
LPA (Lyso phosphatidic acid)	LPA 26:2	LPA 26:2	25;28	39;39	545.361	152.996	391.358	78.9591
LPA (Lyso phosphatidic acid)	LPA 26:4	LPA 26:4	25;28	39;39	541.33	152.996	387.327	78.9591
LPA (Lyso phosphatidic acid)	LPA 27:0	LPA 27:0	25;28	39;39	563.408	152.996	409.405	78.9591

## Sheet: LPS
Subclass	Short Name	Name	RT	CV	Precursor	frag1	frag2	frag3	frag4
					[M-H]- Precursor Mass	[M-C3H6NO2-H]-	SN1-H	[M-SN1-C3H6NO2-H2O]-	PO3-
LPS (lyso phosphatidylserine)	LPS 2:0	LPS 2:0	25;27	39;39	300.049	213.017	59.0139	152.996	78.9591
LPS (lyso phosphatidylserine)	LPS 3:0	LPS 3:0	25;27	39;39	314.065	227.033	73.0295	152.996	78.9591
LPS (lyso phosphatidylserine)	LPS 4:0	LPS 4:0	25;27	39;39	328.08	241.048	87.0452	152.996	78.9591
LPS (lyso phosphatidylserine)	LPS 5:0	LPS 5:0	25;27	39;39	342.096	255.064	101.061	152.996	78.9591
LPS (lyso phosphatidylserine)	LPS 6:0	LPS 6:0	25;27	39;39	356.112	269.08	115.076	152.996	78.9591
LPS (lyso phosphatidylserine)	LPS 7:0	LPS 7:0	25;27	39;39	370.127	283.095	129.092	152.996	78.9591
LPS (lyso phosphatidylserine)	LPS 8:0	LPS 8:0	25;27	39;39	384.143	297.111	143.108	152.996	78.9591
LPS (lyso phosphatidylserine)	LPS 9:0	LPS 9:0	25;27	39;39	398.159	311.127	157.123	152.996	78.9591
LPS (lyso phosphatidylserine)	LPS 10:0	LPS 10:0	25;27	39;39	412.174	325.142	171.139	152.996	78.9591
LPS (lyso phosphatidylserine)	LPS 11:0	LPS 11:0	25;27	39;39	426.19	339.158	185.155	152.996	78.9591
LPS (lyso phosphatidylserine)	LPS 12:0	LPS 12:0	25;27	39;39	440.205	353.173	199.17	152.996	78.9591
LPS (lyso phosphatidylserine)	LPS 13:0	LPS 13:0	25;27	39;39	454.221	367.189	213.186	152.996	78.9591
LPS (lyso phosphatidylserine)	LPS 13:1	LPS 13:1	25;27	39;39	452.205	365.173	211.17	152.996	78.9591
LPS (lyso phosphatidylserine)	LPS 14:0	LPS 14:0	25;27	39;39	468.237	381.205	227.202	152.996	78.9591
LPS (lyso phosphatidylserine)	LPS 14:1	LPS 14:1	25;27	39;39	466.221	379.189	225.186	152.996	78.9591
LPS (lyso phosphatidylserine)	LPS 15:0	LPS 15:0	25;27	39;39	482.252	395.22	241.217	152.996	78.9591
LPS (lyso phosphatidylserine)	LPS 15:1	LPS 15:1	25;27	39;39	480.237	393.205	239.202	152.996	78.9591
LPS (lyso phosphatidylserine)	LPS 16:0	LPS 16:0	25;27	39;39	496.268	409.236	255.233	152.996	78.9591
LPS (lyso phosphatidylserine)	LPS 16:1	LPS 16:1	25;27	39;39	494.252	407.22	253.217	152.996	78.9591
LPS (lyso phosphatidylserine)	LPS 16:2	LPS 16:2	25;27	39;39	492.237	405.205	251.202	152.996	78.9591
LPS (lyso phosphatidylserine)	LPS 16:3	LPS 16:3	25;27	39;39	490.221	403.189	249.186	152.996	78.9591
LPS (lyso phosphatidylserine)	LPS 16:4	LPS 16:4	25;27	39;39	488.205	401.173	247.17	152.996	78.9591
LPS (lyso phosphatidylserine)	LPS 17:0	LPS 17:0	25;27	39;39	510.284	423.252	269.249	152.996	78.9591
LPS (lyso phosphatidylserine)	LPS 17:1	LPS 17:1	25;27	39;39	508.268	421.236	267.233	152.996	78.9591
LPS (lyso phosphatidylserine)	LPS 17:2	LPS 17:2	25;27	39;39	506.252	419.22	265.217	152.996	78.9591
LPS (lyso phosphatidylserine)	LPS 18:0	LPS 18:0	25;27	39;39	524.299	437.267	283.264	152.996	78.9591
LPS (lyso phosphatidylserine)	LPS 18:1	LPS 18:1	25;27	39;39	522.284	435.252	281.249	152.996	78.9591
LPS (lyso phosphatidylserine)	LPS 18:2	LPS 18:2	25;27	39;39	520.268	433.236	279.233	152.996	78.9591
LPS (lyso phosphatidylserine)	LPS 18:3	LPS 18:3	25;27	39;39	518.252	431.22	277.217	152.996	78.9591
LPS (lyso phosphatidylserine)	LPS 18:4	LPS 18:4	25;27	39;39	516.237	429.205	275.202	152.996	78.9591
LPS (lyso phosphatidylserine)	LPS 18:5	LPS 18:5	25;27	39;39	514.221	427.189	273.186	152.996	78.9591
LPS (lyso phosphatidylserine)	LPS 19:0	LPS 19:0	25;27	39;39	538.315	451.283	297.28	152.996	78.9591
LPS (lyso phosphatidylserine)	LPS 19:1	LPS 19:1	25;27	39;39	536.299	449.267	295.264	152.996	78.9591
LPS (lyso phosphatidylserine)	LPS 19:2	LPS 19:2	25;27	39;39	534.284	447.252	293.249	152.996	78.9591
LPS (lyso phosphatidylserine)	LPS 20:0	LPS 20:0	25;27	39;39	552.331	465.299	311.296	152.996	78.9591
LPS (lyso phosphatidylserine)	LPS 20:1	LPS 20:1	25;27	39;39	550.315	463.283	309.28	152.996	78.9591
LPS (lyso phosphatidylserine)	LPS 20:2	LPS 20:2	25;27	39;39	548.299	461.267	307.264	152.996	78.9591
LPS (lyso phosphatidylserine)	LPS 20:3	LPS 20:3	25;27	39;39	546.284	459.252	305.249	152.996	78.9591
LPS (lyso phosphatidylserine)	LPS 20:4	LPS 20:4	25;27	39;39	544.268	457.236	303.233	152.996	78.9591
LPS (lyso phosphatidylserine)	LPS 20:5	LPS 20:5	25;27	39;39	542.252	455.22	301.217	152.996	78.9591
LPS (lyso phosphatidylserine)	LPS 21:0	LPS 21:0	25;27	39;39	566.346	479.314	325.311	152.996	78.9591
LPS (lyso phosphatidylserine)	LPS 21:1	LPS 21:1	25;27	39;39	564.331	477.299	323.296	152.996	78.9591
LPS (lyso phosphatidylserine)	LPS 21:2	LPS 21:2	25;27	39;39	562.315	475.283	321.28	152.996	78.9591
LPS (lyso phosphatidylserine)	LPS 22:0	LPS 22:0	25;27	39;39	580.362	493.33	339.327	152.996	78.9591
LPS (lyso phosphatidylserine)	LPS 22:1	LPS 22:1	25;27	39;39	578.346	491.314	337.311	152.996	78.9591
LPS (lyso phosphatidylserine)	LPS 22:2	LPS 22:2	25;27	39;39	576.331	489.299	335.296	152.996	78.9591
LPS (lyso phosphatidylserine)	LPS 22:3	LPS 22:3	25;27	39;39	574.315	487.283	333.28	152.996	78.9591
LPS (lyso phosphatidylserine)	LPS 22:4	LPS 22:4	25;27	39;39	572.299	485.267	331.264	152.996	78.9591
LPS (lyso phosphatidylserine)	LPS 22:5	LPS 22:5	25;27	39;39	570.284	483.252	329.249	152.996	78.9591
LPS (lyso phosphatidylserine)	LPS 22:6	LPS 22:6	25;27	39;39	568.268	481.236	327.233	152.996	78.9591
LPS (lyso phosphatidylserine)	LPS 23:0	LPS 23:0	25;27	39;39	594.378	507.346	353.343	152.996	78.9591
LPS (lyso phosphatidylserine)	LPS 24:0	LPS 24:0	25;27	39;39	608.393	521.361	367.358	152.996	78.9591
LPS (lyso phosphatidylserine)	LPS 24:1	LPS 24:1	25;27	39;39	606.378	519.346	365.343	152.996	78.9591
LPS (lyso phosphatidylserine)	LPS 24:2	LPS 24:2	25;27	39;39	604.362	517.33	363.327	152.996	78.9591
LPS (lyso phosphatidylserine)	LPS 24:4	LPS 24:4	25;27	39;39	600.331	513.299	359.296	152.996	78.9591
LPS (lyso phosphatidylserine)	LPS 25:0	LPS 25:0	25;27	39;39	622.409	535.377	381.374	152.996	78.9591
LPS (lyso phosphatidylserine)	LPS 26:0	LPS 26:0	25;27	39;39	636.425	549.393	395.389	152.996	78.9591
LPS (lyso phosphatidylserine)	LPS 26:1	LPS 26:1	25;27	39;39	634.409	547.377	393.374	152.996	78.9591
LPS (lyso phosphatidylserine)	LPS 26:2	LPS 26:2	25;27	39;39	632.393	545.361	391.358	152.996	78.9591
LPS (lyso phosphatidylserine)	LPS 26:4	LPS 26:4	25;27	39;39	628.362	541.33	387.327	152.996	78.9591
LPS (lyso phosphatidylserine)	LPS 27:0	LPS 27:0	25;27	39;39	650.44	563.408	409.405	152.996	78.9591

## Sheet: LPI
Subclass	Short Name	Name	RT	CV	Precursor	frag1	frag2	frag3
LPI (lyso phosphatidylinositol)	LPI 2:0	LPI 2:0	25;28	39;39	375.07	241.012	315.049	59.0139
LPI (lyso phosphatidylinositol)	LPI 3:0	LPI 3:0	25;28	39;39	389.085	241.012	315.049	73.0295
LPI (lyso phosphatidylinositol)	LPI 4:0	LPI 4:0	25;28	39;39	403.101	241.012	315.049	87.0452
LPI (lyso phosphatidylinositol)	LPI 5:0	LPI 5:0	25;28	39;39	417.117	241.012	315.049	101.061
LPI (lyso phosphatidylinositol)	LPI 6:0	LPI 6:0	25;28	39;39	431.132	241.012	315.049	115.076
LPI (lyso phosphatidylinositol)	LPI 7:0	LPI 7:0	25;28	39;39	445.148	241.012	315.049	129.092
LPI (lyso phosphatidylinositol)	LPI 8:0	LPI 8:0	25;28	39;39	459.164	241.012	315.049	143.108
LPI (lyso phosphatidylinositol)	LPI 9:0	LPI 9:0	25;28	39;39	473.179	241.012	315.049	157.123
LPI (lyso phosphatidylinositol)	LPI 10:0	LPI 10:0	25;28	39;39	487.195	241.012	315.049	171.139
LPI (lyso phosphatidylinositol)	LPI 11:0	LPI 11:0	25;28	39;39	501.211	241.012	315.049	185.155
LPI (lyso phosphatidylinositol)	LPI 12:0	LPI 12:0	25;28	39;39	515.226	241.012	315.049	199.17
LPI (lyso phosphatidylinositol)	LPI 13:0	LPI 13:0	25;28	39;39	529.242	241.012	315.049	213.186
LPI (lyso phosphatidylinositol)	LPI 13:1	LPI 13:1	25;28	39;39	527.226	241.012	315.049	211.17
LPI (lyso phosphatidylinositol)	LPI 14:0	LPI 14:0	25;28	39;39	543.258	241.012	315.049	227.202
LPI (lyso phosphatidylinositol)	LPI 14:1	LPI 14:1	25;28	39;39	541.242	241.012	315.049	225.186
LPI (lyso phosphatidylinositol)	LPI 15:0	LPI 15:0	25;28	39;39	557.273	241.012	315.049	241.217
LPI (lyso phosphatidylinositol)	LPI 15:1	LPI 15:1	25;28	39;39	555.258	241.012	315.049	239.202
LPI (lyso phosphatidylinositol)	LPI 16:0	LPI 16:0	25;28	39;39	571.289	241.012	315.049	255.233
LPI (lyso phosphatidylinositol)	LPI 16:1	LPI 16:1	25;28	39;39	569.273	241.012	315.049	253.217
LPI (lyso phosphatidylinositol)	LPI 16:2	LPI 16:2	25;28	39;39	567.258	241.012	315.049	251.202
LPI (lyso phosphatidylinositol)	LPI 16:3	LPI 16:3	25;28	39;39	565.242	241.012	315.049	249.186
LPI (lyso phosphatidylinositol)	LPI 16:4	LPI 16:4	25;28	39;39	563.226	241.012	315.049	247.17
LPI (lyso phosphatidylinositol)	LPI 17:0	LPI 17:0	25;28	39;39	585.305	241.012	315.049	269.249
LPI (lyso phosphatidylinositol)	LPI 17:1	LPI 17:1	25;28	39;39	583.289	241.012	315.049	267.233
LPI (lyso phosphatidylinositol)	LPI 17:2	LPI 17:2	25;28	39;39	581.273	241.012	315.049	265.217
LPI (lyso phosphatidylinositol)	LPI 18:0	LPI 18:0	25;28	39;39	599.32	241.012	315.049	283.264
LPI (lyso phosphatidylinositol)	LPI 18:1	LPI 18:1	25;28	39;39	597.305	241.012	315.049	281.249
LPI (lyso phosphatidylinositol)	LPI 18:2	LPI 18:2	25;28	39;39	595.289	241.012	315.049	279.233
LPI (lyso phosphatidylinositol)	LPI 18:3	LPI 18:3	25;28	39;39	593.273	241.012	315.049	277.217
LPI (lyso phosphatidylinositol)	LPI 18:4	LPI 18:4	25;28	39;39	591.258	241.012	315.049	275.202
LPI (lyso phosphatidylinositol)	LPI 18:5	LPI 18:5	25;28	39;39	589.242	241.012	315.049	273.186
LPI (lyso phosphatidylinositol)	LPI 19:0	LPI 19:0	25;28	39;39	613.336	241.012	315.049	297.28
LPI (lyso phosphatidylinositol)	LPI 19:1	LPI 19:1	25;28	39;39	611.32	241.012	315.049	295.264
LPI (lyso phosphatidylinositol)	LPI 19:2	LPI 19:2	25;28	39;39	609.305	241.012	315.049	293.249
LPI (lyso phosphatidylinositol)	LPI 20:0	LPI 20:0	25;28	39;39	627.351	241.012	315.049	311.296
LPI (lyso phosphatidylinositol)	LPI 20:1	LPI 20:1	25;28	39;39	625.336	241.012	315.049	309.28
LPI (lyso phosphatidylinositol)	LPI 20:2	LPI 20:2	25;28	39;39	623.32	241.012	315.049	307.264
LPI (lyso phosphatidylinositol)	LPI 20:3	LPI 20:3	25;28	39;39	621.305	241.012	315.049	305.249
LPI (lyso phosphatidylinositol)	LPI 20:4	LPI 20:4	25;28	39;39	619.289	241.012	315.049	303.233
LPI (lyso phosphatidylinositol)	LPI 20:5	LPI 20:5	25;28	39;39	617.273	241.012	315.049	301.217
LPI (lyso phosphatidylinositol)	LPI 21:0	LPI 21:0	25;28	39;39	641.367	241.012	315.049	325.311
LPI (lyso phosphatidylinositol)	LPI 21:1	LPI 21:1	25;28	39;39	639.351	241.012	315.049	323.296
LPI (lyso phosphatidylinositol)	LPI 21:2	LPI 21:2	25;28	39;39	637.336	241.012	315.049	321.28
LPI (lyso phosphatidylinositol)	LPI 22:0	LPI 22:0	25;28	39;39	655.383	241.012	315.049	339.327
LPI (lyso phosphatidylinositol)	LPI 22:1	LPI 22:1	25;28	39;39	653.367	241.012	315.049	337.311
LPI (lyso phosphatidylinositol)	LPI 22:2	LPI 22:2	25;28	39;39	651.351	241.012	315.049	335.296
LPI (lyso phosphatidylinositol)	LPI 22:3	LPI 22:3	25;28	39;39	649.336	241.012	315.049	333.28
LPI (lyso phosphatidylinositol)	LPI 22:4	LPI 22:4	25;28	39;39	647.32	241.012	315.049	331.264
LPI (lyso phosphatidylinositol)	LPI 22:5	LPI 22:5	25;28	39;39	645.305	241.012	315.049	329.249
LPI (lyso phosphatidylinositol)	LPI 22:6	LPI 22:6	25;28	39;39	643.289	241.012	315.049	327.233
LPI (lyso phosphatidylinositol)	LPI 23:0	LPI 23:0	25;28	39;39	669.398	241.012	315.049	353.343
LPI (lyso phosphatidylinositol)	LPI 24:0	LPI 24:0	25;28	39;39	683.414	241.012	315.049	367.358
LPI (lyso phosphatidylinositol)	LPI 24:1	LPI 24:1	25;28	39;39	681.398	241.012	315.049	365.343
LPI (lyso phosphatidylinositol)	LPI 24:2	LPI 24:2	25;28	39;39	679.383	241.012	315.049	363.327
LPI (lyso phosphatidylinositol)	LPI 24:4	LPI 24:4	25;28	39;39	675.351	241.012	315.049	359.296
LPI (lyso phosphatidylinositol)	LPI 25:0	LPI 25:0	25;28	39;39	697.43	241.012	315.049	381.374
LPI (lyso phosphatidylinositol)	LPI 26:0	LPI 26:0	25;28	39;39	711.445	241.012	315.049	395.389
LPI (lyso phosphatidylinositol)	LPI 26:1	LPI 26:1	25;28	39;39	709.43	241.012	315.049	393.374
LPI (lyso phosphatidylinositol)	LPI 26:2	LPI 26:2	25;28	39;39	707.414	241.012	315.049	391.358
LPI (lyso phosphatidylinositol)	LPI 26:4	LPI 26:4	25;28	39;39	703.383	241.012	315.049	387.327
LPI (lyso phosphatidylinositol)	LPI 27:0	LPI 27:0	25;28	39;39	725.461	241.012	315.049	409.405

## Sheet: PC
Subclass	Short Name	Name	RT	CV	Precursor	frag1	frag2	frag3	frag4
PC (Phosphatidylcholine)	PC 4:0	PC 2:0-2:0	25;29	29;34	386.122	326.1	168.043	59.0133	59.0133
PC (Phosphatidylcholine)	PC 5:0	PC 2:0-3:0	25;29	29;34	400.137	340.116	168.043	59.0133	73.0289
PC (Phosphatidylcholine)	PC 6:0	PC 2:0-4:0	25;29	29;34	414.153	354.132	168.043	59.0133	87.0446
PC (Phosphatidylcholine)	PC 6:0	PC 3:0-3:0	25;29	29;34	414.153	354.132	168.043	73.0289	73.0289
PC (Phosphatidylcholine)	PC 7:0	PC 2:0-5:0	25;29	29;34	428.169	368.147	168.043	59.0133	101.06
PC (Phosphatidylcholine)	PC 7:0	PC 3:0-4:0	25;29	29;34	428.169	368.147	168.043	73.0289	87.0446
PC (Phosphatidylcholine)	PC 8:0	PC 2:0-6:0	25;29	29;34	442.184	382.163	168.043	59.0133	115.076
PC (Phosphatidylcholine)	PC 8:0	PC 3:0-5:0	25;29	29;34	442.184	382.163	168.043	73.0289	101.06
PC (Phosphatidylcholine)	PC 8:0	PC 4:0-4:0	25;29	29;34	442.184	382.163	168.043	87.0446	87.0446
PC (Phosphatidylcholine)	PC 9:0	PC 2:0-7:0	25;29	29;34	456.2	396.179	168.043	59.0133	129.091
PC (Phosphatidylcholine)	PC 9:0	PC 3:0-6:0	25;29	29;34	456.2	396.179	168.043	73.0289	115.076
PC (Phosphatidylcholine)	PC 9:0	PC 4:0-5:0	25;29	29;34	456.2	396.179	168.043	87.0446	101.06
PC (Phosphatidylcholine)	PC 10:0	PC 2:0-8:0	25;29	29;34	470.216	410.194	168.043	59.0133	143.107
PC (Phosphatidylcholine)	PC 10:0	PC 3:0-7:0	25;29	29;34	470.216	410.194	168.043	73.0289	129.091
PC (Phosphatidylcholine)	PC 10:0	PC 4:0-6:0	25;29	29;34	470.216	410.194	168.043	87.0446	115.076
PC (Phosphatidylcholine)	PC 10:0	PC 5:0-5:0	25;29	29;34	470.216	410.194	168.043	101.06	101.06
PC (Phosphatidylcholine)	PC 11:0	PC 2:0-9:0	25;29	29;34	484.231	424.21	168.043	59.0133	157.123
PC (Phosphatidylcholine)	PC 11:0	PC 3:0-8:0	25;29	29;34	484.231	424.21	168.043	73.0289	143.107
PC (Phosphatidylcholine)	PC 11:0	PC 4:0-7:0	25;29	29;34	484.231	424.21	168.043	87.0446	129.091
PC (Phosphatidylcholine)	PC 11:0	PC 5:0-6:0	25;29	29;34	484.231	424.21	168.043	101.06	115.076
PC (Phosphatidylcholine)	PC 12:0	PC 2:0-10:0	25;29	29;34	498.247	438.226	168.043	59.0133	171.138
PC (Phosphatidylcholine)	PC 12:0	PC 3:0-9:0	25;29	29;34	498.247	438.226	168.043	73.0289	157.123
PC (Phosphatidylcholine)	PC 12:0	PC 4:0-8:0	25;29	29;34	498.247	438.226	168.043	87.0446	143.107
PC (Phosphatidylcholine)	PC 12:0	PC 5:0-7:0	25;29	29;34	498.247	438.226	168.043	101.06	129.091
PC (Phosphatidylcholine)	PC 12:0	PC 6:0-6:0	25;29	29;34	498.247	438.226	168.043	115.076	115.076
PC (Phosphatidylcholine)	PC 13:0	PC 2:0-11:0	25;29	29;34	512.262	452.241	168.043	59.0133	185.154
PC (Phosphatidylcholine)	PC 13:0	PC 3:0-10:0	25;29	29;34	512.262	452.241	168.043	73.0289	171.138
PC (Phosphatidylcholine)	PC 13:0	PC 4:0-9:0	25;29	29;34	512.262	452.241	168.043	87.0446	157.123
PC (Phosphatidylcholine)	PC 13:0	PC 5:0-8:0	25;29	29;34	512.262	452.241	168.043	101.06	143.107
PC (Phosphatidylcholine)	PC 13:0	PC 6:0-7:0	25;29	29;34	512.262	452.241	168.043	115.076	129.091
PC (Phosphatidylcholine)	PC 14:0	PC 2:0-12:0	25;29	29;34	526.278	466.257	168.043	59.0133	199.17
PC (Phosphatidylcholine)	PC 14:0	PC 3:0-11:0	25;29	29;34	526.278	466.257	168.043	73.0289	185.154
PC (Phosphatidylcholine)	PC 14:0	PC 4:0-10:0	25;29	29;34	526.278	466.257	168.043	87.0446	171.138
PC (Phosphatidylcholine)	PC 14:0	PC 5:0-9:0	25;29	29;34	526.278	466.257	168.043	101.06	157.123
PC (Phosphatidylcholine)	PC 14:0	PC 6:0-8:0	25;29	29;34	526.278	466.257	168.043	115.076	143.107
PC (Phosphatidylcholine)	PC 14:0	PC 7:0-7:0	25;29	29;34	526.278	466.257	168.043	129.091	129.091
PC (Phosphatidylcholine)	PC 15:1	PC 2:0-13:1	25;29	29;34	538.278	478.257	168.043	59.0133	211.17
PC (Phosphatidylcholine)	PC 15:0	PC 2:0-13:0	25;29	29;34	540.294	480.273	168.043	59.0133	213.185
PC (Phosphatidylcholine)	PC 15:0	PC 3:0-12:0	25;29	29;34	540.294	480.273	168.043	73.0289	199.17
PC (Phosphatidylcholine)	PC 15:0	PC 4:0-11:0	25;29	29;34	540.294	480.273	168.043	87.0446	185.154
PC (Phosphatidylcholine)	PC 15:0	PC 5:0-10:0	25;29	29;34	540.294	480.273	168.043	101.06	171.138
PC (Phosphatidylcholine)	PC 15:0	PC 6:0-9:0	25;29	29;34	540.294	480.273	168.043	115.076	157.123
PC (Phosphatidylcholine)	PC 15:0	PC 7:0-8:0	25;29	29;34	540.294	480.273	168.043	129.091	143.107
PC (Phosphatidylcholine)	PC 16:1	PC 2:0-14:1	25;29	29;34	552.294	492.273	168.043	59.0133	225.185
PC (Phosphatidylcholine)	PC 16:1	PC 3:0-13:1	25;29	29;34	552.294	492.273	168.043	73.0289	211.17
PC (Phosphatidylcholine)	PC 16:0	PC 2:0-14:0	25;29	29;34	554.309	494.288	168.043	59.0133	227.201
PC (Phosphatidylcholine)	PC 16:0	PC 3:0-13:0	25;29	29;34	554.309	494.288	168.043	73.0289	213.185
PC (Phosphatidylcholine)	PC 16:0	PC 4:0-12:0	25;29	29;34	554.309	494.288	168.043	87.0446	199.17
PC (Phosphatidylcholine)	PC 16:0	PC 5:0-11:0	25;29	29;34	554.309	494.288	168.043	101.06	185.154
PC (Phosphatidylcholine)	PC 16:0	PC 6:0-10:0	25;29	29;34	554.309	494.288	168.043	115.076	171.138
PC (Phosphatidylcholine)	PC 16:0	PC 7:0-9:0	25;29	29;34	554.309	494.288	168.043	129.091	157.123
PC (Phosphatidylcholine)	PC 16:0	PC 8:0-8:0	25;29	29;34	554.309	494.288	168.043	143.107	143.107
PC (Phosphatidylcholine)	PC 17:1	PC 2:0-15:1	25;29	29;34	566.309	506.288	168.043	59.0133	239.201
PC (Phosphatidylcholine)	PC 17:1	PC 3:0-14:1	25;29	29;34	566.309	506.288	168.043	73.0289	225.185
PC (Phosphatidylcholine)	PC 17:1	PC 4:0-13:1	25;29	29;34	566.309	506.288	168.043	87.0446	211.17
PC (Phosphatidylcholine)	PC 17:0	PC 2:0-15:0	25;29	29;34	568.325	508.304	168.043	59.0133	241.217
PC (Phosphatidylcholine)	PC 17:0	PC 3:0-14:0	25;29	29;34	568.325	508.304	168.043	73.0289	227.201
PC (Phosphatidylcholine)	PC 17:0	PC 4:0-13:0	25;29	29;34	568.325	508.304	168.043	87.0446	213.185
PC (Phosphatidylcholine)	PC 17:0	PC 5:0-12:0	25;29	29;34	568.325	508.304	168.043	101.06	199.17
PC (Phosphatidylcholine)	PC 17:0	PC 6:0-11:0	25;29	29;34	568.325	508.304	168.043	115.076	185.154
PC (Phosphatidylcholine)	PC 17:0	PC 7:0-10:0	25;29	29;34	568.325	508.304	168.043	129.091	171.138
PC (Phosphatidylcholine)	PC 17:0	PC 8:0-9:0	25;29	29;34	568.325	508.304	168.043	143.107	157.123
PC (Phosphatidylcholine)	PC 18:4	PC 2:0-16:4	25;29	29;34	574.278	514.257	168.043	59.0133	247.17
PC (Phosphatidylcholine)	PC 18:3	PC 2:0-16:3	25;29	29;34	576.294	516.273	168.043	59.0133	249.185
PC (Phosphatidylcholine)	PC 18:2	PC 2:0-16:2	25;29	29;34	578.309	518.288	168.043	59.0133	251.201
PC (Phosphatidylcholine)	PC 18:1	PC 2:0-16:1	25;29	29;34	580.325	520.304	168.043	59.0133	253.217
PC (Phosphatidylcholine)	PC 18:1	PC 3:0-15:1	25;29	29;34	580.325	520.304	168.043	73.0289	239.201
PC (Phosphatidylcholine)	PC 18:1	PC 4:0-14:1	25;29	29;34	580.325	520.304	168.043	87.0446	225.185
PC (Phosphatidylcholine)	PC 18:1	PC 5:0-13:1	25;29	29;34	580.325	520.304	168.043	101.06	211.17
PC (Phosphatidylcholine)	PC 18:0	PC 2:0-16:0	25;29	29;34	582.341	522.32	168.043	59.0133	255.232
PC (Phosphatidylcholine)	PC 18:0	PC 3:0-15:0	25;29	29;34	582.341	522.32	168.043	73.0289	241.217
PC (Phosphatidylcholine)	PC 18:0	PC 4:0-14:0	25;29	29;34	582.341	522.32	168.043	87.0446	227.201
PC (Phosphatidylcholine)	PC 18:0	PC 5:0-13:0	25;29	29;34	582.341	522.32	168.043	101.06	213.185
PC (Phosphatidylcholine)	PC 18:0	PC 6:0-12:0	25;29	29;34	582.341	522.32	168.043	115.076	199.17
PC (Phosphatidylcholine)	PC 18:0	PC 7:0-11:0	25;29	29;34	582.341	522.32	168.043	129.091	185.154
PC (Phosphatidylcholine)	PC 18:0	PC 8:0-10:0	25;29	29;34	582.341	522.32	168.043	143.107	171.138
PC (Phosphatidylcholine)	PC 18:0	PC 9:0-9:0	25;29	29;34	582.341	522.32	168.043	157.123	157.123
PC (Phosphatidylcholine)	PC 19:4	PC 3:0-16:4	25;29	29;34	588.294	528.273	168.043	73.0289	247.17
PC (Phosphatidylcholine)	PC 19:3	PC 3:0-16:3	25;29	29;34	590.309	530.288	168.043	73.0289	249.185
PC (Phosphatidylcholine)	PC 19:2	PC 2:0-17:2	25;29	29;34	592.325	532.304	168.043	59.0133	265.217
PC (Phosphatidylcholine)	PC 19:2	PC 3:0-16:2	25;29	29;34	592.325	532.304	168.043	73.0289	251.201
PC (Phosphatidylcholine)	PC 19:1	PC 2:0-17:1	25;29	29;34	594.341	534.32	168.043	59.0133	267.232
PC (Phosphatidylcholine)	PC 19:1	PC 3:0-16:1	25;29	29;34	594.341	534.32	168.043	73.0289	253.217
PC (Phosphatidylcholine)	PC 19:1	PC 4:0-15:1	25;29	29;34	594.341	534.32	168.043	87.0446	239.201
PC (Phosphatidylcholine)	PC 19:1	PC 5:0-14:1	25;29	29;34	594.341	534.32	168.043	101.06	225.185
PC (Phosphatidylcholine)	PC 19:1	PC 6:0-13:1	25;29	29;34	594.341	534.32	168.043	115.076	211.17
PC (Phosphatidylcholine)	PC 19:0	PC 2:0-17:0	25;29	29;34	596.356	536.335	168.043	59.0133	269.248
PC (Phosphatidylcholine)	PC 19:0	PC 3:0-16:0	25;29	29;34	596.356	536.335	168.043	73.0289	255.232
PC (Phosphatidylcholine)	PC 19:0	PC 4:0-15:0	25;29	29;34	596.356	536.335	168.043	87.0446	241.217
PC (Phosphatidylcholine)	PC 19:0	PC 5:0-14:0	25;29	29;34	596.356	536.335	168.043	101.06	227.201
PC (Phosphatidylcholine)	PC 19:0	PC 6:0-13:0	25;29	29;34	596.356	536.335	168.043	115.076	213.185
PC (Phosphatidylcholine)	PC 19:0	PC 7:0-12:0	25;29	29;34	596.356	536.335	168.043	129.091	199.17
PC (Phosphatidylcholine)	PC 19:0	PC 8:0-11:0	25;29	29;34	596.356	536.335	168.043	143.107	185.154
PC (Phosphatidylcholine)	PC 19:0	PC 9:0-10:0	25;29	29;34	596.356	536.335	168.043	157.123	171.138
PC (Phosphatidylcholine)	PC 20:5	PC 2:0-18:5	25;29	29;34	600.294	540.273	168.043	59.0133	273.185
PC (Phosphatidylcholine)	PC 20:4	PC 2:0-18:4	25;29	29;34	602.309	542.288	168.043	59.0133	275.201
PC (Phosphatidylcholine)	PC 20:4	PC 4:0-16:4	25;29	29;34	602.309	542.288	168.043	87.0446	247.17
PC (Phosphatidylcholine)	PC 20:3	PC 2:0-18:3	25;29	29;34	604.325	544.304	168.043	59.0133	277.217
PC (Phosphatidylcholine)	PC 20:3	PC 4:0-16:3	25;29	29;34	604.325	544.304	168.043	87.0446	249.185
PC (Phosphatidylcholine)	PC 20:2	PC 2:0-18:2	25;29	29;34	606.341	546.32	168.043	59.0133	279.232
PC (Phosphatidylcholine)	PC 20:2	PC 3:0-17:2	25;29	29;34	606.341	546.32	168.043	73.0289	265.217
PC (Phosphatidylcholine)	PC 20:2	PC 4:0-16:2	25;29	29;34	606.341	546.32	168.043	87.0446	251.201
PC (Phosphatidylcholine)	PC 20:1	PC 2:0-18:1	25;29	29;34	608.356	548.335	168.043	59.0133	281.248
PC (Phosphatidylcholine)	PC 20:1	PC 3:0-17:1	25;29	29;34	608.356	548.335	168.043	73.0289	267.232
PC (Phosphatidylcholine)	PC 20:1	PC 4:0-16:1	25;29	29;34	608.356	548.335	168.043	87.0446	253.217
PC (Phosphatidylcholine)	PC 20:1	PC 5:0-15:1	25;29	29;34	608.356	548.335	168.043	101.06	239.201
PC (Phosphatidylcholine)	PC 20:1	PC 6:0-14:1	25;29	29;34	608.356	548.335	168.043	115.076	225.185
PC (Phosphatidylcholine)	PC 20:1	PC 7:0-13:1	25;29	29;34	608.356	548.335	168.043	129.091	211.17
PC (Phosphatidylcholine)	PC 20:0	PC 2:0-18:0	25;29	29;34	610.372	550.351	168.043	59.0133	283.264
PC (Phosphatidylcholine)	PC 20:0	PC 3:0-17:0	25;29	29;34	610.372	550.351	168.043	73.0289	269.248
PC (Phosphatidylcholine)	PC 20:0	PC 4:0-16:0	25;29	29;34	610.372	550.351	168.043	87.0446	255.232
PC (Phosphatidylcholine)	PC 20:0	PC 5:0-15:0	25;29	29;34	610.372	550.351	168.043	101.06	241.217
PC (Phosphatidylcholine)	PC 20:0	PC 6:0-14:0	25;29	29;34	610.372	550.351	168.043	115.076	227.201
PC (Phosphatidylcholine)	PC 20:0	PC 7:0-13:0	25;29	29;34	610.372	550.351	168.043	129.091	213.185
PC (Phosphatidylcholine)	PC 20:0	PC 8:0-12:0	25;29	29;34	610.372	550.351	168.043	143.107	199.17
PC (Phosphatidylcholine)	PC 20:0	PC 9:0-11:0	25;29	29;34	610.372	550.351	168.043	157.123	185.154
PC (Phosphatidylcholine)	PC 20:0	PC 10:0-10:0	25;29	29;34	610.372	550.351	168.043	171.138	171.138
PC (Phosphatidylcholine)	PC 21:5	PC 3:0-18:5	25;29	29;34	614.309	554.288	168.043	73.0289	273.185
PC (Phosphatidylcholine)	PC 21:4	PC 3:0-18:4	25;29	29;34	616.325	556.304	168.043	73.0289	275.201
PC (Phosphatidylcholine)	PC 21:4	PC 5:0-16:4	25;29	29;34	616.325	556.304	168.043	101.06	247.17
PC (Phosphatidylcholine)	PC 21:3	PC 3:0-18:3	25;29	29;34	618.341	558.32	168.043	73.0289	277.217
PC (Phosphatidylcholine)	PC 21:3	PC 5:0-16:3	25;29	29;34	618.341	558.32	168.043	101.06	249.185
PC (Phosphatidylcholine)	PC 21:2	PC 2:0-19:2	25;29	29;34	620.356	560.335	168.043	59.0133	293.248
PC (Phosphatidylcholine)	PC 21:2	PC 3:0-18:2	25;29	29;34	620.356	560.335	168.043	73.0289	279.232
PC (Phosphatidylcholine)	PC 21:2	PC 4:0-17:2	25;29	29;34	620.356	560.335	168.043	87.0446	265.217
PC (Phosphatidylcholine)	PC 21:2	PC 5:0-16:2	25;29	29;34	620.356	560.335	168.043	101.06	251.201
PC (Phosphatidylcholine)	PC 21:1	PC 2:0-19:1	25;29	29;34	622.372	562.351	168.043	59.0133	295.264
PC (Phosphatidylcholine)	PC 21:1	PC 3:0-18:1	25;29	29;34	622.372	562.351	168.043	73.0289	281.248
PC (Phosphatidylcholine)	PC 21:1	PC 4:0-17:1	25;29	29;34	622.372	562.351	168.043	87.0446	267.232
PC (Phosphatidylcholine)	PC 21:1	PC 5:0-16:1	25;29	29;34	622.372	562.351	168.043	101.06	253.217
PC (Phosphatidylcholine)	PC 21:1	PC 6:0-15:1	25;29	29;34	622.372	562.351	168.043	115.076	239.201
PC (Phosphatidylcholine)	PC 21:1	PC 7:0-14:1	25;29	29;34	622.372	562.351	168.043	129.091	225.185
PC (Phosphatidylcholine)	PC 21:1	PC 8:0-13:1	25;29	29;34	622.372	562.351	168.043	143.107	211.17
PC (Phosphatidylcholine)	PC 21:0	PC 2:0-19:0	25;29	29;34	624.388	564.367	168.043	59.0133	297.279
PC (Phosphatidylcholine)	PC 21:0	PC 3:0-18:0	25;29	29;34	624.388	564.367	168.043	73.0289	283.264
PC (Phosphatidylcholine)	PC 21:0	PC 4:0-17:0	25;29	29;34	624.388	564.367	168.043	87.0446	269.248
PC (Phosphatidylcholine)	PC 21:0	PC 5:0-16:0	25;29	29;34	624.388	564.367	168.043	101.06	255.232
PC (Phosphatidylcholine)	PC 21:0	PC 6:0-15:0	25;29	29;34	624.388	564.367	168.043	115.076	241.217
PC (Phosphatidylcholine)	PC 21:0	PC 7:0-14:0	25;29	29;34	624.388	564.367	168.043	129.091	227.201
PC (Phosphatidylcholine)	PC 21:0	PC 8:0-13:0	25;29	29;34	624.388	564.367	168.043	143.107	213.185
PC (Phosphatidylcholine)	PC 21:0	PC 9:0-12:0	25;29	29;34	624.388	564.367	168.043	157.123	199.17
PC (Phosphatidylcholine)	PC 21:0	PC 10:0-11:0	25;29	29;34	624.388	564.367	168.043	171.138	185.154
PC (Phosphatidylcholine)	PC 22:5	PC 2:0-20:5	25;29	29;34	628.325	568.304	168.043	59.0133	301.217
PC (Phosphatidylcholine)	PC 22:5	PC 4:0-18:5	25;29	29;34	628.325	568.304	168.043	87.0446	273.185
PC (Phosphatidylcholine)	PC 22:4	PC 2:0-20:4	25;29	29;34	630.341	570.32	168.043	59.0133	303.232
PC (Phosphatidylcholine)	PC 22:4	PC 4:0-18:4	25;29	29;34	630.341	570.32	168.043	87.0446	275.201
PC (Phosphatidylcholine)	PC 22:4	PC 6:0-16:4	25;29	29;34	630.341	570.32	168.043	115.076	247.17
PC (Phosphatidylcholine)	PC 22:3	PC 2:0-20:3	25;29	29;34	632.356	572.335	168.043	59.0133	305.248
PC (Phosphatidylcholine)	PC 22:3	PC 4:0-18:3	25;29	29;34	632.356	572.335	168.043	87.0446	277.217
PC (Phosphatidylcholine)	PC 22:3	PC 6:0-16:3	25;29	29;34	632.356	572.335	168.043	115.076	249.185
PC (Phosphatidylcholine)	PC 22:2	PC 2:0-20:2	25;29	29;34	634.372	574.351	168.043	59.0133	307.264
PC (Phosphatidylcholine)	PC 22:2	PC 3:0-19:2	25;29	29;34	634.372	574.351	168.043	73.0289	293.248
PC (Phosphatidylcholine)	PC 22:2	PC 4:0-18:2	25;29	29;34	634.372	574.351	168.043	87.0446	279.232
PC (Phosphatidylcholine)	PC 22:2	PC 5:0-17:2	25;29	29;34	634.372	574.351	168.043	101.06	265.217
PC (Phosphatidylcholine)	PC 22:2	PC 6:0-16:2	25;29	29;34	634.372	574.351	168.043	115.076	251.201
PC (Phosphatidylcholine)	PC 22:1	PC 2:0-20:1	25;29	29;34	636.388	576.367	168.043	59.0133	309.279
PC (Phosphatidylcholine)	PC 22:1	PC 3:0-19:1	25;29	29;34	636.388	576.367	168.043	73.0289	295.264
PC (Phosphatidylcholine)	PC 22:1	PC 4:0-18:1	25;29	29;34	636.388	576.367	168.043	87.0446	281.248
PC (Phosphatidylcholine)	PC 22:1	PC 5:0-17:1	25;29	29;34	636.388	576.367	168.043	101.06	267.232
PC (Phosphatidylcholine)	PC 22:1	PC 6:0-16:1	25;29	29;34	636.388	576.367	168.043	115.076	253.217
PC (Phosphatidylcholine)	PC 22:1	PC 7:0-15:1	25;29	29;34	636.388	576.367	168.043	129.091	239.201
PC (Phosphatidylcholine)	PC 22:1	PC 8:0-14:1	25;29	29;34	636.388	576.367	168.043	143.107	225.185
PC (Phosphatidylcholine)	PC 22:1	PC 9:0-13:1	25;29	29;34	636.388	576.367	168.043	157.123	211.17
PC (Phosphatidylcholine)	PC 22:0	PC 2:0-20:0	25;29	29;34	638.403	578.382	168.043	59.0133	311.295
PC (Phosphatidylcholine)	PC 22:0	PC 3:0-19:0	25;29	29;34	638.403	578.382	168.043	73.0289	297.279
PC (Phosphatidylcholine)	PC 22:0	PC 4:0-18:0	25;29	29;34	638.403	578.382	168.043	87.0446	283.264
PC (Phosphatidylcholine)	PC 22:0	PC 5:0-17:0	25;29	29;34	638.403	578.382	168.043	101.06	269.248
PC (Phosphatidylcholine)	PC 22:0	PC 6:0-16:0	25;29	29;34	638.403	578.382	168.043	115.076	255.232
PC (Phosphatidylcholine)	PC 22:0	PC 7:0-15:0	25;29	29;34	638.403	578.382	168.043	129.091	241.217
PC (Phosphatidylcholine)	PC 22:0	PC 8:0-14:0	25;29	29;34	638.403	578.382	168.043	143.107	227.201
PC (Phosphatidylcholine)	PC 22:0	PC 9:0-13:0	25;29	29;34	638.403	578.382	168.043	157.123	213.185
PC (Phosphatidylcholine)	PC 22:0	PC 10:0-12:0	25;29	29;34	638.403	578.382	168.043	171.138	199.17
PC (Phosphatidylcholine)	PC 22:0	PC 11:0-11:0	25;29	29;34	638.403	578.382	168.043	185.154	185.154
PC (Phosphatidylcholine)	PC 23:5	PC 3:0-20:5	25;29	29;34	642.341	582.32	168.043	73.0289	301.217
PC (Phosphatidylcholine)	PC 23:5	PC 5:0-18:5	25;29	29;34	642.341	582.32	168.043	101.06	273.185
PC (Phosphatidylcholine)	PC 23:4	PC 3:0-20:4	25;29	29;34	644.356	584.335	168.043	73.0289	303.232
PC (Phosphatidylcholine)	PC 23:4	PC 5:0-18:4	25;29	29;34	644.356	584.335	168.043	101.06	275.201
PC (Phosphatidylcholine)	PC 23:4	PC 7:0-16:4	25;29	29;34	644.356	584.335	168.043	129.091	247.17
PC (Phosphatidylcholine)	PC 23:3	PC 3:0-20:3	25;29	29;34	646.372	586.351	168.043	73.0289	305.248
PC (Phosphatidylcholine)	PC 23:3	PC 5:0-18:3	25;29	29;34	646.372	586.351	168.043	101.06	277.217
PC (Phosphatidylcholine)	PC 23:3	PC 7:0-16:3	25;29	29;34	646.372	586.351	168.043	129.091	249.185
PC (Phosphatidylcholine)	PC 23:2	PC 2:0-21:2	25;29	29;34	648.388	588.367	168.043	59.0133	321.279
PC (Phosphatidylcholine)	PC 23:2	PC 3:0-20:2	25;29	29;34	648.388	588.367	168.043	73.0289	307.264
PC (Phosphatidylcholine)	PC 23:2	PC 4:0-19:2	25;29	29;34	648.388	588.367	168.043	87.0446	293.248
PC (Phosphatidylcholine)	PC 23:2	PC 5:0-18:2	25;29	29;34	648.388	588.367	168.043	101.06	279.232
PC (Phosphatidylcholine)	PC 23:2	PC 6:0-17:2	25;29	29;34	648.388	588.367	168.043	115.076	265.217
PC (Phosphatidylcholine)	PC 23:2	PC 7:0-16:2	25;29	29;34	648.388	588.367	168.043	129.091	251.201
PC (Phosphatidylcholine)	PC 23:1	PC 2:0-21:1	25;29	29;34	650.403	590.382	168.043	59.0133	323.295
PC (Phosphatidylcholine)	PC 23:1	PC 3:0-20:1	25;29	29;34	650.403	590.382	168.043	73.0289	309.279
PC (Phosphatidylcholine)	PC 23:1	PC 4:0-19:1	25;29	29;34	650.403	590.382	168.043	87.0446	295.264
PC (Phosphatidylcholine)	PC 23:1	PC 5:0-18:1	25;29	29;34	650.403	590.382	168.043	101.06	281.248
PC (Phosphatidylcholine)	PC 23:1	PC 6:0-17:1	25;29	29;34	650.403	590.382	168.043	115.076	267.232
PC (Phosphatidylcholine)	PC 23:1	PC 7:0-16:1	25;29	29;34	650.403	590.382	168.043	129.091	253.217
PC (Phosphatidylcholine)	PC 23:1	PC 8:0-15:1	25;29	29;34	650.403	590.382	168.043	143.107	239.201
PC (Phosphatidylcholine)	PC 23:1	PC 9:0-14:1	25;29	29;34	650.403	590.382	168.043	157.123	225.185
PC (Phosphatidylcholine)	PC 23:1	PC 10:0-13:1	25;29	29;34	650.403	590.382	168.043	171.138	211.17
PC (Phosphatidylcholine)	PC 23:0	PC 2:0-21:0	25;29	29;34	652.419	592.398	168.043	59.0133	325.31
PC (Phosphatidylcholine)	PC 23:0	PC 3:0-20:0	25;29	29;34	652.419	592.398	168.043	73.0289	311.295
PC (Phosphatidylcholine)	PC 23:0	PC 4:0-19:0	25;29	29;34	652.419	592.398	168.043	87.0446	297.279
PC (Phosphatidylcholine)	PC 23:0	PC 5:0-18:0	25;29	29;34	652.419	592.398	168.043	101.06	283.264
PC (Phosphatidylcholine)	PC 23:0	PC 6:0-17:0	25;29	29;34	652.419	592.398	168.043	115.076	269.248
PC (Phosphatidylcholine)	PC 23:0	PC 7:0-16:0	25;29	29;34	652.419	592.398	168.043	129.091	255.232
PC (Phosphatidylcholine)	PC 23:0	PC 8:0-15:0	25;29	29;34	652.419	592.398	168.043	143.107	241.217
PC (Phosphatidylcholine)	PC 23:0	PC 9:0-14:0	25;29	29;34	652.419	592.398	168.043	157.123	227.201
PC (Phosphatidylcholine)	PC 23:0	PC 10:0-13:0	25;29	29;34	652.419	592.398	168.043	171.138	213.185
PC (Phosphatidylcholine)	PC 23:0	PC 11:0-12:0	25;29	29;34	652.419	592.398	168.043	185.154	199.17
PC (Phosphatidylcholine)	PC 24:6	PC 2:0-22:6	25;29	29;34	654.341	594.32	168.043	59.0133	327.232
PC (Phosphatidylcholine)	PC 24:5	PC 2:0-22:5	25;29	29;34	656.356	596.335	168.043	59.0133	329.248
PC (Phosphatidylcholine)	PC 24:5	PC 4:0-20:5	25;29	29;34	656.356	596.335	168.043	87.0446	301.217
PC (Phosphatidylcholine)	PC 24:5	PC 6:0-18:5	25;29	29;34	656.356	596.335	168.043	115.076	273.185
PC (Phosphatidylcholine)	PC 24:4	PC 2:0-22:4	25;29	29;34	658.372	598.351	168.043	59.0133	331.264
PC (Phosphatidylcholine)	PC 24:4	PC 4:0-20:4	25;29	29;34	658.372	598.351	168.043	87.0446	303.232
PC (Phosphatidylcholine)	PC 24:4	PC 6:0-18:4	25;29	29;34	658.372	598.351	168.043	115.076	275.201
PC (Phosphatidylcholine)	PC 24:4	PC 8:0-16:4	25;29	29;34	658.372	598.351	168.043	143.107	247.17
PC (Phosphatidylcholine)	PC 24:3	PC 2:0-22:3	25;29	29;34	660.388	600.367	168.043	59.0133	333.279
PC (Phosphatidylcholine)	PC 24:3	PC 4:0-20:3	25;29	29;34	660.388	600.367	168.043	87.0446	305.248
PC (Phosphatidylcholine)	PC 24:3	PC 6:0-18:3	25;29	29;34	660.388	600.367	168.043	115.076	277.217
PC (Phosphatidylcholine)	PC 24:3	PC 8:0-16:3	25;29	29;34	660.388	600.367	168.043	143.107	249.185
PC (Phosphatidylcholine)	PC 24:2	PC 2:0-22:2	25;29	29;34	662.403	602.382	168.043	59.0133	335.295
PC (Phosphatidylcholine)	PC 24:2	PC 3:0-21:2	25;29	29;34	662.403	602.382	168.043	73.0289	321.279
PC (Phosphatidylcholine)	PC 24:2	PC 4:0-20:2	25;29	29;34	662.403	602.382	168.043	87.0446	307.264
PC (Phosphatidylcholine)	PC 24:2	PC 5:0-19:2	25;29	29;34	662.403	602.382	168.043	101.06	293.248
PC (Phosphatidylcholine)	PC 24:2	PC 6:0-18:2	25;29	29;34	662.403	602.382	168.043	115.076	279.232
PC (Phosphatidylcholine)	PC 24:2	PC 7:0-17:2	25;29	29;34	662.403	602.382	168.043	129.091	265.217
PC (Phosphatidylcholine)	PC 24:2	PC 8:0-16:2	25;29	29;34	662.403	602.382	168.043	143.107	251.201
PC (Phosphatidylcholine)	PC 24:1	PC 2:0-22:1	25;29	29;34	664.419	604.398	168.043	59.0133	337.31
PC (Phosphatidylcholine)	PC 24:1	PC 3:0-21:1	25;29	29;34	664.419	604.398	168.043	73.0289	323.295
PC (Phosphatidylcholine)	PC 24:1	PC 4:0-20:1	25;29	29;34	664.419	604.398	168.043	87.0446	309.279
PC (Phosphatidylcholine)	PC 24:1	PC 5:0-19:1	25;29	29;34	664.419	604.398	168.043	101.06	295.264
PC (Phosphatidylcholine)	PC 24:1	PC 6:0-18:1	25;29	29;34	664.419	604.398	168.043	115.076	281.248
PC (Phosphatidylcholine)	PC 24:1	PC 7:0-17:1	25;29	29;34	664.419	604.398	168.043	129.091	267.232
PC (Phosphatidylcholine)	PC 24:1	PC 8:0-16:1	25;29	29;34	664.419	604.398	168.043	143.107	253.217
PC (Phosphatidylcholine)	PC 24:1	PC 9:0-15:1	25;29	29;34	664.419	604.398	168.043	157.123	239.201
PC (Phosphatidylcholine)	PC 24:1	PC 10:0-14:1	25;29	29;34	664.419	604.398	168.043	171.138	225.185
PC (Phosphatidylcholine)	PC 24:1	PC 11:0-13:1	25;29	29;34	664.419	604.398	168.043	185.154	211.17
PC (Phosphatidylcholine)	PC 24:0	PC 2:0-22:0	25;29	29;34	666.435	606.413	168.043	59.0133	339.326
PC (Phosphatidylcholine)	PC 24:0	PC 3:0-21:0	25;29	29;34	666.435	606.413	168.043	73.0289	325.31
PC (Phosphatidylcholine)	PC 24:0	PC 4:0-20:0	25;29	29;34	666.435	606.413	168.043	87.0446	311.295
PC (Phosphatidylcholine)	PC 24:0	PC 5:0-19:0	25;29	29;34	666.435	606.413	168.043	101.06	297.279
PC (Phosphatidylcholine)	PC 24:0	PC 6:0-18:0	25;29	29;34	666.435	606.413	168.043	115.076	283.264
PC (Phosphatidylcholine)	PC 24:0	PC 7:0-17:0	25;29	29;34	666.435	606.413	168.043	129.091	269.248
PC (Phosphatidylcholine)	PC 24:0	PC 8:0-16:0	25;29	29;34	666.435	606.413	168.043	143.107	255.232
PC (Phosphatidylcholine)	PC 24:0	PC 9:0-15:0	25;29	29;34	666.435	606.413	168.043	157.123	241.217
PC (Phosphatidylcholine)	PC 24:0	PC 10:0-14:0	25;29	29;34	666.435	606.413	168.043	171.138	227.201
PC (Phosphatidylcholine)	PC 24:0	PC 11:0-13:0	25;29	29;34	666.435	606.413	168.043	185.154	213.185
PC (Phosphatidylcholine)	PC 24:0	PC 12:0-12:0	25;29	29;34	666.435	606.413	168.043	199.17	199.17
PC (Phosphatidylcholine)	PC 25:6	PC 3:0-22:6	25;29	29;34	668.356	608.335	168.043	73.0289	327.232
PC (Phosphatidylcholine)	PC 25:5	PC 3:0-22:5	25;29	29;34	670.372	610.351	168.043	73.0289	329.248
PC (Phosphatidylcholine)	PC 25:5	PC 5:0-20:5	25;29	29;34	670.372	610.351	168.043	101.06	301.217
PC (Phosphatidylcholine)	PC 25:5	PC 7:0-18:5	25;29	29;34	670.372	610.351	168.043	129.091	273.185
PC (Phosphatidylcholine)	PC 25:4	PC 3:0-22:4	25;29	29;34	672.388	612.367	168.043	73.0289	331.264
PC (Phosphatidylcholine)	PC 25:4	PC 5:0-20:4	25;29	29;34	672.388	612.367	168.043	101.06	303.232
PC (Phosphatidylcholine)	PC 25:4	PC 7:0-18:4	25;29	29;34	672.388	612.367	168.043	129.091	275.201
PC (Phosphatidylcholine)	PC 25:4	PC 9:0-16:4	25;29	29;34	672.388	612.367	168.043	157.123	247.17
PC (Phosphatidylcholine)	PC 25:3	PC 3:0-22:3	25;29	29;34	674.403	614.382	168.043	73.0289	333.279
PC (Phosphatidylcholine)	PC 25:3	PC 5:0-20:3	25;29	29;34	674.403	614.382	168.043	101.06	305.248
PC (Phosphatidylcholine)	PC 25:3	PC 7:0-18:3	25;29	29;34	674.403	614.382	168.043	129.091	277.217
PC (Phosphatidylcholine)	PC 25:3	PC 9:0-16:3	25;29	29;34	674.403	614.382	168.043	157.123	249.185
PC (Phosphatidylcholine)	PC 25:2	PC 3:0-22:2	25;29	29;34	676.419	616.398	168.043	73.0289	335.295
PC (Phosphatidylcholine)	PC 25:2	PC 4:0-21:2	25;29	29;34	676.419	616.398	168.043	87.0446	321.279
PC (Phosphatidylcholine)	PC 25:2	PC 5:0-20:2	25;29	29;34	676.419	616.398	168.043	101.06	307.264
PC (Phosphatidylcholine)	PC 25:2	PC 6:0-19:2	25;29	29;34	676.419	616.398	168.043	115.076	293.248
PC (Phosphatidylcholine)	PC 25:2	PC 7:0-18:2	25;29	29;34	676.419	616.398	168.043	129.091	279.232
PC (Phosphatidylcholine)	PC 25:2	PC 8:0-17:2	25;29	29;34	676.419	616.398	168.043	143.107	265.217
PC (Phosphatidylcholine)	PC 25:2	PC 9:0-16:2	25;29	29;34	676.419	616.398	168.043	157.123	251.201
PC (Phosphatidylcholine)	PC 25:1	PC 3:0-22:1	25;29	29;34	678.435	618.413	168.043	73.0289	337.31
PC (Phosphatidylcholine)	PC 25:1	PC 4:0-21:1	25;29	29;34	678.435	618.413	168.043	87.0446	323.295
PC (Phosphatidylcholine)	PC 25:1	PC 5:0-20:1	25;29	29;34	678.435	618.413	168.043	101.06	309.279
PC (Phosphatidylcholine)	PC 25:1	PC 6:0-19:1	25;29	29;34	678.435	618.413	168.043	115.076	295.264
PC (Phosphatidylcholine)	PC 25:1	PC 7:0-18:1	25;29	29;34	678.435	618.413	168.043	129.091	281.248
PC (Phosphatidylcholine)	PC 25:1	PC 8:0-17:1	25;29	29;34	678.435	618.413	168.043	143.107	267.232
PC (Phosphatidylcholine)	PC 25:1	PC 9:0-16:1	25;29	29;34	678.435	618.413	168.043	157.123	253.217
PC (Phosphatidylcholine)	PC 25:1	PC 10:0-15:1	25;29	29;34	678.435	618.413	168.043	171.138	239.201
PC (Phosphatidylcholine)	PC 25:1	PC 11:0-14:1	25;29	29;34	678.435	618.413	168.043	185.154	225.185
PC (Phosphatidylcholine)	PC 25:1	PC 12:0-13:1	25;29	29;34	678.435	618.413	168.043	199.17	211.17
PC (Phosphatidylcholine)	PC 25:0	PC 2:0-23:0	25;29	29;34	680.45	620.429	168.043	59.0133	353.342
PC (Phosphatidylcholine)	PC 25:0	PC 3:0-22:0	25;29	29;34	680.45	620.429	168.043	73.0289	339.326
PC (Phosphatidylcholine)	PC 25:0	PC 4:0-21:0	25;29	29;34	680.45	620.429	168.043	87.0446	325.31
PC (Phosphatidylcholine)	PC 25:0	PC 5:0-20:0	25;29	29;34	680.45	620.429	168.043	101.06	311.295
PC (Phosphatidylcholine)	PC 25:0	PC 6:0-19:0	25;29	29;34	680.45	620.429	168.043	115.076	297.279
PC (Phosphatidylcholine)	PC 25:0	PC 7:0-18:0	25;29	29;34	680.45	620.429	168.043	129.091	283.264
PC (Phosphatidylcholine)	PC 25:0	PC 8:0-17:0	25;29	29;34	680.45	620.429	168.043	143.107	269.248
PC (Phosphatidylcholine)	PC 25:0	PC 9:0-16:0	25;29	29;34	680.45	620.429	168.043	157.123	255.232
PC (Phosphatidylcholine)	PC 25:0	PC 10:0-15:0	25;29	29;34	680.45	620.429	168.043	171.138	241.217
PC (Phosphatidylcholine)	PC 25:0	PC 11:0-14:0	25;29	29;34	680.45	620.429	168.043	185.154	227.201
PC (Phosphatidylcholine)	PC 25:0	PC 12:0-13:0	25;29	29;34	680.45	620.429	168.043	199.17	213.185
PC (Phosphatidylcholine)	PC 26:6	PC 4:0-22:6	25;29	29;34	682.372	622.351	168.043	87.0446	327.232
PC (Phosphatidylcholine)	PC 26:5	PC 4:0-22:5	25;29	29;34	684.388	624.367	168.043	87.0446	329.248
PC (Phosphatidylcholine)	PC 26:5	PC 6:0-20:5	25;29	29;34	684.388	624.367	168.043	115.076	301.217
PC (Phosphatidylcholine)	PC 26:5	PC 8:0-18:5	25;29	29;34	684.388	624.367	168.043	143.107	273.185
PC (Phosphatidylcholine)	PC 26:4	PC 2:0-24:4	25;29	29;34	686.403	626.382	168.043	59.0133	359.295
PC (Phosphatidylcholine)	PC 26:4	PC 4:0-22:4	25;29	29;34	686.403	626.382	168.043	87.0446	331.264
PC (Phosphatidylcholine)	PC 26:4	PC 6:0-20:4	25;29	29;34	686.403	626.382	168.043	115.076	303.232
PC (Phosphatidylcholine)	PC 26:4	PC 8:0-18:4	25;29	29;34	686.403	626.382	168.043	143.107	275.201
PC (Phosphatidylcholine)	PC 26:4	PC 10:0-16:4	25;29	29;34	686.403	626.382	168.043	171.138	247.17
PC (Phosphatidylcholine)	PC 26:3	PC 4:0-22:3	25;29	29;34	688.419	628.398	168.043	87.0446	333.279
PC (Phosphatidylcholine)	PC 26:3	PC 6:0-20:3	25;29	29;34	688.419	628.398	168.043	115.076	305.248
PC (Phosphatidylcholine)	PC 26:3	PC 8:0-18:3	25;29	29;34	688.419	628.398	168.043	143.107	277.217
PC (Phosphatidylcholine)	PC 26:3	PC 10:0-16:3	25;29	29;34	688.419	628.398	168.043	171.138	249.185
PC (Phosphatidylcholine)	PC 26:2	PC 2:0-24:2	25;29	29;34	690.435	630.413	168.043	59.0133	363.326
PC (Phosphatidylcholine)	PC 26:2	PC 4:0-22:2	25;29	29;34	690.435	630.413	168.043	87.0446	335.295
PC (Phosphatidylcholine)	PC 26:2	PC 5:0-21:2	25;29	29;34	690.435	630.413	168.043	101.06	321.279
PC (Phosphatidylcholine)	PC 26:2	PC 6:0-20:2	25;29	29;34	690.435	630.413	168.043	115.076	307.264
PC (Phosphatidylcholine)	PC 26:2	PC 7:0-19:2	25;29	29;34	690.435	630.413	168.043	129.091	293.248
PC (Phosphatidylcholine)	PC 26:2	PC 8:0-18:2	25;29	29;34	690.435	630.413	168.043	143.107	279.232
PC (Phosphatidylcholine)	PC 26:2	PC 9:0-17:2	25;29	29;34	690.435	630.413	168.043	157.123	265.217
PC (Phosphatidylcholine)	PC 26:2	PC 10:0-16:2	25;29	29;34	690.435	630.413	168.043	171.138	251.201
PC (Phosphatidylcholine)	PC 26:2	PC 13:1-13:1	25;29	29;34	690.435	630.413	168.043	211.17	211.17
PC (Phosphatidylcholine)	PC 26:1	PC 2:0-24:1	25;29	29;34	692.45	632.429	168.043	59.0133	365.342
PC (Phosphatidylcholine)	PC 26:1	PC 4:0-22:1	25;29	29;34	692.45	632.429	168.043	87.0446	337.31
PC (Phosphatidylcholine)	PC 26:1	PC 5:0-21:1	25;29	29;34	692.45	632.429	168.043	101.06	323.295
PC (Phosphatidylcholine)	PC 26:1	PC 6:0-20:1	25;29	29;34	692.45	632.429	168.043	115.076	309.279
PC (Phosphatidylcholine)	PC 26:1	PC 7:0-19:1	25;29	29;34	692.45	632.429	168.043	129.091	295.264
PC (Phosphatidylcholine)	PC 26:1	PC 8:0-18:1	25;29	29;34	692.45	632.429	168.043	143.107	281.248
PC (Phosphatidylcholine)	PC 26:1	PC 9:0-17:1	25;29	29;34	692.45	632.429	168.043	157.123	267.232
PC (Phosphatidylcholine)	PC 26:1	PC 10:0-16:1	25;29	29;34	692.45	632.429	168.043	171.138	253.217
PC (Phosphatidylcholine)	PC 26:1	PC 11:0-15:1	25;29	29;34	692.45	632.429	168.043	185.154	239.201
PC (Phosphatidylcholine)	PC 26:1	PC 12:0-14:1	25;29	29;34	692.45	632.429	168.043	199.17	225.185
PC (Phosphatidylcholine)	PC 26:1	PC 13:0-13:1	25;29	29;34	692.45	632.429	168.043	213.185	211.17
PC (Phosphatidylcholine)	PC 26:0	PC 2:0-24:0	25;29	29;34	694.466	634.445	168.043	59.0133	367.357
PC (Phosphatidylcholine)	PC 26:0	PC 3:0-23:0	25;29	29;34	694.466	634.445	168.043	73.0289	353.342
PC (Phosphatidylcholine)	PC 26:0	PC 4:0-22:0	25;29	29;34	694.466	634.445	168.043	87.0446	339.326
PC (Phosphatidylcholine)	PC 26:0	PC 5:0-21:0	25;29	29;34	694.466	634.445	168.043	101.06	325.31
PC (Phosphatidylcholine)	PC 26:0	PC 6:0-20:0	25;29	29;34	694.466	634.445	168.043	115.076	311.295
PC (Phosphatidylcholine)	PC 26:0	PC 7:0-19:0	25;29	29;34	694.466	634.445	168.043	129.091	297.279
PC (Phosphatidylcholine)	PC 26:0	PC 8:0-18:0	25;29	29;34	694.466	634.445	168.043	143.107	283.264
PC (Phosphatidylcholine)	PC 26:0	PC 9:0-17:0	25;29	29;34	694.466	634.445	168.043	157.123	269.248
PC (Phosphatidylcholine)	PC 26:0	PC 10:0-16:0	25;29	29;34	694.466	634.445	168.043	171.138	255.232
PC (Phosphatidylcholine)	PC 26:0	PC 11:0-15:0	25;29	29;34	694.466	634.445	168.043	185.154	241.217
PC (Phosphatidylcholine)	PC 26:0	PC 12:0-14:0	25;29	29;34	694.466	634.445	168.043	199.17	227.201
PC (Phosphatidylcholine)	PC 26:0	PC 13:0-13:0	25;29	29;34	694.466	634.445	168.043	213.185	213.185
PC (Phosphatidylcholine)	PC 27:6	PC 5:0-22:6	25;29	29;34	696.388	636.367	168.043	101.06	327.232
PC (Phosphatidylcholine)	PC 27:5	PC 5:0-22:5	25;29	29;34	698.403	638.382	168.043	101.06	329.248
PC (Phosphatidylcholine)	PC 27:5	PC 7:0-20:5	25;29	29;34	698.403	638.382	168.043	129.091	301.217
PC (Phosphatidylcholine)	PC 27:5	PC 9:0-18:5	25;29	29;34	698.403	638.382	168.043	157.123	273.185
PC (Phosphatidylcholine)	PC 27:4	PC 3:0-24:4	25;29	29;34	700.419	640.398	168.043	73.0289	359.295
PC (Phosphatidylcholine)	PC 27:4	PC 5:0-22:4	25;29	29;34	700.419	640.398	168.043	101.06	331.264
PC (Phosphatidylcholine)	PC 27:4	PC 7:0-20:4	25;29	29;34	700.419	640.398	168.043	129.091	303.232
PC (Phosphatidylcholine)	PC 27:4	PC 9:0-18:4	25;29	29;34	700.419	640.398	168.043	157.123	275.201
PC (Phosphatidylcholine)	PC 27:4	PC 11:0-16:4	25;29	29;34	700.419	640.398	168.043	185.154	247.17
PC (Phosphatidylcholine)	PC 27:3	PC 5:0-22:3	25;29	29;34	702.435	642.413	168.043	101.06	333.279
PC (Phosphatidylcholine)	PC 27:3	PC 7:0-20:3	25;29	29;34	702.435	642.413	168.043	129.091	305.248
PC (Phosphatidylcholine)	PC 27:3	PC 9:0-18:3	25;29	29;34	702.435	642.413	168.043	157.123	277.217
PC (Phosphatidylcholine)	PC 27:3	PC 11:0-16:3	25;29	29;34	702.435	642.413	168.043	185.154	249.185
PC (Phosphatidylcholine)	PC 27:2	PC 3:0-24:2	25;29	29;34	704.45	644.429	168.043	73.0289	363.326
PC (Phosphatidylcholine)	PC 27:2	PC 5:0-22:2	25;29	29;34	704.45	644.429	168.043	101.06	335.295
PC (Phosphatidylcholine)	PC 27:2	PC 6:0-21:2	25;29	29;34	704.45	644.429	168.043	115.076	321.279
PC (Phosphatidylcholine)	PC 27:2	PC 7:0-20:2	25;29	29;34	704.45	644.429	168.043	129.091	307.264
PC (Phosphatidylcholine)	PC 27:2	PC 8:0-19:2	25;29	29;34	704.45	644.429	168.043	143.107	293.248
PC (Phosphatidylcholine)	PC 27:2	PC 9:0-18:2	25;29	29;34	704.45	644.429	168.043	157.123	279.232
PC (Phosphatidylcholine)	PC 27:2	PC 10:0-17:2	25;29	29;34	704.45	644.429	168.043	171.138	265.217
PC (Phosphatidylcholine)	PC 27:2	PC 11:0-16:2	25;29	29;34	704.45	644.429	168.043	185.154	251.201
PC (Phosphatidylcholine)	PC 27:2	PC 13:1-14:1	25;29	29;34	704.45	644.429	168.043	211.17	225.185
PC (Phosphatidylcholine)	PC 27:1	PC 3:0-24:1	25;29	29;34	706.466	646.445	168.043	73.0289	365.342
PC (Phosphatidylcholine)	PC 27:1	PC 5:0-22:1	25;29	29;34	706.466	646.445	168.043	101.06	337.31
PC (Phosphatidylcholine)	PC 27:1	PC 6:0-21:1	25;29	29;34	706.466	646.445	168.043	115.076	323.295
PC (Phosphatidylcholine)	PC 27:1	PC 7:0-20:1	25;29	29;34	706.466	646.445	168.043	129.091	309.279
PC (Phosphatidylcholine)	PC 27:1	PC 8:0-19:1	25;29	29;34	706.466	646.445	168.043	143.107	295.264
PC (Phosphatidylcholine)	PC 27:1	PC 9:0-18:1	25;29	29;34	706.466	646.445	168.043	157.123	281.248
PC (Phosphatidylcholine)	PC 27:1	PC 10:0-17:1	25;29	29;34	706.466	646.445	168.043	171.138	267.232
PC (Phosphatidylcholine)	PC 27:1	PC 11:0-16:1	25;29	29;34	706.466	646.445	168.043	185.154	253.217
PC (Phosphatidylcholine)	PC 27:1	PC 12:0-15:1	25;29	29;34	706.466	646.445	168.043	199.17	239.201
PC (Phosphatidylcholine)	PC 27:1	PC 13:0-14:1	25;29	29;34	706.466	646.445	168.043	213.185	225.185
PC (Phosphatidylcholine)	PC 27:1	PC 14:0-13:1	25;29	29;34	706.466	646.445	168.043	227.201	211.17
PC (Phosphatidylcholine)	PC 27:0	PC 2:0-25:0	25;29	29;34	708.482	648.46	168.043	59.0133	381.373
PC (Phosphatidylcholine)	PC 27:0	PC 3:0-24:0	25;29	29;34	708.482	648.46	168.043	73.0289	367.357
PC (Phosphatidylcholine)	PC 27:0	PC 4:0-23:0	25;29	29;34	708.482	648.46	168.043	87.0446	353.342
PC (Phosphatidylcholine)	PC 27:0	PC 5:0-22:0	25;29	29;34	708.482	648.46	168.043	101.06	339.326
PC (Phosphatidylcholine)	PC 27:0	PC 6:0-21:0	25;29	29;34	708.482	648.46	168.043	115.076	325.31
PC (Phosphatidylcholine)	PC 27:0	PC 7:0-20:0	25;29	29;34	708.482	648.46	168.043	129.091	311.295
PC (Phosphatidylcholine)	PC 27:0	PC 8:0-19:0	25;29	29;34	708.482	648.46	168.043	143.107	297.279
PC (Phosphatidylcholine)	PC 27:0	PC 9:0-18:0	25;29	29;34	708.482	648.46	168.043	157.123	283.264
PC (Phosphatidylcholine)	PC 27:0	PC 10:0-17:0	25;29	29;34	708.482	648.46	168.043	171.138	269.248
PC (Phosphatidylcholine)	PC 27:0	PC 11:0-16:0	25;29	29;34	708.482	648.46	168.043	185.154	255.232
PC (Phosphatidylcholine)	PC 27:0	PC 12:0-15:0	25;29	29;34	708.482	648.46	168.043	199.17	241.217
PC (Phosphatidylcholine)	PC 27:0	PC 13:0-14:0	25;29	29;34	708.482	648.46	168.043	213.185	227.201
PC (Phosphatidylcholine)	PC 28:6	PC 6:0-22:6	25;29	29;34	710.403	650.382	168.043	115.076	327.232
PC (Phosphatidylcholine)	PC 28:5	PC 6:0-22:5	25;29	29;34	712.419	652.398	168.043	115.076	329.248
PC (Phosphatidylcholine)	PC 28:5	PC 8:0-20:5	25;29	29;34	712.419	652.398	168.043	143.107	301.217
PC (Phosphatidylcholine)	PC 28:5	PC 10:0-18:5	25;29	29;34	712.419	652.398	168.043	171.138	273.185
PC (Phosphatidylcholine)	PC 28:4	PC 2:0-26:4	25;29	29;34	714.435	654.413	168.043	59.0133	387.326
PC (Phosphatidylcholine)	PC 28:4	PC 4:0-24:4	25;29	29;34	714.435	654.413	168.043	87.0446	359.295
PC (Phosphatidylcholine)	PC 28:4	PC 6:0-22:4	25;29	29;34	714.435	654.413	168.043	115.076	331.264
PC (Phosphatidylcholine)	PC 28:4	PC 8:0-20:4	25;29	29;34	714.435	654.413	168.043	143.107	303.232
PC (Phosphatidylcholine)	PC 28:4	PC 10:0-18:4	25;29	29;34	714.435	654.413	168.043	171.138	275.201
PC (Phosphatidylcholine)	PC 28:4	PC 12:0-16:4	25;29	29;34	714.435	654.413	168.043	199.17	247.17
PC (Phosphatidylcholine)	PC 28:3	PC 6:0-22:3	25;29	29;34	716.45	656.429	168.043	115.076	333.279
PC (Phosphatidylcholine)	PC 28:3	PC 8:0-20:3	25;29	29;34	716.45	656.429	168.043	143.107	305.248
PC (Phosphatidylcholine)	PC 28:3	PC 10:0-18:3	25;29	29;34	716.45	656.429	168.043	171.138	277.217
PC (Phosphatidylcholine)	PC 28:3	PC 12:0-16:3	25;29	29;34	716.45	656.429	168.043	199.17	249.185
PC (Phosphatidylcholine)	PC 28:2	PC 2:0-26:2	25;29	29;34	718.466	658.445	168.043	59.0133	391.357
PC (Phosphatidylcholine)	PC 28:2	PC 4:0-24:2	25;29	29;34	718.466	658.445	168.043	87.0446	363.326
PC (Phosphatidylcholine)	PC 28:2	PC 6:0-22:2	25;29	29;34	718.466	658.445	168.043	115.076	335.295
PC (Phosphatidylcholine)	PC 28:2	PC 7:0-21:2	25;29	29;34	718.466	658.445	168.043	129.091	321.279
PC (Phosphatidylcholine)	PC 28:2	PC 8:0-20:2	25;29	29;34	718.466	658.445	168.043	143.107	307.264
PC (Phosphatidylcholine)	PC 28:2	PC 9:0-19:2	25;29	29;34	718.466	658.445	168.043	157.123	293.248
PC (Phosphatidylcholine)	PC 28:2	PC 10:0-18:2	25;29	29;34	718.466	658.445	168.043	171.138	279.232
PC (Phosphatidylcholine)	PC 28:2	PC 11:0-17:2	25;29	29;34	718.466	658.445	168.043	185.154	265.217
PC (Phosphatidylcholine)	PC 28:2	PC 12:0-16:2	25;29	29;34	718.466	658.445	168.043	199.17	251.201
PC (Phosphatidylcholine)	PC 28:2	PC 13:1-15:1	25;29	29;34	718.466	658.445	168.043	211.17	239.201
PC (Phosphatidylcholine)	PC 28:2	PC 14:1-14:1	25;29	29;34	718.466	658.445	168.043	225.185	225.185
PC (Phosphatidylcholine)	PC 28:1	PC 2:0-26:1	25;29	29;34	720.482	660.46	168.043	59.0133	393.373
PC (Phosphatidylcholine)	PC 28:1	PC 4:0-24:1	25;29	29;34	720.482	660.46	168.043	87.0446	365.342
PC (Phosphatidylcholine)	PC 28:1	PC 6:0-22:1	25;29	29;34	720.482	660.46	168.043	115.076	337.31
PC (Phosphatidylcholine)	PC 28:1	PC 7:0-21:1	25;29	29;34	720.482	660.46	168.043	129.091	323.295
PC (Phosphatidylcholine)	PC 28:1	PC 8:0-20:1	25;29	29;34	720.482	660.46	168.043	143.107	309.279
PC (Phosphatidylcholine)	PC 28:1	PC 9:0-19:1	25;29	29;34	720.482	660.46	168.043	157.123	295.264
PC (Phosphatidylcholine)	PC 28:1	PC 10:0-18:1	25;29	29;34	720.482	660.46	168.043	171.138	281.248
PC (Phosphatidylcholine)	PC 28:1	PC 11:0-17:1	25;29	29;34	720.482	660.46	168.043	185.154	267.232
PC (Phosphatidylcholine)	PC 28:1	PC 12:0-16:1	25;29	29;34	720.482	660.46	168.043	199.17	253.217
PC (Phosphatidylcholine)	PC 28:1	PC 13:0-15:1	25;29	29;34	720.482	660.46	168.043	213.185	239.201
PC (Phosphatidylcholine)	PC 28:1	PC 15:0-13:1	25;29	29;34	720.482	660.46	168.043	241.217	211.17
PC (Phosphatidylcholine)	PC 28:1	PC 14:0-14:1	25;29	29;34	720.482	660.46	168.043	227.201	225.185
PC (Phosphatidylcholine)	PC 28:0	PC 2:0-26:0	25;29	29;34	722.497	662.476	168.043	59.0133	395.389
PC (Phosphatidylcholine)	PC 28:0	PC 3:0-25:0	25;29	29;34	722.497	662.476	168.043	73.0289	381.373
PC (Phosphatidylcholine)	PC 28:0	PC 4:0-24:0	25;29	29;34	722.497	662.476	168.043	87.0446	367.357
PC (Phosphatidylcholine)	PC 28:0	PC 5:0-23:0	25;29	29;34	722.497	662.476	168.043	101.06	353.342
PC (Phosphatidylcholine)	PC 28:0	PC 6:0-22:0	25;29	29;34	722.497	662.476	168.043	115.076	339.326
PC (Phosphatidylcholine)	PC 28:0	PC 7:0-21:0	25;29	29;34	722.497	662.476	168.043	129.091	325.31
PC (Phosphatidylcholine)	PC 28:0	PC 8:0-20:0	25;29	29;34	722.497	662.476	168.043	143.107	311.295
PC (Phosphatidylcholine)	PC 28:0	PC 9:0-19:0	25;29	29;34	722.497	662.476	168.043	157.123	297.279
PC (Phosphatidylcholine)	PC 28:0	PC 10:0-18:0	25;29	29;34	722.497	662.476	168.043	171.138	283.264
PC (Phosphatidylcholine)	PC 28:0	PC 11:0-17:0	25;29	29;34	722.497	662.476	168.043	185.154	269.248
PC (Phosphatidylcholine)	PC 28:0	PC 12:0-16:0	25;29	29;34	722.497	662.476	168.043	199.17	255.232
PC (Phosphatidylcholine)	PC 28:0	PC 13:0-15:0	25;29	29;34	722.497	662.476	168.043	213.185	241.217
PC (Phosphatidylcholine)	PC 28:0	PC 14:0-14:0	25;29	29;34	722.497	662.476	168.043	227.201	227.201
PC (Phosphatidylcholine)	PC 29:6	PC 7:0-22:6	25;29	29;34	724.419	664.398	168.043	129.091	327.232
PC (Phosphatidylcholine)	PC 29:5	PC 7:0-22:5	25;29	29;34	726.435	666.413	168.043	129.091	329.248
PC (Phosphatidylcholine)	PC 29:5	PC 9:0-20:5	25;29	29;34	726.435	666.413	168.043	157.123	301.217
PC (Phosphatidylcholine)	PC 29:5	PC 11:0-18:5	25;29	29;34	726.435	666.413	168.043	185.154	273.185
PC (Phosphatidylcholine)	PC 29:5	PC 13:1-16:4	25;29	29;34	726.435	666.413	168.043	211.17	247.17
PC (Phosphatidylcholine)	PC 29:4	PC 3:0-26:4	25;29	29;34	728.45	668.429	168.043	73.0289	387.326
PC (Phosphatidylcholine)	PC 29:4	PC 5:0-24:4	25;29	29;34	728.45	668.429	168.043	101.06	359.295
PC (Phosphatidylcholine)	PC 29:4	PC 7:0-22:4	25;29	29;34	728.45	668.429	168.043	129.091	331.264
PC (Phosphatidylcholine)	PC 29:4	PC 9:0-20:4	25;29	29;34	728.45	668.429	168.043	157.123	303.232
PC (Phosphatidylcholine)	PC 29:4	PC 11:0-18:4	25;29	29;34	728.45	668.429	168.043	185.154	275.201
PC (Phosphatidylcholine)	PC 29:4	PC 13:0-16:4	25;29	29;34	728.45	668.429	168.043	213.185	247.17
PC (Phosphatidylcholine)	PC 29:4	PC 13:1-16:3	25;29	29;34	728.45	668.429	168.043	211.17	249.185
PC (Phosphatidylcholine)	PC 29:3	PC 7:0-22:3	25;29	29;34	730.466	670.445	168.043	129.091	333.279
PC (Phosphatidylcholine)	PC 29:3	PC 9:0-20:3	25;29	29;34	730.466	670.445	168.043	157.123	305.248
PC (Phosphatidylcholine)	PC 29:3	PC 11:0-18:3	25;29	29;34	730.466	670.445	168.043	185.154	277.217
PC (Phosphatidylcholine)	PC 29:3	PC 13:0-16:3	25;29	29;34	730.466	670.445	168.043	213.185	249.185
PC (Phosphatidylcholine)	PC 29:3	PC 13:1-16:2	25;29	29;34	730.466	670.445	168.043	211.17	251.201
PC (Phosphatidylcholine)	PC 29:2	PC 3:0-26:2	25;29	29;34	732.482	672.46	168.043	73.0289	391.357
PC (Phosphatidylcholine)	PC 29:2	PC 5:0-24:2	25;29	29;34	732.482	672.46	168.043	101.06	363.326
PC (Phosphatidylcholine)	PC 29:2	PC 7:0-22:2	25;29	29;34	732.482	672.46	168.043	129.091	335.295
PC (Phosphatidylcholine)	PC 29:2	PC 8:0-21:2	25;29	29;34	732.482	672.46	168.043	143.107	321.279
PC (Phosphatidylcholine)	PC 29:2	PC 9:0-20:2	25;29	29;34	732.482	672.46	168.043	157.123	307.264
PC (Phosphatidylcholine)	PC 29:2	PC 10:0-19:2	25;29	29;34	732.482	672.46	168.043	171.138	293.248
PC (Phosphatidylcholine)	PC 29:2	PC 11:0-18:2	25;29	29;34	732.482	672.46	168.043	185.154	279.232
PC (Phosphatidylcholine)	PC 29:2	PC 12:0-17:2	25;29	29;34	732.482	672.46	168.043	199.17	265.217
PC (Phosphatidylcholine)	PC 29:2	PC 13:0-16:2	25;29	29;34	732.482	672.46	168.043	213.185	251.201
PC (Phosphatidylcholine)	PC 29:2	PC 13:1-16:1	25;29	29;34	732.482	672.46	168.043	211.17	253.217
PC (Phosphatidylcholine)	PC 29:2	PC 14:1-15:1	25;29	29;34	732.482	672.46	168.043	225.185	239.201
PC (Phosphatidylcholine)	PC 29:1	PC 3:0-26:1	25;29	29;34	734.497	674.476	168.043	73.0289	393.373
PC (Phosphatidylcholine)	PC 29:1	PC 5:0-24:1	25;29	29;34	734.497	674.476	168.043	101.06	365.342
PC (Phosphatidylcholine)	PC 29:1	PC 7:0-22:1	25;29	29;34	734.497	674.476	168.043	129.091	337.31
PC (Phosphatidylcholine)	PC 29:1	PC 8:0-21:1	25;29	29;34	734.497	674.476	168.043	143.107	323.295
PC (Phosphatidylcholine)	PC 29:1	PC 9:0-20:1	25;29	29;34	734.497	674.476	168.043	157.123	309.279
PC (Phosphatidylcholine)	PC 29:1	PC 10:0-19:1	25;29	29;34	734.497	674.476	168.043	171.138	295.264
PC (Phosphatidylcholine)	PC 29:1	PC 11:0-18:1	25;29	29;34	734.497	674.476	168.043	185.154	281.248
PC (Phosphatidylcholine)	PC 29:1	PC 12:0-17:1	25;29	29;34	734.497	674.476	168.043	199.17	267.232
PC (Phosphatidylcholine)	PC 29:1	PC 13:0-16:1	25;29	29;34	734.497	674.476	168.043	213.185	253.217
PC (Phosphatidylcholine)	PC 29:1	PC 16:0-13:1	25;29	29;34	734.497	674.476	168.043	255.232	211.17
PC (Phosphatidylcholine)	PC 29:1	PC 14:0-15:1	25;29	29;34	734.497	674.476	168.043	227.201	239.201
PC (Phosphatidylcholine)	PC 29:1	PC 15:0-14:1	25;29	29;34	734.497	674.476	168.043	241.217	225.185
PC (Phosphatidylcholine)	PC 29:0	PC 2:0-27:0	25;29	29;34	736.513	676.492	168.043	59.0133	409.404
PC (Phosphatidylcholine)	PC 29:0	PC 3:0-26:0	25;29	29;34	736.513	676.492	168.043	73.0289	395.389
PC (Phosphatidylcholine)	PC 29:0	PC 4:0-25:0	25;29	29;34	736.513	676.492	168.043	87.0446	381.373
PC (Phosphatidylcholine)	PC 29:0	PC 5:0-24:0	25;29	29;34	736.513	676.492	168.043	101.06	367.357
PC (Phosphatidylcholine)	PC 29:0	PC 6:0-23:0	25;29	29;34	736.513	676.492	168.043	115.076	353.342
PC (Phosphatidylcholine)	PC 29:0	PC 7:0-22:0	25;29	29;34	736.513	676.492	168.043	129.091	339.326
PC (Phosphatidylcholine)	PC 29:0	PC 8:0-21:0	25;29	29;34	736.513	676.492	168.043	143.107	325.31
PC (Phosphatidylcholine)	PC 29:0	PC 9:0-20:0	25;29	29;34	736.513	676.492	168.043	157.123	311.295
PC (Phosphatidylcholine)	PC 29:0	PC 10:0-19:0	25;29	29;34	736.513	676.492	168.043	171.138	297.279
PC (Phosphatidylcholine)	PC 29:0	PC 11:0-18:0	25;29	29;34	736.513	676.492	168.043	185.154	283.264
PC (Phosphatidylcholine)	PC 29:0	PC 12:0-17:0	25;29	29;34	736.513	676.492	168.043	199.17	269.248
PC (Phosphatidylcholine)	PC 29:0	PC 13:0-16:0	25;29	29;34	736.513	676.492	168.043	213.185	255.232
PC (Phosphatidylcholine)	PC 29:0	PC 14:0-15:0	25;29	29;34	736.513	676.492	168.043	227.201	241.217
PC (Phosphatidylcholine)	PC 30:6	PC 8:0-22:6	25;29	29;34	738.435	678.413	168.043	143.107	327.232
PC (Phosphatidylcholine)	PC 30:5	PC 8:0-22:5	25;29	29;34	740.45	680.429	168.043	143.107	329.248
PC (Phosphatidylcholine)	PC 30:5	PC 10:0-20:5	25;29	29;34	740.45	680.429	168.043	171.138	301.217
PC (Phosphatidylcholine)	PC 30:5	PC 12:0-18:5	25;29	29;34	740.45	680.429	168.043	199.17	273.185
PC (Phosphatidylcholine)	PC 30:5	PC 14:1-16:4	25;29	29;34	740.45	680.429	168.043	225.185	247.17
PC (Phosphatidylcholine)	PC 30:4	PC 4:0-26:4	25;29	29;34	742.466	682.445	168.043	87.0446	387.326
PC (Phosphatidylcholine)	PC 30:4	PC 6:0-24:4	25;29	29;34	742.466	682.445	168.043	115.076	359.295
PC (Phosphatidylcholine)	PC 30:4	PC 8:0-22:4	25;29	29;34	742.466	682.445	168.043	143.107	331.264
PC (Phosphatidylcholine)	PC 30:4	PC 10:0-20:4	25;29	29;34	742.466	682.445	168.043	171.138	303.232
PC (Phosphatidylcholine)	PC 30:4	PC 12:0-18:4	25;29	29;34	742.466	682.445	168.043	199.17	275.201
PC (Phosphatidylcholine)	PC 30:4	PC 14:0-16:4	25;29	29;34	742.466	682.445	168.043	227.201	247.17
PC (Phosphatidylcholine)	PC 30:4	PC 14:1-16:3	25;29	29;34	742.466	682.445	168.043	225.185	249.185
PC (Phosphatidylcholine)	PC 30:3	PC 8:0-22:3	25;29	29;34	744.482	684.46	168.043	143.107	333.279
PC (Phosphatidylcholine)	PC 30:3	PC 10:0-20:3	25;29	29;34	744.482	684.46	168.043	171.138	305.248
PC (Phosphatidylcholine)	PC 30:3	PC 12:0-18:3	25;29	29;34	744.482	684.46	168.043	199.17	277.217
PC (Phosphatidylcholine)	PC 30:3	PC 13:1-17:2	25;29	29;34	744.482	684.46	168.043	211.17	265.217
PC (Phosphatidylcholine)	PC 30:3	PC 14:0-16:3	25;29	29;34	744.482	684.46	168.043	227.201	249.185
PC (Phosphatidylcholine)	PC 30:3	PC 14:1-16:2	25;29	29;34	744.482	684.46	168.043	225.185	251.201
PC (Phosphatidylcholine)	PC 30:2	PC 4:0-26:2	25;29	29;34	746.497	686.476	168.043	87.0446	391.357
PC (Phosphatidylcholine)	PC 30:2	PC 6:0-24:2	25;29	29;34	746.497	686.476	168.043	115.076	363.326
PC (Phosphatidylcholine)	PC 30:2	PC 8:0-22:2	25;29	29;34	746.497	686.476	168.043	143.107	335.295
PC (Phosphatidylcholine)	PC 30:2	PC 9:0-21:2	25;29	29;34	746.497	686.476	168.043	157.123	321.279
PC (Phosphatidylcholine)	PC 30:2	PC 10:0-20:2	25;29	29;34	746.497	686.476	168.043	171.138	307.264
PC (Phosphatidylcholine)	PC 30:2	PC 11:0-19:2	25;29	29;34	746.497	686.476	168.043	185.154	293.248
PC (Phosphatidylcholine)	PC 30:2	PC 12:0-18:2	25;29	29;34	746.497	686.476	168.043	199.17	279.232
PC (Phosphatidylcholine)	PC 30:2	PC 13:0-17:2	25;29	29;34	746.497	686.476	168.043	213.185	265.217
PC (Phosphatidylcholine)	PC 30:2	PC 13:1-17:1	25;29	29;34	746.497	686.476	168.043	211.17	267.232
PC (Phosphatidylcholine)	PC 30:2	PC 14:0-16:2	25;29	29;34	746.497	686.476	168.043	227.201	251.201
PC (Phosphatidylcholine)	PC 30:2	PC 14:1-16:1	25;29	29;34	746.497	686.476	168.043	225.185	253.217
PC (Phosphatidylcholine)	PC 30:2	PC 15:1-15:1	25;29	29;34	746.497	686.476	168.043	239.201	239.201
PC (Phosphatidylcholine)	PC 30:1	PC 4:0-26:1	25;29	29;34	748.513	688.492	168.043	87.0446	393.373
PC (Phosphatidylcholine)	PC 30:1	PC 6:0-24:1	25;29	29;34	748.513	688.492	168.043	115.076	365.342
PC (Phosphatidylcholine)	PC 30:1	PC 8:0-22:1	25;29	29;34	748.513	688.492	168.043	143.107	337.31
PC (Phosphatidylcholine)	PC 30:1	PC 9:0-21:1	25;29	29;34	748.513	688.492	168.043	157.123	323.295
PC (Phosphatidylcholine)	PC 30:1	PC 10:0-20:1	25;29	29;34	748.513	688.492	168.043	171.138	309.279
PC (Phosphatidylcholine)	PC 30:1	PC 11:0-19:1	25;29	29;34	748.513	688.492	168.043	185.154	295.264
PC (Phosphatidylcholine)	PC 30:1	PC 12:0-18:1	25;29	29;34	748.513	688.492	168.043	199.17	281.248
PC (Phosphatidylcholine)	PC 30:1	PC 13:0-17:1	25;29	29;34	748.513	688.492	168.043	213.185	267.232
PC (Phosphatidylcholine)	PC 30:1	PC 17:0-13:1	25;29	29;34	748.513	688.492	168.043	269.248	211.17
PC (Phosphatidylcholine)	PC 30:1	PC 14:0-16:1	25;29	29;34	748.513	688.492	168.043	227.201	253.217
PC (Phosphatidylcholine)	PC 30:1	PC 16:0-14:1	25;29	29;34	748.513	688.492	168.043	255.232	225.185
PC (Phosphatidylcholine)	PC 30:1	PC 15:0-15:1	25;29	29;34	748.513	688.492	168.043	241.217	239.201
PC (Phosphatidylcholine)	PC 30:0	PC 3:0-27:0	25;29	29;34	750.529	690.507	168.043	73.0289	409.404
PC (Phosphatidylcholine)	PC 30:0	PC 4:0-26:0	25;29	29;34	750.529	690.507	168.043	87.0446	395.389
PC (Phosphatidylcholine)	PC 30:0	PC 5:0-25:0	25;29	29;34	750.529	690.507	168.043	101.06	381.373
PC (Phosphatidylcholine)	PC 30:0	PC 6:0-24:0	25;29	29;34	750.529	690.507	168.043	115.076	367.357
PC (Phosphatidylcholine)	PC 30:0	PC 7:0-23:0	25;29	29;34	750.529	690.507	168.043	129.091	353.342
PC (Phosphatidylcholine)	PC 30:0	PC 8:0-22:0	25;29	29;34	750.529	690.507	168.043	143.107	339.326
PC (Phosphatidylcholine)	PC 30:0	PC 9:0-21:0	25;29	29;34	750.529	690.507	168.043	157.123	325.31
PC (Phosphatidylcholine)	PC 30:0	PC 10:0-20:0	25;29	29;34	750.529	690.507	168.043	171.138	311.295
PC (Phosphatidylcholine)	PC 30:0	PC 11:0-19:0	25;29	29;34	750.529	690.507	168.043	185.154	297.279
PC (Phosphatidylcholine)	PC 30:0	PC 12:0-18:0	25;29	29;34	750.529	690.507	168.043	199.17	283.264
PC (Phosphatidylcholine)	PC 30:0	PC 13:0-17:0	25;29	29;34	750.529	690.507	168.043	213.185	269.248
PC (Phosphatidylcholine)	PC 30:0	PC 14:0-16:0	25;29	29;34	750.529	690.507	168.043	227.201	255.232
PC (Phosphatidylcholine)	PC 30:0	PC 15:0-15:0	25;29	29;34	750.529	690.507	168.043	241.217	241.217
PC (Phosphatidylcholine)	PC 31:6	PC 9:0-22:6	25;29	29;34	752.45	692.429	168.043	157.123	327.232
PC (Phosphatidylcholine)	PC 31:6	PC 13:1-18:5	25;29	29;34	752.45	692.429	168.043	211.17	273.185
PC (Phosphatidylcholine)	PC 31:5	PC 9:0-22:5	25;29	29;34	754.466	694.445	168.043	157.123	329.248
PC (Phosphatidylcholine)	PC 31:5	PC 11:0-20:5	25;29	29;34	754.466	694.445	168.043	185.154	301.217
PC (Phosphatidylcholine)	PC 31:5	PC 13:0-18:5	25;29	29;34	754.466	694.445	168.043	213.185	273.185
PC (Phosphatidylcholine)	PC 31:5	PC 13:1-18:4	25;29	29;34	754.466	694.445	168.043	211.17	275.201
PC (Phosphatidylcholine)	PC 31:5	PC 15:1-16:4	25;29	29;34	754.466	694.445	168.043	239.201	247.17
PC (Phosphatidylcholine)	PC 31:4	PC 5:0-26:4	25;29	29;34	756.482	696.46	168.043	101.06	387.326
PC (Phosphatidylcholine)	PC 31:4	PC 7:0-24:4	25;29	29;34	756.482	696.46	168.043	129.091	359.295
PC (Phosphatidylcholine)	PC 31:4	PC 9:0-22:4	25;29	29;34	756.482	696.46	168.043	157.123	331.264
PC (Phosphatidylcholine)	PC 31:4	PC 11:0-20:4	25;29	29;34	756.482	696.46	168.043	185.154	303.232
PC (Phosphatidylcholine)	PC 31:4	PC 13:0-18:4	25;29	29;34	756.482	696.46	168.043	213.185	275.201
PC (Phosphatidylcholine)	PC 31:4	PC 13:1-18:3	25;29	29;34	756.482	696.46	168.043	211.17	277.217
PC (Phosphatidylcholine)	PC 31:4	PC 15:0-16:4	25;29	29;34	756.482	696.46	168.043	241.217	247.17
PC (Phosphatidylcholine)	PC 31:4	PC 15:1-16:3	25;29	29;34	756.482	696.46	168.043	239.201	249.185
PC (Phosphatidylcholine)	PC 31:3	PC 9:0-22:3	25;29	29;34	758.497	698.476	168.043	157.123	333.279
PC (Phosphatidylcholine)	PC 31:3	PC 11:0-20:3	25;29	29;34	758.497	698.476	168.043	185.154	305.248
PC (Phosphatidylcholine)	PC 31:3	PC 13:0-18:3	25;29	29;34	758.497	698.476	168.043	213.185	277.217
PC (Phosphatidylcholine)	PC 31:3	PC 13:1-18:2	25;29	29;34	758.497	698.476	168.043	211.17	279.232
PC (Phosphatidylcholine)	PC 31:3	PC 14:1-17:2	25;29	29;34	758.497	698.476	168.043	225.185	265.217
PC (Phosphatidylcholine)	PC 31:3	PC 15:0-16:3	25;29	29;34	758.497	698.476	168.043	241.217	249.185
PC (Phosphatidylcholine)	PC 31:3	PC 15:1-16:2	25;29	29;34	758.497	698.476	168.043	239.201	251.201
PC (Phosphatidylcholine)	PC 31:2	PC 5:0-26:2	25;29	29;34	760.513	700.492	168.043	101.06	391.357
PC (Phosphatidylcholine)	PC 31:2	PC 7:0-24:2	25;29	29;34	760.513	700.492	168.043	129.091	363.326
PC (Phosphatidylcholine)	PC 31:2	PC 9:0-22:2	25;29	29;34	760.513	700.492	168.043	157.123	335.295
PC (Phosphatidylcholine)	PC 31:2	PC 10:0-21:2	25;29	29;34	760.513	700.492	168.043	171.138	321.279
PC (Phosphatidylcholine)	PC 31:2	PC 11:0-20:2	25;29	29;34	760.513	700.492	168.043	185.154	307.264
PC (Phosphatidylcholine)	PC 31:2	PC 12:0-19:2	25;29	29;34	760.513	700.492	168.043	199.17	293.248
PC (Phosphatidylcholine)	PC 31:2	PC 13:0-18:2	25;29	29;34	760.513	700.492	168.043	213.185	279.232
PC (Phosphatidylcholine)	PC 31:2	PC 13:1-18:1	25;29	29;34	760.513	700.492	168.043	211.17	281.248
PC (Phosphatidylcholine)	PC 31:2	PC 14:0-17:2	25;29	29;34	760.513	700.492	168.043	227.201	265.217
PC (Phosphatidylcholine)	PC 31:2	PC 14:1-17:1	25;29	29;34	760.513	700.492	168.043	225.185	267.232
PC (Phosphatidylcholine)	PC 31:2	PC 15:0-16:2	25;29	29;34	760.513	700.492	168.043	241.217	251.201
PC (Phosphatidylcholine)	PC 31:2	PC 15:1-16:1	25;29	29;34	760.513	700.492	168.043	239.201	253.217
PC (Phosphatidylcholine)	PC 32:8	PC 16:4-16:4	25;29	29;34	762.435	702.413	168.043	247.17	247.17
PC (Phosphatidylcholine)	PC 31:1	PC 5:0-26:1	25;29	29;34	762.529	702.507	168.043	101.06	393.373
PC (Phosphatidylcholine)	PC 31:1	PC 7:0-24:1	25;29	29;34	762.529	702.507	168.043	129.091	365.342
PC (Phosphatidylcholine)	PC 31:1	PC 9:0-22:1	25;29	29;34	762.529	702.507	168.043	157.123	337.31
PC (Phosphatidylcholine)	PC 31:1	PC 10:0-21:1	25;29	29;34	762.529	702.507	168.043	171.138	323.295
PC (Phosphatidylcholine)	PC 31:1	PC 11:0-20:1	25;29	29;34	762.529	702.507	168.043	185.154	309.279
PC (Phosphatidylcholine)	PC 31:1	PC 12:0-19:1	25;29	29;34	762.529	702.507	168.043	199.17	295.264
PC (Phosphatidylcholine)	PC 31:1	PC 13:0-18:1	25;29	29;34	762.529	702.507	168.043	213.185	281.248
PC (Phosphatidylcholine)	PC 31:1	PC 18:0-13:1	25;29	29;34	762.529	702.507	168.043	283.264	211.17
PC (Phosphatidylcholine)	PC 31:1	PC 14:0-17:1	25;29	29;34	762.529	702.507	168.043	227.201	267.232
PC (Phosphatidylcholine)	PC 31:1	PC 17:0-14:1	25;29	29;34	762.529	702.507	168.043	269.248	225.185
PC (Phosphatidylcholine)	PC 31:1	PC 15:0-16:1	25;29	29;34	762.529	702.507	168.043	241.217	253.217
PC (Phosphatidylcholine)	PC 31:1	PC 16:0-15:1	25;29	29;34	762.529	702.507	168.043	255.232	239.201
PC (Phosphatidylcholine)	PC 32:7	PC 16:3-16:4	25;29	29;34	764.45	704.429	168.043	249.185	247.17
PC (Phosphatidylcholine)	PC 31:0	PC 4:0-27:0	25;29	29;34	764.544	704.523	168.043	87.0446	409.404
PC (Phosphatidylcholine)	PC 31:0	PC 5:0-26:0	25;29	29;34	764.544	704.523	168.043	101.06	395.389
PC (Phosphatidylcholine)	PC 31:0	PC 6:0-25:0	25;29	29;34	764.544	704.523	168.043	115.076	381.373
PC (Phosphatidylcholine)	PC 31:0	PC 7:0-24:0	25;29	29;34	764.544	704.523	168.043	129.091	367.357
PC (Phosphatidylcholine)	PC 31:0	PC 8:0-23:0	25;29	29;34	764.544	704.523	168.043	143.107	353.342
PC (Phosphatidylcholine)	PC 31:0	PC 9:0-22:0	25;29	29;34	764.544	704.523	168.043	157.123	339.326
PC (Phosphatidylcholine)	PC 31:0	PC 10:0-21:0	25;29	29;34	764.544	704.523	168.043	171.138	325.31
PC (Phosphatidylcholine)	PC 31:0	PC 11:0-20:0	25;29	29;34	764.544	704.523	168.043	185.154	311.295
PC (Phosphatidylcholine)	PC 31:0	PC 12:0-19:0	25;29	29;34	764.544	704.523	168.043	199.17	297.279
PC (Phosphatidylcholine)	PC 31:0	PC 13:0-18:0	25;29	29;34	764.544	704.523	168.043	213.185	283.264
PC (Phosphatidylcholine)	PC 31:0	PC 14:0-17:0	25;29	29;34	764.544	704.523	168.043	227.201	269.248
PC (Phosphatidylcholine)	PC 31:0	PC 15:0-16:0	25;29	29;34	764.544	704.523	168.043	241.217	255.232
PC (Phosphatidylcholine)	PC 32:6	PC 10:0-22:6	25;29	29;34	766.466	706.445	168.043	171.138	327.232
PC (Phosphatidylcholine)	PC 32:6	PC 14:1-18:5	25;29	29;34	766.466	706.445	168.043	225.185	273.185
PC (Phosphatidylcholine)	PC 32:6	PC 16:2-16:4	25;29	29;34	766.466	706.445	168.043	251.201	247.17
PC (Phosphatidylcholine)	PC 32:6	PC 16:3-16:3	25;29	29;34	766.466	706.445	168.043	249.185	249.185
PC (Phosphatidylcholine)	PC 32:5	PC 10:0-22:5	25;29	29;34	768.482	708.46	168.043	171.138	329.248
PC (Phosphatidylcholine)	PC 32:5	PC 12:0-20:5	25;29	29;34	768.482	708.46	168.043	199.17	301.217
PC (Phosphatidylcholine)	PC 32:5	PC 14:0-18:5	25;29	29;34	768.482	708.46	168.043	227.201	273.185
PC (Phosphatidylcholine)	PC 32:5	PC 14:1-18:4	25;29	29;34	768.482	708.46	168.043	225.185	275.201
PC (Phosphatidylcholine)	PC 32:5	PC 16:1-16:4	25;29	29;34	768.482	708.46	168.043	253.217	247.17
PC (Phosphatidylcholine)	PC 32:5	PC 16:2-16:3	25;29	29;34	768.482	708.46	168.043	251.201	249.185
PC (Phosphatidylcholine)	PC 32:4	PC 6:0-26:4	25;29	29;34	770.497	710.476	168.043	115.076	387.326
PC (Phosphatidylcholine)	PC 32:4	PC 8:0-24:4	25;29	29;34	770.497	710.476	168.043	143.107	359.295
PC (Phosphatidylcholine)	PC 32:4	PC 10:0-22:4	25;29	29;34	770.497	710.476	168.043	171.138	331.264
PC (Phosphatidylcholine)	PC 32:4	PC 12:0-20:4	25;29	29;34	770.497	710.476	168.043	199.17	303.232
PC (Phosphatidylcholine)	PC 32:4	PC 14:0-18:4	25;29	29;34	770.497	710.476	168.043	227.201	275.201
PC (Phosphatidylcholine)	PC 32:4	PC 14:1-18:3	25;29	29;34	770.497	710.476	168.043	225.185	277.217
PC (Phosphatidylcholine)	PC 32:4	PC 16:0-16:4	25;29	29;34	770.497	710.476	168.043	255.232	247.17
PC (Phosphatidylcholine)	PC 32:4	PC 16:1-16:3	25;29	29;34	770.497	710.476	168.043	253.217	249.185
PC (Phosphatidylcholine)	PC 32:4	PC 16:2-16:2	25;29	29;34	770.497	710.476	168.043	251.201	251.201
PC (Phosphatidylcholine)	PC 32:3	PC 10:0-22:3	25;29	29;34	772.513	712.492	168.043	171.138	333.279
PC (Phosphatidylcholine)	PC 32:3	PC 12:0-20:3	25;29	29;34	772.513	712.492	168.043	199.17	305.248
PC (Phosphatidylcholine)	PC 32:3	PC 13:1-19:2	25;29	29;34	772.513	712.492	168.043	211.17	293.248
PC (Phosphatidylcholine)	PC 32:3	PC 14:0-18:3	25;29	29;34	772.513	712.492	168.043	227.201	277.217
PC (Phosphatidylcholine)	PC 32:3	PC 14:1-18:2	25;29	29;34	772.513	712.492	168.043	225.185	279.232
PC (Phosphatidylcholine)	PC 32:3	PC 15:1-17:2	25;29	29;34	772.513	712.492	168.043	239.201	265.217
PC (Phosphatidylcholine)	PC 32:3	PC 16:0-16:3	25;29	29;34	772.513	712.492	168.043	255.232	249.185
PC (Phosphatidylcholine)	PC 32:3	PC 16:1-16:2	25;29	29;34	772.513	712.492	168.043	253.217	251.201
PC (Phosphatidylcholine)	PC 32:2	PC 6:0-26:2	25;29	29;34	774.529	714.507	168.043	115.076	391.357
PC (Phosphatidylcholine)	PC 32:2	PC 8:0-24:2	25;29	29;34	774.529	714.507	168.043	143.107	363.326
PC (Phosphatidylcholine)	PC 32:2	PC 10:0-22:2	25;29	29;34	774.529	714.507	168.043	171.138	335.295
PC (Phosphatidylcholine)	PC 32:2	PC 11:0-21:2	25;29	29;34	774.529	714.507	168.043	185.154	321.279
PC (Phosphatidylcholine)	PC 32:2	PC 12:0-20:2	25;29	29;34	774.529	714.507	168.043	199.17	307.264
PC (Phosphatidylcholine)	PC 32:2	PC 13:0-19:2	25;29	29;34	774.529	714.507	168.043	213.185	293.248
PC (Phosphatidylcholine)	PC 32:2	PC 13:1-19:1	25;29	29;34	774.529	714.507	168.043	211.17	295.264
PC (Phosphatidylcholine)	PC 32:2	PC 14:0-18:2	25;29	29;34	774.529	714.507	168.043	227.201	279.232
PC (Phosphatidylcholine)	PC 32:2	PC 14:1-18:1	25;29	29;34	774.529	714.507	168.043	225.185	281.248
PC (Phosphatidylcholine)	PC 32:2	PC 15:0-17:2	25;29	29;34	774.529	714.507	168.043	241.217	265.217
PC (Phosphatidylcholine)	PC 32:2	PC 15:1-17:1	25;29	29;34	774.529	714.507	168.043	239.201	267.232
PC (Phosphatidylcholine)	PC 32:2	PC 16:0-16:2	25;29	29;34	774.529	714.507	168.043	255.232	251.201
PC (Phosphatidylcholine)	PC 32:2	PC 16:1-16:1	25;29	29;34	774.529	714.507	168.043	253.217	253.217
PC (Phosphatidylcholine)	PC 32:1	PC 6:0-26:1	25;29	29;34	776.544	716.523	168.043	115.076	393.373
PC (Phosphatidylcholine)	PC 32:1	PC 8:0-24:1	25;29	29;34	776.544	716.523	168.043	143.107	365.342
PC (Phosphatidylcholine)	PC 32:1	PC 10:0-22:1	25;29	29;34	776.544	716.523	168.043	171.138	337.31
PC (Phosphatidylcholine)	PC 32:1	PC 11:0-21:1	25;29	29;34	776.544	716.523	168.043	185.154	323.295
PC (Phosphatidylcholine)	PC 32:1	PC 12:0-20:1	25;29	29;34	776.544	716.523	168.043	199.17	309.279
PC (Phosphatidylcholine)	PC 32:1	PC 13:0-19:1	25;29	29;34	776.544	716.523	168.043	213.185	295.264
PC (Phosphatidylcholine)	PC 32:1	PC 19:0-13:1	25;29	29;34	776.544	716.523	168.043	297.279	211.17
PC (Phosphatidylcholine)	PC 32:1	PC 14:0-18:1	25;29	29;34	776.544	716.523	168.043	227.201	281.248
PC (Phosphatidylcholine)	PC 32:1	PC 18:0-14:1	25;29	29;34	776.544	716.523	168.043	283.264	225.185
PC (Phosphatidylcholine)	PC 32:1	PC 15:0-17:1	25;29	29;34	776.544	716.523	168.043	241.217	267.232
PC (Phosphatidylcholine)	PC 32:1	PC 17:0-15:1	25;29	29;34	776.544	716.523	168.043	269.248	239.201
PC (Phosphatidylcholine)	PC 32:1	PC 16:0-16:1	25;29	29;34	776.544	716.523	168.043	255.232	253.217
PC (Phosphatidylcholine)	PC 32:0	PC 5:0-27:0	25;29	29;34	778.56	718.539	168.043	101.06	409.404
PC (Phosphatidylcholine)	PC 32:0	PC 6:0-26:0	25;29	29;34	778.56	718.539	168.043	115.076	395.389
PC (Phosphatidylcholine)	PC 32:0	PC 7:0-25:0	25;29	29;34	778.56	718.539	168.043	129.091	381.373
PC (Phosphatidylcholine)	PC 32:0	PC 8:0-24:0	25;29	29;34	778.56	718.539	168.043	143.107	367.357
PC (Phosphatidylcholine)	PC 32:0	PC 9:0-23:0	25;29	29;34	778.56	718.539	168.043	157.123	353.342
PC (Phosphatidylcholine)	PC 32:0	PC 10:0-22:0	25;29	29;34	778.56	718.539	168.043	171.138	339.326
PC (Phosphatidylcholine)	PC 32:0	PC 11:0-21:0	25;29	29;34	778.56	718.539	168.043	185.154	325.31
PC (Phosphatidylcholine)	PC 32:0	PC 12:0-20:0	25;29	29;34	778.56	718.539	168.043	199.17	311.295
PC (Phosphatidylcholine)	PC 32:0	PC 13:0-19:0	25;29	29;34	778.56	718.539	168.043	213.185	297.279
PC (Phosphatidylcholine)	PC 32:0	PC 14:0-18:0	25;29	29;34	778.56	718.539	168.043	227.201	283.264
PC (Phosphatidylcholine)	PC 32:0	PC 15:0-17:0	25;29	29;34	778.56	718.539	168.043	241.217	269.248
PC (Phosphatidylcholine)	PC 32:0	PC 16:0-16:0	25;29	29;34	778.56	718.539	168.043	255.232	255.232
PC (Phosphatidylcholine)	PC 33:6	PC 11:0-22:6	25;29	29;34	780.482	720.46	168.043	185.154	327.232
PC (Phosphatidylcholine)	PC 33:6	PC 13:1-20:5	25;29	29;34	780.482	720.46	168.043	211.17	301.217
PC (Phosphatidylcholine)	PC 33:6	PC 15:1-18:5	25;29	29;34	780.482	720.46	168.043	239.201	273.185
PC (Phosphatidylcholine)	PC 33:6	PC 17:2-16:4	25;29	29;34	780.482	720.46	168.043	265.217	247.17
PC (Phosphatidylcholine)	PC 33:5	PC 11:0-22:5	25;29	29;34	782.497	722.476	168.043	185.154	329.248
PC (Phosphatidylcholine)	PC 33:5	PC 13:0-20:5	25;29	29;34	782.497	722.476	168.043	213.185	301.217
PC (Phosphatidylcholine)	PC 33:5	PC 13:1-20:4	25;29	29;34	782.497	722.476	168.043	211.17	303.232
PC (Phosphatidylcholine)	PC 33:5	PC 15:0-18:5	25;29	29;34	782.497	722.476	168.043	241.217	273.185
PC (Phosphatidylcholine)	PC 33:5	PC 15:1-18:4	25;29	29;34	782.497	722.476	168.043	239.201	275.201
PC (Phosphatidylcholine)	PC 33:5	PC 17:2-16:3	25;29	29;34	782.497	722.476	168.043	265.217	249.185
PC (Phosphatidylcholine)	PC 33:5	PC 17:1-16:4	25;29	29;34	782.497	722.476	168.043	267.232	247.17
PC (Phosphatidylcholine)	PC 33:4	PC 7:0-26:4	25;29	29;34	784.513	724.492	168.043	129.091	387.326
PC (Phosphatidylcholine)	PC 33:4	PC 9:0-24:4	25;29	29;34	784.513	724.492	168.043	157.123	359.295
PC (Phosphatidylcholine)	PC 33:4	PC 11:0-22:4	25;29	29;34	784.513	724.492	168.043	185.154	331.264
PC (Phosphatidylcholine)	PC 33:4	PC 13:0-20:4	25;29	29;34	784.513	724.492	168.043	213.185	303.232
PC (Phosphatidylcholine)	PC 33:4	PC 13:1-20:3	25;29	29;34	784.513	724.492	168.043	211.17	305.248
PC (Phosphatidylcholine)	PC 33:4	PC 15:0-18:4	25;29	29;34	784.513	724.492	168.043	241.217	275.201
PC (Phosphatidylcholine)	PC 33:4	PC 15:1-18:3	25;29	29;34	784.513	724.492	168.043	239.201	277.217
PC (Phosphatidylcholine)	PC 33:4	PC 16:2-17:2	25;29	29;34	784.513	724.492	168.043	251.201	265.217
PC (Phosphatidylcholine)	PC 33:4	PC 17:1-16:3	25;29	29;34	784.513	724.492	168.043	267.232	249.185
PC (Phosphatidylcholine)	PC 33:4	PC 17:0-16:4	25;29	29;34	784.513	724.492	168.043	269.248	247.17
PC (Phosphatidylcholine)	PC 33:3	PC 11:0-22:3	25;29	29;34	786.529	726.507	168.043	185.154	333.279
PC (Phosphatidylcholine)	PC 33:3	PC 13:0-20:3	25;29	29;34	786.529	726.507	168.043	213.185	305.248
PC (Phosphatidylcholine)	PC 33:3	PC 13:1-20:2	25;29	29;34	786.529	726.507	168.043	211.17	307.264
PC (Phosphatidylcholine)	PC 33:3	PC 14:1-19:2	25;29	29;34	786.529	726.507	168.043	225.185	293.248
PC (Phosphatidylcholine)	PC 33:3	PC 15:0-18:3	25;29	29;34	786.529	726.507	168.043	241.217	277.217
PC (Phosphatidylcholine)	PC 33:3	PC 15:1-18:2	25;29	29;34	786.529	726.507	168.043	239.201	279.232
PC (Phosphatidylcholine)	PC 33:3	PC 16:1-17:2	25;29	29;34	786.529	726.507	168.043	253.217	265.217
PC (Phosphatidylcholine)	PC 33:3	PC 17:1-16:2	25;29	29;34	786.529	726.507	168.043	267.232	251.201
PC (Phosphatidylcholine)	PC 33:3	PC 17:0-16:3	25;29	29;34	786.529	726.507	168.043	269.248	249.185
PC (Phosphatidylcholine)	PC 34:9	PC 16:4-18:5	25;29	29;34	788.45	728.429	168.043	247.17	273.185
PC (Phosphatidylcholine)	PC 33:2	PC 7:0-26:2	25;29	29;34	788.544	728.523	168.043	129.091	391.357
PC (Phosphatidylcholine)	PC 33:2	PC 9:0-24:2	25;29	29;34	788.544	728.523	168.043	157.123	363.326
PC (Phosphatidylcholine)	PC 33:2	PC 11:0-22:2	25;29	29;34	788.544	728.523	168.043	185.154	335.295
PC (Phosphatidylcholine)	PC 33:2	PC 12:0-21:2	25;29	29;34	788.544	728.523	168.043	199.17	321.279
PC (Phosphatidylcholine)	PC 33:2	PC 13:0-20:2	25;29	29;34	788.544	728.523	168.043	213.185	307.264
PC (Phosphatidylcholine)	PC 33:2	PC 13:1-20:1	25;29	29;34	788.544	728.523	168.043	211.17	309.279
PC (Phosphatidylcholine)	PC 33:2	PC 14:0-19:2	25;29	29;34	788.544	728.523	168.043	227.201	293.248
PC (Phosphatidylcholine)	PC 33:2	PC 14:1-19:1	25;29	29;34	788.544	728.523	168.043	225.185	295.264
PC (Phosphatidylcholine)	PC 33:2	PC 15:0-18:2	25;29	29;34	788.544	728.523	168.043	241.217	279.232
PC (Phosphatidylcholine)	PC 33:2	PC 15:1-18:1	25;29	29;34	788.544	728.523	168.043	239.201	281.248
PC (Phosphatidylcholine)	PC 33:2	PC 16:0-17:2	25;29	29;34	788.544	728.523	168.043	255.232	265.217
PC (Phosphatidylcholine)	PC 33:2	PC 16:1-17:1	25;29	29;34	788.544	728.523	168.043	253.217	267.232
PC (Phosphatidylcholine)	PC 33:2	PC 17:0-16:2	25;29	29;34	788.544	728.523	168.043	269.248	251.201
PC (Phosphatidylcholine)	PC 34:8	PC 16:3-18:5	25;29	29;34	790.466	730.445	168.043	249.185	273.185
PC (Phosphatidylcholine)	PC 34:8	PC 16:4-18:4	25;29	29;34	790.466	730.445	168.043	247.17	275.201
PC (Phosphatidylcholine)	PC 33:1	PC 7:0-26:1	25;29	29;34	790.56	730.539	168.043	129.091	393.373
PC (Phosphatidylcholine)	PC 33:1	PC 9:0-24:1	25;29	29;34	790.56	730.539	168.043	157.123	365.342
PC (Phosphatidylcholine)	PC 33:1	PC 11:0-22:1	25;29	29;34	790.56	730.539	168.043	185.154	337.31
PC (Phosphatidylcholine)	PC 33:1	PC 12:0-21:1	25;29	29;34	790.56	730.539	168.043	199.17	323.295
PC (Phosphatidylcholine)	PC 33:1	PC 13:0-20:1	25;29	29;34	790.56	730.539	168.043	213.185	309.279
PC (Phosphatidylcholine)	PC 33:1	PC 20:0-13:1	25;29	29;34	790.56	730.539	168.043	311.295	211.17
PC (Phosphatidylcholine)	PC 33:1	PC 14:0-19:1	25;29	29;34	790.56	730.539	168.043	227.201	295.264
PC (Phosphatidylcholine)	PC 33:1	PC 19:0-14:1	25;29	29;34	790.56	730.539	168.043	297.279	225.185
PC (Phosphatidylcholine)	PC 33:1	PC 15:0-18:1	25;29	29;34	790.56	730.539	168.043	241.217	281.248
PC (Phosphatidylcholine)	PC 33:1	PC 18:0-15:1	25;29	29;34	790.56	730.539	168.043	283.264	239.201
PC (Phosphatidylcholine)	PC 33:1	PC 16:0-17:1	25;29	29;34	790.56	730.539	168.043	255.232	267.232
PC (Phosphatidylcholine)	PC 33:1	PC 17:0-16:1	25;29	29;34	790.56	730.539	168.043	269.248	253.217
PC (Phosphatidylcholine)	PC 34:7	PC 16:2-18:5	25;29	29;34	792.482	732.46	168.043	251.201	273.185
PC (Phosphatidylcholine)	PC 34:7	PC 16:3-18:4	25;29	29;34	792.482	732.46	168.043	249.185	275.201
PC (Phosphatidylcholine)	PC 34:7	PC 18:3-16:4	25;29	29;34	792.482	732.46	168.043	277.217	247.17
PC (Phosphatidylcholine)	PC 33:0	PC 6:0-27:0	25;29	29;34	792.575	732.554	168.043	115.076	409.404
PC (Phosphatidylcholine)	PC 33:0	PC 7:0-26:0	25;29	29;34	792.575	732.554	168.043	129.091	395.389
PC (Phosphatidylcholine)	PC 33:0	PC 8:0-25:0	25;29	29;34	792.575	732.554	168.043	143.107	381.373
PC (Phosphatidylcholine)	PC 33:0	PC 9:0-24:0	25;29	29;34	792.575	732.554	168.043	157.123	367.357
PC (Phosphatidylcholine)	PC 33:0	PC 10:0-23:0	25;29	29;34	792.575	732.554	168.043	171.138	353.342
PC (Phosphatidylcholine)	PC 33:0	PC 11:0-22:0	25;29	29;34	792.575	732.554	168.043	185.154	339.326
PC (Phosphatidylcholine)	PC 33:0	PC 12:0-21:0	25;29	29;34	792.575	732.554	168.043	199.17	325.31
PC (Phosphatidylcholine)	PC 33:0	PC 13:0-20:0	25;29	29;34	792.575	732.554	168.043	213.185	311.295
PC (Phosphatidylcholine)	PC 33:0	PC 14:0-19:0	25;29	29;34	792.575	732.554	168.043	227.201	297.279
PC (Phosphatidylcholine)	PC 33:0	PC 15:0-18:0	25;29	29;34	792.575	732.554	168.043	241.217	283.264
PC (Phosphatidylcholine)	PC 33:0	PC 16:0-17:0	25;29	29;34	792.575	732.554	168.043	255.232	269.248
PC (Phosphatidylcholine)	PC 34:6	PC 12:0-22:6	25;29	29;34	794.497	734.476	168.043	199.17	327.232
PC (Phosphatidylcholine)	PC 34:6	PC 14:1-20:5	25;29	29;34	794.497	734.476	168.043	225.185	301.217
PC (Phosphatidylcholine)	PC 34:6	PC 16:1-18:5	25;29	29;34	794.497	734.476	168.043	253.217	273.185
PC (Phosphatidylcholine)	PC 34:6	PC 16:2-18:4	25;29	29;34	794.497	734.476	168.043	251.201	275.201
PC (Phosphatidylcholine)	PC 34:6	PC 16:3-18:3	25;29	29;34	794.497	734.476	168.043	249.185	277.217
PC (Phosphatidylcholine)	PC 34:6	PC 18:2-16:4	25;29	29;34	794.497	734.476	168.043	279.232	247.17
PC (Phosphatidylcholine)	PC 34:5	PC 12:0-22:5	25;29	29;34	796.513	736.492	168.043	199.17	329.248
PC (Phosphatidylcholine)	PC 34:5	PC 14:0-20:5	25;29	29;34	796.513	736.492	168.043	227.201	301.217
PC (Phosphatidylcholine)	PC 34:5	PC 14:1-20:4	25;29	29;34	796.513	736.492	168.043	225.185	303.232
PC (Phosphatidylcholine)	PC 34:5	PC 16:0-18:5	25;29	29;34	796.513	736.492	168.043	255.232	273.185
PC (Phosphatidylcholine)	PC 34:5	PC 16:1-18:4	25;29	29;34	796.513	736.492	168.043	253.217	275.201
PC (Phosphatidylcholine)	PC 34:5	PC 16:2-18:3	25;29	29;34	796.513	736.492	168.043	251.201	277.217
PC (Phosphatidylcholine)	PC 34:5	PC 18:2-16:3	25;29	29;34	796.513	736.492	168.043	279.232	249.185
PC (Phosphatidylcholine)	PC 34:5	PC 18:1-16:4	25;29	29;34	796.513	736.492	168.043	281.248	247.17
PC (Phosphatidylcholine)	PC 34:4	PC 8:0-26:4	25;29	29;34	798.529	738.507	168.043	143.107	387.326
PC (Phosphatidylcholine)	PC 34:4	PC 10:0-24:4	25;29	29;34	798.529	738.507	168.043	171.138	359.295
PC (Phosphatidylcholine)	PC 34:4	PC 12:0-22:4	25;29	29;34	798.529	738.507	168.043	199.17	331.264
PC (Phosphatidylcholine)	PC 34:4	PC 14:0-20:4	25;29	29;34	798.529	738.507	168.043	227.201	303.232
PC (Phosphatidylcholine)	PC 34:4	PC 14:1-20:3	25;29	29;34	798.529	738.507	168.043	225.185	305.248
PC (Phosphatidylcholine)	PC 34:4	PC 16:0-18:4	25;29	29;34	798.529	738.507	168.043	255.232	275.201
PC (Phosphatidylcholine)	PC 34:4	PC 16:1-18:3	25;29	29;34	798.529	738.507	168.043	253.217	277.217
PC (Phosphatidylcholine)	PC 34:4	PC 16:2-18:2	25;29	29;34	798.529	738.507	168.043	251.201	279.232
PC (Phosphatidylcholine)	PC 34:4	PC 18:1-16:3	25;29	29;34	798.529	738.507	168.043	281.248	249.185
PC (Phosphatidylcholine)	PC 34:4	PC 18:0-16:4	25;29	29;34	798.529	738.507	168.043	283.264	247.17
PC (Phosphatidylcholine)	PC 34:4	PC 17:2-17:2	25;29	29;34	798.529	738.507	168.043	265.217	265.217
PC (Phosphatidylcholine)	PC 34:3	PC 12:0-22:3	25;29	29;34	800.544	740.523	168.043	199.17	333.279
PC (Phosphatidylcholine)	PC 34:3	PC 13:1-21:2	25;29	29;34	800.544	740.523	168.043	211.17	321.279
PC (Phosphatidylcholine)	PC 34:3	PC 14:0-20:3	25;29	29;34	800.544	740.523	168.043	227.201	305.248
PC (Phosphatidylcholine)	PC 34:3	PC 14:1-20:2	25;29	29;34	800.544	740.523	168.043	225.185	307.264
PC (Phosphatidylcholine)	PC 34:3	PC 15:1-19:2	25;29	29;34	800.544	740.523	168.043	239.201	293.248
PC (Phosphatidylcholine)	PC 34:3	PC 16:0-18:3	25;29	29;34	800.544	740.523	168.043	255.232	277.217
PC (Phosphatidylcholine)	PC 34:3	PC 16:1-18:2	25;29	29;34	800.544	740.523	168.043	253.217	279.232
PC (Phosphatidylcholine)	PC 34:3	PC 18:1-16:2	25;29	29;34	800.544	740.523	168.043	281.248	251.201
PC (Phosphatidylcholine)	PC 34:3	PC 18:0-16:3	25;29	29;34	800.544	740.523	168.043	283.264	249.185
PC (Phosphatidylcholine)	PC 34:3	PC 17:1-17:2	25;29	29;34	800.544	740.523	168.043	267.232	265.217
PC (Phosphatidylcholine)	PC 34:2	PC 8:0-26:2	25;29	29;34	802.56	742.539	168.043	143.107	391.357
PC (Phosphatidylcholine)	PC 34:2	PC 10:0-24:2	25;29	29;34	802.56	742.539	168.043	171.138	363.326
PC (Phosphatidylcholine)	PC 34:2	PC 12:0-22:2	25;29	29;34	802.56	742.539	168.043	199.17	335.295
PC (Phosphatidylcholine)	PC 34:2	PC 13:0-21:2	25;29	29;34	802.56	742.539	168.043	213.185	321.279
PC (Phosphatidylcholine)	PC 34:2	PC 13:1-21:1	25;29	29;34	802.56	742.539	168.043	211.17	323.295
PC (Phosphatidylcholine)	PC 34:2	PC 14:0-20:2	25;29	29;34	802.56	742.539	168.043	227.201	307.264
PC (Phosphatidylcholine)	PC 34:2	PC 14:1-20:1	25;29	29;34	802.56	742.539	168.043	225.185	309.279
PC (Phosphatidylcholine)	PC 34:2	PC 15:0-19:2	25;29	29;34	802.56	742.539	168.043	241.217	293.248
PC (Phosphatidylcholine)	PC 34:2	PC 15:1-19:1	25;29	29;34	802.56	742.539	168.043	239.201	295.264
PC (Phosphatidylcholine)	PC 34:2	PC 16:0-18:2	25;29	29;34	802.56	742.539	168.043	255.232	279.232
PC (Phosphatidylcholine)	PC 34:2	PC 16:1-18:1	25;29	29;34	802.56	742.539	168.043	253.217	281.248
PC (Phosphatidylcholine)	PC 34:2	PC 18:0-16:2	25;29	29;34	802.56	742.539	168.043	283.264	251.201
PC (Phosphatidylcholine)	PC 34:2	PC 17:0-17:2	25;29	29;34	802.56	742.539	168.043	269.248	265.217
PC (Phosphatidylcholine)	PC 34:2	PC 17:1-17:1	25;29	29;34	802.56	742.539	168.043	267.232	267.232
PC (Phosphatidylcholine)	PC 34:1	PC 8:0-26:1	25;29	29;34	804.575	744.554	168.043	143.107	393.373
PC (Phosphatidylcholine)	PC 34:1	PC 10:0-24:1	25;29	29;34	804.575	744.554	168.043	171.138	365.342
PC (Phosphatidylcholine)	PC 34:1	PC 12:0-22:1	25;29	29;34	804.575	744.554	168.043	199.17	337.31
PC (Phosphatidylcholine)	PC 34:1	PC 13:0-21:1	25;29	29;34	804.575	744.554	168.043	213.185	323.295
PC (Phosphatidylcholine)	PC 34:1	PC 21:0-13:1	25;29	29;34	804.575	744.554	168.043	325.31	211.17
PC (Phosphatidylcholine)	PC 34:1	PC 14:0-20:1	25;29	29;34	804.575	744.554	168.043	227.201	309.279
PC (Phosphatidylcholine)	PC 34:1	PC 20:0-14:1	25;29	29;34	804.575	744.554	168.043	311.295	225.185
PC (Phosphatidylcholine)	PC 34:1	PC 15:0-19:1	25;29	29;34	804.575	744.554	168.043	241.217	295.264
PC (Phosphatidylcholine)	PC 34:1	PC 19:0-15:1	25;29	29;34	804.575	744.554	168.043	297.279	239.201
PC (Phosphatidylcholine)	PC 34:1	PC 16:0-18:1	25;29	29;34	804.575	744.554	168.043	255.232	281.248
PC (Phosphatidylcholine)	PC 34:1	PC 18:0-16:1	25;29	29;34	804.575	744.554	168.043	283.264	253.217
PC (Phosphatidylcholine)	PC 34:1	PC 17:0-17:1	25;29	29;34	804.575	744.554	168.043	269.248	267.232
PC (Phosphatidylcholine)	PC 35:7	PC 13:1-22:6	25;29	29;34	806.497	746.476	168.043	211.17	327.232
PC (Phosphatidylcholine)	PC 35:7	PC 17:2-18:5	25;29	29;34	806.497	746.476	168.043	265.217	273.185
PC (Phosphatidylcholine)	PC 34:0	PC 7:0-27:0	25;29	29;34	806.591	746.57	168.043	129.091	409.404
PC (Phosphatidylcholine)	PC 34:0	PC 8:0-26:0	25;29	29;34	806.591	746.57	168.043	143.107	395.389
PC (Phosphatidylcholine)	PC 34:0	PC 9:0-25:0	25;29	29;34	806.591	746.57	168.043	157.123	381.373
PC (Phosphatidylcholine)	PC 34:0	PC 10:0-24:0	25;29	29;34	806.591	746.57	168.043	171.138	367.357
PC (Phosphatidylcholine)	PC 34:0	PC 11:0-23:0	25;29	29;34	806.591	746.57	168.043	185.154	353.342
PC (Phosphatidylcholine)	PC 34:0	PC 12:0-22:0	25;29	29;34	806.591	746.57	168.043	199.17	339.326
PC (Phosphatidylcholine)	PC 34:0	PC 13:0-21:0	25;29	29;34	806.591	746.57	168.043	213.185	325.31
PC (Phosphatidylcholine)	PC 34:0	PC 14:0-20:0	25;29	29;34	806.591	746.57	168.043	227.201	311.295
PC (Phosphatidylcholine)	PC 34:0	PC 15:0-19:0	25;29	29;34	806.591	746.57	168.043	241.217	297.279
PC (Phosphatidylcholine)	PC 34:0	PC 16:0-18:0	25;29	29;34	806.591	746.57	168.043	255.232	283.264
PC (Phosphatidylcholine)	PC 34:0	PC 17:0-17:0	25;29	29;34	806.591	746.57	168.043	269.248	269.248
PC (Phosphatidylcholine)	PC 35:6	PC 13:0-22:6	25;29	29;34	808.513	748.492	168.043	213.185	327.232
PC (Phosphatidylcholine)	PC 35:6	PC 13:1-22:5	25;29	29;34	808.513	748.492	168.043	211.17	329.248
PC (Phosphatidylcholine)	PC 35:6	PC 15:1-20:5	25;29	29;34	808.513	748.492	168.043	239.201	301.217
PC (Phosphatidylcholine)	PC 35:6	PC 19:2-16:4	25;29	29;34	808.513	748.492	168.043	293.248	247.17
PC (Phosphatidylcholine)	PC 35:6	PC 17:1-18:5	25;29	29;34	808.513	748.492	168.043	267.232	273.185
PC (Phosphatidylcholine)	PC 35:6	PC 17:2-18:4	25;29	29;34	808.513	748.492	168.043	265.217	275.201
PC (Phosphatidylcholine)	PC 35:5	PC 13:0-22:5	25;29	29;34	810.529	750.507	168.043	213.185	329.248
PC (Phosphatidylcholine)	PC 35:5	PC 13:1-22:4	25;29	29;34	810.529	750.507	168.043	211.17	331.264
PC (Phosphatidylcholine)	PC 35:5	PC 15:0-20:5	25;29	29;34	810.529	750.507	168.043	241.217	301.217
PC (Phosphatidylcholine)	PC 35:5	PC 15:1-20:4	25;29	29;34	810.529	750.507	168.043	239.201	303.232
PC (Phosphatidylcholine)	PC 35:5	PC 19:2-16:3	25;29	29;34	810.529	750.507	168.043	293.248	249.185
PC (Phosphatidylcholine)	PC 35:5	PC 19:1-16:4	25;29	29;34	810.529	750.507	168.043	295.264	247.17
PC (Phosphatidylcholine)	PC 35:5	PC 17:0-18:5	25;29	29;34	810.529	750.507	168.043	269.248	273.185
PC (Phosphatidylcholine)	PC 35:5	PC 17:1-18:4	25;29	29;34	810.529	750.507	168.043	267.232	275.201
PC (Phosphatidylcholine)	PC 35:5	PC 17:2-18:3	25;29	29;34	810.529	750.507	168.043	265.217	277.217
PC (Phosphatidylcholine)	PC 35:4	PC 9:0-26:4	25;29	29;34	812.544	752.523	168.043	157.123	387.326
PC (Phosphatidylcholine)	PC 35:4	PC 11:0-24:4	25;29	29;34	812.544	752.523	168.043	185.154	359.295
PC (Phosphatidylcholine)	PC 35:4	PC 13:0-22:4	25;29	29;34	812.544	752.523	168.043	213.185	331.264
PC (Phosphatidylcholine)	PC 35:4	PC 13:1-22:3	25;29	29;34	812.544	752.523	168.043	211.17	333.279
PC (Phosphatidylcholine)	PC 35:4	PC 15:0-20:4	25;29	29;34	812.544	752.523	168.043	241.217	303.232
PC (Phosphatidylcholine)	PC 35:4	PC 15:1-20:3	25;29	29;34	812.544	752.523	168.043	239.201	305.248
PC (Phosphatidylcholine)	PC 35:4	PC 16:2-19:2	25;29	29;34	812.544	752.523	168.043	251.201	293.248
PC (Phosphatidylcholine)	PC 35:4	PC 19:1-16:3	25;29	29;34	812.544	752.523	168.043	295.264	249.185
PC (Phosphatidylcholine)	PC 35:4	PC 19:0-16:4	25;29	29;34	812.544	752.523	168.043	297.279	247.17
PC (Phosphatidylcholine)	PC 35:4	PC 17:0-18:4	25;29	29;34	812.544	752.523	168.043	269.248	275.201
PC (Phosphatidylcholine)	PC 35:4	PC 17:1-18:3	25;29	29;34	812.544	752.523	168.043	267.232	277.217
PC (Phosphatidylcholine)	PC 35:4	PC 17:2-18:2	25;29	29;34	812.544	752.523	168.043	265.217	279.232
PC (Phosphatidylcholine)	PC 36:10	PC 18:5-18:5	25;29	29;34	814.466	754.445	168.043	273.185	273.185
PC (Phosphatidylcholine)	PC 35:3	PC 13:0-22:3	25;29	29;34	814.56	754.539	168.043	213.185	333.279
PC (Phosphatidylcholine)	PC 35:3	PC 13:1-22:2	25;29	29;34	814.56	754.539	168.043	211.17	335.295
PC (Phosphatidylcholine)	PC 35:3	PC 14:1-21:2	25;29	29;34	814.56	754.539	168.043	225.185	321.279
PC (Phosphatidylcholine)	PC 35:3	PC 15:0-20:3	25;29	29;34	814.56	754.539	168.043	241.217	305.248
PC (Phosphatidylcholine)	PC 35:3	PC 15:1-20:2	25;29	29;34	814.56	754.539	168.043	239.201	307.264
PC (Phosphatidylcholine)	PC 35:3	PC 16:1-19:2	25;29	29;34	814.56	754.539	168.043	253.217	293.248
PC (Phosphatidylcholine)	PC 35:3	PC 19:1-16:2	25;29	29;34	814.56	754.539	168.043	295.264	251.201
PC (Phosphatidylcholine)	PC 35:3	PC 19:0-16:3	25;29	29;34	814.56	754.539	168.043	297.279	249.185
PC (Phosphatidylcholine)	PC 35:3	PC 17:0-18:3	25;29	29;34	814.56	754.539	168.043	269.248	277.217
PC (Phosphatidylcholine)	PC 35:3	PC 17:1-18:2	25;29	29;34	814.56	754.539	168.043	267.232	279.232
PC (Phosphatidylcholine)	PC 35:3	PC 18:1-17:2	25;29	29;34	814.56	754.539	168.043	281.248	265.217
PC (Phosphatidylcholine)	PC 36:9	PC 16:4-20:5	25;29	29;34	816.482	756.46	168.043	247.17	301.217
PC (Phosphatidylcholine)	PC 36:9	PC 18:4-18:5	25;29	29;34	816.482	756.46	168.043	275.201	273.185
PC (Phosphatidylcholine)	PC 35:2	PC 9:0-26:2	25;29	29;34	816.575	756.554	168.043	157.123	391.357
PC (Phosphatidylcholine)	PC 35:2	PC 11:0-24:2	25;29	29;34	816.575	756.554	168.043	185.154	363.326
PC (Phosphatidylcholine)	PC 35:2	PC 13:0-22:2	25;29	29;34	816.575	756.554	168.043	213.185	335.295
PC (Phosphatidylcholine)	PC 35:2	PC 13:1-22:1	25;29	29;34	816.575	756.554	168.043	211.17	337.31
PC (Phosphatidylcholine)	PC 35:2	PC 14:0-21:2	25;29	29;34	816.575	756.554	168.043	227.201	321.279
PC (Phosphatidylcholine)	PC 35:2	PC 14:1-21:1	25;29	29;34	816.575	756.554	168.043	225.185	323.295
PC (Phosphatidylcholine)	PC 35:2	PC 15:0-20:2	25;29	29;34	816.575	756.554	168.043	241.217	307.264
PC (Phosphatidylcholine)	PC 35:2	PC 15:1-20:1	25;29	29;34	816.575	756.554	168.043	239.201	309.279
PC (Phosphatidylcholine)	PC 35:2	PC 16:0-19:2	25;29	29;34	816.575	756.554	168.043	255.232	293.248
PC (Phosphatidylcholine)	PC 35:2	PC 16:1-19:1	25;29	29;34	816.575	756.554	168.043	253.217	295.264
PC (Phosphatidylcholine)	PC 35:2	PC 19:0-16:2	25;29	29;34	816.575	756.554	168.043	297.279	251.201
PC (Phosphatidylcholine)	PC 35:2	PC 17:0-18:2	25;29	29;34	816.575	756.554	168.043	269.248	279.232
PC (Phosphatidylcholine)	PC 35:2	PC 17:1-18:1	25;29	29;34	816.575	756.554	168.043	267.232	281.248
PC (Phosphatidylcholine)	PC 35:2	PC 18:0-17:2	25;29	29;34	816.575	756.554	168.043	283.264	265.217
PC (Phosphatidylcholine)	PC 36:8	PC 16:3-20:5	25;29	29;34	818.497	758.476	168.043	249.185	301.217
PC (Phosphatidylcholine)	PC 36:8	PC 16:4-20:4	25;29	29;34	818.497	758.476	168.043	247.17	303.232
PC (Phosphatidylcholine)	PC 36:8	PC 18:3-18:5	25;29	29;34	818.497	758.476	168.043	277.217	273.185
PC (Phosphatidylcholine)	PC 36:8	PC 18:4-18:4	25;29	29;34	818.497	758.476	168.043	275.201	275.201
PC (Phosphatidylcholine)	PC 35:1	PC 9:0-26:1	25;29	29;34	818.591	758.57	168.043	157.123	393.373
PC (Phosphatidylcholine)	PC 35:1	PC 11:0-24:1	25;29	29;34	818.591	758.57	168.043	185.154	365.342
PC (Phosphatidylcholine)	PC 35:1	PC 13:0-22:1	25;29	29;34	818.591	758.57	168.043	213.185	337.31
PC (Phosphatidylcholine)	PC 35:1	PC 22:0-13:1	25;29	29;34	818.591	758.57	168.043	339.326	211.17
PC (Phosphatidylcholine)	PC 35:1	PC 14:0-21:1	25;29	29;34	818.591	758.57	168.043	227.201	323.295
PC (Phosphatidylcholine)	PC 35:1	PC 21:0-14:1	25;29	29;34	818.591	758.57	168.043	325.31	225.185
PC (Phosphatidylcholine)	PC 35:1	PC 15:0-20:1	25;29	29;34	818.591	758.57	168.043	241.217	309.279
PC (Phosphatidylcholine)	PC 35:1	PC 20:0-15:1	25;29	29;34	818.591	758.57	168.043	311.295	239.201
PC (Phosphatidylcholine)	PC 35:1	PC 16:0-19:1	25;29	29;34	818.591	758.57	168.043	255.232	295.264
PC (Phosphatidylcholine)	PC 35:1	PC 19:0-16:1	25;29	29;34	818.591	758.57	168.043	297.279	253.217
PC (Phosphatidylcholine)	PC 35:1	PC 17:0-18:1	25;29	29;34	818.591	758.57	168.043	269.248	281.248
PC (Phosphatidylcholine)	PC 35:1	PC 18:0-17:1	25;29	29;34	818.591	758.57	168.043	283.264	267.232
PC (Phosphatidylcholine)	PC 36:7	PC 14:1-22:6	25;29	29;34	820.513	760.492	168.043	225.185	327.232
PC (Phosphatidylcholine)	PC 36:7	PC 16:2-20:5	25;29	29;34	820.513	760.492	168.043	251.201	301.217
PC (Phosphatidylcholine)	PC 36:7	PC 16:3-20:4	25;29	29;34	820.513	760.492	168.043	249.185	303.232
PC (Phosphatidylcholine)	PC 36:7	PC 20:3-16:4	25;29	29;34	820.513	760.492	168.043	305.248	247.17
PC (Phosphatidylcholine)	PC 36:7	PC 18:2-18:5	25;29	29;34	820.513	760.492	168.043	279.232	273.185
PC (Phosphatidylcholine)	PC 36:7	PC 18:3-18:4	25;29	29;34	820.513	760.492	168.043	277.217	275.201
PC (Phosphatidylcholine)	PC 35:0	PC 8:0-27:0	25;29	29;34	820.607	760.586	168.043	143.107	409.404
PC (Phosphatidylcholine)	PC 35:0	PC 9:0-26:0	25;29	29;34	820.607	760.586	168.043	157.123	395.389
PC (Phosphatidylcholine)	PC 35:0	PC 10:0-25:0	25;29	29;34	820.607	760.586	168.043	171.138	381.373
PC (Phosphatidylcholine)	PC 35:0	PC 11:0-24:0	25;29	29;34	820.607	760.586	168.043	185.154	367.357
PC (Phosphatidylcholine)	PC 35:0	PC 12:0-23:0	25;29	29;34	820.607	760.586	168.043	199.17	353.342
PC (Phosphatidylcholine)	PC 35:0	PC 13:0-22:0	25;29	29;34	820.607	760.586	168.043	213.185	339.326
PC (Phosphatidylcholine)	PC 35:0	PC 14:0-21:0	25;29	29;34	820.607	760.586	168.043	227.201	325.31
PC (Phosphatidylcholine)	PC 35:0	PC 15:0-20:0	25;29	29;34	820.607	760.586	168.043	241.217	311.295
PC (Phosphatidylcholine)	PC 35:0	PC 16:0-19:0	25;29	29;34	820.607	760.586	168.043	255.232	297.279
PC (Phosphatidylcholine)	PC 35:0	PC 17:0-18:0	25;29	29;34	820.607	760.586	168.043	269.248	283.264
PC (Phosphatidylcholine)	PC 36:6	PC 14:0-22:6	25;29	29;34	822.529	762.507	168.043	227.201	327.232
PC (Phosphatidylcholine)	PC 36:6	PC 14:1-22:5	25;29	29;34	822.529	762.507	168.043	225.185	329.248
PC (Phosphatidylcholine)	PC 36:6	PC 16:1-20:5	25;29	29;34	822.529	762.507	168.043	253.217	301.217
PC (Phosphatidylcholine)	PC 36:6	PC 16:2-20:4	25;29	29;34	822.529	762.507	168.043	251.201	303.232
PC (Phosphatidylcholine)	PC 36:6	PC 16:3-20:3	25;29	29;34	822.529	762.507	168.043	249.185	305.248
PC (Phosphatidylcholine)	PC 36:6	PC 20:2-16:4	25;29	29;34	822.529	762.507	168.043	307.264	247.17
PC (Phosphatidylcholine)	PC 36:6	PC 18:1-18:5	25;29	29;34	822.529	762.507	168.043	281.248	273.185
PC (Phosphatidylcholine)	PC 36:6	PC 18:2-18:4	25;29	29;34	822.529	762.507	168.043	279.232	275.201
PC (Phosphatidylcholine)	PC 36:6	PC 18:3-18:3	25;29	29;34	822.529	762.507	168.043	277.217	277.217
PC (Phosphatidylcholine)	PC 36:5	PC 14:0-22:5	25;29	29;34	824.544	764.523	168.043	227.201	329.248
PC (Phosphatidylcholine)	PC 36:5	PC 14:1-22:4	25;29	29;34	824.544	764.523	168.043	225.185	331.264
PC (Phosphatidylcholine)	PC 36:5	PC 16:0-20:5	25;29	29;34	824.544	764.523	168.043	255.232	301.217
PC (Phosphatidylcholine)	PC 36:5	PC 16:1-20:4	25;29	29;34	824.544	764.523	168.043	253.217	303.232
PC (Phosphatidylcholine)	PC 36:5	PC 16:2-20:3	25;29	29;34	824.544	764.523	168.043	251.201	305.248
PC (Phosphatidylcholine)	PC 36:5	PC 20:2-16:3	25;29	29;34	824.544	764.523	168.043	307.264	249.185
PC (Phosphatidylcholine)	PC 36:5	PC 20:1-16:4	25;29	29;34	824.544	764.523	168.043	309.279	247.17
PC (Phosphatidylcholine)	PC 36:5	PC 18:0-18:5	25;29	29;34	824.544	764.523	168.043	283.264	273.185
PC (Phosphatidylcholine)	PC 36:5	PC 18:1-18:4	25;29	29;34	824.544	764.523	168.043	281.248	275.201
PC (Phosphatidylcholine)	PC 36:5	PC 18:2-18:3	25;29	29;34	824.544	764.523	168.043	279.232	277.217
PC (Phosphatidylcholine)	PC 36:4	PC 10:0-26:4	25;29	29;34	826.56	766.539	168.043	171.138	387.326
PC (Phosphatidylcholine)	PC 36:4	PC 12:0-24:4	25;29	29;34	826.56	766.539	168.043	199.17	359.295
PC (Phosphatidylcholine)	PC 36:4	PC 14:0-22:4	25;29	29;34	826.56	766.539	168.043	227.201	331.264
PC (Phosphatidylcholine)	PC 36:4	PC 14:1-22:3	25;29	29;34	826.56	766.539	168.043	225.185	333.279
PC (Phosphatidylcholine)	PC 36:4	PC 16:0-20:4	25;29	29;34	826.56	766.539	168.043	255.232	303.232
PC (Phosphatidylcholine)	PC 36:4	PC 16:1-20:3	25;29	29;34	826.56	766.539	168.043	253.217	305.248
PC (Phosphatidylcholine)	PC 36:4	PC 16:2-20:2	25;29	29;34	826.56	766.539	168.043	251.201	307.264
PC (Phosphatidylcholine)	PC 36:4	PC 20:1-16:3	25;29	29;34	826.56	766.539	168.043	309.279	249.185
PC (Phosphatidylcholine)	PC 36:4	PC 20:0-16:4	25;29	29;34	826.56	766.539	168.043	311.295	247.17
PC (Phosphatidylcholine)	PC 36:4	PC 17:2-19:2	25;29	29;34	826.56	766.539	168.043	265.217	293.248
PC (Phosphatidylcholine)	PC 36:4	PC 18:0-18:4	25;29	29;34	826.56	766.539	168.043	283.264	275.201
PC (Phosphatidylcholine)	PC 36:4	PC 18:1-18:3	25;29	29;34	826.56	766.539	168.043	281.248	277.217
PC (Phosphatidylcholine)	PC 36:4	PC 18:2-18:2	25;29	29;34	826.56	766.539	168.043	279.232	279.232
PC (Phosphatidylcholine)	PC 36:3	PC 14:0-22:3	25;29	29;34	828.575	768.554	168.043	227.201	333.279
PC (Phosphatidylcholine)	PC 36:3	PC 14:1-22:2	25;29	29;34	828.575	768.554	168.043	225.185	335.295
PC (Phosphatidylcholine)	PC 36:3	PC 15:1-21:2	25;29	29;34	828.575	768.554	168.043	239.201	321.279
PC (Phosphatidylcholine)	PC 36:3	PC 16:0-20:3	25;29	29;34	828.575	768.554	168.043	255.232	305.248
PC (Phosphatidylcholine)	PC 36:3	PC 16:1-20:2	25;29	29;34	828.575	768.554	168.043	253.217	307.264
PC (Phosphatidylcholine)	PC 36:3	PC 20:1-16:2	25;29	29;34	828.575	768.554	168.043	309.279	251.201
PC (Phosphatidylcholine)	PC 36:3	PC 20:0-16:3	25;29	29;34	828.575	768.554	168.043	311.295	249.185
PC (Phosphatidylcholine)	PC 36:3	PC 17:1-19:2	25;29	29;34	828.575	768.554	168.043	267.232	293.248
PC (Phosphatidylcholine)	PC 36:3	PC 19:1-17:2	25;29	29;34	828.575	768.554	168.043	295.264	265.217
PC (Phosphatidylcholine)	PC 36:3	PC 18:0-18:3	25;29	29;34	828.575	768.554	168.043	283.264	277.217
PC (Phosphatidylcholine)	PC 36:3	PC 18:1-18:2	25;29	29;34	828.575	768.554	168.043	281.248	279.232
PC (Phosphatidylcholine)	PC 36:2	PC 10:0-26:2	25;29	29;34	830.591	770.57	168.043	171.138	391.357
PC (Phosphatidylcholine)	PC 36:2	PC 12:0-24:2	25;29	29;34	830.591	770.57	168.043	199.17	363.326
PC (Phosphatidylcholine)	PC 36:2	PC 14:0-22:2	25;29	29;34	830.591	770.57	168.043	227.201	335.295
PC (Phosphatidylcholine)	PC 36:2	PC 14:1-22:1	25;29	29;34	830.591	770.57	168.043	225.185	337.31
PC (Phosphatidylcholine)	PC 36:2	PC 15:0-21:2	25;29	29;34	830.591	770.57	168.043	241.217	321.279
PC (Phosphatidylcholine)	PC 36:2	PC 15:1-21:1	25;29	29;34	830.591	770.57	168.043	239.201	323.295
PC (Phosphatidylcholine)	PC 36:2	PC 16:0-20:2	25;29	29;34	830.591	770.57	168.043	255.232	307.264
PC (Phosphatidylcholine)	PC 36:2	PC 16:1-20:1	25;29	29;34	830.591	770.57	168.043	253.217	309.279
PC (Phosphatidylcholine)	PC 36:2	PC 20:0-16:2	25;29	29;34	830.591	770.57	168.043	311.295	251.201
PC (Phosphatidylcholine)	PC 36:2	PC 17:0-19:2	25;29	29;34	830.591	770.57	168.043	269.248	293.248
PC (Phosphatidylcholine)	PC 36:2	PC 17:1-19:1	25;29	29;34	830.591	770.57	168.043	267.232	295.264
PC (Phosphatidylcholine)	PC 36:2	PC 19:0-17:2	25;29	29;34	830.591	770.57	168.043	297.279	265.217
PC (Phosphatidylcholine)	PC 36:2	PC 18:0-18:2	25;29	29;34	830.591	770.57	168.043	283.264	279.232
PC (Phosphatidylcholine)	PC 36:2	PC 18:1-18:1	25;29	29;34	830.591	770.57	168.043	281.248	281.248
PC (Phosphatidylcholine)	PC 36:1	PC 10:0-26:1	25;29	29;34	832.607	772.586	168.043	171.138	393.373
PC (Phosphatidylcholine)	PC 36:1	PC 12:0-24:1	25;29	29;34	832.607	772.586	168.043	199.17	365.342
PC (Phosphatidylcholine)	PC 36:1	PC 23:0-13:1	25;29	29;34	832.607	772.586	168.043	353.342	211.17
PC (Phosphatidylcholine)	PC 36:1	PC 14:0-22:1	25;29	29;34	832.607	772.586	168.043	227.201	337.31
PC (Phosphatidylcholine)	PC 36:1	PC 22:0-14:1	25;29	29;34	832.607	772.586	168.043	339.326	225.185
PC (Phosphatidylcholine)	PC 36:1	PC 15:0-21:1	25;29	29;34	832.607	772.586	168.043	241.217	323.295
PC (Phosphatidylcholine)	PC 36:1	PC 21:0-15:1	25;29	29;34	832.607	772.586	168.043	325.31	239.201
PC (Phosphatidylcholine)	PC 36:1	PC 16:0-20:1	25;29	29;34	832.607	772.586	168.043	255.232	309.279
PC (Phosphatidylcholine)	PC 36:1	PC 20:0-16:1	25;29	29;34	832.607	772.586	168.043	311.295	253.217
PC (Phosphatidylcholine)	PC 36:1	PC 17:0-19:1	25;29	29;34	832.607	772.586	168.043	269.248	295.264
PC (Phosphatidylcholine)	PC 36:1	PC 19:0-17:1	25;29	29;34	832.607	772.586	168.043	297.279	267.232
PC (Phosphatidylcholine)	PC 36:1	PC 18:0-18:1	25;29	29;34	832.607	772.586	168.043	283.264	281.248
PC (Phosphatidylcholine)	PC 37:7	PC 15:1-22:6	25;29	29;34	834.529	774.507	168.043	239.201	327.232
PC (Phosphatidylcholine)	PC 37:7	PC 17:2-20:5	25;29	29;34	834.529	774.507	168.043	265.217	301.217
PC (Phosphatidylcholine)	PC 37:7	PC 19:2-18:5	25;29	29;34	834.529	774.507	168.043	293.248	273.185
PC (Phosphatidylcholine)	PC 36:0	PC 9:0-27:0	25;29	29;34	834.622	774.601	168.043	157.123	409.404
PC (Phosphatidylcholine)	PC 36:0	PC 10:0-26:0	25;29	29;34	834.622	774.601	168.043	171.138	395.389
PC (Phosphatidylcholine)	PC 36:0	PC 11:0-25:0	25;29	29;34	834.622	774.601	168.043	185.154	381.373
PC (Phosphatidylcholine)	PC 36:0	PC 12:0-24:0	25;29	29;34	834.622	774.601	168.043	199.17	367.357
PC (Phosphatidylcholine)	PC 36:0	PC 13:0-23:0	25;29	29;34	834.622	774.601	168.043	213.185	353.342
PC (Phosphatidylcholine)	PC 36:0	PC 14:0-22:0	25;29	29;34	834.622	774.601	168.043	227.201	339.326
PC (Phosphatidylcholine)	PC 36:0	PC 15:0-21:0	25;29	29;34	834.622	774.601	168.043	241.217	325.31
PC (Phosphatidylcholine)	PC 36:0	PC 16:0-20:0	25;29	29;34	834.622	774.601	168.043	255.232	311.295
PC (Phosphatidylcholine)	PC 36:0	PC 17:0-19:0	25;29	29;34	834.622	774.601	168.043	269.248	297.279
PC (Phosphatidylcholine)	PC 36:0	PC 18:0-18:0	25;29	29;34	834.622	774.601	168.043	283.264	283.264
PC (Phosphatidylcholine)	PC 37:6	PC 15:0-22:6	25;29	29;34	836.544	776.523	168.043	241.217	327.232
PC (Phosphatidylcholine)	PC 37:6	PC 15:1-22:5	25;29	29;34	836.544	776.523	168.043	239.201	329.248
PC (Phosphatidylcholine)	PC 37:6	PC 21:2-16:4	25;29	29;34	836.544	776.523	168.043	321.279	247.17
PC (Phosphatidylcholine)	PC 37:6	PC 17:1-20:5	25;29	29;34	836.544	776.523	168.043	267.232	301.217
PC (Phosphatidylcholine)	PC 37:6	PC 17:2-20:4	25;29	29;34	836.544	776.523	168.043	265.217	303.232
PC (Phosphatidylcholine)	PC 37:6	PC 19:2-18:4	25;29	29;34	836.544	776.523	168.043	293.248	275.201
PC (Phosphatidylcholine)	PC 37:6	PC 19:1-18:5	25;29	29;34	836.544	776.523	168.043	295.264	273.185
PC (Phosphatidylcholine)	PC 37:5	PC 13:1-24:4	25;29	29;34	838.56	778.539	168.043	211.17	359.295
PC (Phosphatidylcholine)	PC 37:5	PC 15:0-22:5	25;29	29;34	838.56	778.539	168.043	241.217	329.248
PC (Phosphatidylcholine)	PC 37:5	PC 15:1-22:4	25;29	29;34	838.56	778.539	168.043	239.201	331.264
PC (Phosphatidylcholine)	PC 37:5	PC 21:2-16:3	25;29	29;34	838.56	778.539	168.043	321.279	249.185
PC (Phosphatidylcholine)	PC 37:5	PC 21:1-16:4	25;29	29;34	838.56	778.539	168.043	323.295	247.17
PC (Phosphatidylcholine)	PC 37:5	PC 17:0-20:5	25;29	29;34	838.56	778.539	168.043	269.248	301.217
PC (Phosphatidylcholine)	PC 37:5	PC 17:1-20:4	25;29	29;34	838.56	778.539	168.043	267.232	303.232
PC (Phosphatidylcholine)	PC 37:5	PC 17:2-20:3	25;29	29;34	838.56	778.539	168.043	265.217	305.248
PC (Phosphatidylcholine)	PC 37:5	PC 19:2-18:3	25;29	29;34	838.56	778.539	168.043	293.248	277.217
PC (Phosphatidylcholine)	PC 37:5	PC 19:1-18:4	25;29	29;34	838.56	778.539	168.043	295.264	275.201
PC (Phosphatidylcholine)	PC 37:5	PC 19:0-18:5	25;29	29;34	838.56	778.539	168.043	297.279	273.185
PC (Phosphatidylcholine)	PC 37:4	PC 11:0-26:4	25;29	29;34	840.575	780.554	168.043	185.154	387.326
PC (Phosphatidylcholine)	PC 37:4	PC 13:0-24:4	25;29	29;34	840.575	780.554	168.043	213.185	359.295
PC (Phosphatidylcholine)	PC 37:4	PC 15:0-22:4	25;29	29;34	840.575	780.554	168.043	241.217	331.264
PC (Phosphatidylcholine)	PC 37:4	PC 15:1-22:3	25;29	29;34	840.575	780.554	168.043	239.201	333.279
PC (Phosphatidylcholine)	PC 37:4	PC 16:2-21:2	25;29	29;34	840.575	780.554	168.043	251.201	321.279
PC (Phosphatidylcholine)	PC 37:4	PC 21:1-16:3	25;29	29;34	840.575	780.554	168.043	323.295	249.185
PC (Phosphatidylcholine)	PC 37:4	PC 21:0-16:4	25;29	29;34	840.575	780.554	168.043	325.31	247.17
PC (Phosphatidylcholine)	PC 37:4	PC 17:0-20:4	25;29	29;34	840.575	780.554	168.043	269.248	303.232
PC (Phosphatidylcholine)	PC 37:4	PC 17:1-20:3	25;29	29;34	840.575	780.554	168.043	267.232	305.248
PC (Phosphatidylcholine)	PC 37:4	PC 17:2-20:2	25;29	29;34	840.575	780.554	168.043	265.217	307.264
PC (Phosphatidylcholine)	PC 37:4	PC 18:2-19:2	25;29	29;34	840.575	780.554	168.043	279.232	293.248
PC (Phosphatidylcholine)	PC 37:4	PC 19:1-18:3	25;29	29;34	840.575	780.554	168.043	295.264	277.217
PC (Phosphatidylcholine)	PC 37:4	PC 19:0-18:4	25;29	29;34	840.575	780.554	168.043	297.279	275.201
PC (Phosphatidylcholine)	PC 38:10	PC 16:4-22:6	25;29	29;34	842.497	782.476	168.043	247.17	327.232
PC (Phosphatidylcholine)	PC 38:10	PC 18:5-20:5	25;29	29;34	842.497	782.476	168.043	273.185	301.217
PC (Phosphatidylcholine)	PC 37:3	PC 13:1-24:2	25;29	29;34	842.591	782.57	168.043	211.17	363.326
PC (Phosphatidylcholine)	PC 37:3	PC 15:0-22:3	25;29	29;34	842.591	782.57	168.043	241.217	333.279
PC (Phosphatidylcholine)	PC 37:3	PC 15:1-22:2	25;29	29;34	842.591	782.57	168.043	239.201	335.295
PC (Phosphatidylcholine)	PC 37:3	PC 16:1-21:2	25;29	29;34	842.591	782.57	168.043	253.217	321.279
PC (Phosphatidylcholine)	PC 37:3	PC 21:1-16:2	25;29	29;34	842.591	782.57	168.043	323.295	251.201
PC (Phosphatidylcholine)	PC 37:3	PC 21:0-16:3	25;29	29;34	842.591	782.57	168.043	325.31	249.185
PC (Phosphatidylcholine)	PC 37:3	PC 17:0-20:3	25;29	29;34	842.591	782.57	168.043	269.248	305.248
PC (Phosphatidylcholine)	PC 37:3	PC 17:1-20:2	25;29	29;34	842.591	782.57	168.043	267.232	307.264
PC (Phosphatidylcholine)	PC 37:3	PC 20:1-17:2	25;29	29;34	842.591	782.57	168.043	309.279	265.217
PC (Phosphatidylcholine)	PC 37:3	PC 18:1-19:2	25;29	29;34	842.591	782.57	168.043	281.248	293.248
PC (Phosphatidylcholine)	PC 37:3	PC 19:1-18:2	25;29	29;34	842.591	782.57	168.043	295.264	279.232
PC (Phosphatidylcholine)	PC 37:3	PC 19:0-18:3	25;29	29;34	842.591	782.57	168.043	297.279	277.217
PC (Phosphatidylcholine)	PC 38:9	PC 16:3-22:6	25;29	29;34	844.513	784.492	168.043	249.185	327.232
PC (Phosphatidylcholine)	PC 38:9	PC 16:4-22:5	25;29	29;34	844.513	784.492	168.043	247.17	329.248
PC (Phosphatidylcholine)	PC 38:9	PC 18:4-20:5	25;29	29;34	844.513	784.492	168.043	275.201	301.217
PC (Phosphatidylcholine)	PC 38:9	PC 20:4-18:5	25;29	29;34	844.513	784.492	168.043	303.232	273.185
PC (Phosphatidylcholine)	PC 37:2	PC 11:0-26:2	25;29	29;34	844.607	784.586	168.043	185.154	391.357
PC (Phosphatidylcholine)	PC 37:2	PC 13:0-24:2	25;29	29;34	844.607	784.586	168.043	213.185	363.326
PC (Phosphatidylcholine)	PC 37:2	PC 13:1-24:1	25;29	29;34	844.607	784.586	168.043	211.17	365.342
PC (Phosphatidylcholine)	PC 37:2	PC 15:0-22:2	25;29	29;34	844.607	784.586	168.043	241.217	335.295
PC (Phosphatidylcholine)	PC 37:2	PC 15:1-22:1	25;29	29;34	844.607	784.586	168.043	239.201	337.31
PC (Phosphatidylcholine)	PC 37:2	PC 16:0-21:2	25;29	29;34	844.607	784.586	168.043	255.232	321.279
PC (Phosphatidylcholine)	PC 37:2	PC 16:1-21:1	25;29	29;34	844.607	784.586	168.043	253.217	323.295
PC (Phosphatidylcholine)	PC 37:2	PC 21:0-16:2	25;29	29;34	844.607	784.586	168.043	325.31	251.201
PC (Phosphatidylcholine)	PC 37:2	PC 17:0-20:2	25;29	29;34	844.607	784.586	168.043	269.248	307.264
PC (Phosphatidylcholine)	PC 37:2	PC 17:1-20:1	25;29	29;34	844.607	784.586	168.043	267.232	309.279
PC (Phosphatidylcholine)	PC 37:2	PC 20:0-17:2	25;29	29;34	844.607	784.586	168.043	311.295	265.217
PC (Phosphatidylcholine)	PC 37:2	PC 18:0-19:2	25;29	29;34	844.607	784.586	168.043	283.264	293.248
PC (Phosphatidylcholine)	PC 37:2	PC 18:1-19:1	25;29	29;34	844.607	784.586	168.043	281.248	295.264
PC (Phosphatidylcholine)	PC 37:2	PC 19:0-18:2	25;29	29;34	844.607	784.586	168.043	297.279	279.232
PC (Phosphatidylcholine)	PC 38:8	PC 16:2-22:6	25;29	29;34	846.529	786.507	168.043	251.201	327.232
PC (Phosphatidylcholine)	PC 38:8	PC 16:3-22:5	25;29	29;34	846.529	786.507	168.043	249.185	329.248
PC (Phosphatidylcholine)	PC 38:8	PC 16:4-22:4	25;29	29;34	846.529	786.507	168.043	247.17	331.264
PC (Phosphatidylcholine)	PC 38:8	PC 18:3-20:5	25;29	29;34	846.529	786.507	168.043	277.217	301.217
PC (Phosphatidylcholine)	PC 38:8	PC 18:4-20:4	25;29	29;34	846.529	786.507	168.043	275.201	303.232
PC (Phosphatidylcholine)	PC 38:8	PC 20:3-18:5	25;29	29;34	846.529	786.507	168.043	305.248	273.185
PC (Phosphatidylcholine)	PC 37:1	PC 11:0-26:1	25;29	29;34	846.622	786.601	168.043	185.154	393.373
PC (Phosphatidylcholine)	PC 37:1	PC 13:0-24:1	25;29	29;34	846.622	786.601	168.043	213.185	365.342
PC (Phosphatidylcholine)	PC 37:1	PC 24:0-13:1	25;29	29;34	846.622	786.601	168.043	367.357	211.17
PC (Phosphatidylcholine)	PC 37:1	PC 23:0-14:1	25;29	29;34	846.622	786.601	168.043	353.342	225.185
PC (Phosphatidylcholine)	PC 37:1	PC 15:0-22:1	25;29	29;34	846.622	786.601	168.043	241.217	337.31
PC (Phosphatidylcholine)	PC 37:1	PC 22:0-15:1	25;29	29;34	846.622	786.601	168.043	339.326	239.201
PC (Phosphatidylcholine)	PC 37:1	PC 16:0-21:1	25;29	29;34	846.622	786.601	168.043	255.232	323.295
PC (Phosphatidylcholine)	PC 37:1	PC 21:0-16:1	25;29	29;34	846.622	786.601	168.043	325.31	253.217
PC (Phosphatidylcholine)	PC 37:1	PC 17:0-20:1	25;29	29;34	846.622	786.601	168.043	269.248	309.279
PC (Phosphatidylcholine)	PC 37:1	PC 20:0-17:1	25;29	29;34	846.622	786.601	168.043	311.295	267.232
PC (Phosphatidylcholine)	PC 37:1	PC 18:0-19:1	25;29	29;34	846.622	786.601	168.043	283.264	295.264
PC (Phosphatidylcholine)	PC 37:1	PC 19:0-18:1	25;29	29;34	846.622	786.601	168.043	297.279	281.248
PC (Phosphatidylcholine)	PC 38:7	PC 16:1-22:6	25;29	29;34	848.544	788.523	168.043	253.217	327.232
PC (Phosphatidylcholine)	PC 38:7	PC 16:2-22:5	25;29	29;34	848.544	788.523	168.043	251.201	329.248
PC (Phosphatidylcholine)	PC 38:7	PC 16:3-22:4	25;29	29;34	848.544	788.523	168.043	249.185	331.264
PC (Phosphatidylcholine)	PC 38:7	PC 22:3-16:4	25;29	29;34	848.544	788.523	168.043	333.279	247.17
PC (Phosphatidylcholine)	PC 38:7	PC 18:2-20:5	25;29	29;34	848.544	788.523	168.043	279.232	301.217
PC (Phosphatidylcholine)	PC 38:7	PC 18:3-20:4	25;29	29;34	848.544	788.523	168.043	277.217	303.232
PC (Phosphatidylcholine)	PC 38:7	PC 20:3-18:4	25;29	29;34	848.544	788.523	168.043	305.248	275.201
PC (Phosphatidylcholine)	PC 38:7	PC 20:2-18:5	25;29	29;34	848.544	788.523	168.043	307.264	273.185
PC (Phosphatidylcholine)	PC 37:0	PC 10:0-27:0	25;29	29;34	848.638	788.617	168.043	171.138	409.404
PC (Phosphatidylcholine)	PC 37:0	PC 11:0-26:0	25;29	29;34	848.638	788.617	168.043	185.154	395.389
PC (Phosphatidylcholine)	PC 37:0	PC 12:0-25:0	25;29	29;34	848.638	788.617	168.043	199.17	381.373
PC (Phosphatidylcholine)	PC 37:0	PC 13:0-24:0	25;29	29;34	848.638	788.617	168.043	213.185	367.357
PC (Phosphatidylcholine)	PC 37:0	PC 14:0-23:0	25;29	29;34	848.638	788.617	168.043	227.201	353.342
PC (Phosphatidylcholine)	PC 37:0	PC 15:0-22:0	25;29	29;34	848.638	788.617	168.043	241.217	339.326
PC (Phosphatidylcholine)	PC 37:0	PC 16:0-21:0	25;29	29;34	848.638	788.617	168.043	255.232	325.31
PC (Phosphatidylcholine)	PC 37:0	PC 17:0-20:0	25;29	29;34	848.638	788.617	168.043	269.248	311.295
PC (Phosphatidylcholine)	PC 37:0	PC 18:0-19:0	25;29	29;34	848.638	788.617	168.043	283.264	297.279
PC (Phosphatidylcholine)	PC 38:6	PC 16:0-22:6	25;29	29;34	850.56	790.539	168.043	255.232	327.232
PC (Phosphatidylcholine)	PC 38:6	PC 16:1-22:5	25;29	29;34	850.56	790.539	168.043	253.217	329.248
PC (Phosphatidylcholine)	PC 38:6	PC 16:2-22:4	25;29	29;34	850.56	790.539	168.043	251.201	331.264
PC (Phosphatidylcholine)	PC 38:6	PC 16:3-22:3	25;29	29;34	850.56	790.539	168.043	249.185	333.279
PC (Phosphatidylcholine)	PC 38:6	PC 22:2-16:4	25;29	29;34	850.56	790.539	168.043	335.295	247.17
PC (Phosphatidylcholine)	PC 38:6	PC 18:1-20:5	25;29	29;34	850.56	790.539	168.043	281.248	301.217
PC (Phosphatidylcholine)	PC 38:6	PC 18:2-20:4	25;29	29;34	850.56	790.539	168.043	279.232	303.232
PC (Phosphatidylcholine)	PC 38:6	PC 18:3-20:3	25;29	29;34	850.56	790.539	168.043	277.217	305.248
PC (Phosphatidylcholine)	PC 38:6	PC 20:2-18:4	25;29	29;34	850.56	790.539	168.043	307.264	275.201
PC (Phosphatidylcholine)	PC 38:6	PC 20:1-18:5	25;29	29;34	850.56	790.539	168.043	309.279	273.185
PC (Phosphatidylcholine)	PC 38:5	PC 14:1-24:4	25;29	29;34	852.575	792.554	168.043	225.185	359.295
PC (Phosphatidylcholine)	PC 38:5	PC 16:0-22:5	25;29	29;34	852.575	792.554	168.043	255.232	329.248
PC (Phosphatidylcholine)	PC 38:5	PC 16:1-22:4	25;29	29;34	852.575	792.554	168.043	253.217	331.264
PC (Phosphatidylcholine)	PC 38:5	PC 16:2-22:3	25;29	29;34	852.575	792.554	168.043	251.201	333.279
PC (Phosphatidylcholine)	PC 38:5	PC 22:2-16:3	25;29	29;34	852.575	792.554	168.043	335.295	249.185
PC (Phosphatidylcholine)	PC 38:5	PC 22:1-16:4	25;29	29;34	852.575	792.554	168.043	337.31	247.17
PC (Phosphatidylcholine)	PC 38:5	PC 18:0-20:5	25;29	29;34	852.575	792.554	168.043	283.264	301.217
PC (Phosphatidylcholine)	PC 38:5	PC 18:1-20:4	25;29	29;34	852.575	792.554	168.043	281.248	303.232
PC (Phosphatidylcholine)	PC 38:5	PC 18:2-20:3	25;29	29;34	852.575	792.554	168.043	279.232	305.248
PC (Phosphatidylcholine)	PC 38:5	PC 20:2-18:3	25;29	29;34	852.575	792.554	168.043	307.264	277.217
PC (Phosphatidylcholine)	PC 38:5	PC 20:1-18:4	25;29	29;34	852.575	792.554	168.043	309.279	275.201
PC (Phosphatidylcholine)	PC 38:5	PC 20:0-18:5	25;29	29;34	852.575	792.554	168.043	311.295	273.185
PC (Phosphatidylcholine)	PC 38:4	PC 12:0-26:4	25;29	29;34	854.591	794.57	168.043	199.17	387.326
PC (Phosphatidylcholine)	PC 38:4	PC 14:0-24:4	25;29	29;34	854.591	794.57	168.043	227.201	359.295
PC (Phosphatidylcholine)	PC 38:4	PC 16:0-22:4	25;29	29;34	854.591	794.57	168.043	255.232	331.264
PC (Phosphatidylcholine)	PC 38:4	PC 16:1-22:3	25;29	29;34	854.591	794.57	168.043	253.217	333.279
PC (Phosphatidylcholine)	PC 38:4	PC 16:2-22:2	25;29	29;34	854.591	794.57	168.043	251.201	335.295
PC (Phosphatidylcholine)	PC 38:4	PC 22:1-16:3	25;29	29;34	854.591	794.57	168.043	337.31	249.185
PC (Phosphatidylcholine)	PC 38:4	PC 22:0-16:4	25;29	29;34	854.591	794.57	168.043	339.326	247.17
PC (Phosphatidylcholine)	PC 38:4	PC 17:2-21:2	25;29	29;34	854.591	794.57	168.043	265.217	321.279
PC (Phosphatidylcholine)	PC 38:4	PC 18:0-20:4	25;29	29;34	854.591	794.57	168.043	283.264	303.232
PC (Phosphatidylcholine)	PC 38:4	PC 18:1-20:3	25;29	29;34	854.591	794.57	168.043	281.248	305.248
PC (Phosphatidylcholine)	PC 38:4	PC 18:2-20:2	25;29	29;34	854.591	794.57	168.043	279.232	307.264
PC (Phosphatidylcholine)	PC 38:4	PC 20:1-18:3	25;29	29;34	854.591	794.57	168.043	309.279	277.217
PC (Phosphatidylcholine)	PC 38:4	PC 20:0-18:4	25;29	29;34	854.591	794.57	168.043	311.295	275.201
PC (Phosphatidylcholine)	PC 38:4	PC 19:2-19:2	25;29	29;34	854.591	794.57	168.043	293.248	293.248
PC (Phosphatidylcholine)	PC 38:3	PC 14:1-24:2	25;29	29;34	856.607	796.586	168.043	225.185	363.326
PC (Phosphatidylcholine)	PC 38:3	PC 16:0-22:3	25;29	29;34	856.607	796.586	168.043	255.232	333.279
PC (Phosphatidylcholine)	PC 38:3	PC 16:1-22:2	25;29	29;34	856.607	796.586	168.043	253.217	335.295
PC (Phosphatidylcholine)	PC 38:3	PC 22:1-16:2	25;29	29;34	856.607	796.586	168.043	337.31	251.201
PC (Phosphatidylcholine)	PC 38:3	PC 22:0-16:3	25;29	29;34	856.607	796.586	168.043	339.326	249.185
PC (Phosphatidylcholine)	PC 38:3	PC 17:1-21:2	25;29	29;34	856.607	796.586	168.043	267.232	321.279
PC (Phosphatidylcholine)	PC 38:3	PC 21:1-17:2	25;29	29;34	856.607	796.586	168.043	323.295	265.217
PC (Phosphatidylcholine)	PC 38:3	PC 18:0-20:3	25;29	29;34	856.607	796.586	168.043	283.264	305.248
PC (Phosphatidylcholine)	PC 38:3	PC 18:1-20:2	25;29	29;34	856.607	796.586	168.043	281.248	307.264
PC (Phosphatidylcholine)	PC 38:3	PC 20:1-18:2	25;29	29;34	856.607	796.586	168.043	309.279	279.232
PC (Phosphatidylcholine)	PC 38:3	PC 20:0-18:3	25;29	29;34	856.607	796.586	168.043	311.295	277.217
PC (Phosphatidylcholine)	PC 38:3	PC 19:1-19:2	25;29	29;34	856.607	796.586	168.043	295.264	293.248
PC (Phosphatidylcholine)	PC 38:2	PC 12:0-26:2	25;29	29;34	858.622	798.601	168.043	199.17	391.357
PC (Phosphatidylcholine)	PC 38:2	PC 14:0-24:2	25;29	29;34	858.622	798.601	168.043	227.201	363.326
PC (Phosphatidylcholine)	PC 38:2	PC 14:1-24:1	25;29	29;34	858.622	798.601	168.043	225.185	365.342
PC (Phosphatidylcholine)	PC 38:2	PC 16:0-22:2	25;29	29;34	858.622	798.601	168.043	255.232	335.295
PC (Phosphatidylcholine)	PC 38:2	PC 16:1-22:1	25;29	29;34	858.622	798.601	168.043	253.217	337.31
PC (Phosphatidylcholine)	PC 38:2	PC 22:0-16:2	25;29	29;34	858.622	798.601	168.043	339.326	251.201
PC (Phosphatidylcholine)	PC 38:2	PC 17:0-21:2	25;29	29;34	858.622	798.601	168.043	269.248	321.279
PC (Phosphatidylcholine)	PC 38:2	PC 17:1-21:1	25;29	29;34	858.622	798.601	168.043	267.232	323.295
PC (Phosphatidylcholine)	PC 38:2	PC 21:0-17:2	25;29	29;34	858.622	798.601	168.043	325.31	265.217
PC (Phosphatidylcholine)	PC 38:2	PC 18:0-20:2	25;29	29;34	858.622	798.601	168.043	283.264	307.264
PC (Phosphatidylcholine)	PC 38:2	PC 18:1-20:1	25;29	29;34	858.622	798.601	168.043	281.248	309.279
PC (Phosphatidylcholine)	PC 38:2	PC 20:0-18:2	25;29	29;34	858.622	798.601	168.043	311.295	279.232
PC (Phosphatidylcholine)	PC 38:2	PC 19:0-19:2	25;29	29;34	858.622	798.601	168.043	297.279	293.248
PC (Phosphatidylcholine)	PC 38:2	PC 19:1-19:1	25;29	29;34	858.622	798.601	168.043	295.264	295.264
PC (Phosphatidylcholine)	PC 39:8	PC 17:2-22:6	25;29	29;34	860.544	800.523	168.043	265.217	327.232
PC (Phosphatidylcholine)	PC 38:1	PC 12:0-26:1	25;29	29;34	860.638	800.617	168.043	199.17	393.373
PC (Phosphatidylcholine)	PC 38:1	PC 25:0-13:1	25;29	29;34	860.638	800.617	168.043	381.373	211.17
PC (Phosphatidylcholine)	PC 38:1	PC 14:0-24:1	25;29	29;34	860.638	800.617	168.043	227.201	365.342
PC (Phosphatidylcholine)	PC 38:1	PC 24:0-14:1	25;29	29;34	860.638	800.617	168.043	367.357	225.185
PC (Phosphatidylcholine)	PC 38:1	PC 23:0-15:1	25;29	29;34	860.638	800.617	168.043	353.342	239.201
PC (Phosphatidylcholine)	PC 38:1	PC 16:0-22:1	25;29	29;34	860.638	800.617	168.043	255.232	337.31
PC (Phosphatidylcholine)	PC 38:1	PC 22:0-16:1	25;29	29;34	860.638	800.617	168.043	339.326	253.217
PC (Phosphatidylcholine)	PC 38:1	PC 17:0-21:1	25;29	29;34	860.638	800.617	168.043	269.248	323.295
PC (Phosphatidylcholine)	PC 38:1	PC 21:0-17:1	25;29	29;34	860.638	800.617	168.043	325.31	267.232
PC (Phosphatidylcholine)	PC 38:1	PC 18:0-20:1	25;29	29;34	860.638	800.617	168.043	283.264	309.279
PC (Phosphatidylcholine)	PC 38:1	PC 20:0-18:1	25;29	29;34	860.638	800.617	168.043	311.295	281.248
PC (Phosphatidylcholine)	PC 38:1	PC 19:0-19:1	25;29	29;34	860.638	800.617	168.043	297.279	295.264
PC (Phosphatidylcholine)	PC 39:7	PC 17:1-22:6	25;29	29;34	862.56	802.539	168.043	267.232	327.232
PC (Phosphatidylcholine)	PC 39:7	PC 17:2-22:5	25;29	29;34	862.56	802.539	168.043	265.217	329.248
PC (Phosphatidylcholine)	PC 39:7	PC 21:2-18:5	25;29	29;34	862.56	802.539	168.043	321.279	273.185
PC (Phosphatidylcholine)	PC 39:7	PC 19:2-20:5	25;29	29;34	862.56	802.539	168.043	293.248	301.217
PC (Phosphatidylcholine)	PC 38:0	PC 11:0-27:0	25;29	29;34	862.654	802.633	168.043	185.154	409.404
PC (Phosphatidylcholine)	PC 38:0	PC 12:0-26:0	25;29	29;34	862.654	802.633	168.043	199.17	395.389
PC (Phosphatidylcholine)	PC 38:0	PC 13:0-25:0	25;29	29;34	862.654	802.633	168.043	213.185	381.373
PC (Phosphatidylcholine)	PC 38:0	PC 14:0-24:0	25;29	29;34	862.654	802.633	168.043	227.201	367.357
PC (Phosphatidylcholine)	PC 38:0	PC 15:0-23:0	25;29	29;34	862.654	802.633	168.043	241.217	353.342
PC (Phosphatidylcholine)	PC 38:0	PC 16:0-22:0	25;29	29;34	862.654	802.633	168.043	255.232	339.326
PC (Phosphatidylcholine)	PC 38:0	PC 17:0-21:0	25;29	29;34	862.654	802.633	168.043	269.248	325.31
PC (Phosphatidylcholine)	PC 38:0	PC 18:0-20:0	25;29	29;34	862.654	802.633	168.043	283.264	311.295
PC (Phosphatidylcholine)	PC 38:0	PC 19:0-19:0	25;29	29;34	862.654	802.633	168.043	297.279	297.279
PC (Phosphatidylcholine)	PC 39:6	PC 17:0-22:6	25;29	29;34	864.575	804.554	168.043	269.248	327.232
PC (Phosphatidylcholine)	PC 39:6	PC 17:1-22:5	25;29	29;34	864.575	804.554	168.043	267.232	329.248
PC (Phosphatidylcholine)	PC 39:6	PC 17:2-22:4	25;29	29;34	864.575	804.554	168.043	265.217	331.264
PC (Phosphatidylcholine)	PC 39:6	PC 21:2-18:4	25;29	29;34	864.575	804.554	168.043	321.279	275.201
PC (Phosphatidylcholine)	PC 39:6	PC 21:1-18:5	25;29	29;34	864.575	804.554	168.043	323.295	273.185
PC (Phosphatidylcholine)	PC 39:6	PC 19:1-20:5	25;29	29;34	864.575	804.554	168.043	295.264	301.217
PC (Phosphatidylcholine)	PC 39:6	PC 19:2-20:4	25;29	29;34	864.575	804.554	168.043	293.248	303.232
PC (Phosphatidylcholine)	PC 39:5	PC 13:1-26:4	25;29	29;34	866.591	806.57	168.043	211.17	387.326
PC (Phosphatidylcholine)	PC 39:5	PC 15:1-24:4	25;29	29;34	866.591	806.57	168.043	239.201	359.295
PC (Phosphatidylcholine)	PC 39:5	PC 17:0-22:5	25;29	29;34	866.591	806.57	168.043	269.248	329.248
PC (Phosphatidylcholine)	PC 39:5	PC 17:1-22:4	25;29	29;34	866.591	806.57	168.043	267.232	331.264
PC (Phosphatidylcholine)	PC 39:5	PC 17:2-22:3	25;29	29;34	866.591	806.57	168.043	265.217	333.279
PC (Phosphatidylcholine)	PC 39:5	PC 21:2-18:3	25;29	29;34	866.591	806.57	168.043	321.279	277.217
PC (Phosphatidylcholine)	PC 39:5	PC 21:1-18:4	25;29	29;34	866.591	806.57	168.043	323.295	275.201
PC (Phosphatidylcholine)	PC 39:5	PC 21:0-18:5	25;29	29;34	866.591	806.57	168.043	325.31	273.185
PC (Phosphatidylcholine)	PC 39:5	PC 19:0-20:5	25;29	29;34	866.591	806.57	168.043	297.279	301.217
PC (Phosphatidylcholine)	PC 39:5	PC 19:1-20:4	25;29	29;34	866.591	806.57	168.043	295.264	303.232
PC (Phosphatidylcholine)	PC 39:5	PC 19:2-20:3	25;29	29;34	866.591	806.57	168.043	293.248	305.248
PC (Phosphatidylcholine)	PC 40:11	PC 18:5-22:6	25;29	29;34	868.513	808.492	168.043	273.185	327.232
PC (Phosphatidylcholine)	PC 39:4	PC 13:0-26:4	25;29	29;34	868.607	808.586	168.043	213.185	387.326
PC (Phosphatidylcholine)	PC 39:4	PC 15:0-24:4	25;29	29;34	868.607	808.586	168.043	241.217	359.295
PC (Phosphatidylcholine)	PC 39:4	PC 23:0-16:4	25;29	29;34	868.607	808.586	168.043	353.342	247.17
PC (Phosphatidylcholine)	PC 39:4	PC 17:0-22:4	25;29	29;34	868.607	808.586	168.043	269.248	331.264
PC (Phosphatidylcholine)	PC 39:4	PC 17:1-22:3	25;29	29;34	868.607	808.586	168.043	267.232	333.279
PC (Phosphatidylcholine)	PC 39:4	PC 17:2-22:2	25;29	29;34	868.607	808.586	168.043	265.217	335.295
PC (Phosphatidylcholine)	PC 39:4	PC 18:2-21:2	25;29	29;34	868.607	808.586	168.043	279.232	321.279
PC (Phosphatidylcholine)	PC 39:4	PC 21:1-18:3	25;29	29;34	868.607	808.586	168.043	323.295	277.217
PC (Phosphatidylcholine)	PC 39:4	PC 21:0-18:4	25;29	29;34	868.607	808.586	168.043	325.31	275.201
PC (Phosphatidylcholine)	PC 39:4	PC 19:0-20:4	25;29	29;34	868.607	808.586	168.043	297.279	303.232
PC (Phosphatidylcholine)	PC 39:4	PC 19:1-20:3	25;29	29;34	868.607	808.586	168.043	295.264	305.248
PC (Phosphatidylcholine)	PC 39:4	PC 19:2-20:2	25;29	29;34	868.607	808.586	168.043	293.248	307.264
PC (Phosphatidylcholine)	PC 40:10	PC 18:4-22:6	25;29	29;34	870.529	810.507	168.043	275.201	327.232
PC (Phosphatidylcholine)	PC 40:10	PC 18:5-22:5	25;29	29;34	870.529	810.507	168.043	273.185	329.248
PC (Phosphatidylcholine)	PC 40:10	PC 20:5-20:5	25;29	29;34	870.529	810.507	168.043	301.217	301.217
PC (Phosphatidylcholine)	PC 39:3	PC 13:1-26:2	25;29	29;34	870.622	810.601	168.043	211.17	391.357
PC (Phosphatidylcholine)	PC 39:3	PC 15:1-24:2	25;29	29;34	870.622	810.601	168.043	239.201	363.326
PC (Phosphatidylcholine)	PC 39:3	PC 23:0-16:3	25;29	29;34	870.622	810.601	168.043	353.342	249.185
PC (Phosphatidylcholine)	PC 39:3	PC 17:0-22:3	25;29	29;34	870.622	810.601	168.043	269.248	333.279
PC (Phosphatidylcholine)	PC 39:3	PC 17:1-22:2	25;29	29;34	870.622	810.601	168.043	267.232	335.295
PC (Phosphatidylcholine)	PC 39:3	PC 22:1-17:2	25;29	29;34	870.622	810.601	168.043	337.31	265.217
PC (Phosphatidylcholine)	PC 39:3	PC 18:1-21:2	25;29	29;34	870.622	810.601	168.043	281.248	321.279
PC (Phosphatidylcholine)	PC 39:3	PC 21:1-18:2	25;29	29;34	870.622	810.601	168.043	323.295	279.232
PC (Phosphatidylcholine)	PC 39:3	PC 21:0-18:3	25;29	29;34	870.622	810.601	168.043	325.31	277.217
PC (Phosphatidylcholine)	PC 39:3	PC 19:0-20:3	25;29	29;34	870.622	810.601	168.043	297.279	305.248
PC (Phosphatidylcholine)	PC 39:3	PC 19:1-20:2	25;29	29;34	870.622	810.601	168.043	295.264	307.264
PC (Phosphatidylcholine)	PC 39:3	PC 20:1-19:2	25;29	29;34	870.622	810.601	168.043	309.279	293.248
PC (Phosphatidylcholine)	PC 40:9	PC 18:3-22:6	25;29	29;34	872.544	812.523	168.043	277.217	327.232
PC (Phosphatidylcholine)	PC 40:9	PC 18:4-22:5	25;29	29;34	872.544	812.523	168.043	275.201	329.248
PC (Phosphatidylcholine)	PC 40:9	PC 22:4-18:5	25;29	29;34	872.544	812.523	168.043	331.264	273.185
PC (Phosphatidylcholine)	PC 40:9	PC 20:4-20:5	25;29	29;34	872.544	812.523	168.043	303.232	301.217
PC (Phosphatidylcholine)	PC 39:2	PC 13:0-26:2	25;29	29;34	872.638	812.617	168.043	213.185	391.357
PC (Phosphatidylcholine)	PC 39:2	PC 13:1-26:1	25;29	29;34	872.638	812.617	168.043	211.17	393.373
PC (Phosphatidylcholine)	PC 39:2	PC 15:0-24:2	25;29	29;34	872.638	812.617	168.043	241.217	363.326
PC (Phosphatidylcholine)	PC 39:2	PC 15:1-24:1	25;29	29;34	872.638	812.617	168.043	239.201	365.342
PC (Phosphatidylcholine)	PC 39:2	PC 23:0-16:2	25;29	29;34	872.638	812.617	168.043	353.342	251.201
PC (Phosphatidylcholine)	PC 39:2	PC 17:0-22:2	25;29	29;34	872.638	812.617	168.043	269.248	335.295
PC (Phosphatidylcholine)	PC 39:2	PC 17:1-22:1	25;29	29;34	872.638	812.617	168.043	267.232	337.31
PC (Phosphatidylcholine)	PC 39:2	PC 22:0-17:2	25;29	29;34	872.638	812.617	168.043	339.326	265.217
PC (Phosphatidylcholine)	PC 39:2	PC 18:0-21:2	25;29	29;34	872.638	812.617	168.043	283.264	321.279
PC (Phosphatidylcholine)	PC 39:2	PC 18:1-21:1	25;29	29;34	872.638	812.617	168.043	281.248	323.295
PC (Phosphatidylcholine)	PC 39:2	PC 21:0-18:2	25;29	29;34	872.638	812.617	168.043	325.31	279.232
PC (Phosphatidylcholine)	PC 39:2	PC 19:0-20:2	25;29	29;34	872.638	812.617	168.043	297.279	307.264
PC (Phosphatidylcholine)	PC 39:2	PC 19:1-20:1	25;29	29;34	872.638	812.617	168.043	295.264	309.279
PC (Phosphatidylcholine)	PC 39:2	PC 20:0-19:2	25;29	29;34	872.638	812.617	168.043	311.295	293.248
PC (Phosphatidylcholine)	PC 40:8	PC 16:4-24:4	25;29	29;34	874.56	814.539	168.043	247.17	359.295
PC (Phosphatidylcholine)	PC 40:8	PC 18:2-22:6	25;29	29;34	874.56	814.539	168.043	279.232	327.232
PC (Phosphatidylcholine)	PC 40:8	PC 18:3-22:5	25;29	29;34	874.56	814.539	168.043	277.217	329.248
PC (Phosphatidylcholine)	PC 40:8	PC 18:4-22:4	25;29	29;34	874.56	814.539	168.043	275.201	331.264
PC (Phosphatidylcholine)	PC 40:8	PC 22:3-18:5	25;29	29;34	874.56	814.539	168.043	333.279	273.185
PC (Phosphatidylcholine)	PC 40:8	PC 20:3-20:5	25;29	29;34	874.56	814.539	168.043	305.248	301.217
PC (Phosphatidylcholine)	PC 40:8	PC 20:4-20:4	25;29	29;34	874.56	814.539	168.043	303.232	303.232
PC (Phosphatidylcholine)	PC 39:1	PC 13:0-26:1	25;29	29;34	874.654	814.633	168.043	213.185	393.373
PC (Phosphatidylcholine)	PC 39:1	PC 26:0-13:1	25;29	29;34	874.654	814.633	168.043	395.389	211.17
PC (Phosphatidylcholine)	PC 39:1	PC 25:0-14:1	25;29	29;34	874.654	814.633	168.043	381.373	225.185
PC (Phosphatidylcholine)	PC 39:1	PC 15:0-24:1	25;29	29;34	874.654	814.633	168.043	241.217	365.342
PC (Phosphatidylcholine)	PC 39:1	PC 24:0-15:1	25;29	29;34	874.654	814.633	168.043	367.357	239.201
PC (Phosphatidylcholine)	PC 39:1	PC 23:0-16:1	25;29	29;34	874.654	814.633	168.043	353.342	253.217
PC (Phosphatidylcholine)	PC 39:1	PC 17:0-22:1	25;29	29;34	874.654	814.633	168.043	269.248	337.31
PC (Phosphatidylcholine)	PC 39:1	PC 22:0-17:1	25;29	29;34	874.654	814.633	168.043	339.326	267.232
PC (Phosphatidylcholine)	PC 39:1	PC 18:0-21:1	25;29	29;34	874.654	814.633	168.043	283.264	323.295
PC (Phosphatidylcholine)	PC 39:1	PC 21:0-18:1	25;29	29;34	874.654	814.633	168.043	325.31	281.248
PC (Phosphatidylcholine)	PC 39:1	PC 19:0-20:1	25;29	29;34	874.654	814.633	168.043	297.279	309.279
PC (Phosphatidylcholine)	PC 39:1	PC 20:0-19:1	25;29	29;34	874.654	814.633	168.043	311.295	295.264
PC (Phosphatidylcholine)	PC 40:7	PC 16:3-24:4	25;29	29;34	876.575	816.554	168.043	249.185	359.295
PC (Phosphatidylcholine)	PC 40:7	PC 18:1-22:6	25;29	29;34	876.575	816.554	168.043	281.248	327.232
PC (Phosphatidylcholine)	PC 40:7	PC 18:2-22:5	25;29	29;34	876.575	816.554	168.043	279.232	329.248
PC (Phosphatidylcholine)	PC 40:7	PC 18:3-22:4	25;29	29;34	876.575	816.554	168.043	277.217	331.264
PC (Phosphatidylcholine)	PC 40:7	PC 22:3-18:4	25;29	29;34	876.575	816.554	168.043	333.279	275.201
PC (Phosphatidylcholine)	PC 40:7	PC 22:2-18:5	25;29	29;34	876.575	816.554	168.043	335.295	273.185
PC (Phosphatidylcholine)	PC 40:7	PC 20:2-20:5	25;29	29;34	876.575	816.554	168.043	307.264	301.217
PC (Phosphatidylcholine)	PC 40:7	PC 20:3-20:4	25;29	29;34	876.575	816.554	168.043	305.248	303.232
PC (Phosphatidylcholine)	PC 39:0	PC 12:0-27:0	25;29	29;34	876.669	816.648	168.043	199.17	409.404
PC (Phosphatidylcholine)	PC 39:0	PC 13:0-26:0	25;29	29;34	876.669	816.648	168.043	213.185	395.389
PC (Phosphatidylcholine)	PC 39:0	PC 14:0-25:0	25;29	29;34	876.669	816.648	168.043	227.201	381.373
PC (Phosphatidylcholine)	PC 39:0	PC 15:0-24:0	25;29	29;34	876.669	816.648	168.043	241.217	367.357
PC (Phosphatidylcholine)	PC 39:0	PC 16:0-23:0	25;29	29;34	876.669	816.648	168.043	255.232	353.342
PC (Phosphatidylcholine)	PC 39:0	PC 17:0-22:0	25;29	29;34	876.669	816.648	168.043	269.248	339.326
PC (Phosphatidylcholine)	PC 39:0	PC 18:0-21:0	25;29	29;34	876.669	816.648	168.043	283.264	325.31
PC (Phosphatidylcholine)	PC 39:0	PC 19:0-20:0	25;29	29;34	876.669	816.648	168.043	297.279	311.295
PC (Phosphatidylcholine)	PC 40:6	PC 16:2-24:4	25;29	29;34	878.591	818.57	168.043	251.201	359.295
PC (Phosphatidylcholine)	PC 40:6	PC 24:2-16:4	25;29	29;34	878.591	818.57	168.043	363.326	247.17
PC (Phosphatidylcholine)	PC 40:6	PC 18:0-22:6	25;29	29;34	878.591	818.57	168.043	283.264	327.232
PC (Phosphatidylcholine)	PC 40:6	PC 18:1-22:5	25;29	29;34	878.591	818.57	168.043	281.248	329.248
PC (Phosphatidylcholine)	PC 40:6	PC 18:2-22:4	25;29	29;34	878.591	818.57	168.043	279.232	331.264
PC (Phosphatidylcholine)	PC 40:6	PC 18:3-22:3	25;29	29;34	878.591	818.57	168.043	277.217	333.279
PC (Phosphatidylcholine)	PC 40:6	PC 22:2-18:4	25;29	29;34	878.591	818.57	168.043	335.295	275.201
PC (Phosphatidylcholine)	PC 40:6	PC 22:1-18:5	25;29	29;34	878.591	818.57	168.043	337.31	273.185
PC (Phosphatidylcholine)	PC 40:6	PC 20:1-20:5	25;29	29;34	878.591	818.57	168.043	309.279	301.217
PC (Phosphatidylcholine)	PC 40:6	PC 20:2-20:4	25;29	29;34	878.591	818.57	168.043	307.264	303.232
PC (Phosphatidylcholine)	PC 40:6	PC 20:3-20:3	25;29	29;34	878.591	818.57	168.043	305.248	305.248
PC (Phosphatidylcholine)	PC 40:5	PC 14:1-26:4	25;29	29;34	880.607	820.586	168.043	225.185	387.326
PC (Phosphatidylcholine)	PC 40:5	PC 16:1-24:4	25;29	29;34	880.607	820.586	168.043	253.217	359.295
PC (Phosphatidylcholine)	PC 40:5	PC 24:2-16:3	25;29	29;34	880.607	820.586	168.043	363.326	249.185
PC (Phosphatidylcholine)	PC 40:5	PC 24:1-16:4	25;29	29;34	880.607	820.586	168.043	365.342	247.17
PC (Phosphatidylcholine)	PC 40:5	PC 18:0-22:5	25;29	29;34	880.607	820.586	168.043	283.264	329.248
PC (Phosphatidylcholine)	PC 40:5	PC 18:1-22:4	25;29	29;34	880.607	820.586	168.043	281.248	331.264
PC (Phosphatidylcholine)	PC 40:5	PC 18:2-22:3	25;29	29;34	880.607	820.586	168.043	279.232	333.279
PC (Phosphatidylcholine)	PC 40:5	PC 22:2-18:3	25;29	29;34	880.607	820.586	168.043	335.295	277.217
PC (Phosphatidylcholine)	PC 40:5	PC 22:1-18:4	25;29	29;34	880.607	820.586	168.043	337.31	275.201
PC (Phosphatidylcholine)	PC 40:5	PC 22:0-18:5	25;29	29;34	880.607	820.586	168.043	339.326	273.185
PC (Phosphatidylcholine)	PC 40:5	PC 20:0-20:5	25;29	29;34	880.607	820.586	168.043	311.295	301.217
PC (Phosphatidylcholine)	PC 40:5	PC 20:1-20:4	25;29	29;34	880.607	820.586	168.043	309.279	303.232
PC (Phosphatidylcholine)	PC 40:5	PC 20:2-20:3	25;29	29;34	880.607	820.586	168.043	307.264	305.248
PC (Phosphatidylcholine)	PC 40:4	PC 14:0-26:4	25;29	29;34	882.622	822.601	168.043	227.201	387.326
PC (Phosphatidylcholine)	PC 40:4	PC 16:0-24:4	25;29	29;34	882.622	822.601	168.043	255.232	359.295
PC (Phosphatidylcholine)	PC 40:4	PC 16:2-24:2	25;29	29;34	882.622	822.601	168.043	251.201	363.326
PC (Phosphatidylcholine)	PC 40:4	PC 24:1-16:3	25;29	29;34	882.622	822.601	168.043	365.342	249.185
PC (Phosphatidylcholine)	PC 40:4	PC 24:0-16:4	25;29	29;34	882.622	822.601	168.043	367.357	247.17
PC (Phosphatidylcholine)	PC 40:4	PC 18:0-22:4	25;29	29;34	882.622	822.601	168.043	283.264	331.264
PC (Phosphatidylcholine)	PC 40:4	PC 18:1-22:3	25;29	29;34	882.622	822.601	168.043	281.248	333.279
PC (Phosphatidylcholine)	PC 40:4	PC 18:2-22:2	25;29	29;34	882.622	822.601	168.043	279.232	335.295
PC (Phosphatidylcholine)	PC 40:4	PC 22:1-18:3	25;29	29;34	882.622	822.601	168.043	337.31	277.217
PC (Phosphatidylcholine)	PC 40:4	PC 22:0-18:4	25;29	29;34	882.622	822.601	168.043	339.326	275.201
PC (Phosphatidylcholine)	PC 40:4	PC 19:2-21:2	25;29	29;34	882.622	822.601	168.043	293.248	321.279
PC (Phosphatidylcholine)	PC 40:4	PC 20:0-20:4	25;29	29;34	882.622	822.601	168.043	311.295	303.232
PC (Phosphatidylcholine)	PC 40:4	PC 20:1-20:3	25;29	29;34	882.622	822.601	168.043	309.279	305.248
PC (Phosphatidylcholine)	PC 40:4	PC 20:2-20:2	25;29	29;34	882.622	822.601	168.043	307.264	307.264
PC (Phosphatidylcholine)	PC 40:3	PC 14:1-26:2	25;29	29;34	884.638	824.617	168.043	225.185	391.357
PC (Phosphatidylcholine)	PC 40:3	PC 16:1-24:2	25;29	29;34	884.638	824.617	168.043	253.217	363.326
PC (Phosphatidylcholine)	PC 40:3	PC 24:1-16:2	25;29	29;34	884.638	824.617	168.043	365.342	251.201
PC (Phosphatidylcholine)	PC 40:3	PC 24:0-16:3	25;29	29;34	884.638	824.617	168.043	367.357	249.185
PC (Phosphatidylcholine)	PC 40:3	PC 18:0-22:3	25;29	29;34	884.638	824.617	168.043	283.264	333.279
PC (Phosphatidylcholine)	PC 40:3	PC 18:1-22:2	25;29	29;34	884.638	824.617	168.043	281.248	335.295
PC (Phosphatidylcholine)	PC 40:3	PC 22:1-18:2	25;29	29;34	884.638	824.617	168.043	337.31	279.232
PC (Phosphatidylcholine)	PC 40:3	PC 22:0-18:3	25;29	29;34	884.638	824.617	168.043	339.326	277.217
PC (Phosphatidylcholine)	PC 40:3	PC 19:1-21:2	25;29	29;34	884.638	824.617	168.043	295.264	321.279
PC (Phosphatidylcholine)	PC 40:3	PC 21:1-19:2	25;29	29;34	884.638	824.617	168.043	323.295	293.248
PC (Phosphatidylcholine)	PC 40:3	PC 20:0-20:3	25;29	29;34	884.638	824.617	168.043	311.295	305.248
PC (Phosphatidylcholine)	PC 40:3	PC 20:1-20:2	25;29	29;34	884.638	824.617	168.043	309.279	307.264
PC (Phosphatidylcholine)	PC 40:2	PC 14:0-26:2	25;29	29;34	886.654	826.633	168.043	227.201	391.357
PC (Phosphatidylcholine)	PC 40:2	PC 14:1-26:1	25;29	29;34	886.654	826.633	168.043	225.185	393.373
PC (Phosphatidylcholine)	PC 40:2	PC 16:0-24:2	25;29	29;34	886.654	826.633	168.043	255.232	363.326
PC (Phosphatidylcholine)	PC 40:2	PC 16:1-24:1	25;29	29;34	886.654	826.633	168.043	253.217	365.342
PC (Phosphatidylcholine)	PC 40:2	PC 24:0-16:2	25;29	29;34	886.654	826.633	168.043	367.357	251.201
PC (Phosphatidylcholine)	PC 40:2	PC 23:0-17:2	25;29	29;34	886.654	826.633	168.043	353.342	265.217
PC (Phosphatidylcholine)	PC 40:2	PC 18:0-22:2	25;29	29;34	886.654	826.633	168.043	283.264	335.295
PC (Phosphatidylcholine)	PC 40:2	PC 18:1-22:1	25;29	29;34	886.654	826.633	168.043	281.248	337.31
PC (Phosphatidylcholine)	PC 40:2	PC 22:0-18:2	25;29	29;34	886.654	826.633	168.043	339.326	279.232
PC (Phosphatidylcholine)	PC 40:2	PC 19:0-21:2	25;29	29;34	886.654	826.633	168.043	297.279	321.279
PC (Phosphatidylcholine)	PC 40:2	PC 19:1-21:1	25;29	29;34	886.654	826.633	168.043	295.264	323.295
PC (Phosphatidylcholine)	PC 40:2	PC 21:0-19:2	25;29	29;34	886.654	826.633	168.043	325.31	293.248
PC (Phosphatidylcholine)	PC 40:2	PC 20:0-20:2	25;29	29;34	886.654	826.633	168.043	311.295	307.264
PC (Phosphatidylcholine)	PC 40:2	PC 20:1-20:1	25;29	29;34	886.654	826.633	168.043	309.279	309.279
PC (Phosphatidylcholine)	PC 41:8	PC 19:2-22:6	25;29	29;34	888.575	828.554	168.043	293.248	327.232
PC (Phosphatidylcholine)	PC 40:1	PC 27:0-13:1	25;29	29;34	888.669	828.648	168.043	409.404	211.17
PC (Phosphatidylcholine)	PC 40:1	PC 14:0-26:1	25;29	29;34	888.669	828.648	168.043	227.201	393.373
PC (Phosphatidylcholine)	PC 40:1	PC 26:0-14:1	25;29	29;34	888.669	828.648	168.043	395.389	225.185
PC (Phosphatidylcholine)	PC 40:1	PC 25:0-15:1	25;29	29;34	888.669	828.648	168.043	381.373	239.201
PC (Phosphatidylcholine)	PC 40:1	PC 16:0-24:1	25;29	29;34	888.669	828.648	168.043	255.232	365.342
PC (Phosphatidylcholine)	PC 40:1	PC 24:0-16:1	25;29	29;34	888.669	828.648	168.043	367.357	253.217
PC (Phosphatidylcholine)	PC 40:1	PC 23:0-17:1	25;29	29;34	888.669	828.648	168.043	353.342	267.232
PC (Phosphatidylcholine)	PC 40:1	PC 18:0-22:1	25;29	29;34	888.669	828.648	168.043	283.264	337.31
PC (Phosphatidylcholine)	PC 40:1	PC 22:0-18:1	25;29	29;34	888.669	828.648	168.043	339.326	281.248
PC (Phosphatidylcholine)	PC 40:1	PC 19:0-21:1	25;29	29;34	888.669	828.648	168.043	297.279	323.295
PC (Phosphatidylcholine)	PC 40:1	PC 21:0-19:1	25;29	29;34	888.669	828.648	168.043	325.31	295.264
PC (Phosphatidylcholine)	PC 40:1	PC 20:0-20:1	25;29	29;34	888.669	828.648	168.043	311.295	309.279
PC (Phosphatidylcholine)	PC 41:7	PC 19:1-22:6	25;29	29;34	890.591	830.57	168.043	295.264	327.232
PC (Phosphatidylcholine)	PC 41:7	PC 19:2-22:5	25;29	29;34	890.591	830.57	168.043	293.248	329.248
PC (Phosphatidylcholine)	PC 41:7	PC 21:2-20:5	25;29	29;34	890.591	830.57	168.043	321.279	301.217
PC (Phosphatidylcholine)	PC 40:0	PC 13:0-27:0	25;29	29;34	890.685	830.664	168.043	213.185	409.404
PC (Phosphatidylcholine)	PC 40:0	PC 14:0-26:0	25;29	29;34	890.685	830.664	168.043	227.201	395.389
PC (Phosphatidylcholine)	PC 40:0	PC 15:0-25:0	25;29	29;34	890.685	830.664	168.043	241.217	381.373
PC (Phosphatidylcholine)	PC 40:0	PC 16:0-24:0	25;29	29;34	890.685	830.664	168.043	255.232	367.357
PC (Phosphatidylcholine)	PC 40:0	PC 17:0-23:0	25;29	29;34	890.685	830.664	168.043	269.248	353.342
PC (Phosphatidylcholine)	PC 40:0	PC 18:0-22:0	25;29	29;34	890.685	830.664	168.043	283.264	339.326
PC (Phosphatidylcholine)	PC 40:0	PC 19:0-21:0	25;29	29;34	890.685	830.664	168.043	297.279	325.31
PC (Phosphatidylcholine)	PC 40:0	PC 20:0-20:0	25;29	29;34	890.685	830.664	168.043	311.295	311.295
PC (Phosphatidylcholine)	PC 41:6	PC 17:2-24:4	25;29	29;34	892.607	832.586	168.043	265.217	359.295
PC (Phosphatidylcholine)	PC 41:6	PC 19:0-22:6	25;29	29;34	892.607	832.586	168.043	297.279	327.232
PC (Phosphatidylcholine)	PC 41:6	PC 19:1-22:5	25;29	29;34	892.607	832.586	168.043	295.264	329.248
PC (Phosphatidylcholine)	PC 41:6	PC 19:2-22:4	25;29	29;34	892.607	832.586	168.043	293.248	331.264
PC (Phosphatidylcholine)	PC 41:6	PC 21:2-20:4	25;29	29;34	892.607	832.586	168.043	321.279	303.232
PC (Phosphatidylcholine)	PC 41:6	PC 21:1-20:5	25;29	29;34	892.607	832.586	168.043	323.295	301.217
PC (Phosphatidylcholine)	PC 41:5	PC 15:1-26:4	25;29	29;34	894.622	834.601	168.043	239.201	387.326
PC (Phosphatidylcholine)	PC 41:5	PC 17:1-24:4	25;29	29;34	894.622	834.601	168.043	267.232	359.295
PC (Phosphatidylcholine)	PC 41:5	PC 23:0-18:5	25;29	29;34	894.622	834.601	168.043	353.342	273.185
PC (Phosphatidylcholine)	PC 41:5	PC 19:0-22:5	25;29	29;34	894.622	834.601	168.043	297.279	329.248
PC (Phosphatidylcholine)	PC 41:5	PC 19:1-22:4	25;29	29;34	894.622	834.601	168.043	295.264	331.264
PC (Phosphatidylcholine)	PC 41:5	PC 19:2-22:3	25;29	29;34	894.622	834.601	168.043	293.248	333.279
PC (Phosphatidylcholine)	PC 41:5	PC 21:2-20:3	25;29	29;34	894.622	834.601	168.043	321.279	305.248
PC (Phosphatidylcholine)	PC 41:5	PC 21:1-20:4	25;29	29;34	894.622	834.601	168.043	323.295	303.232
PC (Phosphatidylcholine)	PC 41:5	PC 21:0-20:5	25;29	29;34	894.622	834.601	168.043	325.31	301.217
PC (Phosphatidylcholine)	PC 42:11	PC 20:5-22:6	25;29	29;34	896.544	836.523	168.043	301.217	327.232
PC (Phosphatidylcholine)	PC 41:4	PC 15:0-26:4	25;29	29;34	896.638	836.617	168.043	241.217	387.326
PC (Phosphatidylcholine)	PC 41:4	PC 25:0-16:4	25;29	29;34	896.638	836.617	168.043	381.373	247.17
PC (Phosphatidylcholine)	PC 41:4	PC 17:0-24:4	25;29	29;34	896.638	836.617	168.043	269.248	359.295
PC (Phosphatidylcholine)	PC 41:4	PC 17:2-24:2	25;29	29;34	896.638	836.617	168.043	265.217	363.326
PC (Phosphatidylcholine)	PC 41:4	PC 23:0-18:4	25;29	29;34	896.638	836.617	168.043	353.342	275.201
PC (Phosphatidylcholine)	PC 41:4	PC 19:0-22:4	25;29	29;34	896.638	836.617	168.043	297.279	331.264
PC (Phosphatidylcholine)	PC 41:4	PC 19:1-22:3	25;29	29;34	896.638	836.617	168.043	295.264	333.279
PC (Phosphatidylcholine)	PC 41:4	PC 19:2-22:2	25;29	29;34	896.638	836.617	168.043	293.248	335.295
PC (Phosphatidylcholine)	PC 41:4	PC 20:2-21:2	25;29	29;34	896.638	836.617	168.043	307.264	321.279
PC (Phosphatidylcholine)	PC 41:4	PC 21:1-20:3	25;29	29;34	896.638	836.617	168.043	323.295	305.248
PC (Phosphatidylcholine)	PC 41:4	PC 21:0-20:4	25;29	29;34	896.638	836.617	168.043	325.31	303.232
PC (Phosphatidylcholine)	PC 42:10	PC 20:4-22:6	25;29	29;34	898.56	838.539	168.043	303.232	327.232
PC (Phosphatidylcholine)	PC 42:10	PC 20:5-22:5	25;29	29;34	898.56	838.539	168.043	301.217	329.248
PC (Phosphatidylcholine)	PC 41:3	PC 15:1-26:2	25;29	29;34	898.654	838.633	168.043	239.201	391.357
PC (Phosphatidylcholine)	PC 41:3	PC 25:0-16:3	25;29	29;34	898.654	838.633	168.043	381.373	249.185
PC (Phosphatidylcholine)	PC 41:3	PC 17:1-24:2	25;29	29;34	898.654	838.633	168.043	267.232	363.326
PC (Phosphatidylcholine)	PC 41:3	PC 24:1-17:2	25;29	29;34	898.654	838.633	168.043	365.342	265.217
PC (Phosphatidylcholine)	PC 41:3	PC 23:0-18:3	25;29	29;34	898.654	838.633	168.043	353.342	277.217
PC (Phosphatidylcholine)	PC 41:3	PC 19:0-22:3	25;29	29;34	898.654	838.633	168.043	297.279	333.279
PC (Phosphatidylcholine)	PC 41:3	PC 19:1-22:2	25;29	29;34	898.654	838.633	168.043	295.264	335.295
PC (Phosphatidylcholine)	PC 41:3	PC 22:1-19:2	25;29	29;34	898.654	838.633	168.043	337.31	293.248
PC (Phosphatidylcholine)	PC 41:3	PC 20:1-21:2	25;29	29;34	898.654	838.633	168.043	309.279	321.279
PC (Phosphatidylcholine)	PC 41:3	PC 21:1-20:2	25;29	29;34	898.654	838.633	168.043	323.295	307.264
PC (Phosphatidylcholine)	PC 41:3	PC 21:0-20:3	25;29	29;34	898.654	838.633	168.043	325.31	305.248
PC (Phosphatidylcholine)	PC 42:9	PC 24:4-18:5	25;29	29;34	900.575	840.554	168.043	359.295	273.185
PC (Phosphatidylcholine)	PC 42:9	PC 20:3-22:6	25;29	29;34	900.575	840.554	168.043	305.248	327.232
PC (Phosphatidylcholine)	PC 42:9	PC 20:4-22:5	25;29	29;34	900.575	840.554	168.043	303.232	329.248
PC (Phosphatidylcholine)	PC 42:9	PC 22:4-20:5	25;29	29;34	900.575	840.554	168.043	331.264	301.217
PC (Phosphatidylcholine)	PC 41:2	PC 15:0-26:2	25;29	29;34	900.669	840.648	168.043	241.217	391.357
PC (Phosphatidylcholine)	PC 41:2	PC 15:1-26:1	25;29	29;34	900.669	840.648	168.043	239.201	393.373
PC (Phosphatidylcholine)	PC 41:2	PC 25:0-16:2	25;29	29;34	900.669	840.648	168.043	381.373	251.201
PC (Phosphatidylcholine)	PC 41:2	PC 17:0-24:2	25;29	29;34	900.669	840.648	168.043	269.248	363.326
PC (Phosphatidylcholine)	PC 41:2	PC 17:1-24:1	25;29	29;34	900.669	840.648	168.043	267.232	365.342
PC (Phosphatidylcholine)	PC 41:2	PC 24:0-17:2	25;29	29;34	900.669	840.648	168.043	367.357	265.217
PC (Phosphatidylcholine)	PC 41:2	PC 23:0-18:2	25;29	29;34	900.669	840.648	168.043	353.342	279.232
PC (Phosphatidylcholine)	PC 41:2	PC 19:0-22:2	25;29	29;34	900.669	840.648	168.043	297.279	335.295
PC (Phosphatidylcholine)	PC 41:2	PC 19:1-22:1	25;29	29;34	900.669	840.648	168.043	295.264	337.31
PC (Phosphatidylcholine)	PC 41:2	PC 22:0-19:2	25;29	29;34	900.669	840.648	168.043	339.326	293.248
PC (Phosphatidylcholine)	PC 41:2	PC 20:0-21:2	25;29	29;34	900.669	840.648	168.043	311.295	321.279
PC (Phosphatidylcholine)	PC 41:2	PC 20:1-21:1	25;29	29;34	900.669	840.648	168.043	309.279	323.295
PC (Phosphatidylcholine)	PC 41:2	PC 21:0-20:2	25;29	29;34	900.669	840.648	168.043	325.31	307.264
PC (Phosphatidylcholine)	PC 42:8	PC 16:4-26:4	25;29	29;34	902.591	842.57	168.043	247.17	387.326
PC (Phosphatidylcholine)	PC 42:8	PC 18:4-24:4	25;29	29;34	902.591	842.57	168.043	275.201	359.295
PC (Phosphatidylcholine)	PC 42:8	PC 20:2-22:6	25;29	29;34	902.591	842.57	168.043	307.264	327.232
PC (Phosphatidylcholine)	PC 42:8	PC 20:3-22:5	25;29	29;34	902.591	842.57	168.043	305.248	329.248
PC (Phosphatidylcholine)	PC 42:8	PC 20:4-22:4	25;29	29;34	902.591	842.57	168.043	303.232	331.264
PC (Phosphatidylcholine)	PC 42:8	PC 22:3-20:5	25;29	29;34	902.591	842.57	168.043	333.279	301.217
PC (Phosphatidylcholine)	PC 41:1	PC 27:0-14:1	25;29	29;34	902.685	842.664	168.043	409.404	225.185
PC (Phosphatidylcholine)	PC 41:1	PC 15:0-26:1	25;29	29;34	902.685	842.664	168.043	241.217	393.373
PC (Phosphatidylcholine)	PC 41:1	PC 26:0-15:1	25;29	29;34	902.685	842.664	168.043	395.389	239.201
PC (Phosphatidylcholine)	PC 41:1	PC 25:0-16:1	25;29	29;34	902.685	842.664	168.043	381.373	253.217
PC (Phosphatidylcholine)	PC 41:1	PC 17:0-24:1	25;29	29;34	902.685	842.664	168.043	269.248	365.342
PC (Phosphatidylcholine)	PC 41:1	PC 24:0-17:1	25;29	29;34	902.685	842.664	168.043	367.357	267.232
PC (Phosphatidylcholine)	PC 41:1	PC 23:0-18:1	25;29	29;34	902.685	842.664	168.043	353.342	281.248
PC (Phosphatidylcholine)	PC 41:1	PC 19:0-22:1	25;29	29;34	902.685	842.664	168.043	297.279	337.31
PC (Phosphatidylcholine)	PC 41:1	PC 22:0-19:1	25;29	29;34	902.685	842.664	168.043	339.326	295.264
PC (Phosphatidylcholine)	PC 41:1	PC 20:0-21:1	25;29	29;34	902.685	842.664	168.043	311.295	323.295
PC (Phosphatidylcholine)	PC 41:1	PC 21:0-20:1	25;29	29;34	902.685	842.664	168.043	325.31	309.279
PC (Phosphatidylcholine)	PC 42:7	PC 16:3-26:4	25;29	29;34	904.607	844.586	168.043	249.185	387.326
PC (Phosphatidylcholine)	PC 42:7	PC 18:3-24:4	25;29	29;34	904.607	844.586	168.043	277.217	359.295
PC (Phosphatidylcholine)	PC 42:7	PC 24:2-18:5	25;29	29;34	904.607	844.586	168.043	363.326	273.185
PC (Phosphatidylcholine)	PC 42:7	PC 20:1-22:6	25;29	29;34	904.607	844.586	168.043	309.279	327.232
PC (Phosphatidylcholine)	PC 42:7	PC 20:2-22:5	25;29	29;34	904.607	844.586	168.043	307.264	329.248
PC (Phosphatidylcholine)	PC 42:7	PC 20:3-22:4	25;29	29;34	904.607	844.586	168.043	305.248	331.264
PC (Phosphatidylcholine)	PC 42:7	PC 22:3-20:4	25;29	29;34	904.607	844.586	168.043	333.279	303.232
PC (Phosphatidylcholine)	PC 42:7	PC 22:2-20:5	25;29	29;34	904.607	844.586	168.043	335.295	301.217
PC (Phosphatidylcholine)	PC 41:0	PC 14:0-27:0	25;29	29;34	904.701	844.68	168.043	227.201	409.404
PC (Phosphatidylcholine)	PC 41:0	PC 15:0-26:0	25;29	29;34	904.701	844.68	168.043	241.217	395.389
PC (Phosphatidylcholine)	PC 41:0	PC 16:0-25:0	25;29	29;34	904.701	844.68	168.043	255.232	381.373
PC (Phosphatidylcholine)	PC 41:0	PC 17:0-24:0	25;29	29;34	904.701	844.68	168.043	269.248	367.357
PC (Phosphatidylcholine)	PC 41:0	PC 18:0-23:0	25;29	29;34	904.701	844.68	168.043	283.264	353.342
PC (Phosphatidylcholine)	PC 41:0	PC 19:0-22:0	25;29	29;34	904.701	844.68	168.043	297.279	339.326
PC (Phosphatidylcholine)	PC 41:0	PC 20:0-21:0	25;29	29;34	904.701	844.68	168.043	311.295	325.31
PC (Phosphatidylcholine)	PC 42:6	PC 16:2-26:4	25;29	29;34	906.622	846.601	168.043	251.201	387.326
PC (Phosphatidylcholine)	PC 42:6	PC 26:2-16:4	25;29	29;34	906.622	846.601	168.043	391.357	247.17
PC (Phosphatidylcholine)	PC 42:6	PC 18:2-24:4	25;29	29;34	906.622	846.601	168.043	279.232	359.295
PC (Phosphatidylcholine)	PC 42:6	PC 24:2-18:4	25;29	29;34	906.622	846.601	168.043	363.326	275.201
PC (Phosphatidylcholine)	PC 42:6	PC 24:1-18:5	25;29	29;34	906.622	846.601	168.043	365.342	273.185
PC (Phosphatidylcholine)	PC 42:6	PC 20:0-22:6	25;29	29;34	906.622	846.601	168.043	311.295	327.232
PC (Phosphatidylcholine)	PC 42:6	PC 20:1-22:5	25;29	29;34	906.622	846.601	168.043	309.279	329.248
PC (Phosphatidylcholine)	PC 42:6	PC 20:2-22:4	25;29	29;34	906.622	846.601	168.043	307.264	331.264
PC (Phosphatidylcholine)	PC 42:6	PC 20:3-22:3	25;29	29;34	906.622	846.601	168.043	305.248	333.279
PC (Phosphatidylcholine)	PC 42:6	PC 22:2-20:4	25;29	29;34	906.622	846.601	168.043	335.295	303.232
PC (Phosphatidylcholine)	PC 42:6	PC 22:1-20:5	25;29	29;34	906.622	846.601	168.043	337.31	301.217
PC (Phosphatidylcholine)	PC 42:5	PC 16:1-26:4	25;29	29;34	908.638	848.617	168.043	253.217	387.326
PC (Phosphatidylcholine)	PC 42:5	PC 26:2-16:3	25;29	29;34	908.638	848.617	168.043	391.357	249.185
PC (Phosphatidylcholine)	PC 42:5	PC 26:1-16:4	25;29	29;34	908.638	848.617	168.043	393.373	247.17
PC (Phosphatidylcholine)	PC 42:5	PC 18:1-24:4	25;29	29;34	908.638	848.617	168.043	281.248	359.295
PC (Phosphatidylcholine)	PC 42:5	PC 24:2-18:3	25;29	29;34	908.638	848.617	168.043	363.326	277.217
PC (Phosphatidylcholine)	PC 42:5	PC 24:1-18:4	25;29	29;34	908.638	848.617	168.043	365.342	275.201
PC (Phosphatidylcholine)	PC 42:5	PC 24:0-18:5	25;29	29;34	908.638	848.617	168.043	367.357	273.185
PC (Phosphatidylcholine)	PC 42:5	PC 20:0-22:5	25;29	29;34	908.638	848.617	168.043	311.295	329.248
PC (Phosphatidylcholine)	PC 42:5	PC 20:1-22:4	25;29	29;34	908.638	848.617	168.043	309.279	331.264
PC (Phosphatidylcholine)	PC 42:5	PC 20:2-22:3	25;29	29;34	908.638	848.617	168.043	307.264	333.279
PC (Phosphatidylcholine)	PC 42:5	PC 22:2-20:3	25;29	29;34	908.638	848.617	168.043	335.295	305.248
PC (Phosphatidylcholine)	PC 42:5	PC 22:1-20:4	25;29	29;34	908.638	848.617	168.043	337.31	303.232
PC (Phosphatidylcholine)	PC 42:5	PC 22:0-20:5	25;29	29;34	908.638	848.617	168.043	339.326	301.217
PC (Phosphatidylcholine)	PC 42:4	PC 16:0-26:4	25;29	29;34	910.654	850.633	168.043	255.232	387.326
PC (Phosphatidylcholine)	PC 42:4	PC 16:2-26:2	25;29	29;34	910.654	850.633	168.043	251.201	391.357
PC (Phosphatidylcholine)	PC 42:4	PC 26:1-16:3	25;29	29;34	910.654	850.633	168.043	393.373	249.185
PC (Phosphatidylcholine)	PC 42:4	PC 26:0-16:4	25;29	29;34	910.654	850.633	168.043	395.389	247.17
PC (Phosphatidylcholine)	PC 42:4	PC 18:0-24:4	25;29	29;34	910.654	850.633	168.043	283.264	359.295
PC (Phosphatidylcholine)	PC 42:4	PC 18:2-24:2	25;29	29;34	910.654	850.633	168.043	279.232	363.326
PC (Phosphatidylcholine)	PC 42:4	PC 24:1-18:3	25;29	29;34	910.654	850.633	168.043	365.342	277.217
PC (Phosphatidylcholine)	PC 42:4	PC 24:0-18:4	25;29	29;34	910.654	850.633	168.043	367.357	275.201
PC (Phosphatidylcholine)	PC 42:4	PC 20:0-22:4	25;29	29;34	910.654	850.633	168.043	311.295	331.264
PC (Phosphatidylcholine)	PC 42:4	PC 20:1-22:3	25;29	29;34	910.654	850.633	168.043	309.279	333.279
PC (Phosphatidylcholine)	PC 42:4	PC 20:2-22:2	25;29	29;34	910.654	850.633	168.043	307.264	335.295
PC (Phosphatidylcholine)	PC 42:4	PC 22:1-20:3	25;29	29;34	910.654	850.633	168.043	337.31	305.248
PC (Phosphatidylcholine)	PC 42:4	PC 22:0-20:4	25;29	29;34	910.654	850.633	168.043	339.326	303.232
PC (Phosphatidylcholine)	PC 42:4	PC 21:2-21:2	25;29	29;34	910.654	850.633	168.043	321.279	321.279
PC (Phosphatidylcholine)	PC 42:3	PC 16:1-26:2	25;29	29;34	912.669	852.648	168.043	253.217	391.357
PC (Phosphatidylcholine)	PC 42:3	PC 26:1-16:2	25;29	29;34	912.669	852.648	168.043	393.373	251.201
PC (Phosphatidylcholine)	PC 42:3	PC 26:0-16:3	25;29	29;34	912.669	852.648	168.043	395.389	249.185
PC (Phosphatidylcholine)	PC 42:3	PC 18:1-24:2	25;29	29;34	912.669	852.648	168.043	281.248	363.326
PC (Phosphatidylcholine)	PC 42:3	PC 24:1-18:2	25;29	29;34	912.669	852.648	168.043	365.342	279.232
PC (Phosphatidylcholine)	PC 42:3	PC 24:0-18:3	25;29	29;34	912.669	852.648	168.043	367.357	277.217
PC (Phosphatidylcholine)	PC 42:3	PC 20:0-22:3	25;29	29;34	912.669	852.648	168.043	311.295	333.279
PC (Phosphatidylcholine)	PC 42:3	PC 20:1-22:2	25;29	29;34	912.669	852.648	168.043	309.279	335.295
PC (Phosphatidylcholine)	PC 42:3	PC 22:1-20:2	25;29	29;34	912.669	852.648	168.043	337.31	307.264
PC (Phosphatidylcholine)	PC 42:3	PC 22:0-20:3	25;29	29;34	912.669	852.648	168.043	339.326	305.248
PC (Phosphatidylcholine)	PC 42:3	PC 21:1-21:2	25;29	29;34	912.669	852.648	168.043	323.295	321.279
PC (Phosphatidylcholine)	PC 42:2	PC 16:0-26:2	25;29	29;34	914.685	854.664	168.043	255.232	391.357
PC (Phosphatidylcholine)	PC 42:2	PC 16:1-26:1	25;29	29;34	914.685	854.664	168.043	253.217	393.373
PC (Phosphatidylcholine)	PC 42:2	PC 26:0-16:2	25;29	29;34	914.685	854.664	168.043	395.389	251.201
PC (Phosphatidylcholine)	PC 42:2	PC 25:0-17:2	25;29	29;34	914.685	854.664	168.043	381.373	265.217
PC (Phosphatidylcholine)	PC 42:2	PC 18:0-24:2	25;29	29;34	914.685	854.664	168.043	283.264	363.326
PC (Phosphatidylcholine)	PC 42:2	PC 18:1-24:1	25;29	29;34	914.685	854.664	168.043	281.248	365.342
PC (Phosphatidylcholine)	PC 42:2	PC 24:0-18:2	25;29	29;34	914.685	854.664	168.043	367.357	279.232
PC (Phosphatidylcholine)	PC 42:2	PC 23:0-19:2	25;29	29;34	914.685	854.664	168.043	353.342	293.248
PC (Phosphatidylcholine)	PC 42:2	PC 20:0-22:2	25;29	29;34	914.685	854.664	168.043	311.295	335.295
PC (Phosphatidylcholine)	PC 42:2	PC 20:1-22:1	25;29	29;34	914.685	854.664	168.043	309.279	337.31
PC (Phosphatidylcholine)	PC 42:2	PC 22:0-20:2	25;29	29;34	914.685	854.664	168.043	339.326	307.264
PC (Phosphatidylcholine)	PC 42:2	PC 21:0-21:2	25;29	29;34	914.685	854.664	168.043	325.31	321.279
PC (Phosphatidylcholine)	PC 42:2	PC 21:1-21:1	25;29	29;34	914.685	854.664	168.043	323.295	323.295
PC (Phosphatidylcholine)	PC 43:8	PC 21:2-22:6	25;29	29;34	916.607	856.586	168.043	321.279	327.232
PC (Phosphatidylcholine)	PC 42:1	PC 27:0-15:1	25;29	29;34	916.701	856.68	168.043	409.404	239.201
PC (Phosphatidylcholine)	PC 42:1	PC 16:0-26:1	25;29	29;34	916.701	856.68	168.043	255.232	393.373
PC (Phosphatidylcholine)	PC 42:1	PC 26:0-16:1	25;29	29;34	916.701	856.68	168.043	395.389	253.217
PC (Phosphatidylcholine)	PC 42:1	PC 25:0-17:1	25;29	29;34	916.701	856.68	168.043	381.373	267.232
PC (Phosphatidylcholine)	PC 42:1	PC 18:0-24:1	25;29	29;34	916.701	856.68	168.043	283.264	365.342
PC (Phosphatidylcholine)	PC 42:1	PC 24:0-18:1	25;29	29;34	916.701	856.68	168.043	367.357	281.248
PC (Phosphatidylcholine)	PC 42:1	PC 23:0-19:1	25;29	29;34	916.701	856.68	168.043	353.342	295.264
PC (Phosphatidylcholine)	PC 42:1	PC 20:0-22:1	25;29	29;34	916.701	856.68	168.043	311.295	337.31
PC (Phosphatidylcholine)	PC 42:1	PC 22:0-20:1	25;29	29;34	916.701	856.68	168.043	339.326	309.279
PC (Phosphatidylcholine)	PC 42:1	PC 21:0-21:1	25;29	29;34	916.701	856.68	168.043	325.31	323.295
PC (Phosphatidylcholine)	PC 43:7	PC 21:1-22:6	25;29	29;34	918.622	858.601	168.043	323.295	327.232
PC (Phosphatidylcholine)	PC 43:7	PC 21:2-22:5	25;29	29;34	918.622	858.601	168.043	321.279	329.248
PC (Phosphatidylcholine)	PC 42:0	PC 15:0-27:0	25;29	29;34	918.716	858.695	168.043	241.217	409.404
PC (Phosphatidylcholine)	PC 42:0	PC 16:0-26:0	25;29	29;34	918.716	858.695	168.043	255.232	395.389
PC (Phosphatidylcholine)	PC 42:0	PC 17:0-25:0	25;29	29;34	918.716	858.695	168.043	269.248	381.373
PC (Phosphatidylcholine)	PC 42:0	PC 18:0-24:0	25;29	29;34	918.716	858.695	168.043	283.264	367.357
PC (Phosphatidylcholine)	PC 42:0	PC 19:0-23:0	25;29	29;34	918.716	858.695	168.043	297.279	353.342
PC (Phosphatidylcholine)	PC 42:0	PC 20:0-22:0	25;29	29;34	918.716	858.695	168.043	311.295	339.326
PC (Phosphatidylcholine)	PC 42:0	PC 21:0-21:0	25;29	29;34	918.716	858.695	168.043	325.31	325.31
PC (Phosphatidylcholine)	PC 43:6	PC 17:2-26:4	25;29	29;34	920.638	860.617	168.043	265.217	387.326
PC (Phosphatidylcholine)	PC 43:6	PC 19:2-24:4	25;29	29;34	920.638	860.617	168.043	293.248	359.295
PC (Phosphatidylcholine)	PC 43:6	PC 21:0-22:6	25;29	29;34	920.638	860.617	168.043	325.31	327.232
PC (Phosphatidylcholine)	PC 43:6	PC 21:1-22:5	25;29	29;34	920.638	860.617	168.043	323.295	329.248
PC (Phosphatidylcholine)	PC 43:6	PC 21:2-22:4	25;29	29;34	920.638	860.617	168.043	321.279	331.264
PC (Phosphatidylcholine)	PC 44:12	PC 22:6-22:6	25;29	29;34	922.56	862.539	168.043	327.232	327.232
PC (Phosphatidylcholine)	PC 43:5	PC 17:1-26:4	25;29	29;34	922.654	862.633	168.043	267.232	387.326
PC (Phosphatidylcholine)	PC 43:5	PC 25:0-18:5	25;29	29;34	922.654	862.633	168.043	381.373	273.185
PC (Phosphatidylcholine)	PC 43:5	PC 19:1-24:4	25;29	29;34	922.654	862.633	168.043	295.264	359.295
PC (Phosphatidylcholine)	PC 43:5	PC 23:0-20:5	25;29	29;34	922.654	862.633	168.043	353.342	301.217
PC (Phosphatidylcholine)	PC 43:5	PC 21:0-22:5	25;29	29;34	922.654	862.633	168.043	325.31	329.248
PC (Phosphatidylcholine)	PC 43:5	PC 21:1-22:4	25;29	29;34	922.654	862.633	168.043	323.295	331.264
PC (Phosphatidylcholine)	PC 43:5	PC 21:2-22:3	25;29	29;34	922.654	862.633	168.043	321.279	333.279
PC (Phosphatidylcholine)	PC 44:11	PC 22:5-22:6	25;29	29;34	924.575	864.554	168.043	329.248	327.232
PC (Phosphatidylcholine)	PC 43:4	PC 27:0-16:4	25;29	29;34	924.669	864.648	168.043	409.404	247.17
PC (Phosphatidylcholine)	PC 43:4	PC 17:0-26:4	25;29	29;34	924.669	864.648	168.043	269.248	387.326
PC (Phosphatidylcholine)	PC 43:4	PC 17:2-26:2	25;29	29;34	924.669	864.648	168.043	265.217	391.357
PC (Phosphatidylcholine)	PC 43:4	PC 25:0-18:4	25;29	29;34	924.669	864.648	168.043	381.373	275.201
PC (Phosphatidylcholine)	PC 43:4	PC 19:0-24:4	25;29	29;34	924.669	864.648	168.043	297.279	359.295
PC (Phosphatidylcholine)	PC 43:4	PC 19:2-24:2	25;29	29;34	924.669	864.648	168.043	293.248	363.326
PC (Phosphatidylcholine)	PC 43:4	PC 23:0-20:4	25;29	29;34	924.669	864.648	168.043	353.342	303.232
PC (Phosphatidylcholine)	PC 43:4	PC 21:0-22:4	25;29	29;34	924.669	864.648	168.043	325.31	331.264
PC (Phosphatidylcholine)	PC 43:4	PC 21:1-22:3	25;29	29;34	924.669	864.648	168.043	323.295	333.279
PC (Phosphatidylcholine)	PC 43:4	PC 21:2-22:2	25;29	29;34	924.669	864.648	168.043	321.279	335.295
PC (Phosphatidylcholine)	PC 44:10	PC 22:4-22:6	25;29	29;34	926.591	866.57	168.043	331.264	327.232
PC (Phosphatidylcholine)	PC 44:10	PC 22:5-22:5	25;29	29;34	926.591	866.57	168.043	329.248	329.248
PC (Phosphatidylcholine)	PC 43:3	PC 27:0-16:3	25;29	29;34	926.685	866.664	168.043	409.404	249.185
PC (Phosphatidylcholine)	PC 43:3	PC 17:1-26:2	25;29	29;34	926.685	866.664	168.043	267.232	391.357
PC (Phosphatidylcholine)	PC 43:3	PC 26:1-17:2	25;29	29;34	926.685	866.664	168.043	393.373	265.217
PC (Phosphatidylcholine)	PC 43:3	PC 25:0-18:3	25;29	29;34	926.685	866.664	168.043	381.373	277.217
PC (Phosphatidylcholine)	PC 43:3	PC 19:1-24:2	25;29	29;34	926.685	866.664	168.043	295.264	363.326
PC (Phosphatidylcholine)	PC 43:3	PC 24:1-19:2	25;29	29;34	926.685	866.664	168.043	365.342	293.248
PC (Phosphatidylcholine)	PC 43:3	PC 23:0-20:3	25;29	29;34	926.685	866.664	168.043	353.342	305.248
PC (Phosphatidylcholine)	PC 43:3	PC 21:0-22:3	25;29	29;34	926.685	866.664	168.043	325.31	333.279
PC (Phosphatidylcholine)	PC 43:3	PC 21:1-22:2	25;29	29;34	926.685	866.664	168.043	323.295	335.295
PC (Phosphatidylcholine)	PC 43:3	PC 22:1-21:2	25;29	29;34	926.685	866.664	168.043	337.31	321.279
PC (Phosphatidylcholine)	PC 44:9	PC 26:4-18:5	25;29	29;34	928.607	868.586	168.043	387.326	273.185
PC (Phosphatidylcholine)	PC 44:9	PC 24:4-20:5	25;29	29;34	928.607	868.586	168.043	359.295	301.217
PC (Phosphatidylcholine)	PC 44:9	PC 22:3-22:6	25;29	29;34	928.607	868.586	168.043	333.279	327.232
PC (Phosphatidylcholine)	PC 44:9	PC 22:4-22:5	25;29	29;34	928.607	868.586	168.043	331.264	329.248
PC (Phosphatidylcholine)	PC 43:2	PC 27:0-16:2	25;29	29;34	928.701	868.68	168.043	409.404	251.201
PC (Phosphatidylcholine)	PC 43:2	PC 17:0-26:2	25;29	29;34	928.701	868.68	168.043	269.248	391.357
PC (Phosphatidylcholine)	PC 43:2	PC 17:1-26:1	25;29	29;34	928.701	868.68	168.043	267.232	393.373
PC (Phosphatidylcholine)	PC 43:2	PC 26:0-17:2	25;29	29;34	928.701	868.68	168.043	395.389	265.217
PC (Phosphatidylcholine)	PC 43:2	PC 25:0-18:2	25;29	29;34	928.701	868.68	168.043	381.373	279.232
PC (Phosphatidylcholine)	PC 43:2	PC 19:0-24:2	25;29	29;34	928.701	868.68	168.043	297.279	363.326
PC (Phosphatidylcholine)	PC 43:2	PC 19:1-24:1	25;29	29;34	928.701	868.68	168.043	295.264	365.342
PC (Phosphatidylcholine)	PC 43:2	PC 24:0-19:2	25;29	29;34	928.701	868.68	168.043	367.357	293.248
PC (Phosphatidylcholine)	PC 43:2	PC 23:0-20:2	25;29	29;34	928.701	868.68	168.043	353.342	307.264
PC (Phosphatidylcholine)	PC 43:2	PC 21:0-22:2	25;29	29;34	928.701	868.68	168.043	325.31	335.295
PC (Phosphatidylcholine)	PC 43:2	PC 21:1-22:1	25;29	29;34	928.701	868.68	168.043	323.295	337.31
PC (Phosphatidylcholine)	PC 43:2	PC 22:0-21:2	25;29	29;34	928.701	868.68	168.043	339.326	321.279
PC (Phosphatidylcholine)	PC 44:8	PC 18:4-26:4	25;29	29;34	930.622	870.601	168.043	275.201	387.326
PC (Phosphatidylcholine)	PC 44:8	PC 20:4-24:4	25;29	29;34	930.622	870.601	168.043	303.232	359.295
PC (Phosphatidylcholine)	PC 44:8	PC 22:2-22:6	25;29	29;34	930.622	870.601	168.043	335.295	327.232
PC (Phosphatidylcholine)	PC 44:8	PC 22:3-22:5	25;29	29;34	930.622	870.601	168.043	333.279	329.248
PC (Phosphatidylcholine)	PC 44:8	PC 22:4-22:4	25;29	29;34	930.622	870.601	168.043	331.264	331.264
PC (Phosphatidylcholine)	PC 43:1	PC 27:0-16:1	25;29	29;34	930.716	870.695	168.043	409.404	253.217
PC (Phosphatidylcholine)	PC 43:1	PC 17:0-26:1	25;29	29;34	930.716	870.695	168.043	269.248	393.373
PC (Phosphatidylcholine)	PC 43:1	PC 26:0-17:1	25;29	29;34	930.716	870.695	168.043	395.389	267.232
PC (Phosphatidylcholine)	PC 43:1	PC 25:0-18:1	25;29	29;34	930.716	870.695	168.043	381.373	281.248
PC (Phosphatidylcholine)	PC 43:1	PC 19:0-24:1	25;29	29;34	930.716	870.695	168.043	297.279	365.342
PC (Phosphatidylcholine)	PC 43:1	PC 24:0-19:1	25;29	29;34	930.716	870.695	168.043	367.357	295.264
PC (Phosphatidylcholine)	PC 43:1	PC 23:0-20:1	25;29	29;34	930.716	870.695	168.043	353.342	309.279
PC (Phosphatidylcholine)	PC 43:1	PC 21:0-22:1	25;29	29;34	930.716	870.695	168.043	325.31	337.31
PC (Phosphatidylcholine)	PC 43:1	PC 22:0-21:1	25;29	29;34	930.716	870.695	168.043	339.326	323.295
PC (Phosphatidylcholine)	PC 44:7	PC 18:3-26:4	25;29	29;34	932.638	872.617	168.043	277.217	387.326
PC (Phosphatidylcholine)	PC 44:7	PC 26:2-18:5	25;29	29;34	932.638	872.617	168.043	391.357	273.185
PC (Phosphatidylcholine)	PC 44:7	PC 20:3-24:4	25;29	29;34	932.638	872.617	168.043	305.248	359.295
PC (Phosphatidylcholine)	PC 44:7	PC 24:2-20:5	25;29	29;34	932.638	872.617	168.043	363.326	301.217
PC (Phosphatidylcholine)	PC 44:7	PC 22:1-22:6	25;29	29;34	932.638	872.617	168.043	337.31	327.232
PC (Phosphatidylcholine)	PC 44:7	PC 22:2-22:5	25;29	29;34	932.638	872.617	168.043	335.295	329.248
PC (Phosphatidylcholine)	PC 44:7	PC 22:3-22:4	25;29	29;34	932.638	872.617	168.043	333.279	331.264
PC (Phosphatidylcholine)	PC 43:0	PC 16:0-27:0	25;29	29;34	932.732	872.711	168.043	255.232	409.404
PC (Phosphatidylcholine)	PC 43:0	PC 17:0-26:0	25;29	29;34	932.732	872.711	168.043	269.248	395.389
PC (Phosphatidylcholine)	PC 43:0	PC 18:0-25:0	25;29	29;34	932.732	872.711	168.043	283.264	381.373
PC (Phosphatidylcholine)	PC 43:0	PC 19:0-24:0	25;29	29;34	932.732	872.711	168.043	297.279	367.357
PC (Phosphatidylcholine)	PC 43:0	PC 20:0-23:0	25;29	29;34	932.732	872.711	168.043	311.295	353.342
PC (Phosphatidylcholine)	PC 43:0	PC 21:0-22:0	25;29	29;34	932.732	872.711	168.043	325.31	339.326
PC (Phosphatidylcholine)	PC 44:6	PC 18:2-26:4	25;29	29;34	934.654	874.633	168.043	279.232	387.326
PC (Phosphatidylcholine)	PC 44:6	PC 26:2-18:4	25;29	29;34	934.654	874.633	168.043	391.357	275.201
PC (Phosphatidylcholine)	PC 44:6	PC 26:1-18:5	25;29	29;34	934.654	874.633	168.043	393.373	273.185
PC (Phosphatidylcholine)	PC 44:6	PC 20:2-24:4	25;29	29;34	934.654	874.633	168.043	307.264	359.295
PC (Phosphatidylcholine)	PC 44:6	PC 24:2-20:4	25;29	29;34	934.654	874.633	168.043	363.326	303.232
PC (Phosphatidylcholine)	PC 44:6	PC 24:1-20:5	25;29	29;34	934.654	874.633	168.043	365.342	301.217
PC (Phosphatidylcholine)	PC 44:6	PC 22:0-22:6	25;29	29;34	934.654	874.633	168.043	339.326	327.232
PC (Phosphatidylcholine)	PC 44:6	PC 22:1-22:5	25;29	29;34	934.654	874.633	168.043	337.31	329.248
PC (Phosphatidylcholine)	PC 44:6	PC 22:2-22:4	25;29	29;34	934.654	874.633	168.043	335.295	331.264
PC (Phosphatidylcholine)	PC 44:6	PC 22:3-22:3	25;29	29;34	934.654	874.633	168.043	333.279	333.279
PC (Phosphatidylcholine)	PC 44:5	PC 18:1-26:4	25;29	29;34	936.669	876.648	168.043	281.248	387.326
PC (Phosphatidylcholine)	PC 44:5	PC 26:2-18:3	25;29	29;34	936.669	876.648	168.043	391.357	277.217
PC (Phosphatidylcholine)	PC 44:5	PC 26:1-18:4	25;29	29;34	936.669	876.648	168.043	393.373	275.201
PC (Phosphatidylcholine)	PC 44:5	PC 26:0-18:5	25;29	29;34	936.669	876.648	168.043	395.389	273.185
PC (Phosphatidylcholine)	PC 44:5	PC 20:1-24:4	25;29	29;34	936.669	876.648	168.043	309.279	359.295
PC (Phosphatidylcholine)	PC 44:5	PC 24:2-20:3	25;29	29;34	936.669	876.648	168.043	363.326	305.248
PC (Phosphatidylcholine)	PC 44:5	PC 24:1-20:4	25;29	29;34	936.669	876.648	168.043	365.342	303.232
PC (Phosphatidylcholine)	PC 44:5	PC 24:0-20:5	25;29	29;34	936.669	876.648	168.043	367.357	301.217
PC (Phosphatidylcholine)	PC 44:5	PC 22:0-22:5	25;29	29;34	936.669	876.648	168.043	339.326	329.248
PC (Phosphatidylcholine)	PC 44:5	PC 22:1-22:4	25;29	29;34	936.669	876.648	168.043	337.31	331.264
PC (Phosphatidylcholine)	PC 44:5	PC 22:2-22:3	25;29	29;34	936.669	876.648	168.043	335.295	333.279
PC (Phosphatidylcholine)	PC 44:4	PC 18:0-26:4	25;29	29;34	938.685	878.664	168.043	283.264	387.326
PC (Phosphatidylcholine)	PC 44:4	PC 18:2-26:2	25;29	29;34	938.685	878.664	168.043	279.232	391.357
PC (Phosphatidylcholine)	PC 44:4	PC 26:1-18:3	25;29	29;34	938.685	878.664	168.043	393.373	277.217
PC (Phosphatidylcholine)	PC 44:4	PC 26:0-18:4	25;29	29;34	938.685	878.664	168.043	395.389	275.201
PC (Phosphatidylcholine)	PC 44:4	PC 20:0-24:4	25;29	29;34	938.685	878.664	168.043	311.295	359.295
PC (Phosphatidylcholine)	PC 44:4	PC 20:2-24:2	25;29	29;34	938.685	878.664	168.043	307.264	363.326
PC (Phosphatidylcholine)	PC 44:4	PC 24:1-20:3	25;29	29;34	938.685	878.664	168.043	365.342	305.248
PC (Phosphatidylcholine)	PC 44:4	PC 24:0-20:4	25;29	29;34	938.685	878.664	168.043	367.357	303.232
PC (Phosphatidylcholine)	PC 44:4	PC 22:0-22:4	25;29	29;34	938.685	878.664	168.043	339.326	331.264
PC (Phosphatidylcholine)	PC 44:4	PC 22:1-22:3	25;29	29;34	938.685	878.664	168.043	337.31	333.279
PC (Phosphatidylcholine)	PC 44:4	PC 22:2-22:2	25;29	29;34	938.685	878.664	168.043	335.295	335.295
PC (Phosphatidylcholine)	PC 44:3	PC 18:1-26:2	25;29	29;34	940.701	880.68	168.043	281.248	391.357
PC (Phosphatidylcholine)	PC 44:3	PC 26:1-18:2	25;29	29;34	940.701	880.68	168.043	393.373	279.232
PC (Phosphatidylcholine)	PC 44:3	PC 26:0-18:3	25;29	29;34	940.701	880.68	168.043	395.389	277.217
PC (Phosphatidylcholine)	PC 44:3	PC 20:1-24:2	25;29	29;34	940.701	880.68	168.043	309.279	363.326
PC (Phosphatidylcholine)	PC 44:3	PC 24:1-20:2	25;29	29;34	940.701	880.68	168.043	365.342	307.264
PC (Phosphatidylcholine)	PC 44:3	PC 24:0-20:3	25;29	29;34	940.701	880.68	168.043	367.357	305.248
PC (Phosphatidylcholine)	PC 44:3	PC 22:0-22:3	25;29	29;34	940.701	880.68	168.043	339.326	333.279
PC (Phosphatidylcholine)	PC 44:3	PC 22:1-22:2	25;29	29;34	940.701	880.68	168.043	337.31	335.295
PC (Phosphatidylcholine)	PC 44:2	PC 27:0-17:2	25;29	29;34	942.716	882.695	168.043	409.404	265.217
PC (Phosphatidylcholine)	PC 44:2	PC 18:0-26:2	25;29	29;34	942.716	882.695	168.043	283.264	391.357
PC (Phosphatidylcholine)	PC 44:2	PC 18:1-26:1	25;29	29;34	942.716	882.695	168.043	281.248	393.373
PC (Phosphatidylcholine)	PC 44:2	PC 26:0-18:2	25;29	29;34	942.716	882.695	168.043	395.389	279.232
PC (Phosphatidylcholine)	PC 44:2	PC 25:0-19:2	25;29	29;34	942.716	882.695	168.043	381.373	293.248
PC (Phosphatidylcholine)	PC 44:2	PC 20:0-24:2	25;29	29;34	942.716	882.695	168.043	311.295	363.326
PC (Phosphatidylcholine)	PC 44:2	PC 20:1-24:1	25;29	29;34	942.716	882.695	168.043	309.279	365.342
PC (Phosphatidylcholine)	PC 44:2	PC 24:0-20:2	25;29	29;34	942.716	882.695	168.043	367.357	307.264
PC (Phosphatidylcholine)	PC 44:2	PC 23:0-21:2	25;29	29;34	942.716	882.695	168.043	353.342	321.279
PC (Phosphatidylcholine)	PC 44:2	PC 22:0-22:2	25;29	29;34	942.716	882.695	168.043	339.326	335.295
PC (Phosphatidylcholine)	PC 44:2	PC 22:1-22:1	25;29	29;34	942.716	882.695	168.043	337.31	337.31
PC (Phosphatidylcholine)	PC 44:1	PC 27:0-17:1	25;29	29;34	944.732	884.711	168.043	409.404	267.232
PC (Phosphatidylcholine)	PC 44:1	PC 18:0-26:1	25;29	29;34	944.732	884.711	168.043	283.264	393.373
PC (Phosphatidylcholine)	PC 44:1	PC 26:0-18:1	25;29	29;34	944.732	884.711	168.043	395.389	281.248
PC (Phosphatidylcholine)	PC 44:1	PC 25:0-19:1	25;29	29;34	944.732	884.711	168.043	381.373	295.264
PC (Phosphatidylcholine)	PC 44:1	PC 20:0-24:1	25;29	29;34	944.732	884.711	168.043	311.295	365.342
PC (Phosphatidylcholine)	PC 44:1	PC 24:0-20:1	25;29	29;34	944.732	884.711	168.043	367.357	309.279
PC (Phosphatidylcholine)	PC 44:1	PC 23:0-21:1	25;29	29;34	944.732	884.711	168.043	353.342	323.295
PC (Phosphatidylcholine)	PC 44:1	PC 22:0-22:1	25;29	29;34	944.732	884.711	168.043	339.326	337.31
PC (Phosphatidylcholine)	PC 44:0	PC 17:0-27:0	25;29	29;34	946.748	886.726	168.043	269.248	409.404
PC (Phosphatidylcholine)	PC 44:0	PC 18:0-26:0	25;29	29;34	946.748	886.726	168.043	283.264	395.389
PC (Phosphatidylcholine)	PC 44:0	PC 19:0-25:0	25;29	29;34	946.748	886.726	168.043	297.279	381.373
PC (Phosphatidylcholine)	PC 44:0	PC 20:0-24:0	25;29	29;34	946.748	886.726	168.043	311.295	367.357
PC (Phosphatidylcholine)	PC 44:0	PC 21:0-23:0	25;29	29;34	946.748	886.726	168.043	325.31	353.342
PC (Phosphatidylcholine)	PC 44:0	PC 22:0-22:0	25;29	29;34	946.748	886.726	168.043	339.326	339.326
PC (Phosphatidylcholine)	PC 45:6	PC 19:2-26:4	25;29	29;34	948.669	888.648	168.043	293.248	387.326
PC (Phosphatidylcholine)	PC 45:6	PC 21:2-24:4	25;29	29;34	948.669	888.648	168.043	321.279	359.295
PC (Phosphatidylcholine)	PC 45:6	PC 23:0-22:6	25;29	29;34	948.669	888.648	168.043	353.342	327.232
PC (Phosphatidylcholine)	PC 45:5	PC 27:0-18:5	25;29	29;34	950.685	890.664	168.043	409.404	273.185
PC (Phosphatidylcholine)	PC 45:5	PC 19:1-26:4	25;29	29;34	950.685	890.664	168.043	295.264	387.326
PC (Phosphatidylcholine)	PC 45:5	PC 25:0-20:5	25;29	29;34	950.685	890.664	168.043	381.373	301.217
PC (Phosphatidylcholine)	PC 45:5	PC 21:1-24:4	25;29	29;34	950.685	890.664	168.043	323.295	359.295
PC (Phosphatidylcholine)	PC 45:5	PC 23:0-22:5	25;29	29;34	950.685	890.664	168.043	353.342	329.248
PC (Phosphatidylcholine)	PC 45:4	PC 27:0-18:4	25;29	29;34	952.701	892.68	168.043	409.404	275.201
PC (Phosphatidylcholine)	PC 45:4	PC 19:0-26:4	25;29	29;34	952.701	892.68	168.043	297.279	387.326
PC (Phosphatidylcholine)	PC 45:4	PC 19:2-26:2	25;29	29;34	952.701	892.68	168.043	293.248	391.357
PC (Phosphatidylcholine)	PC 45:4	PC 25:0-20:4	25;29	29;34	952.701	892.68	168.043	381.373	303.232
PC (Phosphatidylcholine)	PC 45:4	PC 21:0-24:4	25;29	29;34	952.701	892.68	168.043	325.31	359.295
PC (Phosphatidylcholine)	PC 45:4	PC 21:2-24:2	25;29	29;34	952.701	892.68	168.043	321.279	363.326
PC (Phosphatidylcholine)	PC 45:4	PC 23:0-22:4	25;29	29;34	952.701	892.68	168.043	353.342	331.264
PC (Phosphatidylcholine)	PC 46:10	PC 24:4-22:6	25;29	29;34	954.622	894.601	168.043	359.295	327.232
PC (Phosphatidylcholine)	PC 45:3	PC 27:0-18:3	25;29	29;34	954.716	894.695	168.043	409.404	277.217
PC (Phosphatidylcholine)	PC 45:3	PC 19:1-26:2	25;29	29;34	954.716	894.695	168.043	295.264	391.357
PC (Phosphatidylcholine)	PC 45:3	PC 26:1-19:2	25;29	29;34	954.716	894.695	168.043	393.373	293.248
PC (Phosphatidylcholine)	PC 45:3	PC 25:0-20:3	25;29	29;34	954.716	894.695	168.043	381.373	305.248
PC (Phosphatidylcholine)	PC 45:3	PC 21:1-24:2	25;29	29;34	954.716	894.695	168.043	323.295	363.326
PC (Phosphatidylcholine)	PC 45:3	PC 24:1-21:2	25;29	29;34	954.716	894.695	168.043	365.342	321.279
PC (Phosphatidylcholine)	PC 45:3	PC 23:0-22:3	25;29	29;34	954.716	894.695	168.043	353.342	333.279
PC (Phosphatidylcholine)	PC 46:9	PC 26:4-20:5	25;29	29;34	956.638	896.617	168.043	387.326	301.217
PC (Phosphatidylcholine)	PC 46:9	PC 24:4-22:5	25;29	29;34	956.638	896.617	168.043	359.295	329.248
PC (Phosphatidylcholine)	PC 45:2	PC 27:0-18:2	25;29	29;34	956.732	896.711	168.043	409.404	279.232
PC (Phosphatidylcholine)	PC 45:2	PC 19:0-26:2	25;29	29;34	956.732	896.711	168.043	297.279	391.357
PC (Phosphatidylcholine)	PC 45:2	PC 19:1-26:1	25;29	29;34	956.732	896.711	168.043	295.264	393.373
PC (Phosphatidylcholine)	PC 45:2	PC 26:0-19:2	25;29	29;34	956.732	896.711	168.043	395.389	293.248
PC (Phosphatidylcholine)	PC 45:2	PC 25:0-20:2	25;29	29;34	956.732	896.711	168.043	381.373	307.264
PC (Phosphatidylcholine)	PC 45:2	PC 21:0-24:2	25;29	29;34	956.732	896.711	168.043	325.31	363.326
PC (Phosphatidylcholine)	PC 45:2	PC 21:1-24:1	25;29	29;34	956.732	896.711	168.043	323.295	365.342
PC (Phosphatidylcholine)	PC 45:2	PC 24:0-21:2	25;29	29;34	956.732	896.711	168.043	367.357	321.279
PC (Phosphatidylcholine)	PC 45:2	PC 23:0-22:2	25;29	29;34	956.732	896.711	168.043	353.342	335.295
PC (Phosphatidylcholine)	PC 46:8	PC 20:4-26:4	25;29	29;34	958.654	898.633	168.043	303.232	387.326
PC (Phosphatidylcholine)	PC 46:8	PC 22:4-24:4	25;29	29;34	958.654	898.633	168.043	331.264	359.295
PC (Phosphatidylcholine)	PC 46:8	PC 24:2-22:6	25;29	29;34	958.654	898.633	168.043	363.326	327.232
PC (Phosphatidylcholine)	PC 45:1	PC 27:0-18:1	25;29	29;34	958.748	898.726	168.043	409.404	281.248
PC (Phosphatidylcholine)	PC 45:1	PC 19:0-26:1	25;29	29;34	958.748	898.726	168.043	297.279	393.373
PC (Phosphatidylcholine)	PC 45:1	PC 26:0-19:1	25;29	29;34	958.748	898.726	168.043	395.389	295.264
PC (Phosphatidylcholine)	PC 45:1	PC 25:0-20:1	25;29	29;34	958.748	898.726	168.043	381.373	309.279
PC (Phosphatidylcholine)	PC 45:1	PC 21:0-24:1	25;29	29;34	958.748	898.726	168.043	325.31	365.342
PC (Phosphatidylcholine)	PC 45:1	PC 24:0-21:1	25;29	29;34	958.748	898.726	168.043	367.357	323.295
PC (Phosphatidylcholine)	PC 45:1	PC 23:0-22:1	25;29	29;34	958.748	898.726	168.043	353.342	337.31
PC (Phosphatidylcholine)	PC 46:7	PC 20:3-26:4	25;29	29;34	960.669	900.648	168.043	305.248	387.326
PC (Phosphatidylcholine)	PC 46:7	PC 26:2-20:5	25;29	29;34	960.669	900.648	168.043	391.357	301.217
PC (Phosphatidylcholine)	PC 46:7	PC 22:3-24:4	25;29	29;34	960.669	900.648	168.043	333.279	359.295
PC (Phosphatidylcholine)	PC 46:7	PC 24:2-22:5	25;29	29;34	960.669	900.648	168.043	363.326	329.248
PC (Phosphatidylcholine)	PC 46:7	PC 24:1-22:6	25;29	29;34	960.669	900.648	168.043	365.342	327.232
PC (Phosphatidylcholine)	PC 45:0	PC 18:0-27:0	25;29	29;34	960.763	900.742	168.043	283.264	409.404
PC (Phosphatidylcholine)	PC 45:0	PC 19:0-26:0	25;29	29;34	960.763	900.742	168.043	297.279	395.389
PC (Phosphatidylcholine)	PC 45:0	PC 20:0-25:0	25;29	29;34	960.763	900.742	168.043	311.295	381.373
PC (Phosphatidylcholine)	PC 45:0	PC 21:0-24:0	25;29	29;34	960.763	900.742	168.043	325.31	367.357
PC (Phosphatidylcholine)	PC 45:0	PC 22:0-23:0	25;29	29;34	960.763	900.742	168.043	339.326	353.342
PC (Phosphatidylcholine)	PC 46:6	PC 20:2-26:4	25;29	29;34	962.685	902.664	168.043	307.264	387.326
PC (Phosphatidylcholine)	PC 46:6	PC 26:2-20:4	25;29	29;34	962.685	902.664	168.043	391.357	303.232
PC (Phosphatidylcholine)	PC 46:6	PC 26:1-20:5	25;29	29;34	962.685	902.664	168.043	393.373	301.217
PC (Phosphatidylcholine)	PC 46:6	PC 22:2-24:4	25;29	29;34	962.685	902.664	168.043	335.295	359.295
PC (Phosphatidylcholine)	PC 46:6	PC 24:2-22:4	25;29	29;34	962.685	902.664	168.043	363.326	331.264
PC (Phosphatidylcholine)	PC 46:6	PC 24:1-22:5	25;29	29;34	962.685	902.664	168.043	365.342	329.248
PC (Phosphatidylcholine)	PC 46:6	PC 24:0-22:6	25;29	29;34	962.685	902.664	168.043	367.357	327.232
PC (Phosphatidylcholine)	PC 46:5	PC 20:1-26:4	25;29	29;34	964.701	904.68	168.043	309.279	387.326
PC (Phosphatidylcholine)	PC 46:5	PC 26:2-20:3	25;29	29;34	964.701	904.68	168.043	391.357	305.248
PC (Phosphatidylcholine)	PC 46:5	PC 26:1-20:4	25;29	29;34	964.701	904.68	168.043	393.373	303.232
PC (Phosphatidylcholine)	PC 46:5	PC 26:0-20:5	25;29	29;34	964.701	904.68	168.043	395.389	301.217
PC (Phosphatidylcholine)	PC 46:5	PC 22:1-24:4	25;29	29;34	964.701	904.68	168.043	337.31	359.295
PC (Phosphatidylcholine)	PC 46:5	PC 24:2-22:3	25;29	29;34	964.701	904.68	168.043	363.326	333.279
PC (Phosphatidylcholine)	PC 46:5	PC 24:1-22:4	25;29	29;34	964.701	904.68	168.043	365.342	331.264
PC (Phosphatidylcholine)	PC 46:5	PC 24:0-22:5	25;29	29;34	964.701	904.68	168.043	367.357	329.248
PC (Phosphatidylcholine)	PC 46:4	PC 20:0-26:4	25;29	29;34	966.716	906.695	168.043	311.295	387.326
PC (Phosphatidylcholine)	PC 46:4	PC 20:2-26:2	25;29	29;34	966.716	906.695	168.043	307.264	391.357
PC (Phosphatidylcholine)	PC 46:4	PC 26:1-20:3	25;29	29;34	966.716	906.695	168.043	393.373	305.248
PC (Phosphatidylcholine)	PC 46:4	PC 26:0-20:4	25;29	29;34	966.716	906.695	168.043	395.389	303.232
PC (Phosphatidylcholine)	PC 46:4	PC 22:0-24:4	25;29	29;34	966.716	906.695	168.043	339.326	359.295
PC (Phosphatidylcholine)	PC 46:4	PC 22:2-24:2	25;29	29;34	966.716	906.695	168.043	335.295	363.326
PC (Phosphatidylcholine)	PC 46:4	PC 24:1-22:3	25;29	29;34	966.716	906.695	168.043	365.342	333.279
PC (Phosphatidylcholine)	PC 46:4	PC 24:0-22:4	25;29	29;34	966.716	906.695	168.043	367.357	331.264
PC (Phosphatidylcholine)	PC 46:3	PC 20:1-26:2	25;29	29;34	968.732	908.711	168.043	309.279	391.357
PC (Phosphatidylcholine)	PC 46:3	PC 26:1-20:2	25;29	29;34	968.732	908.711	168.043	393.373	307.264
PC (Phosphatidylcholine)	PC 46:3	PC 26:0-20:3	25;29	29;34	968.732	908.711	168.043	395.389	305.248
PC (Phosphatidylcholine)	PC 46:3	PC 22:1-24:2	25;29	29;34	968.732	908.711	168.043	337.31	363.326
PC (Phosphatidylcholine)	PC 46:3	PC 24:1-22:2	25;29	29;34	968.732	908.711	168.043	365.342	335.295
PC (Phosphatidylcholine)	PC 46:3	PC 24:0-22:3	25;29	29;34	968.732	908.711	168.043	367.357	333.279
PC (Phosphatidylcholine)	PC 46:2	PC 27:0-19:2	25;29	29;34	970.748	910.726	168.043	409.404	293.248
PC (Phosphatidylcholine)	PC 46:2	PC 20:0-26:2	25;29	29;34	970.748	910.726	168.043	311.295	391.357
PC (Phosphatidylcholine)	PC 46:2	PC 20:1-26:1	25;29	29;34	970.748	910.726	168.043	309.279	393.373
PC (Phosphatidylcholine)	PC 46:2	PC 26:0-20:2	25;29	29;34	970.748	910.726	168.043	395.389	307.264
PC (Phosphatidylcholine)	PC 46:2	PC 25:0-21:2	25;29	29;34	970.748	910.726	168.043	381.373	321.279
PC (Phosphatidylcholine)	PC 46:2	PC 22:0-24:2	25;29	29;34	970.748	910.726	168.043	339.326	363.326
PC (Phosphatidylcholine)	PC 46:2	PC 22:1-24:1	25;29	29;34	970.748	910.726	168.043	337.31	365.342
PC (Phosphatidylcholine)	PC 46:2	PC 24:0-22:2	25;29	29;34	970.748	910.726	168.043	367.357	335.295
PC (Phosphatidylcholine)	PC 46:1	PC 27:0-19:1	25;29	29;34	972.763	912.742	168.043	409.404	295.264
PC (Phosphatidylcholine)	PC 46:1	PC 20:0-26:1	25;29	29;34	972.763	912.742	168.043	311.295	393.373
PC (Phosphatidylcholine)	PC 46:1	PC 26:0-20:1	25;29	29;34	972.763	912.742	168.043	395.389	309.279
PC (Phosphatidylcholine)	PC 46:1	PC 25:0-21:1	25;29	29;34	972.763	912.742	168.043	381.373	323.295
PC (Phosphatidylcholine)	PC 46:1	PC 22:0-24:1	25;29	29;34	972.763	912.742	168.043	339.326	365.342
PC (Phosphatidylcholine)	PC 46:1	PC 24:0-22:1	25;29	29;34	972.763	912.742	168.043	367.357	337.31
PC (Phosphatidylcholine)	PC 46:0	PC 19:0-27:0	25;29	29;34	974.779	914.758	168.043	297.279	409.404
PC (Phosphatidylcholine)	PC 46:0	PC 20:0-26:0	25;29	29;34	974.779	914.758	168.043	311.295	395.389
PC (Phosphatidylcholine)	PC 46:0	PC 21:0-25:0	25;29	29;34	974.779	914.758	168.043	325.31	381.373
PC (Phosphatidylcholine)	PC 46:0	PC 22:0-24:0	25;29	29;34	974.779	914.758	168.043	339.326	367.357
PC (Phosphatidylcholine)	PC 46:0	PC 23:0-23:0	25;29	29;34	974.779	914.758	168.043	353.342	353.342
PC (Phosphatidylcholine)	PC 47:6	PC 21:2-26:4	25;29	29;34	976.701	916.68	168.043	321.279	387.326
PC (Phosphatidylcholine)	PC 47:6	PC 25:0-22:6	25;29	29;34	976.701	916.68	168.043	381.373	327.232
PC (Phosphatidylcholine)	PC 47:5	PC 27:0-20:5	25;29	29;34	978.716	918.695	168.043	409.404	301.217
PC (Phosphatidylcholine)	PC 47:5	PC 21:1-26:4	25;29	29;34	978.716	918.695	168.043	323.295	387.326
PC (Phosphatidylcholine)	PC 47:5	PC 25:0-22:5	25;29	29;34	978.716	918.695	168.043	381.373	329.248
PC (Phosphatidylcholine)	PC 47:4	PC 27:0-20:4	25;29	29;34	980.732	920.711	168.043	409.404	303.232
PC (Phosphatidylcholine)	PC 47:4	PC 21:0-26:4	25;29	29;34	980.732	920.711	168.043	325.31	387.326
PC (Phosphatidylcholine)	PC 47:4	PC 21:2-26:2	25;29	29;34	980.732	920.711	168.043	321.279	391.357
PC (Phosphatidylcholine)	PC 47:4	PC 25:0-22:4	25;29	29;34	980.732	920.711	168.043	381.373	331.264
PC (Phosphatidylcholine)	PC 47:4	PC 23:0-24:4	25;29	29;34	980.732	920.711	168.043	353.342	359.295
PC (Phosphatidylcholine)	PC 48:10	PC 26:4-22:6	25;29	29;34	982.654	922.633	168.043	387.326	327.232
PC (Phosphatidylcholine)	PC 47:3	PC 27:0-20:3	25;29	29;34	982.748	922.726	168.043	409.404	305.248
PC (Phosphatidylcholine)	PC 47:3	PC 21:1-26:2	25;29	29;34	982.748	922.726	168.043	323.295	391.357
PC (Phosphatidylcholine)	PC 47:3	PC 26:1-21:2	25;29	29;34	982.748	922.726	168.043	393.373	321.279
PC (Phosphatidylcholine)	PC 47:3	PC 25:0-22:3	25;29	29;34	982.748	922.726	168.043	381.373	333.279
PC (Phosphatidylcholine)	PC 48:9	PC 26:4-22:5	25;29	29;34	984.669	924.648	168.043	387.326	329.248
PC (Phosphatidylcholine)	PC 47:2	PC 27:0-20:2	25;29	29;34	984.763	924.742	168.043	409.404	307.264
PC (Phosphatidylcholine)	PC 47:2	PC 21:0-26:2	25;29	29;34	984.763	924.742	168.043	325.31	391.357
PC (Phosphatidylcholine)	PC 47:2	PC 21:1-26:1	25;29	29;34	984.763	924.742	168.043	323.295	393.373
PC (Phosphatidylcholine)	PC 47:2	PC 26:0-21:2	25;29	29;34	984.763	924.742	168.043	395.389	321.279
PC (Phosphatidylcholine)	PC 47:2	PC 25:0-22:2	25;29	29;34	984.763	924.742	168.043	381.373	335.295
PC (Phosphatidylcholine)	PC 47:2	PC 23:0-24:2	25;29	29;34	984.763	924.742	168.043	353.342	363.326
PC (Phosphatidylcholine)	PC 48:8	PC 22:4-26:4	25;29	29;34	986.685	926.664	168.043	331.264	387.326
PC (Phosphatidylcholine)	PC 48:8	PC 26:2-22:6	25;29	29;34	986.685	926.664	168.043	391.357	327.232
PC (Phosphatidylcholine)	PC 48:8	PC 24:4-24:4	25;29	29;34	986.685	926.664	168.043	359.295	359.295
PC (Phosphatidylcholine)	PC 47:1	PC 27:0-20:1	25;29	29;34	986.779	926.758	168.043	409.404	309.279
PC (Phosphatidylcholine)	PC 47:1	PC 21:0-26:1	25;29	29;34	986.779	926.758	168.043	325.31	393.373
PC (Phosphatidylcholine)	PC 47:1	PC 26:0-21:1	25;29	29;34	986.779	926.758	168.043	395.389	323.295
PC (Phosphatidylcholine)	PC 47:1	PC 25:0-22:1	25;29	29;34	986.779	926.758	168.043	381.373	337.31
PC (Phosphatidylcholine)	PC 47:1	PC 23:0-24:1	25;29	29;34	986.779	926.758	168.043	353.342	365.342
PC (Phosphatidylcholine)	PC 48:7	PC 22:3-26:4	25;29	29;34	988.701	928.68	168.043	333.279	387.326
PC (Phosphatidylcholine)	PC 48:7	PC 26:2-22:5	25;29	29;34	988.701	928.68	168.043	391.357	329.248
PC (Phosphatidylcholine)	PC 48:7	PC 26:1-22:6	25;29	29;34	988.701	928.68	168.043	393.373	327.232
PC (Phosphatidylcholine)	PC 47:0	PC 20:0-27:0	25;29	29;34	988.795	928.773	168.043	311.295	409.404
PC (Phosphatidylcholine)	PC 47:0	PC 21:0-26:0	25;29	29;34	988.795	928.773	168.043	325.31	395.389
PC (Phosphatidylcholine)	PC 47:0	PC 22:0-25:0	25;29	29;34	988.795	928.773	168.043	339.326	381.373
PC (Phosphatidylcholine)	PC 47:0	PC 23:0-24:0	25;29	29;34	988.795	928.773	168.043	353.342	367.357
PC (Phosphatidylcholine)	PC 48:6	PC 22:2-26:4	25;29	29;34	990.716	930.695	168.043	335.295	387.326
PC (Phosphatidylcholine)	PC 48:6	PC 26:2-22:4	25;29	29;34	990.716	930.695	168.043	391.357	331.264
PC (Phosphatidylcholine)	PC 48:6	PC 26:1-22:5	25;29	29;34	990.716	930.695	168.043	393.373	329.248
PC (Phosphatidylcholine)	PC 48:6	PC 26:0-22:6	25;29	29;34	990.716	930.695	168.043	395.389	327.232
PC (Phosphatidylcholine)	PC 48:6	PC 24:2-24:4	25;29	29;34	990.716	930.695	168.043	363.326	359.295
PC (Phosphatidylcholine)	PC 48:5	PC 22:1-26:4	25;29	29;34	992.732	932.711	168.043	337.31	387.326
PC (Phosphatidylcholine)	PC 48:5	PC 26:2-22:3	25;29	29;34	992.732	932.711	168.043	391.357	333.279
PC (Phosphatidylcholine)	PC 48:5	PC 26:1-22:4	25;29	29;34	992.732	932.711	168.043	393.373	331.264
PC (Phosphatidylcholine)	PC 48:5	PC 26:0-22:5	25;29	29;34	992.732	932.711	168.043	395.389	329.248
PC (Phosphatidylcholine)	PC 48:5	PC 24:1-24:4	25;29	29;34	992.732	932.711	168.043	365.342	359.295
PC (Phosphatidylcholine)	PC 48:4	PC 22:0-26:4	25;29	29;34	994.748	934.726	168.043	339.326	387.326
PC (Phosphatidylcholine)	PC 48:4	PC 22:2-26:2	25;29	29;34	994.748	934.726	168.043	335.295	391.357
PC (Phosphatidylcholine)	PC 48:4	PC 26:1-22:3	25;29	29;34	994.748	934.726	168.043	393.373	333.279
PC (Phosphatidylcholine)	PC 48:4	PC 26:0-22:4	25;29	29;34	994.748	934.726	168.043	395.389	331.264
PC (Phosphatidylcholine)	PC 48:4	PC 24:0-24:4	25;29	29;34	994.748	934.726	168.043	367.357	359.295
PC (Phosphatidylcholine)	PC 48:4	PC 24:2-24:2	25;29	29;34	994.748	934.726	168.043	363.326	363.326
PC (Phosphatidylcholine)	PC 48:3	PC 22:1-26:2	25;29	29;34	996.763	936.742	168.043	337.31	391.357
PC (Phosphatidylcholine)	PC 48:3	PC 26:1-22:2	25;29	29;34	996.763	936.742	168.043	393.373	335.295
PC (Phosphatidylcholine)	PC 48:3	PC 26:0-22:3	25;29	29;34	996.763	936.742	168.043	395.389	333.279
PC (Phosphatidylcholine)	PC 48:3	PC 24:1-24:2	25;29	29;34	996.763	936.742	168.043	365.342	363.326
PC (Phosphatidylcholine)	PC 48:2	PC 27:0-21:2	25;29	29;34	998.779	938.758	168.043	409.404	321.279
PC (Phosphatidylcholine)	PC 48:2	PC 22:0-26:2	25;29	29;34	998.779	938.758	168.043	339.326	391.357
PC (Phosphatidylcholine)	PC 48:2	PC 22:1-26:1	25;29	29;34	998.779	938.758	168.043	337.31	393.373
PC (Phosphatidylcholine)	PC 48:2	PC 26:0-22:2	25;29	29;34	998.779	938.758	168.043	395.389	335.295
PC (Phosphatidylcholine)	PC 48:2	PC 24:0-24:2	25;29	29;34	998.779	938.758	168.043	367.357	363.326
PC (Phosphatidylcholine)	PC 48:2	PC 24:1-24:1	25;29	29;34	998.779	938.758	168.043	365.342	365.342
PC (Phosphatidylcholine)	PC 48:1	PC 27:0-21:1	25;29	29;34	1000.79	940.773	168.043	409.404	323.295
PC (Phosphatidylcholine)	PC 48:1	PC 22:0-26:1	25;29	29;34	1000.79	940.773	168.043	339.326	393.373
PC (Phosphatidylcholine)	PC 48:1	PC 26:0-22:1	25;29	29;34	1000.79	940.773	168.043	395.389	337.31
PC (Phosphatidylcholine)	PC 48:1	PC 24:0-24:1	25;29	29;34	1000.79	940.773	168.043	367.357	365.342
PC (Phosphatidylcholine)	PC 48:0	PC 21:0-27:0	25;29	29;34	1002.81	942.789	168.043	325.31	409.404
PC (Phosphatidylcholine)	PC 48:0	PC 22:0-26:0	25;29	29;34	1002.81	942.789	168.043	339.326	395.389
PC (Phosphatidylcholine)	PC 48:0	PC 23:0-25:0	25;29	29;34	1002.81	942.789	168.043	353.342	381.373
PC (Phosphatidylcholine)	PC 48:0	PC 24:0-24:0	25;29	29;34	1002.81	942.789	168.043	367.357	367.357
PC (Phosphatidylcholine)	PC 49:6	PC 27:0-22:6	25;29	29;34	1004.73	944.711	168.043	409.404	327.232
PC (Phosphatidylcholine)	PC 49:5	PC 27:0-22:5	25;29	29;34	1006.75	946.726	168.043	409.404	329.248
PC (Phosphatidylcholine)	PC 49:4	PC 27:0-22:4	25;29	29;34	1008.76	948.742	168.043	409.404	331.264
PC (Phosphatidylcholine)	PC 49:4	PC 23:0-26:4	25;29	29;34	1008.76	948.742	168.043	353.342	387.326
PC (Phosphatidylcholine)	PC 49:4	PC 25:0-24:4	25;29	29;34	1008.76	948.742	168.043	381.373	359.295
PC (Phosphatidylcholine)	PC 49:3	PC 27:0-22:3	25;29	29;34	1010.78	950.758	168.043	409.404	333.279
PC (Phosphatidylcholine)	PC 49:2	PC 27:0-22:2	25;29	29;34	1012.79	952.773	168.043	409.404	335.295
PC (Phosphatidylcholine)	PC 49:2	PC 23:0-26:2	25;29	29;34	1012.79	952.773	168.043	353.342	391.357
PC (Phosphatidylcholine)	PC 49:2	PC 25:0-24:2	25;29	29;34	1012.79	952.773	168.043	381.373	363.326
PC (Phosphatidylcholine)	PC 50:8	PC 24:4-26:4	25;29	29;34	1014.72	954.695	168.043	359.295	387.326
PC (Phosphatidylcholine)	PC 49:1	PC 27:0-22:1	25;29	29;34	1014.81	954.789	168.043	409.404	337.31
PC (Phosphatidylcholine)	PC 49:1	PC 23:0-26:1	25;29	29;34	1014.81	954.789	168.043	353.342	393.373
PC (Phosphatidylcholine)	PC 49:1	PC 25:0-24:1	25;29	29;34	1014.81	954.789	168.043	381.373	365.342
PC (Phosphatidylcholine)	PC 49:0	PC 22:0-27:0	25;29	29;34	1016.83	956.805	168.043	339.326	409.404
PC (Phosphatidylcholine)	PC 49:0	PC 23:0-26:0	25;29	29;34	1016.83	956.805	168.043	353.342	395.389
PC (Phosphatidylcholine)	PC 49:0	PC 24:0-25:0	25;29	29;34	1016.83	956.805	168.043	367.357	381.373
PC (Phosphatidylcholine)	PC 50:6	PC 24:2-26:4	25;29	29;34	1018.75	958.726	168.043	363.326	387.326
PC (Phosphatidylcholine)	PC 50:6	PC 26:2-24:4	25;29	29;34	1018.75	958.726	168.043	391.357	359.295
PC (Phosphatidylcholine)	PC 50:5	PC 24:1-26:4	25;29	29;34	1020.76	960.742	168.043	365.342	387.326
PC (Phosphatidylcholine)	PC 50:5	PC 26:1-24:4	25;29	29;34	1020.76	960.742	168.043	393.373	359.295
PC (Phosphatidylcholine)	PC 50:4	PC 24:0-26:4	25;29	29;34	1022.78	962.758	168.043	367.357	387.326
PC (Phosphatidylcholine)	PC 50:4	PC 24:2-26:2	25;29	29;34	1022.78	962.758	168.043	363.326	391.357
PC (Phosphatidylcholine)	PC 50:4	PC 26:0-24:4	25;29	29;34	1022.78	962.758	168.043	395.389	359.295
PC (Phosphatidylcholine)	PC 50:3	PC 24:1-26:2	25;29	29;34	1024.79	964.773	168.043	365.342	391.357
PC (Phosphatidylcholine)	PC 50:3	PC 26:1-24:2	25;29	29;34	1024.79	964.773	168.043	393.373	363.326
PC (Phosphatidylcholine)	PC 50:2	PC 24:0-26:2	25;29	29;34	1026.81	966.789	168.043	367.357	391.357
PC (Phosphatidylcholine)	PC 50:2	PC 24:1-26:1	25;29	29;34	1026.81	966.789	168.043	365.342	393.373
PC (Phosphatidylcholine)	PC 50:2	PC 26:0-24:2	25;29	29;34	1026.81	966.789	168.043	395.389	363.326
PC (Phosphatidylcholine)	PC 50:1	PC 24:0-26:1	25;29	29;34	1028.83	968.805	168.043	367.357	393.373
PC (Phosphatidylcholine)	PC 50:1	PC 26:0-24:1	25;29	29;34	1028.83	968.805	168.043	395.389	365.342
PC (Phosphatidylcholine)	PC 50:0	PC 23:0-27:0	25;29	29;34	1030.84	970.82	168.043	353.342	409.404
PC (Phosphatidylcholine)	PC 50:0	PC 24:0-26:0	25;29	29;34	1030.84	970.82	168.043	367.357	395.389
PC (Phosphatidylcholine)	PC 50:0	PC 25:0-25:0	25;29	29;34	1030.84	970.82	168.043	381.373	381.373
PC (Phosphatidylcholine)	PC 51:4	PC 27:0-24:4	25;29	29;34	1036.79	976.773	168.043	409.404	359.295
PC (Phosphatidylcholine)	PC 51:4	PC 25:0-26:4	25;29	29;34	1036.79	976.773	168.043	381.373	387.326
PC (Phosphatidylcholine)	PC 51:2	PC 27:0-24:2	25;29	29;34	1040.83	980.805	168.043	409.404	363.326
PC (Phosphatidylcholine)	PC 51:2	PC 25:0-26:2	25;29	29;34	1040.83	980.805	168.043	381.373	391.357
PC (Phosphatidylcholine)	PC 52:8	PC 26:4-26:4	25;29	29;34	1042.75	982.726	168.043	387.326	387.326
PC (Phosphatidylcholine)	PC 51:1	PC 27:0-24:1	25;29	29;34	1042.84	982.82	168.043	409.404	365.342
PC (Phosphatidylcholine)	PC 51:1	PC 25:0-26:1	25;29	29;34	1042.84	982.82	168.043	381.373	393.373
PC (Phosphatidylcholine)	PC 51:0	PC 24:0-27:0	25;29	29;34	1044.86	984.836	168.043	367.357	409.404
PC (Phosphatidylcholine)	PC 51:0	PC 25:0-26:0	25;29	29;34	1044.86	984.836	168.043	381.373	395.389
PC (Phosphatidylcholine)	PC 52:6	PC 26:2-26:4	25;29	29;34	1046.78	986.758	168.043	391.357	387.326
PC (Phosphatidylcholine)	PC 52:5	PC 26:1-26:4	25;29	29;34	1048.79	988.773	168.043	393.373	387.326
PC (Phosphatidylcholine)	PC 52:4	PC 26:0-26:4	25;29	29;34	1050.81	990.789	168.043	395.389	387.326
PC (Phosphatidylcholine)	PC 52:4	PC 26:2-26:2	25;29	29;34	1050.81	990.789	168.043	391.357	391.357
PC (Phosphatidylcholine)	PC 52:3	PC 26:1-26:2	25;29	29;34	1052.83	992.805	168.043	393.373	391.357
PC (Phosphatidylcholine)	PC 52:2	PC 26:0-26:2	25;29	29;34	1054.84	994.82	168.043	395.389	391.357
PC (Phosphatidylcholine)	PC 52:2	PC 26:1-26:1	25;29	29;34	1054.84	994.82	168.043	393.373	393.373
PC (Phosphatidylcholine)	PC 52:1	PC 26:0-26:1	25;29	29;34	1056.86	996.836	168.043	395.389	393.373
PC (Phosphatidylcholine)	PC 52:0	PC 25:0-27:0	25;29	29;34	1058.87	998.852	168.043	381.373	409.404
PC (Phosphatidylcholine)	PC 52:0	PC 26:0-26:0	25;29	29;34	1058.87	998.852	168.043	395.389	395.389
PC (Phosphatidylcholine)	PC 53:4	PC 27:0-26:4	25;29	29;34	1064.83	1004.8	168.043	409.404	387.326
PC (Phosphatidylcholine)	PC 53:2	PC 27:0-26:2	25;29	29;34	1068.86	1008.84	168.043	409.404	391.357
PC (Phosphatidylcholine)	PC 53:1	PC 27:0-26:1	25;29	29;34	1070.87	1010.85	168.043	409.404	393.373
PC (Phosphatidylcholine)	PC 53:0	PC 26:0-27:0	25;29	29;34	1072.89	1012.87	168.043	395.389	409.404
PC (Phosphatidylcholine)	PC 54:0	PC 27:0-27:0	25;29	29;34	1086.9	1026.88	168.043	409.404	409.404

## Sheet: PE
Subclass	Short Name	Name	RT	CV	Precursor	frag1	frag2	frag3	frag4	frag5	frag6	frag7	frag8
PE (Phosphatidylethanolamine)	PE 4:0	PE 2:0-2:0	21;25	34;39	298.069	140.012	196.038	59.0133	59.0133	256.059	238.048	256.059	238.048
PE (Phosphatidylethanolamine)	PE 5:0	PE 2:0-3:0	21;25	34;39	312.085	140.012	196.038	59.0133	73.0289	270.074	252.064	256.059	238.048
PE (Phosphatidylethanolamine)	PE 6:0	PE 2:0-4:0	21;25	34;39	326.1	140.012	196.038	59.0133	87.0446	284.09	266.079	256.059	238.048
PE (Phosphatidylethanolamine)	PE 6:0	PE 3:0-3:0	21;25	34;39	326.1	140.012	196.038	73.0289	73.0289	270.074	252.064	270.074	252.064
PE (Phosphatidylethanolamine)	PE 7:0	PE 2:0-5:0	21;25	34;39	340.116	140.012	196.038	59.0133	101.06	298.106	280.095	256.059	238.048
PE (Phosphatidylethanolamine)	PE 7:0	PE 3:0-4:0	21;25	34;39	340.116	140.012	196.038	73.0289	87.0446	284.09	266.079	270.074	252.064
PE (Phosphatidylethanolamine)	PE 8:0	PE 2:0-6:0	21;25	34;39	354.132	140.012	196.038	59.0133	115.076	312.121	294.111	256.059	238.048
PE (Phosphatidylethanolamine)	PE 8:0	PE 3:0-5:0	21;25	34;39	354.132	140.012	196.038	73.0289	101.06	298.106	280.095	270.074	252.064
PE (Phosphatidylethanolamine)	PE 8:0	PE 4:0-4:0	21;25	34;39	354.132	140.012	196.038	87.0446	87.0446	284.09	266.079	284.09	266.079
PE (Phosphatidylethanolamine)	PE 9:0	PE 2:0-7:0	21;25	34;39	368.147	140.012	196.038	59.0133	129.091	326.137	308.126	256.059	238.048
PE (Phosphatidylethanolamine)	PE 9:0	PE 3:0-6:0	21;25	34;39	368.147	140.012	196.038	73.0289	115.076	312.121	294.111	270.074	252.064
PE (Phosphatidylethanolamine)	PE 9:0	PE 4:0-5:0	21;25	34;39	368.147	140.012	196.038	87.0446	101.06	298.106	280.095	284.09	266.079
PE (Phosphatidylethanolamine)	PE 10:0	PE 2:0-8:0	21;25	34;39	382.163	140.012	196.038	59.0133	143.107	340.153	322.142	256.059	238.048
PE (Phosphatidylethanolamine)	PE 10:0	PE 3:0-7:0	21;25	34;39	382.163	140.012	196.038	73.0289	129.091	326.137	308.126	270.074	252.064
PE (Phosphatidylethanolamine)	PE 10:0	PE 4:0-6:0	21;25	34;39	382.163	140.012	196.038	87.0446	115.076	312.121	294.111	284.09	266.079
PE (Phosphatidylethanolamine)	PE 10:0	PE 5:0-5:0	21;25	34;39	382.163	140.012	196.038	101.06	101.06	298.106	280.095	298.106	280.095
PE (Phosphatidylethanolamine)	PE 11:0	PE 2:0-9:0	21;25	34;39	396.179	140.012	196.038	59.0133	157.123	354.168	336.158	256.059	238.048
PE (Phosphatidylethanolamine)	PE 11:0	PE 3:0-8:0	21;25	34;39	396.179	140.012	196.038	73.0289	143.107	340.153	322.142	270.074	252.064
PE (Phosphatidylethanolamine)	PE 11:0	PE 4:0-7:0	21;25	34;39	396.179	140.012	196.038	87.0446	129.091	326.137	308.126	284.09	266.079
PE (Phosphatidylethanolamine)	PE 11:0	PE 5:0-6:0	21;25	34;39	396.179	140.012	196.038	101.06	115.076	312.121	294.111	298.106	280.095
PE (Phosphatidylethanolamine)	PE 12:0	PE 2:0-10:0	21;25	34;39	410.194	140.012	196.038	59.0133	171.138	368.184	350.173	256.059	238.048
PE (Phosphatidylethanolamine)	PE 12:0	PE 3:0-9:0	21;25	34;39	410.194	140.012	196.038	73.0289	157.123	354.168	336.158	270.074	252.064
PE (Phosphatidylethanolamine)	PE 12:0	PE 4:0-8:0	21;25	34;39	410.194	140.012	196.038	87.0446	143.107	340.153	322.142	284.09	266.079
PE (Phosphatidylethanolamine)	PE 12:0	PE 5:0-7:0	21;25	34;39	410.194	140.012	196.038	101.06	129.091	326.137	308.126	298.106	280.095
PE (Phosphatidylethanolamine)	PE 12:0	PE 6:0-6:0	21;25	34;39	410.194	140.012	196.038	115.076	115.076	312.121	294.111	312.121	294.111
PE (Phosphatidylethanolamine)	PE 13:0	PE 2:0-11:0	21;25	34;39	424.21	140.012	196.038	59.0133	185.154	382.199	364.189	256.059	238.048
PE (Phosphatidylethanolamine)	PE 13:0	PE 3:0-10:0	21;25	34;39	424.21	140.012	196.038	73.0289	171.138	368.184	350.173	270.074	252.064
PE (Phosphatidylethanolamine)	PE 13:0	PE 4:0-9:0	21;25	34;39	424.21	140.012	196.038	87.0446	157.123	354.168	336.158	284.09	266.079
PE (Phosphatidylethanolamine)	PE 13:0	PE 5:0-8:0	21;25	34;39	424.21	140.012	196.038	101.06	143.107	340.153	322.142	298.106	280.095
PE (Phosphatidylethanolamine)	PE 13:0	PE 6:0-7:0	21;25	34;39	424.21	140.012	196.038	115.076	129.091	326.137	308.126	312.121	294.111
PE (Phosphatidylethanolamine)	PE 14:0	PE 2:0-12:0	21;25	34;39	438.226	140.012	196.038	59.0133	199.17	396.215	378.205	256.059	238.048
PE (Phosphatidylethanolamine)	PE 14:0	PE 3:0-11:0	21;25	34;39	438.226	140.012	196.038	73.0289	185.154	382.199	364.189	270.074	252.064
PE (Phosphatidylethanolamine)	PE 14:0	PE 4:0-10:0	21;25	34;39	438.226	140.012	196.038	87.0446	171.138	368.184	350.173	284.09	266.079
PE (Phosphatidylethanolamine)	PE 14:0	PE 5:0-9:0	21;25	34;39	438.226	140.012	196.038	101.06	157.123	354.168	336.158	298.106	280.095
PE (Phosphatidylethanolamine)	PE 14:0	PE 6:0-8:0	21;25	34;39	438.226	140.012	196.038	115.076	143.107	340.153	322.142	312.121	294.111
PE (Phosphatidylethanolamine)	PE 14:0	PE 7:0-7:0	21;25	34;39	438.226	140.012	196.038	129.091	129.091	326.137	308.126	326.137	308.126
PE (Phosphatidylethanolamine)	PE 15:1	PE 2:0-13:1	21;25	34;39	450.226	140.012	196.038	59.0133	211.17	408.215	390.205	256.059	238.048
PE (Phosphatidylethanolamine)	PE 15:0	PE 2:0-13:0	21;25	34;39	452.241	140.012	196.038	59.0133	213.185	410.231	392.22	256.059	238.048
PE (Phosphatidylethanolamine)	PE 15:0	PE 3:0-12:0	21;25	34;39	452.241	140.012	196.038	73.0289	199.17	396.215	378.205	270.074	252.064
PE (Phosphatidylethanolamine)	PE 15:0	PE 4:0-11:0	21;25	34;39	452.241	140.012	196.038	87.0446	185.154	382.199	364.189	284.09	266.079
PE (Phosphatidylethanolamine)	PE 15:0	PE 5:0-10:0	21;25	34;39	452.241	140.012	196.038	101.06	171.138	368.184	350.173	298.106	280.095
PE (Phosphatidylethanolamine)	PE 15:0	PE 6:0-9:0	21;25	34;39	452.241	140.012	196.038	115.076	157.123	354.168	336.158	312.121	294.111
PE (Phosphatidylethanolamine)	PE 15:0	PE 7:0-8:0	21;25	34;39	452.241	140.012	196.038	129.091	143.107	340.153	322.142	326.137	308.126
PE (Phosphatidylethanolamine)	PE 16:1	PE 2:0-14:1	21;25	34;39	464.241	140.012	196.038	59.0133	225.185	422.231	404.22	256.059	238.048
PE (Phosphatidylethanolamine)	PE 16:1	PE 3:0-13:1	21;25	34;39	464.241	140.012	196.038	73.0289	211.17	408.215	390.205	270.074	252.064
PE (Phosphatidylethanolamine)	PE 16:0	PE 2:0-14:0	21;25	34;39	466.257	140.012	196.038	59.0133	227.201	424.246	406.236	256.059	238.048
PE (Phosphatidylethanolamine)	PE 16:0	PE 3:0-13:0	21;25	34;39	466.257	140.012	196.038	73.0289	213.185	410.231	392.22	270.074	252.064
PE (Phosphatidylethanolamine)	PE 16:0	PE 4:0-12:0	21;25	34;39	466.257	140.012	196.038	87.0446	199.17	396.215	378.205	284.09	266.079
PE (Phosphatidylethanolamine)	PE 16:0	PE 5:0-11:0	21;25	34;39	466.257	140.012	196.038	101.06	185.154	382.2	364.189	298.106	280.095
PE (Phosphatidylethanolamine)	PE 16:0	PE 6:0-10:0	21;25	34;39	466.257	140.012	196.038	115.076	171.138	368.184	350.173	312.121	294.111
PE (Phosphatidylethanolamine)	PE 16:0	PE 7:0-9:0	21;25	34;39	466.257	140.012	196.038	129.091	157.123	354.168	336.158	326.137	308.126
PE (Phosphatidylethanolamine)	PE 16:0	PE 8:0-8:0	21;25	34;39	466.257	140.012	196.038	143.107	143.107	340.153	322.142	340.153	322.142
PE (Phosphatidylethanolamine)	PE 17:1	PE 2:0-15:1	21;25	34;39	478.257	140.012	196.038	59.0133	239.201	436.246	418.236	256.059	238.048
PE (Phosphatidylethanolamine)	PE 17:1	PE 3:0-14:1	21;25	34;39	478.257	140.012	196.038	73.0289	225.185	422.231	404.22	270.074	252.064
PE (Phosphatidylethanolamine)	PE 17:1	PE 4:0-13:1	21;25	34;39	478.257	140.012	196.038	87.0446	211.17	408.215	390.205	284.09	266.079
PE (Phosphatidylethanolamine)	PE 17:0	PE 2:0-15:0	21;25	34;39	480.273	140.012	196.038	59.0133	241.217	438.262	420.252	256.059	238.048
PE (Phosphatidylethanolamine)	PE 17:0	PE 3:0-14:0	21;25	34;39	480.273	140.012	196.038	73.0289	227.201	424.246	406.236	270.074	252.064
PE (Phosphatidylethanolamine)	PE 17:0	PE 4:0-13:0	21;25	34;39	480.273	140.012	196.038	87.0446	213.185	410.231	392.22	284.09	266.079
PE (Phosphatidylethanolamine)	PE 17:0	PE 5:0-12:0	21;25	34;39	480.273	140.012	196.038	101.06	199.17	396.215	378.205	298.106	280.095
PE (Phosphatidylethanolamine)	PE 17:0	PE 6:0-11:0	21;25	34;39	480.273	140.012	196.038	115.076	185.154	382.2	364.189	312.121	294.111
PE (Phosphatidylethanolamine)	PE 17:0	PE 7:0-10:0	21;25	34;39	480.273	140.012	196.038	129.091	171.138	368.184	350.173	326.137	308.126
PE (Phosphatidylethanolamine)	PE 17:0	PE 8:0-9:0	21;25	34;39	480.273	140.012	196.038	143.107	157.123	354.168	336.158	340.153	322.142
PE (Phosphatidylethanolamine)	PE 18:4	PE 2:0-16:4	21;25	34;39	486.226	140.012	196.038	59.0133	247.17	444.215	426.205	256.059	238.048
PE (Phosphatidylethanolamine)	PE 18:3	PE 2:0-16:3	21;25	34;39	488.241	140.012	196.038	59.0133	249.185	446.231	428.22	256.059	238.048
PE (Phosphatidylethanolamine)	PE 18:2	PE 2:0-16:2	21;25	34;39	490.257	140.012	196.038	59.0133	251.201	448.246	430.236	256.059	238.048
PE (Phosphatidylethanolamine)	PE 18:1	PE 2:0-16:1	21;25	34;39	492.273	140.012	196.038	59.0133	253.217	450.262	432.252	256.059	238.048
PE (Phosphatidylethanolamine)	PE 18:1	PE 3:0-15:1	21;25	34;39	492.273	140.012	196.038	73.0289	239.201	436.246	418.236	270.074	252.064
PE (Phosphatidylethanolamine)	PE 18:1	PE 4:0-14:1	21;25	34;39	492.273	140.012	196.038	87.0446	225.185	422.231	404.22	284.09	266.079
PE (Phosphatidylethanolamine)	PE 18:1	PE 5:0-13:1	21;25	34;39	492.273	140.012	196.038	101.06	211.17	408.215	390.205	298.106	280.095
PE (Phosphatidylethanolamine)	PE 18:0	PE 2:0-16:0	21;25	34;39	494.288	140.012	196.038	59.0133	255.232	452.278	434.267	256.059	238.048
PE (Phosphatidylethanolamine)	PE 18:0	PE 3:0-15:0	21;25	34;39	494.288	140.012	196.038	73.0289	241.217	438.262	420.252	270.074	252.064
PE (Phosphatidylethanolamine)	PE 18:0	PE 4:0-14:0	21;25	34;39	494.288	140.012	196.038	87.0446	227.201	424.246	406.236	284.09	266.079
PE (Phosphatidylethanolamine)	PE 18:0	PE 5:0-13:0	21;25	34;39	494.288	140.012	196.038	101.06	213.185	410.231	392.22	298.106	280.095
PE (Phosphatidylethanolamine)	PE 18:0	PE 6:0-12:0	21;25	34;39	494.288	140.012	196.038	115.076	199.17	396.215	378.205	312.121	294.111
PE (Phosphatidylethanolamine)	PE 18:0	PE 7:0-11:0	21;25	34;39	494.288	140.012	196.038	129.091	185.154	382.2	364.189	326.137	308.126
PE (Phosphatidylethanolamine)	PE 18:0	PE 8:0-10:0	21;25	34;39	494.288	140.012	196.038	143.107	171.138	368.184	350.173	340.153	322.142
PE (Phosphatidylethanolamine)	PE 18:0	PE 9:0-9:0	21;25	34;39	494.288	140.012	196.038	157.123	157.123	354.168	336.158	354.168	336.158
PE (Phosphatidylethanolamine)	PE 19:4	PE 3:0-16:4	21;25	34;39	500.241	140.012	196.038	73.0289	247.17	444.215	426.205	270.074	252.064
PE (Phosphatidylethanolamine)	PE 19:3	PE 3:0-16:3	21;25	34;39	502.257	140.012	196.038	73.0289	249.185	446.231	428.22	270.074	252.064
PE (Phosphatidylethanolamine)	PE 19:2	PE 2:0-17:2	21;25	34;39	504.273	140.012	196.038	59.0133	265.217	462.262	444.252	256.059	238.048
PE (Phosphatidylethanolamine)	PE 19:2	PE 3:0-16:2	21;25	34;39	504.273	140.012	196.038	73.0289	251.201	448.246	430.236	270.074	252.064
PE (Phosphatidylethanolamine)	PE 19:1	PE 2:0-17:1	21;25	34;39	506.288	140.012	196.038	59.0133	267.232	464.278	446.267	256.059	238.048
PE (Phosphatidylethanolamine)	PE 19:1	PE 3:0-16:1	21;25	34;39	506.288	140.012	196.038	73.0289	253.217	450.262	432.252	270.074	252.064
PE (Phosphatidylethanolamine)	PE 19:1	PE 4:0-15:1	21;25	34;39	506.288	140.012	196.038	87.0446	239.201	436.246	418.236	284.09	266.079
PE (Phosphatidylethanolamine)	PE 19:1	PE 5:0-14:1	21;25	34;39	506.288	140.012	196.038	101.06	225.185	422.231	404.22	298.106	280.095
PE (Phosphatidylethanolamine)	PE 19:1	PE 6:0-13:1	21;25	34;39	506.288	140.012	196.038	115.076	211.17	408.215	390.205	312.121	294.111
PE (Phosphatidylethanolamine)	PE 19:0	PE 2:0-17:0	21;25	34;39	508.304	140.012	196.038	59.0133	269.248	466.293	448.283	256.059	238.048
PE (Phosphatidylethanolamine)	PE 19:0	PE 3:0-16:0	21;25	34;39	508.304	140.012	196.038	73.0289	255.232	452.278	434.267	270.074	252.064
PE (Phosphatidylethanolamine)	PE 19:0	PE 4:0-15:0	21;25	34;39	508.304	140.012	196.038	87.0446	241.217	438.262	420.252	284.09	266.079
PE (Phosphatidylethanolamine)	PE 19:0	PE 5:0-14:0	21;25	34;39	508.304	140.012	196.038	101.06	227.201	424.246	406.236	298.106	280.095
PE (Phosphatidylethanolamine)	PE 19:0	PE 6:0-13:0	21;25	34;39	508.304	140.012	196.038	115.076	213.185	410.231	392.22	312.121	294.111
PE (Phosphatidylethanolamine)	PE 19:0	PE 7:0-12:0	21;25	34;39	508.304	140.012	196.038	129.091	199.17	396.215	378.205	326.137	308.126
PE (Phosphatidylethanolamine)	PE 19:0	PE 8:0-11:0	21;25	34;39	508.304	140.012	196.038	143.107	185.154	382.2	364.189	340.153	322.142
PE (Phosphatidylethanolamine)	PE 19:0	PE 9:0-10:0	21;25	34;39	508.304	140.012	196.038	157.123	171.138	368.184	350.173	354.168	336.158
PE (Phosphatidylethanolamine)	PE 20:5	PE 2:0-18:5	21;25	34;39	512.241	140.012	196.038	59.0133	273.185	470.231	452.22	256.059	238.048
PE (Phosphatidylethanolamine)	PE 20:4	PE 2:0-18:4	21;25	34;39	514.257	140.012	196.038	59.0133	275.201	472.246	454.236	256.059	238.048
PE (Phosphatidylethanolamine)	PE 20:4	PE 4:0-16:4	21;25	34;39	514.257	140.012	196.038	87.0446	247.17	444.215	426.205	284.09	266.079
PE (Phosphatidylethanolamine)	PE 20:3	PE 2:0-18:3	21;25	34;39	516.273	140.012	196.038	59.0133	277.217	474.262	456.252	256.059	238.048
PE (Phosphatidylethanolamine)	PE 20:3	PE 4:0-16:3	21;25	34;39	516.273	140.012	196.038	87.0446	249.185	446.231	428.22	284.09	266.079
PE (Phosphatidylethanolamine)	PE 20:2	PE 2:0-18:2	21;25	34;39	518.288	140.012	196.038	59.0133	279.232	476.278	458.267	256.059	238.048
PE (Phosphatidylethanolamine)	PE 20:2	PE 3:0-17:2	21;25	34;39	518.288	140.012	196.038	73.0289	265.217	462.262	444.252	270.074	252.064
PE (Phosphatidylethanolamine)	PE 20:2	PE 4:0-16:2	21;25	34;39	518.288	140.012	196.038	87.0446	251.201	448.246	430.236	284.09	266.079
PE (Phosphatidylethanolamine)	PE 20:1	PE 2:0-18:1	21;25	34;39	520.304	140.012	196.038	59.0133	281.248	478.293	460.283	256.059	238.048
PE (Phosphatidylethanolamine)	PE 20:1	PE 3:0-17:1	21;25	34;39	520.304	140.012	196.038	73.0289	267.232	464.278	446.267	270.074	252.064
PE (Phosphatidylethanolamine)	PE 20:1	PE 4:0-16:1	21;25	34;39	520.304	140.012	196.038	87.0446	253.217	450.262	432.252	284.09	266.079
PE (Phosphatidylethanolamine)	PE 20:1	PE 5:0-15:1	21;25	34;39	520.304	140.012	196.038	101.06	239.201	436.246	418.236	298.106	280.095
PE (Phosphatidylethanolamine)	PE 20:1	PE 6:0-14:1	21;25	34;39	520.304	140.012	196.038	115.076	225.185	422.231	404.22	312.121	294.111
PE (Phosphatidylethanolamine)	PE 20:1	PE 7:0-13:1	21;25	34;39	520.304	140.012	196.038	129.091	211.17	408.215	390.205	326.137	308.126
PE (Phosphatidylethanolamine)	PE 20:0	PE 2:0-18:0	21;25	34;39	522.32	140.012	196.038	59.0133	283.264	480.309	462.298	256.059	238.048
PE (Phosphatidylethanolamine)	PE 20:0	PE 3:0-17:0	21;25	34;39	522.32	140.012	196.038	73.0289	269.248	466.293	448.283	270.074	252.064
PE (Phosphatidylethanolamine)	PE 20:0	PE 4:0-16:0	21;25	34;39	522.32	140.012	196.038	87.0446	255.232	452.278	434.267	284.09	266.08
PE (Phosphatidylethanolamine)	PE 20:0	PE 5:0-15:0	21;25	34;39	522.32	140.012	196.038	101.06	241.217	438.262	420.252	298.106	280.095
PE (Phosphatidylethanolamine)	PE 20:0	PE 6:0-14:0	21;25	34;39	522.32	140.012	196.038	115.076	227.201	424.246	406.236	312.121	294.111
PE (Phosphatidylethanolamine)	PE 20:0	PE 7:0-13:0	21;25	34;39	522.32	140.012	196.038	129.091	213.185	410.231	392.22	326.137	308.126
PE (Phosphatidylethanolamine)	PE 20:0	PE 8:0-12:0	21;25	34;39	522.32	140.012	196.038	143.107	199.17	396.215	378.205	340.153	322.142
PE (Phosphatidylethanolamine)	PE 20:0	PE 9:0-11:0	21;25	34;39	522.32	140.012	196.038	157.123	185.154	382.2	364.189	354.168	336.158
PE (Phosphatidylethanolamine)	PE 20:0	PE 10:0-10:0	21;25	34;39	522.32	140.012	196.038	171.138	171.138	368.184	350.173	368.184	350.173
PE (Phosphatidylethanolamine)	PE 21:5	PE 3:0-18:5	21;25	34;39	526.257	140.012	196.038	73.0289	273.185	470.231	452.22	270.074	252.064
PE (Phosphatidylethanolamine)	PE 21:4	PE 3:0-18:4	21;25	34;39	528.273	140.012	196.038	73.0289	275.201	472.246	454.236	270.074	252.064
PE (Phosphatidylethanolamine)	PE 21:4	PE 5:0-16:4	21;25	34;39	528.273	140.012	196.038	101.06	247.17	444.215	426.205	298.106	280.095
PE (Phosphatidylethanolamine)	PE 21:3	PE 3:0-18:3	21;25	34;39	530.288	140.012	196.038	73.0289	277.217	474.262	456.252	270.074	252.064
PE (Phosphatidylethanolamine)	PE 21:3	PE 5:0-16:3	21;25	34;39	530.288	140.012	196.038	101.06	249.185	446.231	428.22	298.106	280.095
PE (Phosphatidylethanolamine)	PE 21:2	PE 2:0-19:2	21;25	34;39	532.304	140.012	196.038	59.0133	293.248	490.293	472.283	256.059	238.048
PE (Phosphatidylethanolamine)	PE 21:2	PE 3:0-18:2	21;25	34;39	532.304	140.012	196.038	73.0289	279.232	476.278	458.267	270.074	252.064
PE (Phosphatidylethanolamine)	PE 21:2	PE 4:0-17:2	21;25	34;39	532.304	140.012	196.038	87.0446	265.217	462.262	444.252	284.09	266.079
PE (Phosphatidylethanolamine)	PE 21:2	PE 5:0-16:2	21;25	34;39	532.304	140.012	196.038	101.06	251.201	448.246	430.236	298.106	280.095
PE (Phosphatidylethanolamine)	PE 21:1	PE 2:0-19:1	21;25	34;39	534.32	140.012	196.038	59.0133	295.264	492.309	474.298	256.059	238.048
PE (Phosphatidylethanolamine)	PE 21:1	PE 3:0-18:1	21;25	34;39	534.32	140.012	196.038	73.0289	281.248	478.293	460.283	270.074	252.064
PE (Phosphatidylethanolamine)	PE 21:1	PE 4:0-17:1	21;25	34;39	534.32	140.012	196.038	87.0446	267.232	464.278	446.267	284.09	266.08
PE (Phosphatidylethanolamine)	PE 21:1	PE 5:0-16:1	21;25	34;39	534.32	140.012	196.038	101.06	253.217	450.262	432.252	298.106	280.095
PE (Phosphatidylethanolamine)	PE 21:1	PE 6:0-15:1	21;25	34;39	534.32	140.012	196.038	115.076	239.201	436.246	418.236	312.121	294.111
PE (Phosphatidylethanolamine)	PE 21:1	PE 7:0-14:1	21;25	34;39	534.32	140.012	196.038	129.091	225.185	422.231	404.22	326.137	308.126
PE (Phosphatidylethanolamine)	PE 21:1	PE 8:0-13:1	21;25	34;39	534.32	140.012	196.038	143.107	211.17	408.215	390.205	340.153	322.142
PE (Phosphatidylethanolamine)	PE 21:0	PE 2:0-19:0	21;25	34;39	536.335	140.012	196.038	59.0133	297.279	494.325	476.314	256.059	238.048
PE (Phosphatidylethanolamine)	PE 21:0	PE 3:0-18:0	21;25	34;39	536.335	140.012	196.038	73.0289	283.264	480.309	462.298	270.074	252.064
PE (Phosphatidylethanolamine)	PE 21:0	PE 4:0-17:0	21;25	34;39	536.335	140.012	196.038	87.0446	269.248	466.293	448.283	284.09	266.08
PE (Phosphatidylethanolamine)	PE 21:0	PE 5:0-16:0	21;25	34;39	536.335	140.012	196.038	101.06	255.232	452.278	434.267	298.106	280.095
PE (Phosphatidylethanolamine)	PE 21:0	PE 6:0-15:0	21;25	34;39	536.335	140.012	196.038	115.076	241.217	438.262	420.252	312.121	294.111
PE (Phosphatidylethanolamine)	PE 21:0	PE 7:0-14:0	21;25	34;39	536.335	140.012	196.038	129.091	227.201	424.246	406.236	326.137	308.126
PE (Phosphatidylethanolamine)	PE 21:0	PE 8:0-13:0	21;25	34;39	536.335	140.012	196.038	143.107	213.185	410.231	392.22	340.153	322.142
PE (Phosphatidylethanolamine)	PE 21:0	PE 9:0-12:0	21;25	34;39	536.335	140.012	196.038	157.123	199.17	396.215	378.205	354.168	336.158
PE (Phosphatidylethanolamine)	PE 21:0	PE 10:0-11:0	21;25	34;39	536.335	140.012	196.038	171.138	185.154	382.2	364.189	368.184	350.173
PE (Phosphatidylethanolamine)	PE 22:5	PE 2:0-20:5	21;25	34;39	540.273	140.012	196.038	59.0133	301.217	498.262	480.252	256.059	238.048
PE (Phosphatidylethanolamine)	PE 22:5	PE 4:0-18:5	21;25	34;39	540.273	140.012	196.038	87.0446	273.185	470.231	452.22	284.09	266.079
PE (Phosphatidylethanolamine)	PE 22:4	PE 2:0-20:4	21;25	34;39	542.288	140.012	196.038	59.0133	303.232	500.278	482.267	256.059	238.048
PE (Phosphatidylethanolamine)	PE 22:4	PE 4:0-18:4	21;25	34;39	542.288	140.012	196.038	87.0446	275.201	472.246	454.236	284.09	266.079
PE (Phosphatidylethanolamine)	PE 22:4	PE 6:0-16:4	21;25	34;39	542.288	140.012	196.038	115.076	247.17	444.215	426.205	312.121	294.111
PE (Phosphatidylethanolamine)	PE 22:3	PE 2:0-20:3	21;25	34;39	544.304	140.012	196.038	59.0133	305.248	502.293	484.283	256.059	238.048
PE (Phosphatidylethanolamine)	PE 22:3	PE 4:0-18:3	21;25	34;39	544.304	140.012	196.038	87.0446	277.217	474.262	456.252	284.09	266.079
PE (Phosphatidylethanolamine)	PE 22:3	PE 6:0-16:3	21;25	34;39	544.304	140.012	196.038	115.076	249.185	446.231	428.22	312.121	294.111
PE (Phosphatidylethanolamine)	PE 22:2	PE 2:0-20:2	21;25	34;39	546.32	140.012	196.038	59.0133	307.264	504.309	486.298	256.059	238.048
PE (Phosphatidylethanolamine)	PE 22:2	PE 3:0-19:2	21;25	34;39	546.32	140.012	196.038	73.0289	293.248	490.293	472.283	270.074	252.064
PE (Phosphatidylethanolamine)	PE 22:2	PE 4:0-18:2	21;25	34;39	546.32	140.012	196.038	87.0446	279.232	476.278	458.267	284.09	266.08
PE (Phosphatidylethanolamine)	PE 22:2	PE 5:0-17:2	21;25	34;39	546.32	140.012	196.038	101.06	265.217	462.262	444.252	298.106	280.095
PE (Phosphatidylethanolamine)	PE 22:2	PE 6:0-16:2	21;25	34;39	546.32	140.012	196.038	115.076	251.201	448.246	430.236	312.121	294.111
PE (Phosphatidylethanolamine)	PE 22:1	PE 2:0-20:1	21;25	34;39	548.335	140.012	196.038	59.0133	309.279	506.325	488.314	256.059	238.048
PE (Phosphatidylethanolamine)	PE 22:1	PE 3:0-19:1	21;25	34;39	548.335	140.012	196.038	73.0289	295.264	492.309	474.298	270.074	252.064
PE (Phosphatidylethanolamine)	PE 22:1	PE 4:0-18:1	21;25	34;39	548.335	140.012	196.038	87.0446	281.248	478.293	460.283	284.09	266.08
PE (Phosphatidylethanolamine)	PE 22:1	PE 5:0-17:1	21;25	34;39	548.335	140.012	196.038	101.06	267.232	464.278	446.267	298.106	280.095
PE (Phosphatidylethanolamine)	PE 22:1	PE 6:0-16:1	21;25	34;39	548.335	140.012	196.038	115.076	253.217	450.262	432.252	312.121	294.111
PE (Phosphatidylethanolamine)	PE 22:1	PE 7:0-15:1	21;25	34;39	548.335	140.012	196.038	129.091	239.201	436.246	418.236	326.137	308.126
PE (Phosphatidylethanolamine)	PE 22:1	PE 8:0-14:1	21;25	34;39	548.335	140.012	196.038	143.107	225.185	422.231	404.22	340.153	322.142
PE (Phosphatidylethanolamine)	PE 22:1	PE 9:0-13:1	21;25	34;39	548.335	140.012	196.038	157.123	211.17	408.215	390.205	354.168	336.158
PE (Phosphatidylethanolamine)	PE 22:0	PE 2:0-20:0	21;25	34;39	550.351	140.012	196.038	59.0133	311.295	508.34	490.33	256.059	238.048
PE (Phosphatidylethanolamine)	PE 22:0	PE 3:0-19:0	21;25	34;39	550.351	140.012	196.038	73.0289	297.279	494.325	476.314	270.074	252.064
PE (Phosphatidylethanolamine)	PE 22:0	PE 4:0-18:0	21;25	34;39	550.351	140.012	196.038	87.0446	283.264	480.309	462.298	284.09	266.08
PE (Phosphatidylethanolamine)	PE 22:0	PE 5:0-17:0	21;25	34;39	550.351	140.012	196.038	101.06	269.248	466.293	448.283	298.106	280.095
PE (Phosphatidylethanolamine)	PE 22:0	PE 6:0-16:0	21;25	34;39	550.351	140.012	196.038	115.076	255.232	452.278	434.267	312.121	294.111
PE (Phosphatidylethanolamine)	PE 22:0	PE 7:0-15:0	21;25	34;39	550.351	140.012	196.038	129.091	241.217	438.262	420.252	326.137	308.126
PE (Phosphatidylethanolamine)	PE 22:0	PE 8:0-14:0	21;25	34;39	550.351	140.012	196.038	143.107	227.201	424.246	406.236	340.153	322.142
PE (Phosphatidylethanolamine)	PE 22:0	PE 9:0-13:0	21;25	34;39	550.351	140.012	196.038	157.123	213.185	410.231	392.22	354.168	336.158
PE (Phosphatidylethanolamine)	PE 22:0	PE 10:0-12:0	21;25	34;39	550.351	140.012	196.038	171.138	199.17	396.215	378.205	368.184	350.173
PE (Phosphatidylethanolamine)	PE 22:0	PE 11:0-11:0	21;25	34;39	550.351	140.012	196.038	185.154	185.154	382.2	364.189	382.2	364.189
PE (Phosphatidylethanolamine)	PE 23:5	PE 3:0-20:5	21;25	34;39	554.288	140.012	196.038	73.0289	301.217	498.262	480.252	270.074	252.064
PE (Phosphatidylethanolamine)	PE 23:5	PE 5:0-18:5	21;25	34;39	554.288	140.012	196.038	101.06	273.185	470.231	452.22	298.106	280.095
PE (Phosphatidylethanolamine)	PE 23:4	PE 3:0-20:4	21;25	34;39	556.304	140.012	196.038	73.0289	303.232	500.278	482.267	270.074	252.064
PE (Phosphatidylethanolamine)	PE 23:4	PE 5:0-18:4	21;25	34;39	556.304	140.012	196.038	101.06	275.201	472.246	454.236	298.106	280.095
PE (Phosphatidylethanolamine)	PE 23:4	PE 7:0-16:4	21;25	34;39	556.304	140.012	196.038	129.091	247.17	444.215	426.205	326.137	308.126
PE (Phosphatidylethanolamine)	PE 23:3	PE 3:0-20:3	21;25	34;39	558.32	140.012	196.038	73.0289	305.248	502.293	484.283	270.074	252.064
PE (Phosphatidylethanolamine)	PE 23:3	PE 5:0-18:3	21;25	34;39	558.32	140.012	196.038	101.06	277.217	474.262	456.252	298.106	280.095
PE (Phosphatidylethanolamine)	PE 23:3	PE 7:0-16:3	21;25	34;39	558.32	140.012	196.038	129.091	249.185	446.231	428.22	326.137	308.126
PE (Phosphatidylethanolamine)	PE 23:2	PE 2:0-21:2	21;25	34;39	560.335	140.012	196.038	59.0133	321.279	518.325	500.314	256.059	238.048
PE (Phosphatidylethanolamine)	PE 23:2	PE 3:0-20:2	21;25	34;39	560.335	140.012	196.038	73.0289	307.264	504.309	486.298	270.074	252.064
PE (Phosphatidylethanolamine)	PE 23:2	PE 4:0-19:2	21;25	34;39	560.335	140.012	196.038	87.0446	293.248	490.293	472.283	284.09	266.08
PE (Phosphatidylethanolamine)	PE 23:2	PE 5:0-18:2	21;25	34;39	560.335	140.012	196.038	101.06	279.232	476.278	458.267	298.106	280.095
PE (Phosphatidylethanolamine)	PE 23:2	PE 6:0-17:2	21;25	34;39	560.335	140.012	196.038	115.076	265.217	462.262	444.252	312.121	294.111
PE (Phosphatidylethanolamine)	PE 23:2	PE 7:0-16:2	21;25	34;39	560.335	140.012	196.038	129.091	251.201	448.246	430.236	326.137	308.126
PE (Phosphatidylethanolamine)	PE 23:1	PE 2:0-21:1	21;25	34;39	562.351	140.012	196.038	59.0133	323.295	520.34	502.33	256.059	238.048
PE (Phosphatidylethanolamine)	PE 23:1	PE 3:0-20:1	21;25	34;39	562.351	140.012	196.038	73.0289	309.279	506.325	488.314	270.074	252.064
PE (Phosphatidylethanolamine)	PE 23:1	PE 4:0-19:1	21;25	34;39	562.351	140.012	196.038	87.0446	295.264	492.309	474.298	284.09	266.08
PE (Phosphatidylethanolamine)	PE 23:1	PE 5:0-18:1	21;25	34;39	562.351	140.012	196.038	101.06	281.248	478.293	460.283	298.106	280.095
PE (Phosphatidylethanolamine)	PE 23:1	PE 6:0-17:1	21;25	34;39	562.351	140.012	196.038	115.076	267.232	464.278	446.267	312.121	294.111
PE (Phosphatidylethanolamine)	PE 23:1	PE 7:0-16:1	21;25	34;39	562.351	140.012	196.038	129.091	253.217	450.262	432.252	326.137	308.126
PE (Phosphatidylethanolamine)	PE 23:1	PE 8:0-15:1	21;25	34;39	562.351	140.012	196.038	143.107	239.201	436.246	418.236	340.153	322.142
PE (Phosphatidylethanolamine)	PE 23:1	PE 9:0-14:1	21;25	34;39	562.351	140.012	196.038	157.123	225.185	422.231	404.22	354.168	336.158
PE (Phosphatidylethanolamine)	PE 23:1	PE 10:0-13:1	21;25	34;39	562.351	140.012	196.038	171.138	211.17	408.215	390.205	368.184	350.173
PE (Phosphatidylethanolamine)	PE 23:0	PE 2:0-21:0	21;25	34;39	564.367	140.012	196.038	59.0133	325.31	522.356	504.345	256.059	238.048
PE (Phosphatidylethanolamine)	PE 23:0	PE 3:0-20:0	21;25	34;39	564.367	140.012	196.038	73.0289	311.295	508.34	490.33	270.074	252.064
PE (Phosphatidylethanolamine)	PE 23:0	PE 4:0-19:0	21;25	34;39	564.367	140.012	196.038	87.0446	297.279	494.325	476.314	284.09	266.08
PE (Phosphatidylethanolamine)	PE 23:0	PE 5:0-18:0	21;25	34;39	564.367	140.012	196.038	101.06	283.264	480.309	462.298	298.106	280.095
PE (Phosphatidylethanolamine)	PE 23:0	PE 6:0-17:0	21;25	34;39	564.367	140.012	196.038	115.076	269.248	466.293	448.283	312.121	294.111
PE (Phosphatidylethanolamine)	PE 23:0	PE 7:0-16:0	21;25	34;39	564.367	140.012	196.038	129.091	255.232	452.278	434.267	326.137	308.126
PE (Phosphatidylethanolamine)	PE 23:0	PE 8:0-15:0	21;25	34;39	564.367	140.012	196.038	143.107	241.217	438.262	420.252	340.153	322.142
PE (Phosphatidylethanolamine)	PE 23:0	PE 9:0-14:0	21;25	34;39	564.367	140.012	196.038	157.123	227.201	424.246	406.236	354.168	336.158
PE (Phosphatidylethanolamine)	PE 23:0	PE 10:0-13:0	21;25	34;39	564.367	140.012	196.038	171.138	213.185	410.231	392.22	368.184	350.173
PE (Phosphatidylethanolamine)	PE 23:0	PE 11:0-12:0	21;25	34;39	564.367	140.012	196.038	185.154	199.17	396.215	378.205	382.2	364.189
PE (Phosphatidylethanolamine)	PE 24:6	PE 2:0-22:6	21;25	34;39	566.288	140.012	196.038	59.0133	327.232	524.278	506.267	256.059	238.048
PE (Phosphatidylethanolamine)	PE 24:5	PE 2:0-22:5	21;25	34;39	568.304	140.012	196.038	59.0133	329.248	526.293	508.283	256.059	238.048
PE (Phosphatidylethanolamine)	PE 24:5	PE 4:0-20:5	21;25	34;39	568.304	140.012	196.038	87.0446	301.217	498.262	480.252	284.09	266.079
PE (Phosphatidylethanolamine)	PE 24:5	PE 6:0-18:5	21;25	34;39	568.304	140.012	196.038	115.076	273.185	470.231	452.22	312.121	294.111
PE (Phosphatidylethanolamine)	PE 24:4	PE 2:0-22:4	21;25	34;39	570.32	140.012	196.038	59.0133	331.264	528.309	510.298	256.059	238.048
PE (Phosphatidylethanolamine)	PE 24:4	PE 4:0-20:4	21;25	34;39	570.32	140.012	196.038	87.0446	303.232	500.278	482.267	284.09	266.08
PE (Phosphatidylethanolamine)	PE 24:4	PE 6:0-18:4	21;25	34;39	570.32	140.012	196.038	115.076	275.201	472.246	454.236	312.121	294.111
PE (Phosphatidylethanolamine)	PE 24:4	PE 8:0-16:4	21;25	34;39	570.32	140.012	196.038	143.107	247.17	444.215	426.205	340.153	322.142
PE (Phosphatidylethanolamine)	PE 24:3	PE 2:0-22:3	21;25	34;39	572.335	140.012	196.038	59.0133	333.279	530.325	512.314	256.059	238.048
PE (Phosphatidylethanolamine)	PE 24:3	PE 4:0-20:3	21;25	34;39	572.335	140.012	196.038	87.0446	305.248	502.293	484.283	284.09	266.08
PE (Phosphatidylethanolamine)	PE 24:3	PE 6:0-18:3	21;25	34;39	572.335	140.012	196.038	115.076	277.217	474.262	456.252	312.121	294.111
PE (Phosphatidylethanolamine)	PE 24:3	PE 8:0-16:3	21;25	34;39	572.335	140.012	196.038	143.107	249.185	446.231	428.22	340.153	322.142
PE (Phosphatidylethanolamine)	PE 24:2	PE 2:0-22:2	21;25	34;39	574.351	140.012	196.038	59.0133	335.295	532.34	514.33	256.059	238.048
PE (Phosphatidylethanolamine)	PE 24:2	PE 3:0-21:2	21;25	34;39	574.351	140.012	196.038	73.0289	321.279	518.325	500.314	270.074	252.064
PE (Phosphatidylethanolamine)	PE 24:2	PE 4:0-20:2	21;25	34;39	574.351	140.012	196.038	87.0446	307.264	504.309	486.298	284.09	266.08
PE (Phosphatidylethanolamine)	PE 24:2	PE 5:0-19:2	21;25	34;39	574.351	140.012	196.038	101.06	293.248	490.293	472.283	298.106	280.095
PE (Phosphatidylethanolamine)	PE 24:2	PE 6:0-18:2	21;25	34;39	574.351	140.012	196.038	115.076	279.232	476.278	458.267	312.121	294.111
PE (Phosphatidylethanolamine)	PE 24:2	PE 7:0-17:2	21;25	34;39	574.351	140.012	196.038	129.091	265.217	462.262	444.252	326.137	308.126
PE (Phosphatidylethanolamine)	PE 24:2	PE 8:0-16:2	21;25	34;39	574.351	140.012	196.038	143.107	251.201	448.246	430.236	340.153	322.142
PE (Phosphatidylethanolamine)	PE 24:1	PE 2:0-22:1	21;25	34;39	576.367	140.012	196.038	59.0133	337.31	534.356	516.345	256.059	238.048
PE (Phosphatidylethanolamine)	PE 24:1	PE 3:0-21:1	21;25	34;39	576.367	140.012	196.038	73.0289	323.295	520.34	502.33	270.074	252.064
PE (Phosphatidylethanolamine)	PE 24:1	PE 4:0-20:1	21;25	34;39	576.367	140.012	196.038	87.0446	309.279	506.325	488.314	284.09	266.08
PE (Phosphatidylethanolamine)	PE 24:1	PE 5:0-19:1	21;25	34;39	576.367	140.012	196.038	101.06	295.264	492.309	474.298	298.106	280.095
PE (Phosphatidylethanolamine)	PE 24:1	PE 6:0-18:1	21;25	34;39	576.367	140.012	196.038	115.076	281.248	478.293	460.283	312.121	294.111
PE (Phosphatidylethanolamine)	PE 24:1	PE 7:0-17:1	21;25	34;39	576.367	140.012	196.038	129.091	267.232	464.278	446.267	326.137	308.126
PE (Phosphatidylethanolamine)	PE 24:1	PE 8:0-16:1	21;25	34;39	576.367	140.012	196.038	143.107	253.217	450.262	432.252	340.153	322.142
PE (Phosphatidylethanolamine)	PE 24:1	PE 9:0-15:1	21;25	34;39	576.367	140.012	196.038	157.123	239.201	436.246	418.236	354.168	336.158
PE (Phosphatidylethanolamine)	PE 24:1	PE 10:0-14:1	21;25	34;39	576.367	140.012	196.038	171.138	225.185	422.231	404.22	368.184	350.173
PE (Phosphatidylethanolamine)	PE 24:1	PE 11:0-13:1	21;25	34;39	576.367	140.012	196.038	185.154	211.17	408.215	390.205	382.2	364.189
PE (Phosphatidylethanolamine)	PE 24:0	PE 2:0-22:0	21;25	34;39	578.382	140.012	196.038	59.0133	339.326	536.372	518.361	256.059	238.048
PE (Phosphatidylethanolamine)	PE 24:0	PE 3:0-21:0	21;25	34;39	578.382	140.012	196.038	73.0289	325.31	522.356	504.345	270.074	252.064
PE (Phosphatidylethanolamine)	PE 24:0	PE 4:0-20:0	21;25	34;39	578.382	140.012	196.038	87.0446	311.295	508.34	490.33	284.09	266.08
PE (Phosphatidylethanolamine)	PE 24:0	PE 5:0-19:0	21;25	34;39	578.382	140.012	196.038	101.06	297.279	494.325	476.314	298.106	280.095
PE (Phosphatidylethanolamine)	PE 24:0	PE 6:0-18:0	21;25	34;39	578.382	140.012	196.038	115.076	283.264	480.309	462.299	312.121	294.111
PE (Phosphatidylethanolamine)	PE 24:0	PE 7:0-17:0	21;25	34;39	578.382	140.012	196.038	129.091	269.248	466.293	448.283	326.137	308.126
PE (Phosphatidylethanolamine)	PE 24:0	PE 8:0-16:0	21;25	34;39	578.382	140.012	196.038	143.107	255.232	452.278	434.267	340.153	322.142
PE (Phosphatidylethanolamine)	PE 24:0	PE 9:0-15:0	21;25	34;39	578.382	140.012	196.038	157.123	241.217	438.262	420.252	354.168	336.158
PE (Phosphatidylethanolamine)	PE 24:0	PE 10:0-14:0	21;25	34;39	578.382	140.012	196.038	171.138	227.201	424.247	406.236	368.184	350.173
PE (Phosphatidylethanolamine)	PE 24:0	PE 11:0-13:0	21;25	34;39	578.382	140.012	196.038	185.154	213.185	410.231	392.22	382.2	364.189
PE (Phosphatidylethanolamine)	PE 24:0	PE 12:0-12:0	21;25	34;39	578.382	140.012	196.038	199.17	199.17	396.215	378.205	396.215	378.205
PE (Phosphatidylethanolamine)	PE 25:6	PE 3:0-22:6	21;25	34;39	580.304	140.012	196.038	73.0289	327.232	524.278	506.267	270.074	252.064
PE (Phosphatidylethanolamine)	PE 25:5	PE 3:0-22:5	21;25	34;39	582.32	140.012	196.038	73.0289	329.248	526.293	508.283	270.074	252.064
PE (Phosphatidylethanolamine)	PE 25:5	PE 5:0-20:5	21;25	34;39	582.32	140.012	196.038	101.06	301.217	498.262	480.252	298.106	280.095
PE (Phosphatidylethanolamine)	PE 25:5	PE 7:0-18:5	21;25	34;39	582.32	140.012	196.038	129.091	273.185	470.231	452.22	326.137	308.126
PE (Phosphatidylethanolamine)	PE 25:4	PE 3:0-22:4	21;25	34;39	584.335	140.012	196.038	73.0289	331.264	528.309	510.298	270.074	252.064
PE (Phosphatidylethanolamine)	PE 25:4	PE 5:0-20:4	21;25	34;39	584.335	140.012	196.038	101.06	303.232	500.278	482.267	298.106	280.095
PE (Phosphatidylethanolamine)	PE 25:4	PE 7:0-18:4	21;25	34;39	584.335	140.012	196.038	129.091	275.201	472.246	454.236	326.137	308.126
PE (Phosphatidylethanolamine)	PE 25:4	PE 9:0-16:4	21;25	34;39	584.335	140.012	196.038	157.123	247.17	444.215	426.205	354.168	336.158
PE (Phosphatidylethanolamine)	PE 25:3	PE 3:0-22:3	21;25	34;39	586.351	140.012	196.038	73.0289	333.279	530.325	512.314	270.074	252.064
PE (Phosphatidylethanolamine)	PE 25:3	PE 5:0-20:3	21;25	34;39	586.351	140.012	196.038	101.06	305.248	502.293	484.283	298.106	280.095
PE (Phosphatidylethanolamine)	PE 25:3	PE 7:0-18:3	21;25	34;39	586.351	140.012	196.038	129.091	277.217	474.262	456.252	326.137	308.126
PE (Phosphatidylethanolamine)	PE 25:3	PE 9:0-16:3	21;25	34;39	586.351	140.012	196.038	157.123	249.185	446.231	428.22	354.168	336.158
PE (Phosphatidylethanolamine)	PE 25:2	PE 3:0-22:2	21;25	34;39	588.367	140.012	196.038	73.0289	335.295	532.34	514.33	270.074	252.064
PE (Phosphatidylethanolamine)	PE 25:2	PE 4:0-21:2	21;25	34;39	588.367	140.012	196.038	87.0446	321.279	518.325	500.314	284.09	266.08
PE (Phosphatidylethanolamine)	PE 25:2	PE 5:0-20:2	21;25	34;39	588.367	140.012	196.038	101.06	307.264	504.309	486.298	298.106	280.095
PE (Phosphatidylethanolamine)	PE 25:2	PE 6:0-19:2	21;25	34;39	588.367	140.012	196.038	115.076	293.248	490.293	472.283	312.121	294.111
PE (Phosphatidylethanolamine)	PE 25:2	PE 7:0-18:2	21;25	34;39	588.367	140.012	196.038	129.091	279.232	476.278	458.267	326.137	308.126
PE (Phosphatidylethanolamine)	PE 25:2	PE 8:0-17:2	21;25	34;39	588.367	140.012	196.038	143.107	265.217	462.262	444.252	340.153	322.142
PE (Phosphatidylethanolamine)	PE 25:2	PE 9:0-16:2	21;25	34;39	588.367	140.012	196.038	157.123	251.201	448.246	430.236	354.168	336.158
PE (Phosphatidylethanolamine)	PE 25:1	PE 3:0-22:1	21;25	34;39	590.382	140.012	196.038	73.0289	337.31	534.356	516.345	270.074	252.064
PE (Phosphatidylethanolamine)	PE 25:1	PE 4:0-21:1	21;25	34;39	590.382	140.012	196.038	87.0446	323.295	520.34	502.33	284.09	266.08
PE (Phosphatidylethanolamine)	PE 25:1	PE 5:0-20:1	21;25	34;39	590.382	140.012	196.038	101.06	309.279	506.325	488.314	298.106	280.095
PE (Phosphatidylethanolamine)	PE 25:1	PE 6:0-19:1	21;25	34;39	590.382	140.012	196.038	115.076	295.264	492.309	474.299	312.121	294.111
PE (Phosphatidylethanolamine)	PE 25:1	PE 7:0-18:1	21;25	34;39	590.382	140.012	196.038	129.091	281.248	478.293	460.283	326.137	308.126
PE (Phosphatidylethanolamine)	PE 25:1	PE 8:0-17:1	21;25	34;39	590.382	140.012	196.038	143.107	267.232	464.278	446.267	340.153	322.142
PE (Phosphatidylethanolamine)	PE 25:1	PE 9:0-16:1	21;25	34;39	590.382	140.012	196.038	157.123	253.217	450.262	432.252	354.168	336.158
PE (Phosphatidylethanolamine)	PE 25:1	PE 10:0-15:1	21;25	34;39	590.382	140.012	196.038	171.138	239.201	436.247	418.236	368.184	350.173
PE (Phosphatidylethanolamine)	PE 25:1	PE 11:0-14:1	21;25	34;39	590.382	140.012	196.038	185.154	225.185	422.231	404.22	382.2	364.189
PE (Phosphatidylethanolamine)	PE 25:1	PE 12:0-13:1	21;25	34;39	590.382	140.012	196.038	199.17	211.17	408.215	390.205	396.215	378.205
PE (Phosphatidylethanolamine)	PE 25:0	PE 2:0-23:0	21;25	34;39	592.398	140.012	196.038	59.0133	353.342	550.387	532.377	256.059	238.048
PE (Phosphatidylethanolamine)	PE 25:0	PE 3:0-22:0	21;25	34;39	592.398	140.012	196.038	73.0289	339.326	536.372	518.361	270.074	252.064
PE (Phosphatidylethanolamine)	PE 25:0	PE 4:0-21:0	21;25	34;39	592.398	140.012	196.038	87.0446	325.31	522.356	504.345	284.09	266.08
PE (Phosphatidylethanolamine)	PE 25:0	PE 5:0-20:0	21;25	34;39	592.398	140.012	196.038	101.06	311.295	508.34	490.33	298.106	280.095
PE (Phosphatidylethanolamine)	PE 25:0	PE 6:0-19:0	21;25	34;39	592.398	140.012	196.038	115.076	297.279	494.325	476.314	312.121	294.111
PE (Phosphatidylethanolamine)	PE 25:0	PE 7:0-18:0	21;25	34;39	592.398	140.012	196.038	129.091	283.264	480.309	462.299	326.137	308.126
PE (Phosphatidylethanolamine)	PE 25:0	PE 8:0-17:0	21;25	34;39	592.398	140.012	196.038	143.107	269.248	466.293	448.283	340.153	322.142
PE (Phosphatidylethanolamine)	PE 25:0	PE 9:0-16:0	21;25	34;39	592.398	140.012	196.038	157.123	255.232	452.278	434.267	354.168	336.158
PE (Phosphatidylethanolamine)	PE 25:0	PE 10:0-15:0	21;25	34;39	592.398	140.012	196.038	171.138	241.217	438.262	420.252	368.184	350.173
PE (Phosphatidylethanolamine)	PE 25:0	PE 11:0-14:0	21;25	34;39	592.398	140.012	196.038	185.154	227.201	424.247	406.236	382.2	364.189
PE (Phosphatidylethanolamine)	PE 25:0	PE 12:0-13:0	21;25	34;39	592.398	140.012	196.038	199.17	213.185	410.231	392.22	396.215	378.205
PE (Phosphatidylethanolamine)	PE 26:6	PE 4:0-22:6	21;25	34;39	594.32	140.012	196.038	87.0446	327.232	524.278	506.267	284.09	266.08
PE (Phosphatidylethanolamine)	PE 26:5	PE 4:0-22:5	21;25	34;39	596.335	140.012	196.038	87.0446	329.248	526.293	508.283	284.09	266.08
PE (Phosphatidylethanolamine)	PE 26:5	PE 6:0-20:5	21;25	34;39	596.335	140.012	196.038	115.076	301.217	498.262	480.252	312.121	294.111
PE (Phosphatidylethanolamine)	PE 26:5	PE 8:0-18:5	21;25	34;39	596.335	140.012	196.038	143.107	273.185	470.231	452.22	340.153	322.142
PE (Phosphatidylethanolamine)	PE 26:4	PE 2:0-24:4	21;25	34;39	598.351	140.012	196.038	59.0133	359.295	556.34	538.33	256.059	238.048
PE (Phosphatidylethanolamine)	PE 26:4	PE 4:0-22:4	21;25	34;39	598.351	140.012	196.038	87.0446	331.264	528.309	510.298	284.09	266.08
PE (Phosphatidylethanolamine)	PE 26:4	PE 6:0-20:4	21;25	34;39	598.351	140.012	196.038	115.076	303.232	500.278	482.267	312.121	294.111
PE (Phosphatidylethanolamine)	PE 26:4	PE 8:0-18:4	21;25	34;39	598.351	140.012	196.038	143.107	275.201	472.246	454.236	340.153	322.142
PE (Phosphatidylethanolamine)	PE 26:4	PE 10:0-16:4	21;25	34;39	598.351	140.012	196.038	171.138	247.17	444.215	426.205	368.184	350.173
PE (Phosphatidylethanolamine)	PE 26:3	PE 4:0-22:3	21;25	34;39	600.367	140.012	196.038	87.0446	333.279	530.325	512.314	284.09	266.08
PE (Phosphatidylethanolamine)	PE 26:3	PE 6:0-20:3	21;25	34;39	600.367	140.012	196.038	115.076	305.248	502.293	484.283	312.121	294.111
PE (Phosphatidylethanolamine)	PE 26:3	PE 8:0-18:3	21;25	34;39	600.367	140.012	196.038	143.107	277.217	474.262	456.252	340.153	322.142
PE (Phosphatidylethanolamine)	PE 26:3	PE 10:0-16:3	21;25	34;39	600.367	140.012	196.038	171.138	249.185	446.231	428.22	368.184	350.173
PE (Phosphatidylethanolamine)	PE 26:2	PE 2:0-24:2	21;25	34;39	602.382	140.012	196.038	59.0133	363.326	560.372	542.361	256.059	238.048
PE (Phosphatidylethanolamine)	PE 26:2	PE 4:0-22:2	21;25	34;39	602.382	140.012	196.038	87.0446	335.295	532.34	514.33	284.09	266.08
PE (Phosphatidylethanolamine)	PE 26:2	PE 5:0-21:2	21;25	34;39	602.382	140.012	196.038	101.06	321.279	518.325	500.314	298.106	280.095
PE (Phosphatidylethanolamine)	PE 26:2	PE 6:0-20:2	21;25	34;39	602.382	140.012	196.038	115.076	307.264	504.309	486.299	312.121	294.111
PE (Phosphatidylethanolamine)	PE 26:2	PE 7:0-19:2	21;25	34;39	602.382	140.012	196.038	129.091	293.248	490.293	472.283	326.137	308.126
PE (Phosphatidylethanolamine)	PE 26:2	PE 8:0-18:2	21;25	34;39	602.382	140.012	196.038	143.107	279.232	476.278	458.267	340.153	322.142
PE (Phosphatidylethanolamine)	PE 26:2	PE 9:0-17:2	21;25	34;39	602.382	140.012	196.038	157.123	265.217	462.262	444.252	354.168	336.158
PE (Phosphatidylethanolamine)	PE 26:2	PE 10:0-16:2	21;25	34;39	602.382	140.012	196.038	171.138	251.201	448.247	430.236	368.184	350.173
PE (Phosphatidylethanolamine)	PE 26:2	PE 13:1-13:1	21;25	34;39	602.382	140.012	196.038	211.17	211.17	408.215	390.205	408.215	390.205
PE (Phosphatidylethanolamine)	PE 26:1	PE 2:0-24:1	21;25	34;39	604.398	140.012	196.038	59.0133	365.342	562.387	544.377	256.059	238.048
PE (Phosphatidylethanolamine)	PE 26:1	PE 4:0-22:1	21;25	34;39	604.398	140.012	196.038	87.0446	337.31	534.356	516.345	284.09	266.08
PE (Phosphatidylethanolamine)	PE 26:1	PE 5:0-21:1	21;25	34;39	604.398	140.012	196.038	101.06	323.295	520.34	502.33	298.106	280.095
PE (Phosphatidylethanolamine)	PE 26:1	PE 6:0-20:1	21;25	34;39	604.398	140.012	196.038	115.076	309.279	506.325	488.314	312.121	294.111
PE (Phosphatidylethanolamine)	PE 26:1	PE 7:0-19:1	21;25	34;39	604.398	140.012	196.038	129.091	295.264	492.309	474.299	326.137	308.126
PE (Phosphatidylethanolamine)	PE 26:1	PE 8:0-18:1	21;25	34;39	604.398	140.012	196.038	143.107	281.248	478.293	460.283	340.153	322.142
PE (Phosphatidylethanolamine)	PE 26:1	PE 9:0-17:1	21;25	34;39	604.398	140.012	196.038	157.123	267.232	464.278	446.267	354.168	336.158
PE (Phosphatidylethanolamine)	PE 26:1	PE 10:0-16:1	21;25	34;39	604.398	140.012	196.038	171.138	253.217	450.262	432.252	368.184	350.173
PE (Phosphatidylethanolamine)	PE 26:1	PE 11:0-15:1	21;25	34;39	604.398	140.012	196.038	185.154	239.201	436.247	418.236	382.2	364.189
PE (Phosphatidylethanolamine)	PE 26:1	PE 12:0-14:1	21;25	34;39	604.398	140.012	196.038	199.17	225.185	422.231	404.22	396.215	378.205
PE (Phosphatidylethanolamine)	PE 26:1	PE 13:0-13:1	21;25	34;39	604.398	140.012	196.038	213.185	211.17	408.215	390.205	410.231	392.22
PE (Phosphatidylethanolamine)	PE 26:0	PE 2:0-24:0	21;25	34;39	606.413	140.012	196.038	59.0133	367.357	564.403	546.392	256.059	238.048
PE (Phosphatidylethanolamine)	PE 26:0	PE 3:0-23:0	21;25	34;39	606.413	140.012	196.038	73.0289	353.342	550.387	532.377	270.074	252.064
PE (Phosphatidylethanolamine)	PE 26:0	PE 4:0-22:0	21;25	34;39	606.413	140.012	196.038	87.0446	339.326	536.372	518.361	284.09	266.08
PE (Phosphatidylethanolamine)	PE 26:0	PE 5:0-21:0	21;25	34;39	606.413	140.012	196.038	101.06	325.31	522.356	504.345	298.106	280.095
PE (Phosphatidylethanolamine)	PE 26:0	PE 6:0-20:0	21;25	34;39	606.413	140.012	196.038	115.076	311.295	508.34	490.33	312.121	294.111
PE (Phosphatidylethanolamine)	PE 26:0	PE 7:0-19:0	21;25	34;39	606.413	140.012	196.038	129.091	297.279	494.325	476.314	326.137	308.126
PE (Phosphatidylethanolamine)	PE 26:0	PE 8:0-18:0	21;25	34;39	606.413	140.012	196.038	143.107	283.264	480.309	462.299	340.153	322.142
PE (Phosphatidylethanolamine)	PE 26:0	PE 9:0-17:0	21;25	34;39	606.413	140.012	196.038	157.123	269.248	466.293	448.283	354.168	336.158
PE (Phosphatidylethanolamine)	PE 26:0	PE 10:0-16:0	21;25	34;39	606.413	140.012	196.038	171.138	255.232	452.278	434.267	368.184	350.173
PE (Phosphatidylethanolamine)	PE 26:0	PE 11:0-15:0	21;25	34;39	606.413	140.012	196.038	185.154	241.217	438.262	420.252	382.2	364.189
PE (Phosphatidylethanolamine)	PE 26:0	PE 12:0-14:0	21;25	34;39	606.413	140.012	196.038	199.17	227.201	424.247	406.236	396.215	378.205
PE (Phosphatidylethanolamine)	PE 26:0	PE 13:0-13:0	21;25	34;39	606.413	140.012	196.038	213.185	213.185	410.231	392.22	410.231	392.22
PE (Phosphatidylethanolamine)	PE 27:6	PE 5:0-22:6	21;25	34;39	608.335	140.012	196.038	101.06	327.232	524.278	506.267	298.106	280.095
PE (Phosphatidylethanolamine)	PE 27:5	PE 5:0-22:5	21;25	34;39	610.351	140.012	196.038	101.06	329.248	526.293	508.283	298.106	280.095
PE (Phosphatidylethanolamine)	PE 27:5	PE 7:0-20:5	21;25	34;39	610.351	140.012	196.038	129.091	301.217	498.262	480.252	326.137	308.126
PE (Phosphatidylethanolamine)	PE 27:5	PE 9:0-18:5	21;25	34;39	610.351	140.012	196.038	157.123	273.185	470.231	452.22	354.168	336.158
PE (Phosphatidylethanolamine)	PE 27:4	PE 3:0-24:4	21;25	34;39	612.367	140.012	196.038	73.0289	359.295	556.34	538.33	270.074	252.064
PE (Phosphatidylethanolamine)	PE 27:4	PE 5:0-22:4	21;25	34;39	612.367	140.012	196.038	101.06	331.264	528.309	510.298	298.106	280.095
PE (Phosphatidylethanolamine)	PE 27:4	PE 7:0-20:4	21;25	34;39	612.367	140.012	196.038	129.091	303.232	500.278	482.267	326.137	308.126
PE (Phosphatidylethanolamine)	PE 27:4	PE 9:0-18:4	21;25	34;39	612.367	140.012	196.038	157.123	275.201	472.246	454.236	354.168	336.158
PE (Phosphatidylethanolamine)	PE 27:4	PE 11:0-16:4	21;25	34;39	612.367	140.012	196.038	185.154	247.17	444.215	426.205	382.2	364.189
PE (Phosphatidylethanolamine)	PE 27:3	PE 5:0-22:3	21;25	34;39	614.382	140.012	196.038	101.06	333.279	530.325	512.314	298.106	280.095
PE (Phosphatidylethanolamine)	PE 27:3	PE 7:0-20:3	21;25	34;39	614.382	140.012	196.038	129.091	305.248	502.293	484.283	326.137	308.126
PE (Phosphatidylethanolamine)	PE 27:3	PE 9:0-18:3	21;25	34;39	614.382	140.012	196.038	157.123	277.217	474.262	456.252	354.168	336.158
PE (Phosphatidylethanolamine)	PE 27:3	PE 11:0-16:3	21;25	34;39	614.382	140.012	196.038	185.154	249.185	446.231	428.22	382.2	364.189
PE (Phosphatidylethanolamine)	PE 27:2	PE 3:0-24:2	21;25	34;39	616.398	140.012	196.038	73.0289	363.326	560.372	542.361	270.074	252.064
PE (Phosphatidylethanolamine)	PE 27:2	PE 5:0-22:2	21;25	34;39	616.398	140.012	196.038	101.06	335.295	532.34	514.33	298.106	280.095
PE (Phosphatidylethanolamine)	PE 27:2	PE 6:0-21:2	21;25	34;39	616.398	140.012	196.038	115.076	321.279	518.325	500.314	312.121	294.111
PE (Phosphatidylethanolamine)	PE 27:2	PE 7:0-20:2	21;25	34;39	616.398	140.012	196.038	129.091	307.264	504.309	486.299	326.137	308.126
PE (Phosphatidylethanolamine)	PE 27:2	PE 8:0-19:2	21;25	34;39	616.398	140.012	196.038	143.107	293.248	490.293	472.283	340.153	322.142
PE (Phosphatidylethanolamine)	PE 27:2	PE 9:0-18:2	21;25	34;39	616.398	140.012	196.038	157.123	279.232	476.278	458.267	354.168	336.158
PE (Phosphatidylethanolamine)	PE 27:2	PE 10:0-17:2	21;25	34;39	616.398	140.012	196.038	171.138	265.217	462.262	444.252	368.184	350.173
PE (Phosphatidylethanolamine)	PE 27:2	PE 11:0-16:2	21;25	34;39	616.398	140.012	196.038	185.154	251.201	448.247	430.236	382.2	364.189
PE (Phosphatidylethanolamine)	PE 27:2	PE 13:1-14:1	21;25	34;39	616.398	140.012	196.038	211.17	225.185	422.231	404.22	408.215	390.205
PE (Phosphatidylethanolamine)	PE 27:1	PE 3:0-24:1	21;25	34;39	618.413	140.012	196.038	73.0289	365.342	562.387	544.377	270.074	252.064
PE (Phosphatidylethanolamine)	PE 27:1	PE 5:0-22:1	21;25	34;39	618.413	140.012	196.038	101.06	337.31	534.356	516.345	298.106	280.095
PE (Phosphatidylethanolamine)	PE 27:1	PE 6:0-21:1	21;25	34;39	618.413	140.012	196.038	115.076	323.295	520.34	502.33	312.121	294.111
PE (Phosphatidylethanolamine)	PE 27:1	PE 7:0-20:1	21;25	34;39	618.413	140.012	196.038	129.091	309.279	506.325	488.314	326.137	308.126
PE (Phosphatidylethanolamine)	PE 27:1	PE 8:0-19:1	21;25	34;39	618.413	140.012	196.038	143.107	295.264	492.309	474.299	340.153	322.142
PE (Phosphatidylethanolamine)	PE 27:1	PE 9:0-18:1	21;25	34;39	618.413	140.012	196.038	157.123	281.248	478.293	460.283	354.168	336.158
PE (Phosphatidylethanolamine)	PE 27:1	PE 10:0-17:1	21;25	34;39	618.413	140.012	196.038	171.138	267.232	464.278	446.267	368.184	350.173
PE (Phosphatidylethanolamine)	PE 27:1	PE 11:0-16:1	21;25	34;39	618.413	140.012	196.038	185.154	253.217	450.262	432.252	382.2	364.189
PE (Phosphatidylethanolamine)	PE 27:1	PE 12:0-15:1	21;25	34;39	618.413	140.012	196.038	199.17	239.201	436.247	418.236	396.215	378.205
PE (Phosphatidylethanolamine)	PE 27:1	PE 13:0-14:1	21;25	34;39	618.413	140.012	196.038	213.185	225.185	422.231	404.22	410.231	392.22
PE (Phosphatidylethanolamine)	PE 27:1	PE 14:0-13:1	21;25	34;39	618.413	140.012	196.038	227.201	211.17	408.215	390.205	424.247	406.236
PE (Phosphatidylethanolamine)	PE 27:0	PE 2:0-25:0	21;25	34;39	620.429	140.012	196.038	59.0133	381.373	578.419	560.408	256.059	238.048
PE (Phosphatidylethanolamine)	PE 27:0	PE 3:0-24:0	21;25	34;39	620.429	140.012	196.038	73.0289	367.357	564.403	546.392	270.074	252.064
PE (Phosphatidylethanolamine)	PE 27:0	PE 4:0-23:0	21;25	34;39	620.429	140.012	196.038	87.0446	353.342	550.387	532.377	284.09	266.08
PE (Phosphatidylethanolamine)	PE 27:0	PE 5:0-22:0	21;25	34;39	620.429	140.012	196.038	101.06	339.326	536.372	518.361	298.106	280.095
PE (Phosphatidylethanolamine)	PE 27:0	PE 6:0-21:0	21;25	34;39	620.429	140.012	196.038	115.076	325.31	522.356	504.345	312.121	294.111
PE (Phosphatidylethanolamine)	PE 27:0	PE 7:0-20:0	21;25	34;39	620.429	140.012	196.038	129.091	311.295	508.34	490.33	326.137	308.126
PE (Phosphatidylethanolamine)	PE 27:0	PE 8:0-19:0	21;25	34;39	620.429	140.012	196.038	143.107	297.279	494.325	476.314	340.153	322.142
PE (Phosphatidylethanolamine)	PE 27:0	PE 9:0-18:0	21;25	34;39	620.429	140.012	196.038	157.123	283.264	480.309	462.299	354.168	336.158
PE (Phosphatidylethanolamine)	PE 27:0	PE 10:0-17:0	21;25	34;39	620.429	140.012	196.038	171.138	269.248	466.293	448.283	368.184	350.173
PE (Phosphatidylethanolamine)	PE 27:0	PE 11:0-16:0	21;25	34;39	620.429	140.012	196.038	185.154	255.232	452.278	434.267	382.2	364.189
PE (Phosphatidylethanolamine)	PE 27:0	PE 12:0-15:0	21;25	34;39	620.429	140.012	196.038	199.17	241.217	438.262	420.252	396.215	378.205
PE (Phosphatidylethanolamine)	PE 27:0	PE 13:0-14:0	21;25	34;39	620.429	140.012	196.038	213.185	227.201	424.247	406.236	410.231	392.22
PE (Phosphatidylethanolamine)	PE 28:6	PE 6:0-22:6	21;25	34;39	622.351	140.012	196.038	115.076	327.232	524.278	506.267	312.121	294.111
PE (Phosphatidylethanolamine)	PE 28:5	PE 6:0-22:5	21;25	34;39	624.367	140.012	196.038	115.076	329.248	526.293	508.283	312.121	294.111
PE (Phosphatidylethanolamine)	PE 28:5	PE 8:0-20:5	21;25	34;39	624.367	140.012	196.038	143.107	301.217	498.262	480.252	340.153	322.142
PE (Phosphatidylethanolamine)	PE 28:5	PE 10:0-18:5	21;25	34;39	624.367	140.012	196.038	171.138	273.185	470.231	452.22	368.184	350.173
PE (Phosphatidylethanolamine)	PE 28:4	PE 2:0-26:4	21;25	34;39	626.382	140.012	196.038	59.0133	387.326	584.372	566.361	256.059	238.048
PE (Phosphatidylethanolamine)	PE 28:4	PE 4:0-24:4	21;25	34;39	626.382	140.012	196.038	87.0446	359.295	556.34	538.33	284.09	266.08
PE (Phosphatidylethanolamine)	PE 28:4	PE 6:0-22:4	21;25	34;39	626.382	140.012	196.038	115.076	331.264	528.309	510.299	312.121	294.111
PE (Phosphatidylethanolamine)	PE 28:4	PE 8:0-20:4	21;25	34;39	626.382	140.012	196.038	143.107	303.232	500.278	482.267	340.153	322.142
PE (Phosphatidylethanolamine)	PE 28:4	PE 10:0-18:4	21;25	34;39	626.382	140.012	196.038	171.138	275.201	472.247	454.236	368.184	350.173
PE (Phosphatidylethanolamine)	PE 28:4	PE 12:0-16:4	21;25	34;39	626.382	140.012	196.038	199.17	247.17	444.215	426.205	396.215	378.205
PE (Phosphatidylethanolamine)	PE 28:3	PE 6:0-22:3	21;25	34;39	628.398	140.012	196.038	115.076	333.279	530.325	512.314	312.121	294.111
PE (Phosphatidylethanolamine)	PE 28:3	PE 8:0-20:3	21;25	34;39	628.398	140.012	196.038	143.107	305.248	502.293	484.283	340.153	322.142
PE (Phosphatidylethanolamine)	PE 28:3	PE 10:0-18:3	21;25	34;39	628.398	140.012	196.038	171.138	277.217	474.262	456.252	368.184	350.173
PE (Phosphatidylethanolamine)	PE 28:3	PE 12:0-16:3	21;25	34;39	628.398	140.012	196.038	199.17	249.185	446.231	428.22	396.215	378.205
PE (Phosphatidylethanolamine)	PE 28:2	PE 2:0-26:2	21;25	34;39	630.413	140.012	196.038	59.0133	391.357	588.403	570.392	256.059	238.048
PE (Phosphatidylethanolamine)	PE 28:2	PE 4:0-24:2	21;25	34;39	630.413	140.012	196.038	87.0446	363.326	560.372	542.361	284.09	266.08
PE (Phosphatidylethanolamine)	PE 28:2	PE 6:0-22:2	21;25	34;39	630.413	140.012	196.038	115.076	335.295	532.34	514.33	312.121	294.111
PE (Phosphatidylethanolamine)	PE 28:2	PE 7:0-21:2	21;25	34;39	630.413	140.012	196.038	129.091	321.279	518.325	500.314	326.137	308.126
PE (Phosphatidylethanolamine)	PE 28:2	PE 8:0-20:2	21;25	34;39	630.413	140.012	196.038	143.107	307.264	504.309	486.299	340.153	322.142
PE (Phosphatidylethanolamine)	PE 28:2	PE 9:0-19:2	21;25	34;39	630.413	140.012	196.038	157.123	293.248	490.293	472.283	354.168	336.158
PE (Phosphatidylethanolamine)	PE 28:2	PE 10:0-18:2	21;25	34;39	630.413	140.012	196.038	171.138	279.232	476.278	458.267	368.184	350.173
PE (Phosphatidylethanolamine)	PE 28:2	PE 11:0-17:2	21;25	34;39	630.413	140.012	196.038	185.154	265.217	462.262	444.252	382.2	364.189
PE (Phosphatidylethanolamine)	PE 28:2	PE 12:0-16:2	21;25	34;39	630.413	140.012	196.038	199.17	251.201	448.247	430.236	396.215	378.205
PE (Phosphatidylethanolamine)	PE 28:2	PE 13:1-15:1	21;25	34;39	630.413	140.012	196.038	211.17	239.201	436.247	418.236	408.215	390.205
PE (Phosphatidylethanolamine)	PE 28:2	PE 14:1-14:1	21;25	34;39	630.413	140.012	196.038	225.185	225.185	422.231	404.22	422.231	404.22
PE (Phosphatidylethanolamine)	PE 28:1	PE 2:0-26:1	21;25	34;39	632.429	140.012	196.038	59.0133	393.373	590.419	572.408	256.059	238.048
PE (Phosphatidylethanolamine)	PE 28:1	PE 4:0-24:1	21;25	34;39	632.429	140.012	196.038	87.0446	365.342	562.387	544.377	284.09	266.08
PE (Phosphatidylethanolamine)	PE 28:1	PE 6:0-22:1	21;25	34;39	632.429	140.012	196.038	115.076	337.31	534.356	516.345	312.121	294.111
PE (Phosphatidylethanolamine)	PE 28:1	PE 7:0-21:1	21;25	34;39	632.429	140.012	196.038	129.091	323.295	520.34	502.33	326.137	308.126
PE (Phosphatidylethanolamine)	PE 28:1	PE 8:0-20:1	21;25	34;39	632.429	140.012	196.038	143.107	309.279	506.325	488.314	340.153	322.142
PE (Phosphatidylethanolamine)	PE 28:1	PE 9:0-19:1	21;25	34;39	632.429	140.012	196.038	157.123	295.264	492.309	474.299	354.168	336.158
PE (Phosphatidylethanolamine)	PE 28:1	PE 10:0-18:1	21;25	34;39	632.429	140.012	196.038	171.138	281.248	478.293	460.283	368.184	350.173
PE (Phosphatidylethanolamine)	PE 28:1	PE 11:0-17:1	21;25	34;39	632.429	140.012	196.038	185.154	267.232	464.278	446.267	382.2	364.189
PE (Phosphatidylethanolamine)	PE 28:1	PE 12:0-16:1	21;25	34;39	632.429	140.012	196.038	199.17	253.217	450.262	432.252	396.215	378.205
PE (Phosphatidylethanolamine)	PE 28:1	PE 13:0-15:1	21;25	34;39	632.429	140.012	196.038	213.185	239.201	436.247	418.236	410.231	392.22
PE (Phosphatidylethanolamine)	PE 28:1	PE 15:0-13:1	21;25	34;39	632.429	140.012	196.038	241.217	211.17	408.215	390.205	438.262	420.252
PE (Phosphatidylethanolamine)	PE 28:1	PE 14:0-14:1	21;25	34;39	632.429	140.012	196.038	227.201	225.185	422.231	404.22	424.247	406.236
PE (Phosphatidylethanolamine)	PE 28:0	PE 2:0-26:0	21;25	34;39	634.445	140.012	196.038	59.0133	395.389	592.434	574.424	256.059	238.048
PE (Phosphatidylethanolamine)	PE 28:0	PE 3:0-25:0	21;25	34;39	634.445	140.012	196.038	73.0289	381.373	578.419	560.408	270.075	252.064
PE (Phosphatidylethanolamine)	PE 28:0	PE 4:0-24:0	21;25	34;39	634.445	140.012	196.038	87.0446	367.357	564.403	546.392	284.09	266.08
PE (Phosphatidylethanolamine)	PE 28:0	PE 5:0-23:0	21;25	34;39	634.445	140.012	196.038	101.06	353.342	550.387	532.377	298.106	280.095
PE (Phosphatidylethanolamine)	PE 28:0	PE 6:0-22:0	21;25	34;39	634.445	140.012	196.038	115.076	339.326	536.372	518.361	312.121	294.111
PE (Phosphatidylethanolamine)	PE 28:0	PE 7:0-21:0	21;25	34;39	634.445	140.012	196.038	129.091	325.31	522.356	504.345	326.137	308.127
PE (Phosphatidylethanolamine)	PE 28:0	PE 8:0-20:0	21;25	34;39	634.445	140.012	196.038	143.107	311.295	508.34	490.33	340.153	322.142
PE (Phosphatidylethanolamine)	PE 28:0	PE 9:0-19:0	21;25	34;39	634.445	140.012	196.038	157.123	297.279	494.325	476.314	354.168	336.158
PE (Phosphatidylethanolamine)	PE 28:0	PE 10:0-18:0	21;25	34;39	634.445	140.012	196.038	171.138	283.264	480.309	462.299	368.184	350.173
PE (Phosphatidylethanolamine)	PE 28:0	PE 11:0-17:0	21;25	34;39	634.445	140.012	196.038	185.154	269.248	466.293	448.283	382.2	364.189
PE (Phosphatidylethanolamine)	PE 28:0	PE 12:0-16:0	21;25	34;39	634.445	140.012	196.038	199.17	255.232	452.278	434.267	396.215	378.205
PE (Phosphatidylethanolamine)	PE 28:0	PE 13:0-15:0	21;25	34;39	634.445	140.012	196.038	213.185	241.217	438.262	420.252	410.231	392.22
PE (Phosphatidylethanolamine)	PE 28:0	PE 14:0-14:0	21;25	34;39	634.445	140.012	196.038	227.201	227.201	424.247	406.236	424.247	406.236
PE (Phosphatidylethanolamine)	PE 29:6	PE 7:0-22:6	21;25	34;39	636.367	140.012	196.038	129.091	327.232	524.278	506.267	326.137	308.126
PE (Phosphatidylethanolamine)	PE 29:5	PE 7:0-22:5	21;25	34;39	638.382	140.012	196.038	129.091	329.248	526.293	508.283	326.137	308.126
PE (Phosphatidylethanolamine)	PE 29:5	PE 9:0-20:5	21;25	34;39	638.382	140.012	196.038	157.123	301.217	498.262	480.252	354.168	336.158
PE (Phosphatidylethanolamine)	PE 29:5	PE 11:0-18:5	21;25	34;39	638.382	140.012	196.038	185.154	273.185	470.231	452.22	382.2	364.189
PE (Phosphatidylethanolamine)	PE 29:5	PE 13:1-16:4	21;25	34;39	638.382	140.012	196.038	211.17	247.17	444.215	426.205	408.215	390.205
PE (Phosphatidylethanolamine)	PE 29:4	PE 3:0-26:4	21;25	34;39	640.398	140.012	196.038	73.0289	387.326	584.372	566.361	270.074	252.064
PE (Phosphatidylethanolamine)	PE 29:4	PE 5:0-24:4	21;25	34;39	640.398	140.012	196.038	101.06	359.295	556.34	538.33	298.106	280.095
PE (Phosphatidylethanolamine)	PE 29:4	PE 7:0-22:4	21;25	34;39	640.398	140.012	196.038	129.091	331.264	528.309	510.299	326.137	308.126
PE (Phosphatidylethanolamine)	PE 29:4	PE 9:0-20:4	21;25	34;39	640.398	140.012	196.038	157.123	303.232	500.278	482.267	354.168	336.158
PE (Phosphatidylethanolamine)	PE 29:4	PE 11:0-18:4	21;25	34;39	640.398	140.012	196.038	185.154	275.201	472.247	454.236	382.2	364.189
PE (Phosphatidylethanolamine)	PE 29:4	PE 13:0-16:4	21;25	34;39	640.398	140.012	196.038	213.185	247.17	444.215	426.205	410.231	392.22
PE (Phosphatidylethanolamine)	PE 29:4	PE 13:1-16:3	21;25	34;39	640.398	140.012	196.038	211.17	249.185	446.231	428.22	408.215	390.205
PE (Phosphatidylethanolamine)	PE 29:3	PE 7:0-22:3	21;25	34;39	642.413	140.012	196.038	129.091	333.279	530.325	512.314	326.137	308.126
PE (Phosphatidylethanolamine)	PE 29:3	PE 9:0-20:3	21;25	34;39	642.413	140.012	196.038	157.123	305.248	502.293	484.283	354.168	336.158
PE (Phosphatidylethanolamine)	PE 29:3	PE 11:0-18:3	21;25	34;39	642.413	140.012	196.038	185.154	277.217	474.262	456.252	382.2	364.189
PE (Phosphatidylethanolamine)	PE 29:3	PE 13:0-16:3	21;25	34;39	642.413	140.012	196.038	213.185	249.185	446.231	428.22	410.231	392.22
PE (Phosphatidylethanolamine)	PE 29:3	PE 13:1-16:2	21;25	34;39	642.413	140.012	196.038	211.17	251.201	448.247	430.236	408.215	390.205
PE (Phosphatidylethanolamine)	PE 29:2	PE 3:0-26:2	21;25	34;39	644.429	140.012	196.038	73.0289	391.357	588.403	570.392	270.074	252.064
PE (Phosphatidylethanolamine)	PE 29:2	PE 5:0-24:2	21;25	34;39	644.429	140.012	196.038	101.06	363.326	560.372	542.361	298.106	280.095
PE (Phosphatidylethanolamine)	PE 29:2	PE 7:0-22:2	21;25	34;39	644.429	140.012	196.038	129.091	335.295	532.34	514.33	326.137	308.126
PE (Phosphatidylethanolamine)	PE 29:2	PE 8:0-21:2	21;25	34;39	644.429	140.012	196.038	143.107	321.279	518.325	500.314	340.153	322.142
PE (Phosphatidylethanolamine)	PE 29:2	PE 9:0-20:2	21;25	34;39	644.429	140.012	196.038	157.123	307.264	504.309	486.299	354.168	336.158
PE (Phosphatidylethanolamine)	PE 29:2	PE 10:0-19:2	21;25	34;39	644.429	140.012	196.038	171.138	293.248	490.293	472.283	368.184	350.173
PE (Phosphatidylethanolamine)	PE 29:2	PE 11:0-18:2	21;25	34;39	644.429	140.012	196.038	185.154	279.232	476.278	458.267	382.2	364.189
PE (Phosphatidylethanolamine)	PE 29:2	PE 12:0-17:2	21;25	34;39	644.429	140.012	196.038	199.17	265.217	462.262	444.252	396.215	378.205
PE (Phosphatidylethanolamine)	PE 29:2	PE 13:0-16:2	21;25	34;39	644.429	140.012	196.038	213.185	251.201	448.247	430.236	410.231	392.22
PE (Phosphatidylethanolamine)	PE 29:2	PE 13:1-16:1	21;25	34;39	644.429	140.012	196.038	211.17	253.217	450.262	432.252	408.215	390.205
PE (Phosphatidylethanolamine)	PE 29:2	PE 14:1-15:1	21;25	34;39	644.429	140.012	196.038	225.185	239.201	436.247	418.236	422.231	404.22
PE (Phosphatidylethanolamine)	PE 29:1	PE 3:0-26:1	21;25	34;39	646.445	140.012	196.038	73.0289	393.373	590.419	572.408	270.075	252.064
PE (Phosphatidylethanolamine)	PE 29:1	PE 5:0-24:1	21;25	34;39	646.445	140.012	196.038	101.06	365.342	562.387	544.377	298.106	280.095
PE (Phosphatidylethanolamine)	PE 29:1	PE 7:0-22:1	21;25	34;39	646.445	140.012	196.038	129.091	337.31	534.356	516.345	326.137	308.127
PE (Phosphatidylethanolamine)	PE 29:1	PE 8:0-21:1	21;25	34;39	646.445	140.012	196.038	143.107	323.295	520.34	502.33	340.153	322.142
PE (Phosphatidylethanolamine)	PE 29:1	PE 9:0-20:1	21;25	34;39	646.445	140.012	196.038	157.123	309.279	506.325	488.314	354.168	336.158
PE (Phosphatidylethanolamine)	PE 29:1	PE 10:0-19:1	21;25	34;39	646.445	140.012	196.038	171.138	295.264	492.309	474.299	368.184	350.173
PE (Phosphatidylethanolamine)	PE 29:1	PE 11:0-18:1	21;25	34;39	646.445	140.012	196.038	185.154	281.248	478.293	460.283	382.2	364.189
PE (Phosphatidylethanolamine)	PE 29:1	PE 12:0-17:1	21;25	34;39	646.445	140.012	196.038	199.17	267.232	464.278	446.267	396.215	378.205
PE (Phosphatidylethanolamine)	PE 29:1	PE 13:0-16:1	21;25	34;39	646.445	140.012	196.038	213.185	253.217	450.262	432.252	410.231	392.22
PE (Phosphatidylethanolamine)	PE 29:1	PE 16:0-13:1	21;25	34;39	646.445	140.012	196.038	255.232	211.17	408.215	390.205	452.278	434.267
PE (Phosphatidylethanolamine)	PE 29:1	PE 14:0-15:1	21;25	34;39	646.445	140.012	196.038	227.201	239.201	436.247	418.236	424.247	406.236
PE (Phosphatidylethanolamine)	PE 29:1	PE 15:0-14:1	21;25	34;39	646.445	140.012	196.038	241.217	225.185	422.231	404.22	438.262	420.252
PE (Phosphatidylethanolamine)	PE 29:0	PE 2:0-27:0	21;25	34;39	648.46	140.012	196.038	59.0133	409.404	606.45	588.439	256.059	238.048
PE (Phosphatidylethanolamine)	PE 29:0	PE 3:0-26:0	21;25	34;39	648.46	140.012	196.038	73.0289	395.389	592.434	574.424	270.075	252.064
PE (Phosphatidylethanolamine)	PE 29:0	PE 4:0-25:0	21;25	34;39	648.46	140.012	196.038	87.0446	381.373	578.419	560.408	284.09	266.08
PE (Phosphatidylethanolamine)	PE 29:0	PE 5:0-24:0	21;25	34;39	648.46	140.012	196.038	101.06	367.357	564.403	546.392	298.106	280.095
PE (Phosphatidylethanolamine)	PE 29:0	PE 6:0-23:0	21;25	34;39	648.46	140.012	196.038	115.076	353.342	550.387	532.377	312.121	294.111
PE (Phosphatidylethanolamine)	PE 29:0	PE 7:0-22:0	21;25	34;39	648.46	140.012	196.038	129.091	339.326	536.372	518.361	326.137	308.127
PE (Phosphatidylethanolamine)	PE 29:0	PE 8:0-21:0	21;25	34;39	648.46	140.012	196.038	143.107	325.31	522.356	504.345	340.153	322.142
PE (Phosphatidylethanolamine)	PE 29:0	PE 9:0-20:0	21;25	34;39	648.46	140.012	196.038	157.123	311.295	508.34	490.33	354.168	336.158
PE (Phosphatidylethanolamine)	PE 29:0	PE 10:0-19:0	21;25	34;39	648.46	140.012	196.038	171.138	297.279	494.325	476.314	368.184	350.173
PE (Phosphatidylethanolamine)	PE 29:0	PE 11:0-18:0	21;25	34;39	648.46	140.012	196.038	185.154	283.264	480.309	462.299	382.2	364.189
PE (Phosphatidylethanolamine)	PE 29:0	PE 12:0-17:0	21;25	34;39	648.46	140.012	196.038	199.17	269.248	466.293	448.283	396.215	378.205
PE (Phosphatidylethanolamine)	PE 29:0	PE 13:0-16:0	21;25	34;39	648.46	140.012	196.038	213.185	255.232	452.278	434.267	410.231	392.22
PE (Phosphatidylethanolamine)	PE 29:0	PE 14:0-15:0	21;25	34;39	648.46	140.012	196.038	227.201	241.217	438.262	420.252	424.247	406.236
PE (Phosphatidylethanolamine)	PE 30:6	PE 8:0-22:6	21;25	34;39	650.382	140.012	196.038	143.107	327.232	524.278	506.267	340.153	322.142
PE (Phosphatidylethanolamine)	PE 30:5	PE 8:0-22:5	21;25	34;39	652.398	140.012	196.038	143.107	329.248	526.293	508.283	340.153	322.142
PE (Phosphatidylethanolamine)	PE 30:5	PE 10:0-20:5	21;25	34;39	652.398	140.012	196.038	171.138	301.217	498.262	480.252	368.184	350.173
PE (Phosphatidylethanolamine)	PE 30:5	PE 12:0-18:5	21;25	34;39	652.398	140.012	196.038	199.17	273.185	470.231	452.22	396.215	378.205
PE (Phosphatidylethanolamine)	PE 30:5	PE 14:1-16:4	21;25	34;39	652.398	140.012	196.038	225.185	247.17	444.215	426.205	422.231	404.22
PE (Phosphatidylethanolamine)	PE 30:4	PE 4:0-26:4	21;25	34;39	654.413	140.012	196.038	87.0446	387.326	584.372	566.361	284.09	266.08
PE (Phosphatidylethanolamine)	PE 30:4	PE 6:0-24:4	21;25	34;39	654.413	140.012	196.038	115.076	359.295	556.34	538.33	312.121	294.111
PE (Phosphatidylethanolamine)	PE 30:4	PE 8:0-22:4	21;25	34;39	654.413	140.012	196.038	143.107	331.264	528.309	510.299	340.153	322.142
PE (Phosphatidylethanolamine)	PE 30:4	PE 10:0-20:4	21;25	34;39	654.413	140.012	196.038	171.138	303.232	500.278	482.267	368.184	350.173
PE (Phosphatidylethanolamine)	PE 30:4	PE 12:0-18:4	21;25	34;39	654.413	140.012	196.038	199.17	275.201	472.247	454.236	396.215	378.205
PE (Phosphatidylethanolamine)	PE 30:4	PE 14:0-16:4	21;25	34;39	654.413	140.012	196.038	227.201	247.17	444.215	426.205	424.247	406.236
PE (Phosphatidylethanolamine)	PE 30:4	PE 14:1-16:3	21;25	34;39	654.413	140.012	196.038	225.185	249.185	446.231	428.22	422.231	404.22
PE (Phosphatidylethanolamine)	PE 30:3	PE 8:0-22:3	21;25	34;39	656.429	140.012	196.038	143.107	333.279	530.325	512.314	340.153	322.142
PE (Phosphatidylethanolamine)	PE 30:3	PE 10:0-20:3	21;25	34;39	656.429	140.012	196.038	171.138	305.248	502.293	484.283	368.184	350.173
PE (Phosphatidylethanolamine)	PE 30:3	PE 12:0-18:3	21;25	34;39	656.429	140.012	196.038	199.17	277.217	474.262	456.252	396.215	378.205
PE (Phosphatidylethanolamine)	PE 30:3	PE 13:1-17:2	21;25	34;39	656.429	140.012	196.038	211.17	265.217	462.262	444.252	408.215	390.205
PE (Phosphatidylethanolamine)	PE 30:3	PE 14:0-16:3	21;25	34;39	656.429	140.012	196.038	227.201	249.185	446.231	428.22	424.247	406.236
PE (Phosphatidylethanolamine)	PE 30:3	PE 14:1-16:2	21;25	34;39	656.429	140.012	196.038	225.185	251.201	448.247	430.236	422.231	404.22
PE (Phosphatidylethanolamine)	PE 30:2	PE 4:0-26:2	21;25	34;39	658.445	140.012	196.038	87.0446	391.357	588.403	570.392	284.09	266.08
PE (Phosphatidylethanolamine)	PE 30:2	PE 6:0-24:2	21;25	34;39	658.445	140.012	196.038	115.076	363.326	560.372	542.361	312.121	294.111
PE (Phosphatidylethanolamine)	PE 30:2	PE 8:0-22:2	21;25	34;39	658.445	140.012	196.038	143.107	335.295	532.34	514.33	340.153	322.142
PE (Phosphatidylethanolamine)	PE 30:2	PE 9:0-21:2	21;25	34;39	658.445	140.012	196.038	157.123	321.279	518.325	500.314	354.168	336.158
PE (Phosphatidylethanolamine)	PE 30:2	PE 10:0-20:2	21;25	34;39	658.445	140.012	196.038	171.138	307.264	504.309	486.299	368.184	350.173
PE (Phosphatidylethanolamine)	PE 30:2	PE 11:0-19:2	21;25	34;39	658.445	140.012	196.038	185.154	293.248	490.293	472.283	382.2	364.189
PE (Phosphatidylethanolamine)	PE 30:2	PE 12:0-18:2	21;25	34;39	658.445	140.012	196.038	199.17	279.232	476.278	458.267	396.215	378.205
PE (Phosphatidylethanolamine)	PE 30:2	PE 13:0-17:2	21;25	34;39	658.445	140.012	196.038	213.185	265.217	462.262	444.252	410.231	392.22
PE (Phosphatidylethanolamine)	PE 30:2	PE 13:1-17:1	21;25	34;39	658.445	140.012	196.038	211.17	267.232	464.278	446.267	408.215	390.205
PE (Phosphatidylethanolamine)	PE 30:2	PE 14:0-16:2	21;25	34;39	658.445	140.012	196.038	227.201	251.201	448.247	430.236	424.247	406.236
PE (Phosphatidylethanolamine)	PE 30:2	PE 14:1-16:1	21;25	34;39	658.445	140.012	196.038	225.185	253.217	450.262	432.252	422.231	404.22
PE (Phosphatidylethanolamine)	PE 30:2	PE 15:1-15:1	21;25	34;39	658.445	140.012	196.038	239.201	239.201	436.247	418.236	436.247	418.236
PE (Phosphatidylethanolamine)	PE 30:1	PE 4:0-26:1	21;25	34;39	660.46	140.012	196.038	87.0446	393.373	590.419	572.408	284.09	266.08
PE (Phosphatidylethanolamine)	PE 30:1	PE 6:0-24:1	21;25	34;39	660.46	140.012	196.038	115.076	365.342	562.387	544.377	312.121	294.111
PE (Phosphatidylethanolamine)	PE 30:1	PE 8:0-22:1	21;25	34;39	660.46	140.012	196.038	143.107	337.31	534.356	516.345	340.153	322.142
PE (Phosphatidylethanolamine)	PE 30:1	PE 9:0-21:1	21;25	34;39	660.46	140.012	196.038	157.123	323.295	520.34	502.33	354.168	336.158
PE (Phosphatidylethanolamine)	PE 30:1	PE 10:0-20:1	21;25	34;39	660.46	140.012	196.038	171.138	309.279	506.325	488.314	368.184	350.173
PE (Phosphatidylethanolamine)	PE 30:1	PE 11:0-19:1	21;25	34;39	660.46	140.012	196.038	185.154	295.264	492.309	474.299	382.2	364.189
PE (Phosphatidylethanolamine)	PE 30:1	PE 12:0-18:1	21;25	34;39	660.46	140.012	196.038	199.17	281.248	478.293	460.283	396.215	378.205
PE (Phosphatidylethanolamine)	PE 30:1	PE 13:0-17:1	21;25	34;39	660.46	140.012	196.038	213.185	267.232	464.278	446.267	410.231	392.22
PE (Phosphatidylethanolamine)	PE 30:1	PE 17:0-13:1	21;25	34;39	660.46	140.012	196.038	269.248	211.17	408.215	390.205	466.293	448.283
PE (Phosphatidylethanolamine)	PE 30:1	PE 14:0-16:1	21;25	34;39	660.46	140.012	196.038	227.201	253.217	450.262	432.252	424.247	406.236
PE (Phosphatidylethanolamine)	PE 30:1	PE 16:0-14:1	21;25	34;39	660.46	140.012	196.038	255.232	225.185	422.231	404.22	452.278	434.267
PE (Phosphatidylethanolamine)	PE 30:1	PE 15:0-15:1	21;25	34;39	660.46	140.012	196.038	241.217	239.201	436.247	418.236	438.262	420.252
PE (Phosphatidylethanolamine)	PE 30:0	PE 3:0-27:0	21;25	34;39	662.476	140.012	196.038	73.0289	409.404	606.45	588.439	270.075	252.064
PE (Phosphatidylethanolamine)	PE 30:0	PE 4:0-26:0	21;25	34;39	662.476	140.012	196.038	87.0446	395.389	592.434	574.424	284.09	266.08
PE (Phosphatidylethanolamine)	PE 30:0	PE 5:0-25:0	21;25	34;39	662.476	140.012	196.038	101.06	381.373	578.419	560.408	298.106	280.095
PE (Phosphatidylethanolamine)	PE 30:0	PE 6:0-24:0	21;25	34;39	662.476	140.012	196.038	115.076	367.357	564.403	546.392	312.121	294.111
PE (Phosphatidylethanolamine)	PE 30:0	PE 7:0-23:0	21;25	34;39	662.476	140.012	196.038	129.091	353.342	550.387	532.377	326.137	308.127
PE (Phosphatidylethanolamine)	PE 30:0	PE 8:0-22:0	21;25	34;39	662.476	140.012	196.038	143.107	339.326	536.372	518.361	340.153	322.142
PE (Phosphatidylethanolamine)	PE 30:0	PE 9:0-21:0	21;25	34;39	662.476	140.012	196.038	157.123	325.31	522.356	504.345	354.168	336.158
PE (Phosphatidylethanolamine)	PE 30:0	PE 10:0-20:0	21;25	34;39	662.476	140.012	196.038	171.138	311.295	508.34	490.33	368.184	350.173
PE (Phosphatidylethanolamine)	PE 30:0	PE 11:0-19:0	21;25	34;39	662.476	140.012	196.038	185.154	297.279	494.325	476.314	382.2	364.189
PE (Phosphatidylethanolamine)	PE 30:0	PE 12:0-18:0	21;25	34;39	662.476	140.012	196.038	199.17	283.264	480.309	462.299	396.215	378.205
PE (Phosphatidylethanolamine)	PE 30:0	PE 13:0-17:0	21;25	34;39	662.476	140.012	196.038	213.185	269.248	466.293	448.283	410.231	392.22
PE (Phosphatidylethanolamine)	PE 30:0	PE 14:0-16:0	21;25	34;39	662.476	140.012	196.038	227.201	255.232	452.278	434.267	424.247	406.236
PE (Phosphatidylethanolamine)	PE 30:0	PE 15:0-15:0	21;25	34;39	662.476	140.012	196.038	241.217	241.217	438.262	420.252	438.262	420.252
PE (Phosphatidylethanolamine)	PE 31:6	PE 9:0-22:6	21;25	34;39	664.398	140.012	196.038	157.123	327.232	524.278	506.267	354.168	336.158
PE (Phosphatidylethanolamine)	PE 31:6	PE 13:1-18:5	21;25	34;39	664.398	140.012	196.038	211.17	273.185	470.231	452.22	408.215	390.205
PE (Phosphatidylethanolamine)	PE 31:5	PE 9:0-22:5	21;25	34;39	666.413	140.012	196.038	157.123	329.248	526.293	508.283	354.168	336.158
PE (Phosphatidylethanolamine)	PE 31:5	PE 11:0-20:5	21;25	34;39	666.413	140.012	196.038	185.154	301.217	498.262	480.252	382.2	364.189
PE (Phosphatidylethanolamine)	PE 31:5	PE 13:0-18:5	21;25	34;39	666.413	140.012	196.038	213.185	273.185	470.231	452.22	410.231	392.22
PE (Phosphatidylethanolamine)	PE 31:5	PE 13:1-18:4	21;25	34;39	666.413	140.012	196.038	211.17	275.201	472.247	454.236	408.215	390.205
PE (Phosphatidylethanolamine)	PE 31:5	PE 15:1-16:4	21;25	34;39	666.413	140.012	196.038	239.201	247.17	444.215	426.205	436.247	418.236
PE (Phosphatidylethanolamine)	PE 31:4	PE 5:0-26:4	21;25	34;39	668.429	140.012	196.038	101.06	387.326	584.372	566.361	298.106	280.095
PE (Phosphatidylethanolamine)	PE 31:4	PE 7:0-24:4	21;25	34;39	668.429	140.012	196.038	129.091	359.295	556.34	538.33	326.137	308.126
PE (Phosphatidylethanolamine)	PE 31:4	PE 9:0-22:4	21;25	34;39	668.429	140.012	196.038	157.123	331.264	528.309	510.299	354.168	336.158
PE (Phosphatidylethanolamine)	PE 31:4	PE 11:0-20:4	21;25	34;39	668.429	140.012	196.038	185.154	303.232	500.278	482.267	382.2	364.189
PE (Phosphatidylethanolamine)	PE 31:4	PE 13:0-18:4	21;25	34;39	668.429	140.012	196.038	213.185	275.201	472.247	454.236	410.231	392.22
PE (Phosphatidylethanolamine)	PE 31:4	PE 13:1-18:3	21;25	34;39	668.429	140.012	196.038	211.17	277.217	474.262	456.252	408.215	390.205
PE (Phosphatidylethanolamine)	PE 31:4	PE 15:0-16:4	21;25	34;39	668.429	140.012	196.038	241.217	247.17	444.215	426.205	438.262	420.252
PE (Phosphatidylethanolamine)	PE 31:4	PE 15:1-16:3	21;25	34;39	668.429	140.012	196.038	239.201	249.185	446.231	428.22	436.247	418.236
PE (Phosphatidylethanolamine)	PE 31:3	PE 9:0-22:3	21;25	34;39	670.445	140.012	196.038	157.123	333.279	530.325	512.314	354.168	336.158
PE (Phosphatidylethanolamine)	PE 31:3	PE 11:0-20:3	21;25	34;39	670.445	140.012	196.038	185.154	305.248	502.293	484.283	382.2	364.189
PE (Phosphatidylethanolamine)	PE 31:3	PE 13:0-18:3	21;25	34;39	670.445	140.012	196.038	213.185	277.217	474.262	456.252	410.231	392.22
PE (Phosphatidylethanolamine)	PE 31:3	PE 13:1-18:2	21;25	34;39	670.445	140.012	196.038	211.17	279.232	476.278	458.267	408.215	390.205
PE (Phosphatidylethanolamine)	PE 31:3	PE 14:1-17:2	21;25	34;39	670.445	140.012	196.038	225.185	265.217	462.262	444.252	422.231	404.22
PE (Phosphatidylethanolamine)	PE 31:3	PE 15:0-16:3	21;25	34;39	670.445	140.012	196.038	241.217	249.185	446.231	428.22	438.262	420.252
PE (Phosphatidylethanolamine)	PE 31:3	PE 15:1-16:2	21;25	34;39	670.445	140.012	196.038	239.201	251.201	448.247	430.236	436.247	418.236
PE (Phosphatidylethanolamine)	PE 31:2	PE 5:0-26:2	21;25	34;39	672.46	140.012	196.038	101.06	391.357	588.403	570.392	298.106	280.095
PE (Phosphatidylethanolamine)	PE 31:2	PE 7:0-24:2	21;25	34;39	672.46	140.012	196.038	129.091	363.326	560.372	542.361	326.137	308.127
PE (Phosphatidylethanolamine)	PE 31:2	PE 9:0-22:2	21;25	34;39	672.46	140.012	196.038	157.123	335.295	532.34	514.33	354.168	336.158
PE (Phosphatidylethanolamine)	PE 31:2	PE 10:0-21:2	21;25	34;39	672.46	140.012	196.038	171.138	321.279	518.325	500.314	368.184	350.173
PE (Phosphatidylethanolamine)	PE 31:2	PE 11:0-20:2	21;25	34;39	672.46	140.012	196.038	185.154	307.264	504.309	486.299	382.2	364.189
PE (Phosphatidylethanolamine)	PE 31:2	PE 12:0-19:2	21;25	34;39	672.46	140.012	196.038	199.17	293.248	490.293	472.283	396.215	378.205
PE (Phosphatidylethanolamine)	PE 31:2	PE 13:0-18:2	21;25	34;39	672.46	140.012	196.038	213.185	279.232	476.278	458.267	410.231	392.22
PE (Phosphatidylethanolamine)	PE 31:2	PE 13:1-18:1	21;25	34;39	672.46	140.012	196.038	211.17	281.248	478.293	460.283	408.215	390.205
PE (Phosphatidylethanolamine)	PE 31:2	PE 14:0-17:2	21;25	34;39	672.46	140.012	196.038	227.201	265.217	462.262	444.252	424.247	406.236
PE (Phosphatidylethanolamine)	PE 31:2	PE 14:1-17:1	21;25	34;39	672.46	140.012	196.038	225.185	267.232	464.278	446.267	422.231	404.22
PE (Phosphatidylethanolamine)	PE 31:2	PE 15:0-16:2	21;25	34;39	672.46	140.012	196.038	241.217	251.201	448.247	430.236	438.262	420.252
PE (Phosphatidylethanolamine)	PE 31:2	PE 15:1-16:1	21;25	34;39	672.46	140.012	196.038	239.201	253.217	450.262	432.252	436.247	418.236
PE (Phosphatidylethanolamine)	PE 32:8	PE 16:4-16:4	21;25	34;39	674.382	140.012	196.038	247.17	247.17	444.215	426.205	444.215	426.205
PE (Phosphatidylethanolamine)	PE 31:1	PE 5:0-26:1	21;25	34;39	674.476	140.012	196.038	101.06	393.373	590.419	572.408	298.106	280.095
PE (Phosphatidylethanolamine)	PE 31:1	PE 7:0-24:1	21;25	34;39	674.476	140.012	196.038	129.091	365.342	562.387	544.377	326.137	308.127
PE (Phosphatidylethanolamine)	PE 31:1	PE 9:0-22:1	21;25	34;39	674.476	140.012	196.038	157.123	337.31	534.356	516.345	354.168	336.158
PE (Phosphatidylethanolamine)	PE 31:1	PE 10:0-21:1	21;25	34;39	674.476	140.012	196.038	171.138	323.295	520.34	502.33	368.184	350.173
PE (Phosphatidylethanolamine)	PE 31:1	PE 11:0-20:1	21;25	34;39	674.476	140.012	196.038	185.154	309.279	506.325	488.314	382.2	364.189
PE (Phosphatidylethanolamine)	PE 31:1	PE 12:0-19:1	21;25	34;39	674.476	140.012	196.038	199.17	295.264	492.309	474.299	396.215	378.205
PE (Phosphatidylethanolamine)	PE 31:1	PE 13:0-18:1	21;25	34;39	674.476	140.012	196.038	213.185	281.248	478.293	460.283	410.231	392.22
PE (Phosphatidylethanolamine)	PE 31:1	PE 18:0-13:1	21;25	34;39	674.476	140.012	196.038	283.264	211.17	408.215	390.205	480.309	462.299
PE (Phosphatidylethanolamine)	PE 31:1	PE 14:0-17:1	21;25	34;39	674.476	140.012	196.038	227.201	267.232	464.278	446.267	424.247	406.236
PE (Phosphatidylethanolamine)	PE 31:1	PE 17:0-14:1	21;25	34;39	674.476	140.012	196.038	269.248	225.185	422.231	404.22	466.293	448.283
PE (Phosphatidylethanolamine)	PE 31:1	PE 15:0-16:1	21;25	34;39	674.476	140.012	196.038	241.217	253.217	450.262	432.252	438.262	420.252
PE (Phosphatidylethanolamine)	PE 31:1	PE 16:0-15:1	21;25	34;39	674.476	140.012	196.038	255.232	239.201	436.247	418.236	452.278	434.267
PE (Phosphatidylethanolamine)	PE 32:7	PE 16:3-16:4	21;25	34;39	676.398	140.012	196.038	249.185	247.17	444.215	426.205	446.231	428.22
PE (Phosphatidylethanolamine)	PE 31:0	PE 4:0-27:0	21;25	34;39	676.492	140.012	196.038	87.0446	409.404	606.45	588.439	284.09	266.08
PE (Phosphatidylethanolamine)	PE 31:0	PE 5:0-26:0	21;25	34;39	676.492	140.012	196.038	101.06	395.389	592.434	574.424	298.106	280.095
PE (Phosphatidylethanolamine)	PE 31:0	PE 6:0-25:0	21;25	34;39	676.492	140.012	196.038	115.076	381.373	578.419	560.408	312.121	294.111
PE (Phosphatidylethanolamine)	PE 31:0	PE 7:0-24:0	21;25	34;39	676.492	140.012	196.038	129.091	367.357	564.403	546.392	326.137	308.127
PE (Phosphatidylethanolamine)	PE 31:0	PE 8:0-23:0	21;25	34;39	676.492	140.012	196.038	143.107	353.342	550.387	532.377	340.153	322.142
PE (Phosphatidylethanolamine)	PE 31:0	PE 9:0-22:0	21;25	34;39	676.492	140.012	196.038	157.123	339.326	536.372	518.361	354.168	336.158
PE (Phosphatidylethanolamine)	PE 31:0	PE 10:0-21:0	21;25	34;39	676.492	140.012	196.038	171.138	325.31	522.356	504.345	368.184	350.173
PE (Phosphatidylethanolamine)	PE 31:0	PE 11:0-20:0	21;25	34;39	676.492	140.012	196.038	185.154	311.295	508.34	490.33	382.2	364.189
PE (Phosphatidylethanolamine)	PE 31:0	PE 12:0-19:0	21;25	34;39	676.492	140.012	196.038	199.17	297.279	494.325	476.314	396.215	378.205
PE (Phosphatidylethanolamine)	PE 31:0	PE 13:0-18:0	21;25	34;39	676.492	140.012	196.038	213.185	283.264	480.309	462.299	410.231	392.22
PE (Phosphatidylethanolamine)	PE 31:0	PE 14:0-17:0	21;25	34;39	676.492	140.012	196.038	227.201	269.248	466.293	448.283	424.247	406.236
PE (Phosphatidylethanolamine)	PE 31:0	PE 15:0-16:0	21;25	34;39	676.492	140.012	196.038	241.217	255.232	452.278	434.267	438.262	420.252
PE (Phosphatidylethanolamine)	PE 32:6	PE 10:0-22:6	21;25	34;39	678.413	140.012	196.038	171.138	327.232	524.278	506.267	368.184	350.173
PE (Phosphatidylethanolamine)	PE 32:6	PE 14:1-18:5	21;25	34;39	678.413	140.012	196.038	225.185	273.185	470.231	452.22	422.231	404.22
PE (Phosphatidylethanolamine)	PE 32:6	PE 16:2-16:4	21;25	34;39	678.413	140.012	196.038	251.201	247.17	444.215	426.205	448.247	430.236
PE (Phosphatidylethanolamine)	PE 32:6	PE 16:3-16:3	21;25	34;39	678.413	140.012	196.038	249.185	249.185	446.231	428.22	446.231	428.22
PE (Phosphatidylethanolamine)	PE 32:5	PE 10:0-22:5	21;25	34;39	680.429	140.012	196.038	171.138	329.248	526.293	508.283	368.184	350.173
PE (Phosphatidylethanolamine)	PE 32:5	PE 12:0-20:5	21;25	34;39	680.429	140.012	196.038	199.17	301.217	498.262	480.252	396.215	378.205
PE (Phosphatidylethanolamine)	PE 32:5	PE 14:0-18:5	21;25	34;39	680.429	140.012	196.038	227.201	273.185	470.231	452.22	424.247	406.236
PE (Phosphatidylethanolamine)	PE 32:5	PE 14:1-18:4	21;25	34;39	680.429	140.012	196.038	225.185	275.201	472.247	454.236	422.231	404.22
PE (Phosphatidylethanolamine)	PE 32:5	PE 16:1-16:4	21;25	34;39	680.429	140.012	196.038	253.217	247.17	444.215	426.205	450.262	432.252
PE (Phosphatidylethanolamine)	PE 32:5	PE 16:2-16:3	21;25	34;39	680.429	140.012	196.038	251.201	249.185	446.231	428.22	448.247	430.236
PE (Phosphatidylethanolamine)	PE 32:4	PE 6:0-26:4	21;25	34;39	682.445	140.012	196.038	115.076	387.326	584.372	566.361	312.121	294.111
PE (Phosphatidylethanolamine)	PE 32:4	PE 8:0-24:4	21;25	34;39	682.445	140.012	196.038	143.107	359.295	556.34	538.33	340.153	322.142
PE (Phosphatidylethanolamine)	PE 32:4	PE 10:0-22:4	21;25	34;39	682.445	140.012	196.038	171.138	331.264	528.309	510.299	368.184	350.173
PE (Phosphatidylethanolamine)	PE 32:4	PE 12:0-20:4	21;25	34;39	682.445	140.012	196.038	199.17	303.232	500.278	482.267	396.215	378.205
PE (Phosphatidylethanolamine)	PE 32:4	PE 14:0-18:4	21;25	34;39	682.445	140.012	196.038	227.201	275.201	472.247	454.236	424.247	406.236
PE (Phosphatidylethanolamine)	PE 32:4	PE 14:1-18:3	21;25	34;39	682.445	140.012	196.038	225.185	277.217	474.262	456.252	422.231	404.22
PE (Phosphatidylethanolamine)	PE 32:4	PE 16:0-16:4	21;25	34;39	682.445	140.012	196.038	255.232	247.17	444.215	426.205	452.278	434.267
PE (Phosphatidylethanolamine)	PE 32:4	PE 16:1-16:3	21;25	34;39	682.445	140.012	196.038	253.217	249.185	446.231	428.22	450.262	432.252
PE (Phosphatidylethanolamine)	PE 32:4	PE 16:2-16:2	21;25	34;39	682.445	140.012	196.038	251.201	251.201	448.247	430.236	448.247	430.236
PE (Phosphatidylethanolamine)	PE 32:3	PE 10:0-22:3	21;25	34;39	684.46	140.012	196.038	171.138	333.279	530.325	512.314	368.184	350.173
PE (Phosphatidylethanolamine)	PE 32:3	PE 12:0-20:3	21;25	34;39	684.46	140.012	196.038	199.17	305.248	502.293	484.283	396.215	378.205
PE (Phosphatidylethanolamine)	PE 32:3	PE 13:1-19:2	21;25	34;39	684.46	140.012	196.038	211.17	293.248	490.293	472.283	408.215	390.205
PE (Phosphatidylethanolamine)	PE 32:3	PE 14:0-18:3	21;25	34;39	684.46	140.012	196.038	227.201	277.217	474.262	456.252	424.247	406.236
PE (Phosphatidylethanolamine)	PE 32:3	PE 14:1-18:2	21;25	34;39	684.46	140.012	196.038	225.185	279.232	476.278	458.267	422.231	404.22
PE (Phosphatidylethanolamine)	PE 32:3	PE 15:1-17:2	21;25	34;39	684.46	140.012	196.038	239.201	265.217	462.262	444.252	436.247	418.236
PE (Phosphatidylethanolamine)	PE 32:3	PE 16:0-16:3	21;25	34;39	684.46	140.012	196.038	255.232	249.185	446.231	428.22	452.278	434.267
PE (Phosphatidylethanolamine)	PE 32:3	PE 16:1-16:2	21;25	34;39	684.46	140.012	196.038	253.217	251.201	448.247	430.236	450.262	432.252
PE (Phosphatidylethanolamine)	PE 32:2	PE 6:0-26:2	21;25	34;39	686.476	140.012	196.038	115.076	391.357	588.403	570.392	312.121	294.111
PE (Phosphatidylethanolamine)	PE 32:2	PE 8:0-24:2	21;25	34;39	686.476	140.012	196.038	143.107	363.326	560.372	542.361	340.153	322.142
PE (Phosphatidylethanolamine)	PE 32:2	PE 10:0-22:2	21;25	34;39	686.476	140.012	196.038	171.138	335.295	532.34	514.33	368.184	350.173
PE (Phosphatidylethanolamine)	PE 32:2	PE 11:0-21:2	21;25	34;39	686.476	140.012	196.038	185.154	321.279	518.325	500.314	382.2	364.189
PE (Phosphatidylethanolamine)	PE 32:2	PE 12:0-20:2	21;25	34;39	686.476	140.012	196.038	199.17	307.264	504.309	486.299	396.215	378.205
PE (Phosphatidylethanolamine)	PE 32:2	PE 13:0-19:2	21;25	34;39	686.476	140.012	196.038	213.185	293.248	490.293	472.283	410.231	392.22
PE (Phosphatidylethanolamine)	PE 32:2	PE 13:1-19:1	21;25	34;39	686.476	140.012	196.038	211.17	295.264	492.309	474.299	408.215	390.205
PE (Phosphatidylethanolamine)	PE 32:2	PE 14:0-18:2	21;25	34;39	686.476	140.012	196.038	227.201	279.232	476.278	458.267	424.247	406.236
PE (Phosphatidylethanolamine)	PE 32:2	PE 14:1-18:1	21;25	34;39	686.476	140.012	196.038	225.185	281.248	478.293	460.283	422.231	404.22
PE (Phosphatidylethanolamine)	PE 32:2	PE 15:0-17:2	21;25	34;39	686.476	140.012	196.038	241.217	265.217	462.262	444.252	438.262	420.252
PE (Phosphatidylethanolamine)	PE 32:2	PE 15:1-17:1	21;25	34;39	686.476	140.012	196.038	239.201	267.232	464.278	446.267	436.247	418.236
PE (Phosphatidylethanolamine)	PE 32:2	PE 16:0-16:2	21;25	34;39	686.476	140.012	196.038	255.232	251.201	448.247	430.236	452.278	434.267
PE (Phosphatidylethanolamine)	PE 32:2	PE 16:1-16:1	21;25	34;39	686.476	140.012	196.038	253.217	253.217	450.262	432.252	450.262	432.252
PE (Phosphatidylethanolamine)	PE 32:1	PE 6:0-26:1	21;25	34;39	688.492	140.012	196.038	115.076	393.373	590.419	572.408	312.121	294.111
PE (Phosphatidylethanolamine)	PE 32:1	PE 8:0-24:1	21;25	34;39	688.492	140.012	196.038	143.107	365.342	562.387	544.377	340.153	322.142
PE (Phosphatidylethanolamine)	PE 32:1	PE 10:0-22:1	21;25	34;39	688.492	140.012	196.038	171.138	337.31	534.356	516.345	368.184	350.173
PE (Phosphatidylethanolamine)	PE 32:1	PE 11:0-21:1	21;25	34;39	688.492	140.012	196.038	185.154	323.295	520.34	502.33	382.2	364.189
PE (Phosphatidylethanolamine)	PE 32:1	PE 12:0-20:1	21;25	34;39	688.492	140.012	196.038	199.17	309.279	506.325	488.314	396.215	378.205
PE (Phosphatidylethanolamine)	PE 32:1	PE 13:0-19:1	21;25	34;39	688.492	140.012	196.038	213.185	295.264	492.309	474.299	410.231	392.22
PE (Phosphatidylethanolamine)	PE 32:1	PE 19:0-13:1	21;25	34;39	688.492	140.012	196.038	297.279	211.17	408.215	390.205	494.325	476.314
PE (Phosphatidylethanolamine)	PE 32:1	PE 14:0-18:1	21;25	34;39	688.492	140.012	196.038	227.201	281.248	478.293	460.283	424.247	406.236
PE (Phosphatidylethanolamine)	PE 32:1	PE 18:0-14:1	21;25	34;39	688.492	140.012	196.038	283.264	225.185	422.231	404.22	480.309	462.299
PE (Phosphatidylethanolamine)	PE 32:1	PE 15:0-17:1	21;25	34;39	688.492	140.012	196.038	241.217	267.232	464.278	446.267	438.262	420.252
PE (Phosphatidylethanolamine)	PE 32:1	PE 17:0-15:1	21;25	34;39	688.492	140.012	196.038	269.248	239.201	436.247	418.236	466.293	448.283
PE (Phosphatidylethanolamine)	PE 32:1	PE 16:0-16:1	21;25	34;39	688.492	140.012	196.038	255.232	253.217	450.262	432.252	452.278	434.267
PE (Phosphatidylethanolamine)	PE 32:0	PE 5:0-27:0	21;25	34;39	690.507	140.012	196.038	101.06	409.404	606.45	588.439	298.106	280.095
PE (Phosphatidylethanolamine)	PE 32:0	PE 6:0-26:0	21;25	34;39	690.507	140.012	196.038	115.076	395.389	592.434	574.424	312.121	294.111
PE (Phosphatidylethanolamine)	PE 32:0	PE 7:0-25:0	21;25	34;39	690.507	140.012	196.038	129.091	381.373	578.419	560.408	326.137	308.127
PE (Phosphatidylethanolamine)	PE 32:0	PE 8:0-24:0	21;25	34;39	690.507	140.012	196.038	143.107	367.357	564.403	546.392	340.153	322.142
PE (Phosphatidylethanolamine)	PE 32:0	PE 9:0-23:0	21;25	34;39	690.507	140.012	196.038	157.123	353.342	550.387	532.377	354.168	336.158
PE (Phosphatidylethanolamine)	PE 32:0	PE 10:0-22:0	21;25	34;39	690.507	140.012	196.038	171.138	339.326	536.372	518.361	368.184	350.173
PE (Phosphatidylethanolamine)	PE 32:0	PE 11:0-21:0	21;25	34;39	690.507	140.012	196.038	185.154	325.31	522.356	504.346	382.2	364.189
PE (Phosphatidylethanolamine)	PE 32:0	PE 12:0-20:0	21;25	34;39	690.507	140.012	196.038	199.17	311.295	508.34	490.33	396.215	378.205
PE (Phosphatidylethanolamine)	PE 32:0	PE 13:0-19:0	21;25	34;39	690.507	140.012	196.038	213.185	297.279	494.325	476.314	410.231	392.22
PE (Phosphatidylethanolamine)	PE 32:0	PE 14:0-18:0	21;25	34;39	690.507	140.012	196.038	227.201	283.264	480.309	462.299	424.247	406.236
PE (Phosphatidylethanolamine)	PE 32:0	PE 15:0-17:0	21;25	34;39	690.507	140.012	196.038	241.217	269.248	466.294	448.283	438.262	420.252
PE (Phosphatidylethanolamine)	PE 32:0	PE 16:0-16:0	21;25	34;39	690.507	140.012	196.038	255.232	255.232	452.278	434.267	452.278	434.267
PE (Phosphatidylethanolamine)	PE 33:6	PE 11:0-22:6	21;25	34;39	692.429	140.012	196.038	185.154	327.232	524.278	506.267	382.2	364.189
PE (Phosphatidylethanolamine)	PE 33:6	PE 13:1-20:5	21;25	34;39	692.429	140.012	196.038	211.17	301.217	498.262	480.252	408.215	390.205
PE (Phosphatidylethanolamine)	PE 33:6	PE 15:1-18:5	21;25	34;39	692.429	140.012	196.038	239.201	273.185	470.231	452.22	436.247	418.236
PE (Phosphatidylethanolamine)	PE 33:6	PE 17:2-16:4	21;25	34;39	692.429	140.012	196.038	265.217	247.17	444.215	426.205	462.262	444.252
PE (Phosphatidylethanolamine)	PE 33:5	PE 11:0-22:5	21;25	34;39	694.445	140.012	196.038	185.154	329.248	526.293	508.283	382.2	364.189
PE (Phosphatidylethanolamine)	PE 33:5	PE 13:0-20:5	21;25	34;39	694.445	140.012	196.038	213.185	301.217	498.262	480.252	410.231	392.22
PE (Phosphatidylethanolamine)	PE 33:5	PE 13:1-20:4	21;25	34;39	694.445	140.012	196.038	211.17	303.232	500.278	482.267	408.215	390.205
PE (Phosphatidylethanolamine)	PE 33:5	PE 15:0-18:5	21;25	34;39	694.445	140.012	196.038	241.217	273.185	470.231	452.22	438.262	420.252
PE (Phosphatidylethanolamine)	PE 33:5	PE 15:1-18:4	21;25	34;39	694.445	140.012	196.038	239.201	275.201	472.247	454.236	436.247	418.236
PE (Phosphatidylethanolamine)	PE 33:5	PE 17:2-16:3	21;25	34;39	694.445	140.012	196.038	265.217	249.185	446.231	428.22	462.262	444.252
PE (Phosphatidylethanolamine)	PE 33:5	PE 17:1-16:4	21;25	34;39	694.445	140.012	196.038	267.232	247.17	444.215	426.205	464.278	446.267
PE (Phosphatidylethanolamine)	PE 33:4	PE 7:0-26:4	21;25	34;39	696.46	140.012	196.038	129.091	387.326	584.372	566.361	326.137	308.127
PE (Phosphatidylethanolamine)	PE 33:4	PE 9:0-24:4	21;25	34;39	696.46	140.012	196.038	157.123	359.295	556.34	538.33	354.168	336.158
PE (Phosphatidylethanolamine)	PE 33:4	PE 11:0-22:4	21;25	34;39	696.46	140.012	196.038	185.154	331.264	528.309	510.299	382.2	364.189
PE (Phosphatidylethanolamine)	PE 33:4	PE 13:0-20:4	21;25	34;39	696.46	140.012	196.038	213.185	303.232	500.278	482.267	410.231	392.22
PE (Phosphatidylethanolamine)	PE 33:4	PE 13:1-20:3	21;25	34;39	696.46	140.012	196.038	211.17	305.248	502.293	484.283	408.215	390.205
PE (Phosphatidylethanolamine)	PE 33:4	PE 15:0-18:4	21;25	34;39	696.46	140.012	196.038	241.217	275.201	472.247	454.236	438.262	420.252
PE (Phosphatidylethanolamine)	PE 33:4	PE 15:1-18:3	21;25	34;39	696.46	140.012	196.038	239.201	277.217	474.262	456.252	436.247	418.236
PE (Phosphatidylethanolamine)	PE 33:4	PE 16:2-17:2	21;25	34;39	696.46	140.012	196.038	251.201	265.217	462.262	444.252	448.247	430.236
PE (Phosphatidylethanolamine)	PE 33:4	PE 17:1-16:3	21;25	34;39	696.46	140.012	196.038	267.232	249.185	446.231	428.22	464.278	446.267
PE (Phosphatidylethanolamine)	PE 33:4	PE 17:0-16:4	21;25	34;39	696.46	140.012	196.038	269.248	247.17	444.215	426.205	466.293	448.283
PE (Phosphatidylethanolamine)	PE 33:3	PE 11:0-22:3	21;25	34;39	698.476	140.012	196.038	185.154	333.279	530.325	512.314	382.2	364.189
PE (Phosphatidylethanolamine)	PE 33:3	PE 13:0-20:3	21;25	34;39	698.476	140.012	196.038	213.185	305.248	502.293	484.283	410.231	392.22
PE (Phosphatidylethanolamine)	PE 33:3	PE 13:1-20:2	21;25	34;39	698.476	140.012	196.038	211.17	307.264	504.309	486.299	408.215	390.205
PE (Phosphatidylethanolamine)	PE 33:3	PE 14:1-19:2	21;25	34;39	698.476	140.012	196.038	225.185	293.248	490.293	472.283	422.231	404.22
PE (Phosphatidylethanolamine)	PE 33:3	PE 15:0-18:3	21;25	34;39	698.476	140.012	196.038	241.217	277.217	474.262	456.252	438.262	420.252
PE (Phosphatidylethanolamine)	PE 33:3	PE 15:1-18:2	21;25	34;39	698.476	140.012	196.038	239.201	279.232	476.278	458.267	436.247	418.236
PE (Phosphatidylethanolamine)	PE 33:3	PE 16:1-17:2	21;25	34;39	698.476	140.012	196.038	253.217	265.217	462.262	444.252	450.262	432.252
PE (Phosphatidylethanolamine)	PE 33:3	PE 17:1-16:2	21;25	34;39	698.476	140.012	196.038	267.232	251.201	448.247	430.236	464.278	446.267
PE (Phosphatidylethanolamine)	PE 33:3	PE 17:0-16:3	21;25	34;39	698.476	140.012	196.038	269.248	249.185	446.231	428.22	466.293	448.283
PE (Phosphatidylethanolamine)	PE 34:9	PE 16:4-18:5	21;25	34;39	700.398	140.012	196.038	247.17	273.185	470.231	452.22	444.215	426.205
PE (Phosphatidylethanolamine)	PE 33:2	PE 7:0-26:2	21;25	34;39	700.492	140.012	196.038	129.091	391.357	588.403	570.392	326.137	308.127
PE (Phosphatidylethanolamine)	PE 33:2	PE 9:0-24:2	21;25	34;39	700.492	140.012	196.038	157.123	363.326	560.372	542.361	354.168	336.158
PE (Phosphatidylethanolamine)	PE 33:2	PE 11:0-22:2	21;25	34;39	700.492	140.012	196.038	185.154	335.295	532.34	514.33	382.2	364.189
PE (Phosphatidylethanolamine)	PE 33:2	PE 12:0-21:2	21;25	34;39	700.492	140.012	196.038	199.17	321.279	518.325	500.314	396.215	378.205
PE (Phosphatidylethanolamine)	PE 33:2	PE 13:0-20:2	21;25	34;39	700.492	140.012	196.038	213.185	307.264	504.309	486.299	410.231	392.22
PE (Phosphatidylethanolamine)	PE 33:2	PE 13:1-20:1	21;25	34;39	700.492	140.012	196.038	211.17	309.279	506.325	488.314	408.215	390.205
PE (Phosphatidylethanolamine)	PE 33:2	PE 14:0-19:2	21;25	34;39	700.492	140.012	196.038	227.201	293.248	490.293	472.283	424.247	406.236
PE (Phosphatidylethanolamine)	PE 33:2	PE 14:1-19:1	21;25	34;39	700.492	140.012	196.038	225.185	295.264	492.309	474.299	422.231	404.22
PE (Phosphatidylethanolamine)	PE 33:2	PE 15:0-18:2	21;25	34;39	700.492	140.012	196.038	241.217	279.232	476.278	458.267	438.262	420.252
PE (Phosphatidylethanolamine)	PE 33:2	PE 15:1-18:1	21;25	34;39	700.492	140.012	196.038	239.201	281.248	478.293	460.283	436.247	418.236
PE (Phosphatidylethanolamine)	PE 33:2	PE 16:0-17:2	21;25	34;39	700.492	140.012	196.038	255.232	265.217	462.262	444.252	452.278	434.267
PE (Phosphatidylethanolamine)	PE 33:2	PE 16:1-17:1	21;25	34;39	700.492	140.012	196.038	253.217	267.232	464.278	446.267	450.262	432.252
PE (Phosphatidylethanolamine)	PE 33:2	PE 17:0-16:2	21;25	34;39	700.492	140.012	196.038	269.248	251.201	448.247	430.236	466.293	448.283
PE (Phosphatidylethanolamine)	PE 34:8	PE 16:3-18:5	21;25	34;39	702.413	140.012	196.038	249.185	273.185	470.231	452.22	446.231	428.22
PE (Phosphatidylethanolamine)	PE 34:8	PE 16:4-18:4	21;25	34;39	702.413	140.012	196.038	247.17	275.201	472.247	454.236	444.215	426.205
PE (Phosphatidylethanolamine)	PE 33:1	PE 7:0-26:1	21;25	34;39	702.507	140.012	196.038	129.091	393.373	590.419	572.408	326.137	308.127
PE (Phosphatidylethanolamine)	PE 33:1	PE 9:0-24:1	21;25	34;39	702.507	140.012	196.038	157.123	365.342	562.387	544.377	354.168	336.158
PE (Phosphatidylethanolamine)	PE 33:1	PE 11:0-22:1	21;25	34;39	702.507	140.012	196.038	185.154	337.31	534.356	516.346	382.2	364.189
PE (Phosphatidylethanolamine)	PE 33:1	PE 12:0-21:1	21;25	34;39	702.507	140.012	196.038	199.17	323.295	520.34	502.33	396.215	378.205
PE (Phosphatidylethanolamine)	PE 33:1	PE 13:0-20:1	21;25	34;39	702.507	140.012	196.038	213.185	309.279	506.325	488.314	410.231	392.22
PE (Phosphatidylethanolamine)	PE 33:1	PE 20:0-13:1	21;25	34;39	702.507	140.012	196.038	311.295	211.17	408.215	390.205	508.34	490.33
PE (Phosphatidylethanolamine)	PE 33:1	PE 14:0-19:1	21;25	34;39	702.507	140.012	196.038	227.201	295.264	492.309	474.299	424.247	406.236
PE (Phosphatidylethanolamine)	PE 33:1	PE 19:0-14:1	21;25	34;39	702.507	140.012	196.038	297.279	225.185	422.231	404.22	494.325	476.314
PE (Phosphatidylethanolamine)	PE 33:1	PE 15:0-18:1	21;25	34;39	702.507	140.012	196.038	241.217	281.248	478.294	460.283	438.262	420.252
PE (Phosphatidylethanolamine)	PE 33:1	PE 18:0-15:1	21;25	34;39	702.507	140.012	196.038	283.264	239.201	436.247	418.236	480.309	462.299
PE (Phosphatidylethanolamine)	PE 33:1	PE 16:0-17:1	21;25	34;39	702.507	140.012	196.038	255.232	267.232	464.278	446.267	452.278	434.267
PE (Phosphatidylethanolamine)	PE 33:1	PE 17:0-16:1	21;25	34;39	702.507	140.012	196.038	269.248	253.217	450.262	432.252	466.294	448.283
PE (Phosphatidylethanolamine)	PE 34:7	PE 16:2-18:5	21;25	34;39	704.429	140.012	196.038	251.201	273.185	470.231	452.22	448.247	430.236
PE (Phosphatidylethanolamine)	PE 34:7	PE 16:3-18:4	21;25	34;39	704.429	140.012	196.038	249.185	275.201	472.247	454.236	446.231	428.22
PE (Phosphatidylethanolamine)	PE 34:7	PE 18:3-16:4	21;25	34;39	704.429	140.012	196.038	277.217	247.17	444.215	426.205	474.262	456.252
PE (Phosphatidylethanolamine)	PE 33:0	PE 6:0-27:0	21;25	34;39	704.523	140.012	196.038	115.076	409.404	606.45	588.439	312.121	294.111
PE (Phosphatidylethanolamine)	PE 33:0	PE 7:0-26:0	21;25	34;39	704.523	140.012	196.038	129.091	395.389	592.434	574.424	326.137	308.127
PE (Phosphatidylethanolamine)	PE 33:0	PE 8:0-25:0	21;25	34;39	704.523	140.012	196.038	143.107	381.373	578.419	560.408	340.153	322.142
PE (Phosphatidylethanolamine)	PE 33:0	PE 9:0-24:0	21;25	34;39	704.523	140.012	196.038	157.123	367.357	564.403	546.392	354.168	336.158
PE (Phosphatidylethanolamine)	PE 33:0	PE 10:0-23:0	21;25	34;39	704.523	140.012	196.038	171.138	353.342	550.387	532.377	368.184	350.173
PE (Phosphatidylethanolamine)	PE 33:0	PE 11:0-22:0	21;25	34;39	704.523	140.012	196.038	185.154	339.326	536.372	518.361	382.2	364.189
PE (Phosphatidylethanolamine)	PE 33:0	PE 12:0-21:0	21;25	34;39	704.523	140.012	196.038	199.17	325.31	522.356	504.346	396.215	378.205
PE (Phosphatidylethanolamine)	PE 33:0	PE 13:0-20:0	21;25	34;39	704.523	140.012	196.038	213.185	311.295	508.34	490.33	410.231	392.22
PE (Phosphatidylethanolamine)	PE 33:0	PE 14:0-19:0	21;25	34;39	704.523	140.012	196.038	227.201	297.279	494.325	476.314	424.247	406.236
PE (Phosphatidylethanolamine)	PE 33:0	PE 15:0-18:0	21;25	34;39	704.523	140.012	196.038	241.217	283.264	480.309	462.299	438.262	420.252
PE (Phosphatidylethanolamine)	PE 33:0	PE 16:0-17:0	21;25	34;39	704.523	140.012	196.038	255.232	269.248	466.294	448.283	452.278	434.267
PE (Phosphatidylethanolamine)	PE 34:6	PE 12:0-22:6	21;25	34;39	706.445	140.012	196.038	199.17	327.232	524.278	506.267	396.215	378.205
PE (Phosphatidylethanolamine)	PE 34:6	PE 14:1-20:5	21;25	34;39	706.445	140.012	196.038	225.185	301.217	498.262	480.252	422.231	404.22
PE (Phosphatidylethanolamine)	PE 34:6	PE 16:1-18:5	21;25	34;39	706.445	140.012	196.038	253.217	273.185	470.231	452.22	450.262	432.252
PE (Phosphatidylethanolamine)	PE 34:6	PE 16:2-18:4	21;25	34;39	706.445	140.012	196.038	251.201	275.201	472.247	454.236	448.247	430.236
PE (Phosphatidylethanolamine)	PE 34:6	PE 16:3-18:3	21;25	34;39	706.445	140.012	196.038	249.185	277.217	474.262	456.252	446.231	428.22
PE (Phosphatidylethanolamine)	PE 34:6	PE 18:2-16:4	21;25	34;39	706.445	140.012	196.038	279.232	247.17	444.215	426.205	476.278	458.267
PE (Phosphatidylethanolamine)	PE 34:5	PE 12:0-22:5	21;25	34;39	708.46	140.012	196.038	199.17	329.248	526.293	508.283	396.215	378.205
PE (Phosphatidylethanolamine)	PE 34:5	PE 14:0-20:5	21;25	34;39	708.46	140.012	196.038	227.201	301.217	498.262	480.252	424.247	406.236
PE (Phosphatidylethanolamine)	PE 34:5	PE 14:1-20:4	21;25	34;39	708.46	140.012	196.038	225.185	303.232	500.278	482.267	422.231	404.22
PE (Phosphatidylethanolamine)	PE 34:5	PE 16:0-18:5	21;25	34;39	708.46	140.012	196.038	255.232	273.185	470.231	452.22	452.278	434.267
PE (Phosphatidylethanolamine)	PE 34:5	PE 16:1-18:4	21;25	34;39	708.46	140.012	196.038	253.217	275.201	472.247	454.236	450.262	432.252
PE (Phosphatidylethanolamine)	PE 34:5	PE 16:2-18:3	21;25	34;39	708.46	140.012	196.038	251.201	277.217	474.262	456.252	448.247	430.236
PE (Phosphatidylethanolamine)	PE 34:5	PE 18:2-16:3	21;25	34;39	708.46	140.012	196.038	279.232	249.185	446.231	428.22	476.278	458.267
PE (Phosphatidylethanolamine)	PE 34:5	PE 18:1-16:4	21;25	34;39	708.46	140.012	196.038	281.248	247.17	444.215	426.205	478.293	460.283
PE (Phosphatidylethanolamine)	PE 34:4	PE 8:0-26:4	21;25	34;39	710.476	140.012	196.038	143.107	387.326	584.372	566.361	340.153	322.142
PE (Phosphatidylethanolamine)	PE 34:4	PE 10:0-24:4	21;25	34;39	710.476	140.012	196.038	171.138	359.295	556.34	538.33	368.184	350.173
PE (Phosphatidylethanolamine)	PE 34:4	PE 12:0-22:4	21;25	34;39	710.476	140.012	196.038	199.17	331.264	528.309	510.299	396.215	378.205
PE (Phosphatidylethanolamine)	PE 34:4	PE 14:0-20:4	21;25	34;39	710.476	140.012	196.038	227.201	303.232	500.278	482.267	424.247	406.236
PE (Phosphatidylethanolamine)	PE 34:4	PE 14:1-20:3	21;25	34;39	710.476	140.012	196.038	225.185	305.248	502.293	484.283	422.231	404.22
PE (Phosphatidylethanolamine)	PE 34:4	PE 16:0-18:4	21;25	34;39	710.476	140.012	196.038	255.232	275.201	472.247	454.236	452.278	434.267
PE (Phosphatidylethanolamine)	PE 34:4	PE 16:1-18:3	21;25	34;39	710.476	140.012	196.038	253.217	277.217	474.262	456.252	450.262	432.252
PE (Phosphatidylethanolamine)	PE 34:4	PE 16:2-18:2	21;25	34;39	710.476	140.012	196.038	251.201	279.232	476.278	458.267	448.247	430.236
PE (Phosphatidylethanolamine)	PE 34:4	PE 18:1-16:3	21;25	34;39	710.476	140.012	196.038	281.248	249.185	446.231	428.22	478.293	460.283
PE (Phosphatidylethanolamine)	PE 34:4	PE 18:0-16:4	21;25	34;39	710.476	140.012	196.038	283.264	247.17	444.215	426.205	480.309	462.299
PE (Phosphatidylethanolamine)	PE 34:4	PE 17:2-17:2	21;25	34;39	710.476	140.012	196.038	265.217	265.217	462.262	444.252	462.262	444.252
PE (Phosphatidylethanolamine)	PE 34:3	PE 12:0-22:3	21;25	34;39	712.492	140.012	196.038	199.17	333.279	530.325	512.314	396.215	378.205
PE (Phosphatidylethanolamine)	PE 34:3	PE 13:1-21:2	21;25	34;39	712.492	140.012	196.038	211.17	321.279	518.325	500.314	408.215	390.205
PE (Phosphatidylethanolamine)	PE 34:3	PE 14:0-20:3	21;25	34;39	712.492	140.012	196.038	227.201	305.248	502.293	484.283	424.247	406.236
PE (Phosphatidylethanolamine)	PE 34:3	PE 14:1-20:2	21;25	34;39	712.492	140.012	196.038	225.185	307.264	504.309	486.299	422.231	404.22
PE (Phosphatidylethanolamine)	PE 34:3	PE 15:1-19:2	21;25	34;39	712.492	140.012	196.038	239.201	293.248	490.293	472.283	436.247	418.236
PE (Phosphatidylethanolamine)	PE 34:3	PE 16:0-18:3	21;25	34;39	712.492	140.012	196.038	255.232	277.217	474.262	456.252	452.278	434.267
PE (Phosphatidylethanolamine)	PE 34:3	PE 16:1-18:2	21;25	34;39	712.492	140.012	196.038	253.217	279.232	476.278	458.267	450.262	432.252
PE (Phosphatidylethanolamine)	PE 34:3	PE 18:1-16:2	21;25	34;39	712.492	140.012	196.038	281.248	251.201	448.247	430.236	478.293	460.283
PE (Phosphatidylethanolamine)	PE 34:3	PE 18:0-16:3	21;25	34;39	712.492	140.012	196.038	283.264	249.185	446.231	428.22	480.309	462.299
PE (Phosphatidylethanolamine)	PE 34:3	PE 17:1-17:2	21;25	34;39	712.492	140.012	196.038	267.232	265.217	462.262	444.252	464.278	446.267
PE (Phosphatidylethanolamine)	PE 34:2	PE 8:0-26:2	21;25	34;39	714.507	140.012	196.038	143.107	391.357	588.403	570.392	340.153	322.142
PE (Phosphatidylethanolamine)	PE 34:2	PE 10:0-24:2	21;25	34;39	714.507	140.012	196.038	171.138	363.326	560.372	542.361	368.184	350.173
PE (Phosphatidylethanolamine)	PE 34:2	PE 12:0-22:2	21;25	34;39	714.507	140.012	196.038	199.17	335.295	532.34	514.33	396.215	378.205
PE (Phosphatidylethanolamine)	PE 34:2	PE 13:0-21:2	21;25	34;39	714.507	140.012	196.038	213.185	321.279	518.325	500.314	410.231	392.22
PE (Phosphatidylethanolamine)	PE 34:2	PE 13:1-21:1	21;25	34;39	714.507	140.012	196.038	211.17	323.295	520.34	502.33	408.215	390.205
PE (Phosphatidylethanolamine)	PE 34:2	PE 14:0-20:2	21;25	34;39	714.507	140.012	196.038	227.201	307.264	504.309	486.299	424.247	406.236
PE (Phosphatidylethanolamine)	PE 34:2	PE 14:1-20:1	21;25	34;39	714.507	140.012	196.038	225.185	309.279	506.325	488.314	422.231	404.22
PE (Phosphatidylethanolamine)	PE 34:2	PE 15:0-19:2	21;25	34;39	714.507	140.012	196.038	241.217	293.248	490.294	472.283	438.262	420.252
PE (Phosphatidylethanolamine)	PE 34:2	PE 15:1-19:1	21;25	34;39	714.507	140.012	196.038	239.201	295.264	492.309	474.299	436.247	418.236
PE (Phosphatidylethanolamine)	PE 34:2	PE 16:0-18:2	21;25	34;39	714.507	140.012	196.038	255.232	279.232	476.278	458.267	452.278	434.267
PE (Phosphatidylethanolamine)	PE 34:2	PE 16:1-18:1	21;25	34;39	714.507	140.012	196.038	253.217	281.248	478.294	460.283	450.262	432.252
PE (Phosphatidylethanolamine)	PE 34:2	PE 18:0-16:2	21;25	34;39	714.507	140.012	196.038	283.264	251.201	448.247	430.236	480.309	462.299
PE (Phosphatidylethanolamine)	PE 34:2	PE 17:0-17:2	21;25	34;39	714.507	140.012	196.038	269.248	265.217	462.262	444.252	466.294	448.283
PE (Phosphatidylethanolamine)	PE 34:2	PE 17:1-17:1	21;25	34;39	714.507	140.012	196.038	267.232	267.232	464.278	446.267	464.278	446.267
PE (Phosphatidylethanolamine)	PE 34:1	PE 8:0-26:1	21;25	34;39	716.523	140.012	196.038	143.107	393.373	590.419	572.408	340.153	322.142
PE (Phosphatidylethanolamine)	PE 34:1	PE 10:0-24:1	21;25	34;39	716.523	140.012	196.038	171.138	365.342	562.387	544.377	368.184	350.173
PE (Phosphatidylethanolamine)	PE 34:1	PE 12:0-22:1	21;25	34;39	716.523	140.012	196.038	199.17	337.31	534.356	516.346	396.215	378.205
PE (Phosphatidylethanolamine)	PE 34:1	PE 13:0-21:1	21;25	34;39	716.523	140.012	196.038	213.185	323.295	520.34	502.33	410.231	392.22
PE (Phosphatidylethanolamine)	PE 34:1	PE 21:0-13:1	21;25	34;39	716.523	140.012	196.038	325.31	211.17	408.215	390.205	522.356	504.346
PE (Phosphatidylethanolamine)	PE 34:1	PE 14:0-20:1	21;25	34;39	716.523	140.012	196.038	227.201	309.279	506.325	488.314	424.247	406.236
PE (Phosphatidylethanolamine)	PE 34:1	PE 20:0-14:1	21;25	34;39	716.523	140.012	196.038	311.295	225.185	422.231	404.22	508.34	490.33
PE (Phosphatidylethanolamine)	PE 34:1	PE 15:0-19:1	21;25	34;39	716.523	140.012	196.038	241.217	295.264	492.309	474.299	438.262	420.252
PE (Phosphatidylethanolamine)	PE 34:1	PE 19:0-15:1	21;25	34;39	716.523	140.012	196.038	297.279	239.201	436.247	418.236	494.325	476.314
PE (Phosphatidylethanolamine)	PE 34:1	PE 16:0-18:1	21;25	34;39	716.523	140.012	196.038	255.232	281.248	478.294	460.283	452.278	434.267
PE (Phosphatidylethanolamine)	PE 34:1	PE 18:0-16:1	21;25	34;39	716.523	140.012	196.038	283.264	253.217	450.262	432.252	480.309	462.299
PE (Phosphatidylethanolamine)	PE 34:1	PE 17:0-17:1	21;25	34;39	716.523	140.012	196.038	269.248	267.232	464.278	446.267	466.294	448.283
PE (Phosphatidylethanolamine)	PE 35:7	PE 13:1-22:6	21;25	34;39	718.445	140.012	196.038	211.17	327.232	524.278	506.267	408.215	390.205
PE (Phosphatidylethanolamine)	PE 35:7	PE 17:2-18:5	21;25	34;39	718.445	140.012	196.038	265.217	273.185	470.231	452.22	462.262	444.252
PE (Phosphatidylethanolamine)	PE 34:0	PE 7:0-27:0	21;25	34;39	718.539	140.012	196.038	129.091	409.404	606.45	588.439	326.137	308.127
PE (Phosphatidylethanolamine)	PE 34:0	PE 8:0-26:0	21;25	34;39	718.539	140.012	196.038	143.107	395.389	592.434	574.424	340.153	322.142
PE (Phosphatidylethanolamine)	PE 34:0	PE 9:0-25:0	21;25	34;39	718.539	140.012	196.038	157.123	381.373	578.419	560.408	354.168	336.158
PE (Phosphatidylethanolamine)	PE 34:0	PE 10:0-24:0	21;25	34;39	718.539	140.012	196.038	171.138	367.357	564.403	546.392	368.184	350.173
PE (Phosphatidylethanolamine)	PE 34:0	PE 11:0-23:0	21;25	34;39	718.539	140.012	196.038	185.154	353.342	550.387	532.377	382.2	364.189
PE (Phosphatidylethanolamine)	PE 34:0	PE 12:0-22:0	21;25	34;39	718.539	140.012	196.038	199.17	339.326	536.372	518.361	396.215	378.205
PE (Phosphatidylethanolamine)	PE 34:0	PE 13:0-21:0	21;25	34;39	718.539	140.012	196.038	213.185	325.31	522.356	504.346	410.231	392.22
PE (Phosphatidylethanolamine)	PE 34:0	PE 14:0-20:0	21;25	34;39	718.539	140.012	196.038	227.201	311.295	508.34	490.33	424.247	406.236
PE (Phosphatidylethanolamine)	PE 34:0	PE 15:0-19:0	21;25	34;39	718.539	140.012	196.038	241.217	297.279	494.325	476.314	438.262	420.252
PE (Phosphatidylethanolamine)	PE 34:0	PE 16:0-18:0	21;25	34;39	718.539	140.012	196.038	255.232	283.264	480.309	462.299	452.278	434.267
PE (Phosphatidylethanolamine)	PE 34:0	PE 17:0-17:0	21;25	34;39	718.539	140.012	196.038	269.248	269.248	466.294	448.283	466.294	448.283
PE (Phosphatidylethanolamine)	PE 35:6	PE 13:0-22:6	21;25	34;39	720.46	140.012	196.038	213.185	327.232	524.278	506.267	410.231	392.22
PE (Phosphatidylethanolamine)	PE 35:6	PE 13:1-22:5	21;25	34;39	720.46	140.012	196.038	211.17	329.248	526.293	508.283	408.215	390.205
PE (Phosphatidylethanolamine)	PE 35:6	PE 15:1-20:5	21;25	34;39	720.46	140.012	196.038	239.201	301.217	498.262	480.252	436.247	418.236
PE (Phosphatidylethanolamine)	PE 35:6	PE 19:2-16:4	21;25	34;39	720.46	140.012	196.038	293.248	247.17	444.215	426.205	490.293	472.283
PE (Phosphatidylethanolamine)	PE 35:6	PE 17:1-18:5	21;25	34;39	720.46	140.012	196.038	267.232	273.185	470.231	452.22	464.278	446.267
PE (Phosphatidylethanolamine)	PE 35:6	PE 17:2-18:4	21;25	34;39	720.46	140.012	196.038	265.217	275.201	472.247	454.236	462.262	444.252
PE (Phosphatidylethanolamine)	PE 35:5	PE 13:0-22:5	21;25	34;39	722.476	140.012	196.038	213.185	329.248	526.293	508.283	410.231	392.22
PE (Phosphatidylethanolamine)	PE 35:5	PE 13:1-22:4	21;25	34;39	722.476	140.012	196.038	211.17	331.264	528.309	510.299	408.215	390.205
PE (Phosphatidylethanolamine)	PE 35:5	PE 15:0-20:5	21;25	34;39	722.476	140.012	196.038	241.217	301.217	498.262	480.252	438.262	420.252
PE (Phosphatidylethanolamine)	PE 35:5	PE 15:1-20:4	21;25	34;39	722.476	140.012	196.038	239.201	303.232	500.278	482.267	436.247	418.236
PE (Phosphatidylethanolamine)	PE 35:5	PE 19:2-16:3	21;25	34;39	722.476	140.012	196.038	293.248	249.185	446.231	428.22	490.293	472.283
PE (Phosphatidylethanolamine)	PE 35:5	PE 19:1-16:4	21;25	34;39	722.476	140.012	196.038	295.264	247.17	444.215	426.205	492.309	474.299
PE (Phosphatidylethanolamine)	PE 35:5	PE 17:0-18:5	21;25	34;39	722.476	140.012	196.038	269.248	273.185	470.231	452.22	466.293	448.283
PE (Phosphatidylethanolamine)	PE 35:5	PE 17:1-18:4	21;25	34;39	722.476	140.012	196.038	267.232	275.201	472.247	454.236	464.278	446.267
PE (Phosphatidylethanolamine)	PE 35:5	PE 17:2-18:3	21;25	34;39	722.476	140.012	196.038	265.217	277.217	474.262	456.252	462.262	444.252
PE (Phosphatidylethanolamine)	PE 35:4	PE 9:0-26:4	21;25	34;39	724.492	140.012	196.038	157.123	387.326	584.372	566.361	354.168	336.158
PE (Phosphatidylethanolamine)	PE 35:4	PE 11:0-24:4	21;25	34;39	724.492	140.012	196.038	185.154	359.295	556.34	538.33	382.2	364.189
PE (Phosphatidylethanolamine)	PE 35:4	PE 13:0-22:4	21;25	34;39	724.492	140.012	196.038	213.185	331.264	528.309	510.299	410.231	392.22
PE (Phosphatidylethanolamine)	PE 35:4	PE 13:1-22:3	21;25	34;39	724.492	140.012	196.038	211.17	333.279	530.325	512.314	408.215	390.205
PE (Phosphatidylethanolamine)	PE 35:4	PE 15:0-20:4	21;25	34;39	724.492	140.012	196.038	241.217	303.232	500.278	482.267	438.262	420.252
PE (Phosphatidylethanolamine)	PE 35:4	PE 15:1-20:3	21;25	34;39	724.492	140.012	196.038	239.201	305.248	502.293	484.283	436.247	418.236
PE (Phosphatidylethanolamine)	PE 35:4	PE 16:2-19:2	21;25	34;39	724.492	140.012	196.038	251.201	293.248	490.293	472.283	448.247	430.236
PE (Phosphatidylethanolamine)	PE 35:4	PE 19:1-16:3	21;25	34;39	724.492	140.012	196.038	295.264	249.185	446.231	428.22	492.309	474.299
PE (Phosphatidylethanolamine)	PE 35:4	PE 19:0-16:4	21;25	34;39	724.492	140.012	196.038	297.279	247.17	444.215	426.205	494.325	476.314
PE (Phosphatidylethanolamine)	PE 35:4	PE 17:0-18:4	21;25	34;39	724.492	140.012	196.038	269.248	275.201	472.247	454.236	466.293	448.283
PE (Phosphatidylethanolamine)	PE 35:4	PE 17:1-18:3	21;25	34;39	724.492	140.012	196.038	267.232	277.217	474.262	456.252	464.278	446.267
PE (Phosphatidylethanolamine)	PE 35:4	PE 17:2-18:2	21;25	34;39	724.492	140.012	196.038	265.217	279.232	476.278	458.267	462.262	444.252
PE (Phosphatidylethanolamine)	PE 36:10	PE 18:5-18:5	21;25	34;39	726.413	140.012	196.038	273.185	273.185	470.231	452.22	470.231	452.22
PE (Phosphatidylethanolamine)	PE 35:3	PE 13:0-22:3	21;25	34;39	726.507	140.012	196.038	213.185	333.279	530.325	512.314	410.231	392.22
PE (Phosphatidylethanolamine)	PE 35:3	PE 13:1-22:2	21;25	34;39	726.507	140.012	196.038	211.17	335.295	532.34	514.33	408.215	390.205
PE (Phosphatidylethanolamine)	PE 35:3	PE 14:1-21:2	21;25	34;39	726.507	140.012	196.038	225.185	321.279	518.325	500.314	422.231	404.22
PE (Phosphatidylethanolamine)	PE 35:3	PE 15:0-20:3	21;25	34;39	726.507	140.012	196.038	241.217	305.248	502.294	484.283	438.262	420.252
PE (Phosphatidylethanolamine)	PE 35:3	PE 15:1-20:2	21;25	34;39	726.507	140.012	196.038	239.201	307.264	504.309	486.299	436.247	418.236
PE (Phosphatidylethanolamine)	PE 35:3	PE 16:1-19:2	21;25	34;39	726.507	140.012	196.038	253.217	293.248	490.294	472.283	450.262	432.252
PE (Phosphatidylethanolamine)	PE 35:3	PE 19:1-16:2	21;25	34;39	726.507	140.012	196.038	295.264	251.201	448.247	430.236	492.309	474.299
PE (Phosphatidylethanolamine)	PE 35:3	PE 19:0-16:3	21;25	34;39	726.507	140.012	196.038	297.279	249.185	446.231	428.22	494.325	476.314
PE (Phosphatidylethanolamine)	PE 35:3	PE 17:0-18:3	21;25	34;39	726.507	140.012	196.038	269.248	277.217	474.262	456.252	466.294	448.283
PE (Phosphatidylethanolamine)	PE 35:3	PE 17:1-18:2	21;25	34;39	726.507	140.012	196.038	267.232	279.232	476.278	458.267	464.278	446.267
PE (Phosphatidylethanolamine)	PE 35:3	PE 18:1-17:2	21;25	34;39	726.507	140.012	196.038	281.248	265.217	462.262	444.252	478.294	460.283
PE (Phosphatidylethanolamine)	PE 36:9	PE 16:4-20:5	21;25	34;39	728.429	140.012	196.038	247.17	301.217	498.262	480.252	444.215	426.205
PE (Phosphatidylethanolamine)	PE 36:9	PE 18:4-18:5	21;25	34;39	728.429	140.012	196.038	275.201	273.185	470.231	452.22	472.247	454.236
PE (Phosphatidylethanolamine)	PE 35:2	PE 9:0-26:2	21;25	34;39	728.523	140.012	196.038	157.123	391.357	588.403	570.392	354.168	336.158
PE (Phosphatidylethanolamine)	PE 35:2	PE 11:0-24:2	21;25	34;39	728.523	140.012	196.038	185.154	363.326	560.372	542.361	382.2	364.189
PE (Phosphatidylethanolamine)	PE 35:2	PE 13:0-22:2	21;25	34;39	728.523	140.012	196.038	213.185	335.295	532.34	514.33	410.231	392.22
PE (Phosphatidylethanolamine)	PE 35:2	PE 13:1-22:1	21;25	34;39	728.523	140.012	196.038	211.17	337.31	534.356	516.346	408.215	390.205
PE (Phosphatidylethanolamine)	PE 35:2	PE 14:0-21:2	21;25	34;39	728.523	140.012	196.038	227.201	321.279	518.325	500.314	424.247	406.236
PE (Phosphatidylethanolamine)	PE 35:2	PE 14:1-21:1	21;25	34;39	728.523	140.012	196.038	225.185	323.295	520.34	502.33	422.231	404.22
PE (Phosphatidylethanolamine)	PE 35:2	PE 15:0-20:2	21;25	34;39	728.523	140.012	196.038	241.217	307.264	504.309	486.299	438.262	420.252
PE (Phosphatidylethanolamine)	PE 35:2	PE 15:1-20:1	21;25	34;39	728.523	140.012	196.038	239.201	309.279	506.325	488.314	436.247	418.236
PE (Phosphatidylethanolamine)	PE 35:2	PE 16:0-19:2	21;25	34;39	728.523	140.012	196.038	255.232	293.248	490.294	472.283	452.278	434.267
PE (Phosphatidylethanolamine)	PE 35:2	PE 16:1-19:1	21;25	34;39	728.523	140.012	196.038	253.217	295.264	492.309	474.299	450.262	432.252
PE (Phosphatidylethanolamine)	PE 35:2	PE 19:0-16:2	21;25	34;39	728.523	140.012	196.038	297.279	251.201	448.247	430.236	494.325	476.314
PE (Phosphatidylethanolamine)	PE 35:2	PE 17:0-18:2	21;25	34;39	728.523	140.012	196.038	269.248	279.232	476.278	458.267	466.294	448.283
PE (Phosphatidylethanolamine)	PE 35:2	PE 17:1-18:1	21;25	34;39	728.523	140.012	196.038	267.232	281.248	478.294	460.283	464.278	446.267
PE (Phosphatidylethanolamine)	PE 35:2	PE 18:0-17:2	21;25	34;39	728.523	140.012	196.038	283.264	265.217	462.262	444.252	480.309	462.299
PE (Phosphatidylethanolamine)	PE 36:8	PE 16:3-20:5	21;25	34;39	730.445	140.012	196.038	249.185	301.217	498.262	480.252	446.231	428.22
PE (Phosphatidylethanolamine)	PE 36:8	PE 16:4-20:4	21;25	34;39	730.445	140.012	196.038	247.17	303.232	500.278	482.267	444.215	426.205
PE (Phosphatidylethanolamine)	PE 36:8	PE 18:3-18:5	21;25	34;39	730.445	140.012	196.038	277.217	273.185	470.231	452.22	474.262	456.252
PE (Phosphatidylethanolamine)	PE 36:8	PE 18:4-18:4	21;25	34;39	730.445	140.012	196.038	275.201	275.201	472.247	454.236	472.247	454.236
PE (Phosphatidylethanolamine)	PE 35:1	PE 9:0-26:1	21;25	34;39	730.539	140.012	196.038	157.123	393.373	590.419	572.408	354.168	336.158
PE (Phosphatidylethanolamine)	PE 35:1	PE 11:0-24:1	21;25	34;39	730.539	140.012	196.038	185.154	365.342	562.387	544.377	382.2	364.189
PE (Phosphatidylethanolamine)	PE 35:1	PE 13:0-22:1	21;25	34;39	730.539	140.012	196.038	213.185	337.31	534.356	516.346	410.231	392.22
PE (Phosphatidylethanolamine)	PE 35:1	PE 22:0-13:1	21;25	34;39	730.539	140.012	196.038	339.326	211.17	408.215	390.205	536.372	518.361
PE (Phosphatidylethanolamine)	PE 35:1	PE 14:0-21:1	21;25	34;39	730.539	140.012	196.038	227.201	323.295	520.34	502.33	424.247	406.236
PE (Phosphatidylethanolamine)	PE 35:1	PE 21:0-14:1	21;25	34;39	730.539	140.012	196.038	325.31	225.185	422.231	404.22	522.356	504.346
PE (Phosphatidylethanolamine)	PE 35:1	PE 15:0-20:1	21;25	34;39	730.539	140.012	196.038	241.217	309.279	506.325	488.314	438.262	420.252
PE (Phosphatidylethanolamine)	PE 35:1	PE 20:0-15:1	21;25	34;39	730.539	140.012	196.038	311.295	239.201	436.247	418.236	508.34	490.33
PE (Phosphatidylethanolamine)	PE 35:1	PE 16:0-19:1	21;25	34;39	730.539	140.012	196.038	255.232	295.264	492.309	474.299	452.278	434.267
PE (Phosphatidylethanolamine)	PE 35:1	PE 19:0-16:1	21;25	34;39	730.539	140.012	196.038	297.279	253.217	450.262	432.252	494.325	476.314
PE (Phosphatidylethanolamine)	PE 35:1	PE 17:0-18:1	21;25	34;39	730.539	140.012	196.038	269.248	281.248	478.294	460.283	466.294	448.283
PE (Phosphatidylethanolamine)	PE 35:1	PE 18:0-17:1	21;25	34;39	730.539	140.012	196.038	283.264	267.232	464.278	446.267	480.309	462.299
PE (Phosphatidylethanolamine)	PE 36:7	PE 14:1-22:6	21;25	34;39	732.46	140.012	196.038	225.185	327.232	524.278	506.267	422.231	404.22
PE (Phosphatidylethanolamine)	PE 36:7	PE 16:2-20:5	21;25	34;39	732.46	140.012	196.038	251.201	301.217	498.262	480.252	448.247	430.236
PE (Phosphatidylethanolamine)	PE 36:7	PE 16:3-20:4	21;25	34;39	732.46	140.012	196.038	249.185	303.232	500.278	482.267	446.231	428.22
PE (Phosphatidylethanolamine)	PE 36:7	PE 20:3-16:4	21;25	34;39	732.46	140.012	196.038	305.248	247.17	444.215	426.205	502.293	484.283
PE (Phosphatidylethanolamine)	PE 36:7	PE 18:2-18:5	21;25	34;39	732.46	140.012	196.038	279.232	273.185	470.231	452.22	476.278	458.267
PE (Phosphatidylethanolamine)	PE 36:7	PE 18:3-18:4	21;25	34;39	732.46	140.012	196.038	277.217	275.201	472.247	454.236	474.262	456.252
PE (Phosphatidylethanolamine)	PE 35:0	PE 8:0-27:0	21;25	34;39	732.554	140.012	196.038	143.107	409.404	606.45	588.439	340.153	322.142
PE (Phosphatidylethanolamine)	PE 35:0	PE 9:0-26:0	21;25	34;39	732.554	140.012	196.038	157.123	395.389	592.434	574.424	354.168	336.158
PE (Phosphatidylethanolamine)	PE 35:0	PE 10:0-25:0	21;25	34;39	732.554	140.012	196.038	171.138	381.373	578.419	560.408	368.184	350.173
PE (Phosphatidylethanolamine)	PE 35:0	PE 11:0-24:0	21;25	34;39	732.554	140.012	196.038	185.154	367.357	564.403	546.392	382.2	364.189
PE (Phosphatidylethanolamine)	PE 35:0	PE 12:0-23:0	21;25	34;39	732.554	140.012	196.038	199.17	353.342	550.387	532.377	396.215	378.205
PE (Phosphatidylethanolamine)	PE 35:0	PE 13:0-22:0	21;25	34;39	732.554	140.012	196.038	213.185	339.326	536.372	518.361	410.231	392.22
PE (Phosphatidylethanolamine)	PE 35:0	PE 14:0-21:0	21;25	34;39	732.554	140.012	196.038	227.201	325.31	522.356	504.346	424.247	406.236
PE (Phosphatidylethanolamine)	PE 35:0	PE 15:0-20:0	21;25	34;39	732.554	140.012	196.038	241.217	311.295	508.34	490.33	438.262	420.252
PE (Phosphatidylethanolamine)	PE 35:0	PE 16:0-19:0	21;25	34;39	732.554	140.012	196.038	255.232	297.279	494.325	476.314	452.278	434.267
PE (Phosphatidylethanolamine)	PE 35:0	PE 17:0-18:0	21;25	34;39	732.554	140.012	196.038	269.248	283.264	480.309	462.299	466.294	448.283
PE (Phosphatidylethanolamine)	PE 36:6	PE 14:0-22:6	21;25	34;39	734.476	140.012	196.038	227.201	327.232	524.278	506.267	424.247	406.236
PE (Phosphatidylethanolamine)	PE 36:6	PE 14:1-22:5	21;25	34;39	734.476	140.012	196.038	225.185	329.248	526.293	508.283	422.231	404.22
PE (Phosphatidylethanolamine)	PE 36:6	PE 16:1-20:5	21;25	34;39	734.476	140.012	196.038	253.217	301.217	498.262	480.252	450.262	432.252
PE (Phosphatidylethanolamine)	PE 36:6	PE 16:2-20:4	21;25	34;39	734.476	140.012	196.038	251.201	303.232	500.278	482.267	448.247	430.236
PE (Phosphatidylethanolamine)	PE 36:6	PE 16:3-20:3	21;25	34;39	734.476	140.012	196.038	249.185	305.248	502.293	484.283	446.231	428.22
PE (Phosphatidylethanolamine)	PE 36:6	PE 20:2-16:4	21;25	34;39	734.476	140.012	196.038	307.264	247.17	444.215	426.205	504.309	486.299
PE (Phosphatidylethanolamine)	PE 36:6	PE 18:1-18:5	21;25	34;39	734.476	140.012	196.038	281.248	273.185	470.231	452.22	478.293	460.283
PE (Phosphatidylethanolamine)	PE 36:6	PE 18:2-18:4	21;25	34;39	734.476	140.012	196.038	279.232	275.201	472.247	454.236	476.278	458.267
PE (Phosphatidylethanolamine)	PE 36:6	PE 18:3-18:3	21;25	34;39	734.476	140.012	196.038	277.217	277.217	474.262	456.252	474.262	456.252
PE (Phosphatidylethanolamine)	PE 36:5	PE 14:0-22:5	21;25	34;39	736.492	140.012	196.038	227.201	329.248	526.293	508.283	424.247	406.236
PE (Phosphatidylethanolamine)	PE 36:5	PE 14:1-22:4	21;25	34;39	736.492	140.012	196.038	225.185	331.264	528.309	510.299	422.231	404.22
PE (Phosphatidylethanolamine)	PE 36:5	PE 16:0-20:5	21;25	34;39	736.492	140.012	196.038	255.232	301.217	498.262	480.252	452.278	434.267
PE (Phosphatidylethanolamine)	PE 36:5	PE 16:1-20:4	21;25	34;39	736.492	140.012	196.038	253.217	303.232	500.278	482.267	450.262	432.252
PE (Phosphatidylethanolamine)	PE 36:5	PE 16:2-20:3	21;25	34;39	736.492	140.012	196.038	251.201	305.248	502.293	484.283	448.247	430.236
PE (Phosphatidylethanolamine)	PE 36:5	PE 20:2-16:3	21;25	34;39	736.492	140.012	196.038	307.264	249.185	446.231	428.22	504.309	486.299
PE (Phosphatidylethanolamine)	PE 36:5	PE 20:1-16:4	21;25	34;39	736.492	140.012	196.038	309.279	247.17	444.215	426.205	506.325	488.314
PE (Phosphatidylethanolamine)	PE 36:5	PE 18:0-18:5	21;25	34;39	736.492	140.012	196.038	283.264	273.185	470.231	452.22	480.309	462.299
PE (Phosphatidylethanolamine)	PE 36:5	PE 18:1-18:4	21;25	34;39	736.492	140.012	196.038	281.248	275.201	472.247	454.236	478.293	460.283
PE (Phosphatidylethanolamine)	PE 36:5	PE 18:2-18:3	21;25	34;39	736.492	140.012	196.038	279.232	277.217	474.262	456.252	476.278	458.267
PE (Phosphatidylethanolamine)	PE 36:4	PE 10:0-26:4	21;25	34;39	738.507	140.012	196.038	171.138	387.326	584.372	566.361	368.184	350.173
PE (Phosphatidylethanolamine)	PE 36:4	PE 12:0-24:4	21;25	34;39	738.507	140.012	196.038	199.17	359.295	556.34	538.33	396.215	378.205
PE (Phosphatidylethanolamine)	PE 36:4	PE 14:0-22:4	21;25	34;39	738.507	140.012	196.038	227.201	331.264	528.309	510.299	424.247	406.236
PE (Phosphatidylethanolamine)	PE 36:4	PE 14:1-22:3	21;25	34;39	738.507	140.012	196.038	225.185	333.279	530.325	512.314	422.231	404.22
PE (Phosphatidylethanolamine)	PE 36:4	PE 16:0-20:4	21;25	34;39	738.507	140.012	196.038	255.232	303.232	500.278	482.267	452.278	434.267
PE (Phosphatidylethanolamine)	PE 36:4	PE 16:1-20:3	21;25	34;39	738.507	140.012	196.038	253.217	305.248	502.294	484.283	450.262	432.252
PE (Phosphatidylethanolamine)	PE 36:4	PE 16:2-20:2	21;25	34;39	738.507	140.012	196.038	251.201	307.264	504.309	486.299	448.247	430.236
PE (Phosphatidylethanolamine)	PE 36:4	PE 20:1-16:3	21;25	34;39	738.507	140.012	196.038	309.279	249.185	446.231	428.22	506.325	488.314
PE (Phosphatidylethanolamine)	PE 36:4	PE 20:0-16:4	21;25	34;39	738.507	140.012	196.038	311.295	247.17	444.215	426.205	508.34	490.33
PE (Phosphatidylethanolamine)	PE 36:4	PE 17:2-19:2	21;25	34;39	738.507	140.012	196.038	265.217	293.248	490.294	472.283	462.262	444.252
PE (Phosphatidylethanolamine)	PE 36:4	PE 18:0-18:4	21;25	34;39	738.507	140.012	196.038	283.264	275.201	472.247	454.236	480.309	462.299
PE (Phosphatidylethanolamine)	PE 36:4	PE 18:1-18:3	21;25	34;39	738.507	140.012	196.038	281.248	277.217	474.262	456.252	478.294	460.283
PE (Phosphatidylethanolamine)	PE 36:4	PE 18:2-18:2	21;25	34;39	738.507	140.012	196.038	279.232	279.232	476.278	458.267	476.278	458.267
PE (Phosphatidylethanolamine)	PE 36:3	PE 14:0-22:3	21;25	34;39	740.523	140.012	196.038	227.201	333.279	530.325	512.314	424.247	406.236
PE (Phosphatidylethanolamine)	PE 36:3	PE 14:1-22:2	21;25	34;39	740.523	140.012	196.038	225.185	335.295	532.34	514.33	422.231	404.22
PE (Phosphatidylethanolamine)	PE 36:3	PE 15:1-21:2	21;25	34;39	740.523	140.012	196.038	239.201	321.279	518.325	500.314	436.247	418.236
PE (Phosphatidylethanolamine)	PE 36:3	PE 16:0-20:3	21;25	34;39	740.523	140.012	196.038	255.232	305.248	502.294	484.283	452.278	434.267
PE (Phosphatidylethanolamine)	PE 36:3	PE 16:1-20:2	21;25	34;39	740.523	140.012	196.038	253.217	307.264	504.309	486.299	450.262	432.252
PE (Phosphatidylethanolamine)	PE 36:3	PE 20:1-16:2	21;25	34;39	740.523	140.012	196.038	309.279	251.201	448.247	430.236	506.325	488.314
PE (Phosphatidylethanolamine)	PE 36:3	PE 20:0-16:3	21;25	34;39	740.523	140.012	196.038	311.295	249.185	446.231	428.22	508.34	490.33
PE (Phosphatidylethanolamine)	PE 36:3	PE 17:1-19:2	21;25	34;39	740.523	140.012	196.038	267.232	293.248	490.294	472.283	464.278	446.267
PE (Phosphatidylethanolamine)	PE 36:3	PE 19:1-17:2	21;25	34;39	740.523	140.012	196.038	295.264	265.217	462.262	444.252	492.309	474.299
PE (Phosphatidylethanolamine)	PE 36:3	PE 18:0-18:3	21;25	34;39	740.523	140.012	196.038	283.264	277.217	474.262	456.252	480.309	462.299
PE (Phosphatidylethanolamine)	PE 36:3	PE 18:1-18:2	21;25	34;39	740.523	140.012	196.038	281.248	279.232	476.278	458.267	478.294	460.283
PE (Phosphatidylethanolamine)	PE 36:2	PE 10:0-26:2	21;25	34;39	742.539	140.012	196.038	171.138	391.357	588.403	570.392	368.184	350.173
PE (Phosphatidylethanolamine)	PE 36:2	PE 12:0-24:2	21;25	34;39	742.539	140.012	196.038	199.17	363.326	560.372	542.361	396.215	378.205
PE (Phosphatidylethanolamine)	PE 36:2	PE 14:0-22:2	21;25	34;39	742.539	140.012	196.038	227.201	335.295	532.34	514.33	424.247	406.236
PE (Phosphatidylethanolamine)	PE 36:2	PE 14:1-22:1	21;25	34;39	742.539	140.012	196.038	225.185	337.31	534.356	516.346	422.231	404.22
PE (Phosphatidylethanolamine)	PE 36:2	PE 15:0-21:2	21;25	34;39	742.539	140.012	196.038	241.217	321.279	518.325	500.314	438.262	420.252
PE (Phosphatidylethanolamine)	PE 36:2	PE 15:1-21:1	21;25	34;39	742.539	140.012	196.038	239.201	323.295	520.34	502.33	436.247	418.236
PE (Phosphatidylethanolamine)	PE 36:2	PE 16:0-20:2	21;25	34;39	742.539	140.012	196.038	255.232	307.264	504.309	486.299	452.278	434.267
PE (Phosphatidylethanolamine)	PE 36:2	PE 16:1-20:1	21;25	34;39	742.539	140.012	196.038	253.217	309.279	506.325	488.314	450.262	432.252
PE (Phosphatidylethanolamine)	PE 36:2	PE 20:0-16:2	21;25	34;39	742.539	140.012	196.038	311.295	251.201	448.247	430.236	508.34	490.33
PE (Phosphatidylethanolamine)	PE 36:2	PE 17:0-19:2	21;25	34;39	742.539	140.012	196.038	269.248	293.248	490.294	472.283	466.294	448.283
PE (Phosphatidylethanolamine)	PE 36:2	PE 17:1-19:1	21;25	34;39	742.539	140.012	196.038	267.232	295.264	492.309	474.299	464.278	446.267
PE (Phosphatidylethanolamine)	PE 36:2	PE 19:0-17:2	21;25	34;39	742.539	140.012	196.038	297.279	265.217	462.262	444.252	494.325	476.314
PE (Phosphatidylethanolamine)	PE 36:2	PE 18:0-18:2	21;25	34;39	742.539	140.012	196.038	283.264	279.232	476.278	458.267	480.309	462.299
PE (Phosphatidylethanolamine)	PE 36:2	PE 18:1-18:1	21;25	34;39	742.539	140.012	196.038	281.248	281.248	478.294	460.283	478.294	460.283
PE (Phosphatidylethanolamine)	PE 36:1	PE 10:0-26:1	21;25	34;39	744.554	140.012	196.038	171.138	393.373	590.419	572.408	368.184	350.173
PE (Phosphatidylethanolamine)	PE 36:1	PE 12:0-24:1	21;25	34;39	744.554	140.012	196.038	199.17	365.342	562.387	544.377	396.215	378.205
PE (Phosphatidylethanolamine)	PE 36:1	PE 23:0-13:1	21;25	34;39	744.554	140.012	196.038	353.342	211.17	408.215	390.205	550.387	532.377
PE (Phosphatidylethanolamine)	PE 36:1	PE 14:0-22:1	21;25	34;39	744.554	140.012	196.038	227.201	337.31	534.356	516.346	424.247	406.236
PE (Phosphatidylethanolamine)	PE 36:1	PE 22:0-14:1	21;25	34;39	744.554	140.012	196.038	339.326	225.185	422.231	404.22	536.372	518.361
PE (Phosphatidylethanolamine)	PE 36:1	PE 15:0-21:1	21;25	34;39	744.554	140.012	196.038	241.217	323.295	520.34	502.33	438.262	420.252
PE (Phosphatidylethanolamine)	PE 36:1	PE 21:0-15:1	21;25	34;39	744.554	140.012	196.038	325.31	239.201	436.247	418.236	522.356	504.346
PE (Phosphatidylethanolamine)	PE 36:1	PE 16:0-20:1	21;25	34;39	744.554	140.012	196.038	255.232	309.279	506.325	488.314	452.278	434.267
PE (Phosphatidylethanolamine)	PE 36:1	PE 20:0-16:1	21;25	34;39	744.554	140.012	196.038	311.295	253.217	450.262	432.252	508.34	490.33
PE (Phosphatidylethanolamine)	PE 36:1	PE 17:0-19:1	21;25	34;39	744.554	140.012	196.038	269.248	295.264	492.309	474.299	466.294	448.283
PE (Phosphatidylethanolamine)	PE 36:1	PE 19:0-17:1	21;25	34;39	744.554	140.012	196.038	297.279	267.232	464.278	446.267	494.325	476.314
PE (Phosphatidylethanolamine)	PE 36:1	PE 18:0-18:1	21;25	34;39	744.554	140.012	196.038	283.264	281.248	478.294	460.283	480.309	462.299
PE (Phosphatidylethanolamine)	PE 37:7	PE 15:1-22:6	21;25	34;39	746.476	140.012	196.038	239.201	327.232	524.278	506.267	436.247	418.236
PE (Phosphatidylethanolamine)	PE 37:7	PE 17:2-20:5	21;25	34;39	746.476	140.012	196.038	265.217	301.217	498.262	480.252	462.262	444.252
PE (Phosphatidylethanolamine)	PE 37:7	PE 19:2-18:5	21;25	34;39	746.476	140.012	196.038	293.248	273.185	470.231	452.22	490.293	472.283
PE (Phosphatidylethanolamine)	PE 36:0	PE 9:0-27:0	21;25	34;39	746.57	140.012	196.038	157.123	409.404	606.45	588.439	354.168	336.158
PE (Phosphatidylethanolamine)	PE 36:0	PE 10:0-26:0	21;25	34;39	746.57	140.012	196.038	171.138	395.389	592.434	574.424	368.184	350.174
PE (Phosphatidylethanolamine)	PE 36:0	PE 11:0-25:0	21;25	34;39	746.57	140.012	196.038	185.154	381.373	578.419	560.408	382.2	364.189
PE (Phosphatidylethanolamine)	PE 36:0	PE 12:0-24:0	21;25	34;39	746.57	140.012	196.038	199.17	367.357	564.403	546.392	396.215	378.205
PE (Phosphatidylethanolamine)	PE 36:0	PE 13:0-23:0	21;25	34;39	746.57	140.012	196.038	213.185	353.342	550.387	532.377	410.231	392.22
PE (Phosphatidylethanolamine)	PE 36:0	PE 14:0-22:0	21;25	34;39	746.57	140.012	196.038	227.201	339.326	536.372	518.361	424.247	406.236
PE (Phosphatidylethanolamine)	PE 36:0	PE 15:0-21:0	21;25	34;39	746.57	140.012	196.038	241.217	325.31	522.356	504.346	438.262	420.252
PE (Phosphatidylethanolamine)	PE 36:0	PE 16:0-20:0	21;25	34;39	746.57	140.012	196.038	255.232	311.295	508.34	490.33	452.278	434.267
PE (Phosphatidylethanolamine)	PE 36:0	PE 17:0-19:0	21;25	34;39	746.57	140.012	196.038	269.248	297.279	494.325	476.314	466.294	448.283
PE (Phosphatidylethanolamine)	PE 36:0	PE 18:0-18:0	21;25	34;39	746.57	140.012	196.038	283.264	283.264	480.309	462.299	480.309	462.299
PE (Phosphatidylethanolamine)	PE 37:6	PE 15:0-22:6	21;25	34;39	748.492	140.012	196.038	241.217	327.232	524.278	506.267	438.262	420.252
PE (Phosphatidylethanolamine)	PE 37:6	PE 15:1-22:5	21;25	34;39	748.492	140.012	196.038	239.201	329.248	526.293	508.283	436.247	418.236
PE (Phosphatidylethanolamine)	PE 37:6	PE 21:2-16:4	21;25	34;39	748.492	140.012	196.038	321.279	247.17	444.215	426.205	518.325	500.314
PE (Phosphatidylethanolamine)	PE 37:6	PE 17:1-20:5	21;25	34;39	748.492	140.012	196.038	267.232	301.217	498.262	480.252	464.278	446.267
PE (Phosphatidylethanolamine)	PE 37:6	PE 17:2-20:4	21;25	34;39	748.492	140.012	196.038	265.217	303.232	500.278	482.267	462.262	444.252
PE (Phosphatidylethanolamine)	PE 37:6	PE 19:2-18:4	21;25	34;39	748.492	140.012	196.038	293.248	275.201	472.247	454.236	490.293	472.283
PE (Phosphatidylethanolamine)	PE 37:6	PE 19:1-18:5	21;25	34;39	748.492	140.012	196.038	295.264	273.185	470.231	452.22	492.309	474.299
PE (Phosphatidylethanolamine)	PE 37:5	PE 13:1-24:4	21;25	34;39	750.507	140.012	196.038	211.17	359.295	556.34	538.33	408.215	390.205
PE (Phosphatidylethanolamine)	PE 37:5	PE 15:0-22:5	21;25	34;39	750.507	140.012	196.038	241.217	329.248	526.294	508.283	438.262	420.252
PE (Phosphatidylethanolamine)	PE 37:5	PE 15:1-22:4	21;25	34;39	750.507	140.012	196.038	239.201	331.264	528.309	510.299	436.247	418.236
PE (Phosphatidylethanolamine)	PE 37:5	PE 21:2-16:3	21;25	34;39	750.507	140.012	196.038	321.279	249.185	446.231	428.22	518.325	500.314
PE (Phosphatidylethanolamine)	PE 37:5	PE 21:1-16:4	21;25	34;39	750.507	140.012	196.038	323.295	247.17	444.215	426.205	520.34	502.33
PE (Phosphatidylethanolamine)	PE 37:5	PE 17:0-20:5	21;25	34;39	750.507	140.012	196.038	269.248	301.217	498.262	480.252	466.294	448.283
PE (Phosphatidylethanolamine)	PE 37:5	PE 17:1-20:4	21;25	34;39	750.507	140.012	196.038	267.232	303.232	500.278	482.267	464.278	446.267
PE (Phosphatidylethanolamine)	PE 37:5	PE 17:2-20:3	21;25	34;39	750.507	140.012	196.038	265.217	305.248	502.294	484.283	462.262	444.252
PE (Phosphatidylethanolamine)	PE 37:5	PE 19:2-18:3	21;25	34;39	750.507	140.012	196.038	293.248	277.217	474.262	456.252	490.294	472.283
PE (Phosphatidylethanolamine)	PE 37:5	PE 19:1-18:4	21;25	34;39	750.507	140.012	196.038	295.264	275.201	472.247	454.236	492.309	474.299
PE (Phosphatidylethanolamine)	PE 37:5	PE 19:0-18:5	21;25	34;39	750.507	140.012	196.038	297.279	273.185	470.231	452.22	494.325	476.314
PE (Phosphatidylethanolamine)	PE 37:4	PE 11:0-26:4	21;25	34;39	752.523	140.012	196.038	185.154	387.326	584.372	566.361	382.2	364.189
PE (Phosphatidylethanolamine)	PE 37:4	PE 13:0-24:4	21;25	34;39	752.523	140.012	196.038	213.185	359.295	556.34	538.33	410.231	392.22
PE (Phosphatidylethanolamine)	PE 37:4	PE 15:0-22:4	21;25	34;39	752.523	140.012	196.038	241.217	331.264	528.309	510.299	438.262	420.252
PE (Phosphatidylethanolamine)	PE 37:4	PE 15:1-22:3	21;25	34;39	752.523	140.012	196.038	239.201	333.279	530.325	512.314	436.247	418.236
PE (Phosphatidylethanolamine)	PE 37:4	PE 16:2-21:2	21;25	34;39	752.523	140.012	196.038	251.201	321.279	518.325	500.314	448.247	430.236
PE (Phosphatidylethanolamine)	PE 37:4	PE 21:1-16:3	21;25	34;39	752.523	140.012	196.038	323.295	249.185	446.231	428.22	520.34	502.33
PE (Phosphatidylethanolamine)	PE 37:4	PE 21:0-16:4	21;25	34;39	752.523	140.012	196.038	325.31	247.17	444.215	426.205	522.356	504.346
PE (Phosphatidylethanolamine)	PE 37:4	PE 17:0-20:4	21;25	34;39	752.523	140.012	196.038	269.248	303.232	500.278	482.267	466.294	448.283
PE (Phosphatidylethanolamine)	PE 37:4	PE 17:1-20:3	21;25	34;39	752.523	140.012	196.038	267.232	305.248	502.294	484.283	464.278	446.267
PE (Phosphatidylethanolamine)	PE 37:4	PE 17:2-20:2	21;25	34;39	752.523	140.012	196.038	265.217	307.264	504.309	486.299	462.262	444.252
PE (Phosphatidylethanolamine)	PE 37:4	PE 18:2-19:2	21;25	34;39	752.523	140.012	196.038	279.232	293.248	490.294	472.283	476.278	458.267
PE (Phosphatidylethanolamine)	PE 37:4	PE 19:1-18:3	21;25	34;39	752.523	140.012	196.038	295.264	277.217	474.262	456.252	492.309	474.299
PE (Phosphatidylethanolamine)	PE 37:4	PE 19:0-18:4	21;25	34;39	752.523	140.012	196.038	297.279	275.201	472.247	454.236	494.325	476.314
PE (Phosphatidylethanolamine)	PE 38:10	PE 16:4-22:6	21;25	34;39	754.445	140.012	196.038	247.17	327.232	524.278	506.267	444.215	426.205
PE (Phosphatidylethanolamine)	PE 38:10	PE 18:5-20:5	21;25	34;39	754.445	140.012	196.038	273.185	301.217	498.262	480.252	470.231	452.22
PE (Phosphatidylethanolamine)	PE 37:3	PE 13:1-24:2	21;25	34;39	754.539	140.012	196.038	211.17	363.326	560.372	542.361	408.215	390.205
PE (Phosphatidylethanolamine)	PE 37:3	PE 15:0-22:3	21;25	34;39	754.539	140.012	196.038	241.217	333.279	530.325	512.314	438.262	420.252
PE (Phosphatidylethanolamine)	PE 37:3	PE 15:1-22:2	21;25	34;39	754.539	140.012	196.038	239.201	335.295	532.34	514.33	436.247	418.236
PE (Phosphatidylethanolamine)	PE 37:3	PE 16:1-21:2	21;25	34;39	754.539	140.012	196.038	253.217	321.279	518.325	500.314	450.262	432.252
PE (Phosphatidylethanolamine)	PE 37:3	PE 21:1-16:2	21;25	34;39	754.539	140.012	196.038	323.295	251.201	448.247	430.236	520.34	502.33
PE (Phosphatidylethanolamine)	PE 37:3	PE 21:0-16:3	21;25	34;39	754.539	140.012	196.038	325.31	249.185	446.231	428.22	522.356	504.346
PE (Phosphatidylethanolamine)	PE 37:3	PE 17:0-20:3	21;25	34;39	754.539	140.012	196.038	269.248	305.248	502.294	484.283	466.294	448.283
PE (Phosphatidylethanolamine)	PE 37:3	PE 17:1-20:2	21;25	34;39	754.539	140.012	196.038	267.232	307.264	504.309	486.299	464.278	446.267
PE (Phosphatidylethanolamine)	PE 37:3	PE 20:1-17:2	21;25	34;39	754.539	140.012	196.038	309.279	265.217	462.262	444.252	506.325	488.314
PE (Phosphatidylethanolamine)	PE 37:3	PE 18:1-19:2	21;25	34;39	754.539	140.012	196.038	281.248	293.248	490.294	472.283	478.294	460.283
PE (Phosphatidylethanolamine)	PE 37:3	PE 19:1-18:2	21;25	34;39	754.539	140.012	196.038	295.264	279.232	476.278	458.267	492.309	474.299
PE (Phosphatidylethanolamine)	PE 37:3	PE 19:0-18:3	21;25	34;39	754.539	140.012	196.038	297.279	277.217	474.262	456.252	494.325	476.314
PE (Phosphatidylethanolamine)	PE 38:9	PE 16:3-22:6	21;25	34;39	756.46	140.012	196.038	249.185	327.232	524.278	506.267	446.231	428.22
PE (Phosphatidylethanolamine)	PE 38:9	PE 16:4-22:5	21;25	34;39	756.46	140.012	196.038	247.17	329.248	526.293	508.283	444.215	426.205
PE (Phosphatidylethanolamine)	PE 38:9	PE 18:4-20:5	21;25	34;39	756.46	140.012	196.038	275.201	301.217	498.262	480.252	472.247	454.236
PE (Phosphatidylethanolamine)	PE 38:9	PE 20:4-18:5	21;25	34;39	756.46	140.012	196.038	303.232	273.185	470.231	452.22	500.278	482.267
PE (Phosphatidylethanolamine)	PE 37:2	PE 11:0-26:2	21;25	34;39	756.554	140.012	196.038	185.154	391.357	588.403	570.392	382.2	364.189
PE (Phosphatidylethanolamine)	PE 37:2	PE 13:0-24:2	21;25	34;39	756.554	140.012	196.038	213.185	363.326	560.372	542.361	410.231	392.22
PE (Phosphatidylethanolamine)	PE 37:2	PE 13:1-24:1	21;25	34;39	756.554	140.012	196.038	211.17	365.342	562.387	544.377	408.215	390.205
PE (Phosphatidylethanolamine)	PE 37:2	PE 15:0-22:2	21;25	34;39	756.554	140.012	196.038	241.217	335.295	532.34	514.33	438.262	420.252
PE (Phosphatidylethanolamine)	PE 37:2	PE 15:1-22:1	21;25	34;39	756.554	140.012	196.038	239.201	337.31	534.356	516.346	436.247	418.236
PE (Phosphatidylethanolamine)	PE 37:2	PE 16:0-21:2	21;25	34;39	756.554	140.012	196.038	255.232	321.279	518.325	500.314	452.278	434.267
PE (Phosphatidylethanolamine)	PE 37:2	PE 16:1-21:1	21;25	34;39	756.554	140.012	196.038	253.217	323.295	520.34	502.33	450.262	432.252
PE (Phosphatidylethanolamine)	PE 37:2	PE 21:0-16:2	21;25	34;39	756.554	140.012	196.038	325.31	251.201	448.247	430.236	522.356	504.346
PE (Phosphatidylethanolamine)	PE 37:2	PE 17:0-20:2	21;25	34;39	756.554	140.012	196.038	269.248	307.264	504.309	486.299	466.294	448.283
PE (Phosphatidylethanolamine)	PE 37:2	PE 17:1-20:1	21;25	34;39	756.554	140.012	196.038	267.232	309.279	506.325	488.314	464.278	446.267
PE (Phosphatidylethanolamine)	PE 37:2	PE 20:0-17:2	21;25	34;39	756.554	140.012	196.038	311.295	265.217	462.262	444.252	508.34	490.33
PE (Phosphatidylethanolamine)	PE 37:2	PE 18:0-19:2	21;25	34;39	756.554	140.012	196.038	283.264	293.248	490.294	472.283	480.309	462.299
PE (Phosphatidylethanolamine)	PE 37:2	PE 18:1-19:1	21;25	34;39	756.554	140.012	196.038	281.248	295.264	492.309	474.299	478.294	460.283
PE (Phosphatidylethanolamine)	PE 37:2	PE 19:0-18:2	21;25	34;39	756.554	140.012	196.038	297.279	279.232	476.278	458.267	494.325	476.314
PE (Phosphatidylethanolamine)	PE 38:8	PE 16:2-22:6	21;25	34;39	758.476	140.012	196.038	251.201	327.232	524.278	506.267	448.247	430.236
PE (Phosphatidylethanolamine)	PE 38:8	PE 16:3-22:5	21;25	34;39	758.476	140.012	196.038	249.185	329.248	526.293	508.283	446.231	428.22
PE (Phosphatidylethanolamine)	PE 38:8	PE 16:4-22:4	21;25	34;39	758.476	140.012	196.038	247.17	331.264	528.309	510.299	444.215	426.205
PE (Phosphatidylethanolamine)	PE 38:8	PE 18:3-20:5	21;25	34;39	758.476	140.012	196.038	277.217	301.217	498.262	480.252	474.262	456.252
PE (Phosphatidylethanolamine)	PE 38:8	PE 18:4-20:4	21;25	34;39	758.476	140.012	196.038	275.201	303.232	500.278	482.267	472.247	454.236
PE (Phosphatidylethanolamine)	PE 38:8	PE 20:3-18:5	21;25	34;39	758.476	140.012	196.038	305.248	273.185	470.231	452.22	502.293	484.283
PE (Phosphatidylethanolamine)	PE 37:1	PE 11:0-26:1	21;25	34;39	758.57	140.012	196.038	185.154	393.373	590.419	572.408	382.2	364.189
PE (Phosphatidylethanolamine)	PE 37:1	PE 13:0-24:1	21;25	34;39	758.57	140.012	196.038	213.185	365.342	562.387	544.377	410.231	392.22
PE (Phosphatidylethanolamine)	PE 37:1	PE 24:0-13:1	21;25	34;39	758.57	140.012	196.038	367.357	211.17	408.215	390.205	564.403	546.392
PE (Phosphatidylethanolamine)	PE 37:1	PE 23:0-14:1	21;25	34;39	758.57	140.012	196.038	353.342	225.185	422.231	404.22	550.387	532.377
PE (Phosphatidylethanolamine)	PE 37:1	PE 15:0-22:1	21;25	34;39	758.57	140.012	196.038	241.217	337.31	534.356	516.346	438.262	420.252
PE (Phosphatidylethanolamine)	PE 37:1	PE 22:0-15:1	21;25	34;39	758.57	140.012	196.038	339.326	239.201	436.247	418.236	536.372	518.361
PE (Phosphatidylethanolamine)	PE 37:1	PE 16:0-21:1	21;25	34;39	758.57	140.012	196.038	255.232	323.295	520.34	502.33	452.278	434.267
PE (Phosphatidylethanolamine)	PE 37:1	PE 21:0-16:1	21;25	34;39	758.57	140.012	196.038	325.31	253.217	450.262	432.252	522.356	504.346
PE (Phosphatidylethanolamine)	PE 37:1	PE 17:0-20:1	21;25	34;39	758.57	140.012	196.038	269.248	309.279	506.325	488.314	466.294	448.283
PE (Phosphatidylethanolamine)	PE 37:1	PE 20:0-17:1	21;25	34;39	758.57	140.012	196.038	311.295	267.232	464.278	446.267	508.34	490.33
PE (Phosphatidylethanolamine)	PE 37:1	PE 18:0-19:1	21;25	34;39	758.57	140.012	196.038	283.264	295.264	492.309	474.299	480.309	462.299
PE (Phosphatidylethanolamine)	PE 37:1	PE 19:0-18:1	21;25	34;39	758.57	140.012	196.038	297.279	281.248	478.294	460.283	494.325	476.314
PE (Phosphatidylethanolamine)	PE 38:7	PE 16:1-22:6	21;25	34;39	760.492	140.012	196.038	253.217	327.232	524.278	506.267	450.262	432.252
PE (Phosphatidylethanolamine)	PE 38:7	PE 16:2-22:5	21;25	34;39	760.492	140.012	196.038	251.201	329.248	526.293	508.283	448.247	430.236
PE (Phosphatidylethanolamine)	PE 38:7	PE 16:3-22:4	21;25	34;39	760.492	140.012	196.038	249.185	331.264	528.309	510.299	446.231	428.22
PE (Phosphatidylethanolamine)	PE 38:7	PE 22:3-16:4	21;25	34;39	760.492	140.012	196.038	333.279	247.17	444.215	426.205	530.325	512.314
PE (Phosphatidylethanolamine)	PE 38:7	PE 18:2-20:5	21;25	34;39	760.492	140.012	196.038	279.232	301.217	498.262	480.252	476.278	458.267
PE (Phosphatidylethanolamine)	PE 38:7	PE 18:3-20:4	21;25	34;39	760.492	140.012	196.038	277.217	303.232	500.278	482.267	474.262	456.252
PE (Phosphatidylethanolamine)	PE 38:7	PE 20:3-18:4	21;25	34;39	760.492	140.012	196.038	305.248	275.201	472.247	454.236	502.293	484.283
PE (Phosphatidylethanolamine)	PE 38:7	PE 20:2-18:5	21;25	34;39	760.492	140.012	196.038	307.264	273.185	470.231	452.22	504.309	486.299
PE (Phosphatidylethanolamine)	PE 37:0	PE 10:0-27:0	21;25	34;39	760.586	140.012	196.038	171.138	409.404	606.45	588.439	368.184	350.174
PE (Phosphatidylethanolamine)	PE 37:0	PE 11:0-26:0	21;25	34;39	760.586	140.012	196.038	185.154	395.389	592.434	574.424	382.2	364.189
PE (Phosphatidylethanolamine)	PE 37:0	PE 12:0-25:0	21;25	34;39	760.586	140.012	196.038	199.17	381.373	578.419	560.408	396.215	378.205
PE (Phosphatidylethanolamine)	PE 37:0	PE 13:0-24:0	21;25	34;39	760.586	140.012	196.038	213.185	367.357	564.403	546.392	410.231	392.22
PE (Phosphatidylethanolamine)	PE 37:0	PE 14:0-23:0	21;25	34;39	760.586	140.012	196.038	227.201	353.342	550.387	532.377	424.247	406.236
PE (Phosphatidylethanolamine)	PE 37:0	PE 15:0-22:0	21;25	34;39	760.586	140.012	196.038	241.217	339.326	536.372	518.361	438.262	420.252
PE (Phosphatidylethanolamine)	PE 37:0	PE 16:0-21:0	21;25	34;39	760.586	140.012	196.038	255.232	325.31	522.356	504.346	452.278	434.267
PE (Phosphatidylethanolamine)	PE 37:0	PE 17:0-20:0	21;25	34;39	760.586	140.012	196.038	269.248	311.295	508.34	490.33	466.294	448.283
PE (Phosphatidylethanolamine)	PE 37:0	PE 18:0-19:0	21;25	34;39	760.586	140.012	196.038	283.264	297.279	494.325	476.314	480.309	462.299
PE (Phosphatidylethanolamine)	PE 38:6	PE 16:0-22:6	21;25	34;39	762.507	140.012	196.038	255.232	327.232	524.278	506.267	452.278	434.267
PE (Phosphatidylethanolamine)	PE 38:6	PE 16:1-22:5	21;25	34;39	762.507	140.012	196.038	253.217	329.248	526.294	508.283	450.262	432.252
PE (Phosphatidylethanolamine)	PE 38:6	PE 16:2-22:4	21;25	34;39	762.507	140.012	196.038	251.201	331.264	528.309	510.299	448.247	430.236
PE (Phosphatidylethanolamine)	PE 38:6	PE 16:3-22:3	21;25	34;39	762.507	140.012	196.038	249.185	333.279	530.325	512.314	446.231	428.22
PE (Phosphatidylethanolamine)	PE 38:6	PE 22:2-16:4	21;25	34;39	762.507	140.012	196.038	335.295	247.17	444.215	426.205	532.34	514.33
PE (Phosphatidylethanolamine)	PE 38:6	PE 18:1-20:5	21;25	34;39	762.507	140.012	196.038	281.248	301.217	498.262	480.252	478.294	460.283
PE (Phosphatidylethanolamine)	PE 38:6	PE 18:2-20:4	21;25	34;39	762.507	140.012	196.038	279.232	303.232	500.278	482.267	476.278	458.267
PE (Phosphatidylethanolamine)	PE 38:6	PE 18:3-20:3	21;25	34;39	762.507	140.012	196.038	277.217	305.248	502.294	484.283	474.262	456.252
PE (Phosphatidylethanolamine)	PE 38:6	PE 20:2-18:4	21;25	34;39	762.507	140.012	196.038	307.264	275.201	472.247	454.236	504.309	486.299
PE (Phosphatidylethanolamine)	PE 38:6	PE 20:1-18:5	21;25	34;39	762.507	140.012	196.038	309.279	273.185	470.231	452.22	506.325	488.314
PE (Phosphatidylethanolamine)	PE 38:5	PE 14:1-24:4	21;25	34;39	764.523	140.012	196.038	225.185	359.295	556.34	538.33	422.231	404.22
PE (Phosphatidylethanolamine)	PE 38:5	PE 16:0-22:5	21;25	34;39	764.523	140.012	196.038	255.232	329.248	526.294	508.283	452.278	434.267
PE (Phosphatidylethanolamine)	PE 38:5	PE 16:1-22:4	21;25	34;39	764.523	140.012	196.038	253.217	331.264	528.309	510.299	450.262	432.252
PE (Phosphatidylethanolamine)	PE 38:5	PE 16:2-22:3	21;25	34;39	764.523	140.012	196.038	251.201	333.279	530.325	512.314	448.247	430.236
PE (Phosphatidylethanolamine)	PE 38:5	PE 22:2-16:3	21;25	34;39	764.523	140.012	196.038	335.295	249.185	446.231	428.22	532.34	514.33
PE (Phosphatidylethanolamine)	PE 38:5	PE 22:1-16:4	21;25	34;39	764.523	140.012	196.038	337.31	247.17	444.215	426.205	534.356	516.346
PE (Phosphatidylethanolamine)	PE 38:5	PE 18:0-20:5	21;25	34;39	764.523	140.012	196.038	283.264	301.217	498.262	480.252	480.309	462.299
PE (Phosphatidylethanolamine)	PE 38:5	PE 18:1-20:4	21;25	34;39	764.523	140.012	196.038	281.248	303.232	500.278	482.267	478.294	460.283
PE (Phosphatidylethanolamine)	PE 38:5	PE 18:2-20:3	21;25	34;39	764.523	140.012	196.038	279.232	305.248	502.294	484.283	476.278	458.267
PE (Phosphatidylethanolamine)	PE 38:5	PE 20:2-18:3	21;25	34;39	764.523	140.012	196.038	307.264	277.217	474.262	456.252	504.309	486.299
PE (Phosphatidylethanolamine)	PE 38:5	PE 20:1-18:4	21;25	34;39	764.523	140.012	196.038	309.279	275.201	472.247	454.236	506.325	488.314
PE (Phosphatidylethanolamine)	PE 38:5	PE 20:0-18:5	21;25	34;39	764.523	140.012	196.038	311.295	273.185	470.231	452.22	508.34	490.33
PE (Phosphatidylethanolamine)	PE 38:4	PE 12:0-26:4	21;25	34;39	766.539	140.012	196.038	199.17	387.326	584.372	566.361	396.215	378.205
PE (Phosphatidylethanolamine)	PE 38:4	PE 14:0-24:4	21;25	34;39	766.539	140.012	196.038	227.201	359.295	556.34	538.33	424.247	406.236
PE (Phosphatidylethanolamine)	PE 38:4	PE 16:0-22:4	21;25	34;39	766.539	140.012	196.038	255.232	331.264	528.309	510.299	452.278	434.267
PE (Phosphatidylethanolamine)	PE 38:4	PE 16:1-22:3	21;25	34;39	766.539	140.012	196.038	253.217	333.279	530.325	512.314	450.262	432.252
PE (Phosphatidylethanolamine)	PE 38:4	PE 16:2-22:2	21;25	34;39	766.539	140.012	196.038	251.201	335.295	532.34	514.33	448.247	430.236
PE (Phosphatidylethanolamine)	PE 38:4	PE 22:1-16:3	21;25	34;39	766.539	140.012	196.038	337.31	249.185	446.231	428.22	534.356	516.346
PE (Phosphatidylethanolamine)	PE 38:4	PE 22:0-16:4	21;25	34;39	766.539	140.012	196.038	339.326	247.17	444.215	426.205	536.372	518.361
PE (Phosphatidylethanolamine)	PE 38:4	PE 17:2-21:2	21;25	34;39	766.539	140.012	196.038	265.217	321.279	518.325	500.314	462.262	444.252
PE (Phosphatidylethanolamine)	PE 38:4	PE 18:0-20:4	21;25	34;39	766.539	140.012	196.038	283.264	303.232	500.278	482.267	480.309	462.299
PE (Phosphatidylethanolamine)	PE 38:4	PE 18:1-20:3	21;25	34;39	766.539	140.012	196.038	281.248	305.248	502.294	484.283	478.294	460.283
PE (Phosphatidylethanolamine)	PE 38:4	PE 18:2-20:2	21;25	34;39	766.539	140.012	196.038	279.232	307.264	504.309	486.299	476.278	458.267
PE (Phosphatidylethanolamine)	PE 38:4	PE 20:1-18:3	21;25	34;39	766.539	140.012	196.038	309.279	277.217	474.262	456.252	506.325	488.314
PE (Phosphatidylethanolamine)	PE 38:4	PE 20:0-18:4	21;25	34;39	766.539	140.012	196.038	311.295	275.201	472.247	454.236	508.34	490.33
PE (Phosphatidylethanolamine)	PE 38:4	PE 19:2-19:2	21;25	34;39	766.539	140.012	196.038	293.248	293.248	490.294	472.283	490.294	472.283
PE (Phosphatidylethanolamine)	PE 38:3	PE 14:1-24:2	21;25	34;39	768.554	140.012	196.038	225.185	363.326	560.372	542.361	422.231	404.22
PE (Phosphatidylethanolamine)	PE 38:3	PE 16:0-22:3	21;25	34;39	768.554	140.012	196.038	255.232	333.279	530.325	512.314	452.278	434.267
PE (Phosphatidylethanolamine)	PE 38:3	PE 16:1-22:2	21;25	34;39	768.554	140.012	196.038	253.217	335.295	532.34	514.33	450.262	432.252
PE (Phosphatidylethanolamine)	PE 38:3	PE 22:1-16:2	21;25	34;39	768.554	140.012	196.038	337.31	251.201	448.247	430.236	534.356	516.346
PE (Phosphatidylethanolamine)	PE 38:3	PE 22:0-16:3	21;25	34;39	768.554	140.012	196.038	339.326	249.185	446.231	428.22	536.372	518.361
PE (Phosphatidylethanolamine)	PE 38:3	PE 17:1-21:2	21;25	34;39	768.554	140.012	196.038	267.232	321.279	518.325	500.314	464.278	446.267
PE (Phosphatidylethanolamine)	PE 38:3	PE 21:1-17:2	21;25	34;39	768.554	140.012	196.038	323.295	265.217	462.262	444.252	520.34	502.33
PE (Phosphatidylethanolamine)	PE 38:3	PE 18:0-20:3	21;25	34;39	768.554	140.012	196.038	283.264	305.248	502.294	484.283	480.309	462.299
PE (Phosphatidylethanolamine)	PE 38:3	PE 18:1-20:2	21;25	34;39	768.554	140.012	196.038	281.248	307.264	504.309	486.299	478.294	460.283
PE (Phosphatidylethanolamine)	PE 38:3	PE 20:1-18:2	21;25	34;39	768.554	140.012	196.038	309.279	279.232	476.278	458.267	506.325	488.314
PE (Phosphatidylethanolamine)	PE 38:3	PE 20:0-18:3	21;25	34;39	768.554	140.012	196.038	311.295	277.217	474.262	456.252	508.34	490.33
PE (Phosphatidylethanolamine)	PE 38:3	PE 19:1-19:2	21;25	34;39	768.554	140.012	196.038	295.264	293.248	490.294	472.283	492.309	474.299
PE (Phosphatidylethanolamine)	PE 38:2	PE 12:0-26:2	21;25	34;39	770.57	140.012	196.038	199.17	391.357	588.403	570.392	396.215	378.205
PE (Phosphatidylethanolamine)	PE 38:2	PE 14:0-24:2	21;25	34;39	770.57	140.012	196.038	227.201	363.326	560.372	542.361	424.247	406.236
PE (Phosphatidylethanolamine)	PE 38:2	PE 14:1-24:1	21;25	34;39	770.57	140.012	196.038	225.185	365.342	562.387	544.377	422.231	404.22
PE (Phosphatidylethanolamine)	PE 38:2	PE 16:0-22:2	21;25	34;39	770.57	140.012	196.038	255.232	335.295	532.34	514.33	452.278	434.267
PE (Phosphatidylethanolamine)	PE 38:2	PE 16:1-22:1	21;25	34;39	770.57	140.012	196.038	253.217	337.31	534.356	516.346	450.262	432.252
PE (Phosphatidylethanolamine)	PE 38:2	PE 22:0-16:2	21;25	34;39	770.57	140.012	196.038	339.326	251.201	448.247	430.236	536.372	518.361
PE (Phosphatidylethanolamine)	PE 38:2	PE 17:0-21:2	21;25	34;39	770.57	140.012	196.038	269.248	321.279	518.325	500.314	466.294	448.283
PE (Phosphatidylethanolamine)	PE 38:2	PE 17:1-21:1	21;25	34;39	770.57	140.012	196.038	267.232	323.295	520.34	502.33	464.278	446.267
PE (Phosphatidylethanolamine)	PE 38:2	PE 21:0-17:2	21;25	34;39	770.57	140.012	196.038	325.31	265.217	462.262	444.252	522.356	504.346
PE (Phosphatidylethanolamine)	PE 38:2	PE 18:0-20:2	21;25	34;39	770.57	140.012	196.038	283.264	307.264	504.309	486.299	480.309	462.299
PE (Phosphatidylethanolamine)	PE 38:2	PE 18:1-20:1	21;25	34;39	770.57	140.012	196.038	281.248	309.279	506.325	488.314	478.294	460.283
PE (Phosphatidylethanolamine)	PE 38:2	PE 20:0-18:2	21;25	34;39	770.57	140.012	196.038	311.295	279.232	476.278	458.267	508.34	490.33
PE (Phosphatidylethanolamine)	PE 38:2	PE 19:0-19:2	21;25	34;39	770.57	140.012	196.038	297.279	293.248	490.294	472.283	494.325	476.314
PE (Phosphatidylethanolamine)	PE 38:2	PE 19:1-19:1	21;25	34;39	770.57	140.012	196.038	295.264	295.264	492.309	474.299	492.309	474.299
PE (Phosphatidylethanolamine)	PE 39:8	PE 17:2-22:6	21;25	34;39	772.492	140.012	196.038	265.217	327.232	524.278	506.267	462.262	444.252
PE (Phosphatidylethanolamine)	PE 38:1	PE 12:0-26:1	21;25	34;39	772.586	140.012	196.038	199.17	393.373	590.419	572.408	396.215	378.205
PE (Phosphatidylethanolamine)	PE 38:1	PE 25:0-13:1	21;25	34;39	772.586	140.012	196.038	381.373	211.17	408.215	390.205	578.419	560.408
PE (Phosphatidylethanolamine)	PE 38:1	PE 14:0-24:1	21;25	34;39	772.586	140.012	196.038	227.201	365.342	562.387	544.377	424.247	406.236
PE (Phosphatidylethanolamine)	PE 38:1	PE 24:0-14:1	21;25	34;39	772.586	140.012	196.038	367.357	225.185	422.231	404.22	564.403	546.392
PE (Phosphatidylethanolamine)	PE 38:1	PE 23:0-15:1	21;25	34;39	772.586	140.012	196.038	353.342	239.201	436.247	418.236	550.387	532.377
PE (Phosphatidylethanolamine)	PE 38:1	PE 16:0-22:1	21;25	34;39	772.586	140.012	196.038	255.232	337.31	534.356	516.346	452.278	434.267
PE (Phosphatidylethanolamine)	PE 38:1	PE 22:0-16:1	21;25	34;39	772.586	140.012	196.038	339.326	253.217	450.262	432.252	536.372	518.361
PE (Phosphatidylethanolamine)	PE 38:1	PE 17:0-21:1	21;25	34;39	772.586	140.012	196.038	269.248	323.295	520.34	502.33	466.294	448.283
PE (Phosphatidylethanolamine)	PE 38:1	PE 21:0-17:1	21;25	34;39	772.586	140.012	196.038	325.31	267.232	464.278	446.267	522.356	504.346
PE (Phosphatidylethanolamine)	PE 38:1	PE 18:0-20:1	21;25	34;39	772.586	140.012	196.038	283.264	309.279	506.325	488.314	480.309	462.299
PE (Phosphatidylethanolamine)	PE 38:1	PE 20:0-18:1	21;25	34;39	772.586	140.012	196.038	311.295	281.248	478.294	460.283	508.34	490.33
PE (Phosphatidylethanolamine)	PE 38:1	PE 19:0-19:1	21;25	34;39	772.586	140.012	196.038	297.279	295.264	492.309	474.299	494.325	476.314
PE (Phosphatidylethanolamine)	PE 39:7	PE 17:1-22:6	21;25	34;39	774.507	140.012	196.038	267.232	327.232	524.278	506.267	464.278	446.267
PE (Phosphatidylethanolamine)	PE 39:7	PE 17:2-22:5	21;25	34;39	774.507	140.012	196.038	265.217	329.248	526.294	508.283	462.262	444.252
PE (Phosphatidylethanolamine)	PE 39:7	PE 21:2-18:5	21;25	34;39	774.507	140.012	196.038	321.279	273.185	470.231	452.22	518.325	500.314
PE (Phosphatidylethanolamine)	PE 39:7	PE 19:2-20:5	21;25	34;39	774.507	140.012	196.038	293.248	301.217	498.262	480.252	490.294	472.283
PE (Phosphatidylethanolamine)	PE 38:0	PE 11:0-27:0	21;25	34;39	774.601	140.012	196.038	185.154	409.404	606.45	588.439	382.2	364.189
PE (Phosphatidylethanolamine)	PE 38:0	PE 12:0-26:0	21;25	34;39	774.601	140.012	196.038	199.17	395.389	592.434	574.424	396.215	378.205
PE (Phosphatidylethanolamine)	PE 38:0	PE 13:0-25:0	21;25	34;39	774.601	140.012	196.038	213.185	381.373	578.419	560.408	410.231	392.22
PE (Phosphatidylethanolamine)	PE 38:0	PE 14:0-24:0	21;25	34;39	774.601	140.012	196.038	227.201	367.357	564.403	546.392	424.247	406.236
PE (Phosphatidylethanolamine)	PE 38:0	PE 15:0-23:0	21;25	34;39	774.601	140.012	196.038	241.217	353.342	550.387	532.377	438.262	420.252
PE (Phosphatidylethanolamine)	PE 38:0	PE 16:0-22:0	21;25	34;39	774.601	140.012	196.038	255.232	339.326	536.372	518.361	452.278	434.267
PE (Phosphatidylethanolamine)	PE 38:0	PE 17:0-21:0	21;25	34;39	774.601	140.012	196.038	269.248	325.31	522.356	504.346	466.294	448.283
PE (Phosphatidylethanolamine)	PE 38:0	PE 18:0-20:0	21;25	34;39	774.601	140.012	196.038	283.264	311.295	508.34	490.33	480.309	462.299
PE (Phosphatidylethanolamine)	PE 38:0	PE 19:0-19:0	21;25	34;39	774.601	140.012	196.038	297.279	297.279	494.325	476.314	494.325	476.314
PE (Phosphatidylethanolamine)	PE 39:6	PE 17:0-22:6	21;25	34;39	776.523	140.012	196.038	269.248	327.232	524.278	506.267	466.294	448.283
PE (Phosphatidylethanolamine)	PE 39:6	PE 17:1-22:5	21;25	34;39	776.523	140.012	196.038	267.232	329.248	526.294	508.283	464.278	446.267
PE (Phosphatidylethanolamine)	PE 39:6	PE 17:2-22:4	21;25	34;39	776.523	140.012	196.038	265.217	331.264	528.309	510.299	462.262	444.252
PE (Phosphatidylethanolamine)	PE 39:6	PE 21:2-18:4	21;25	34;39	776.523	140.012	196.038	321.279	275.201	472.247	454.236	518.325	500.314
PE (Phosphatidylethanolamine)	PE 39:6	PE 21:1-18:5	21;25	34;39	776.523	140.012	196.038	323.295	273.185	470.231	452.22	520.34	502.33
PE (Phosphatidylethanolamine)	PE 39:6	PE 19:1-20:5	21;25	34;39	776.523	140.012	196.038	295.264	301.217	498.262	480.252	492.309	474.299
PE (Phosphatidylethanolamine)	PE 39:6	PE 19:2-20:4	21;25	34;39	776.523	140.012	196.038	293.248	303.232	500.278	482.267	490.294	472.283
PE (Phosphatidylethanolamine)	PE 39:5	PE 13:1-26:4	21;25	34;39	778.539	140.012	196.038	211.17	387.326	584.372	566.361	408.215	390.205
PE (Phosphatidylethanolamine)	PE 39:5	PE 15:1-24:4	21;25	34;39	778.539	140.012	196.038	239.201	359.295	556.34	538.33	436.247	418.236
PE (Phosphatidylethanolamine)	PE 39:5	PE 17:0-22:5	21;25	34;39	778.539	140.012	196.038	269.248	329.248	526.294	508.283	466.294	448.283
PE (Phosphatidylethanolamine)	PE 39:5	PE 17:1-22:4	21;25	34;39	778.539	140.012	196.038	267.232	331.264	528.309	510.299	464.278	446.267
PE (Phosphatidylethanolamine)	PE 39:5	PE 17:2-22:3	21;25	34;39	778.539	140.012	196.038	265.217	333.279	530.325	512.314	462.262	444.252
PE (Phosphatidylethanolamine)	PE 39:5	PE 21:2-18:3	21;25	34;39	778.539	140.012	196.038	321.279	277.217	474.262	456.252	518.325	500.314
PE (Phosphatidylethanolamine)	PE 39:5	PE 21:1-18:4	21;25	34;39	778.539	140.012	196.038	323.295	275.201	472.247	454.236	520.34	502.33
PE (Phosphatidylethanolamine)	PE 39:5	PE 21:0-18:5	21;25	34;39	778.539	140.012	196.038	325.31	273.185	470.231	452.22	522.356	504.346
PE (Phosphatidylethanolamine)	PE 39:5	PE 19:0-20:5	21;25	34;39	778.539	140.012	196.038	297.279	301.217	498.262	480.252	494.325	476.314
PE (Phosphatidylethanolamine)	PE 39:5	PE 19:1-20:4	21;25	34;39	778.539	140.012	196.038	295.264	303.232	500.278	482.267	492.309	474.299
PE (Phosphatidylethanolamine)	PE 39:5	PE 19:2-20:3	21;25	34;39	778.539	140.012	196.038	293.248	305.248	502.294	484.283	490.294	472.283
PE (Phosphatidylethanolamine)	PE 40:11	PE 18:5-22:6	21;25	34;39	780.46	140.012	196.038	273.185	327.232	524.278	506.267	470.231	452.22
PE (Phosphatidylethanolamine)	PE 39:4	PE 13:0-26:4	21;25	34;39	780.554	140.012	196.038	213.185	387.326	584.372	566.361	410.231	392.22
PE (Phosphatidylethanolamine)	PE 39:4	PE 15:0-24:4	21;25	34;39	780.554	140.012	196.038	241.217	359.295	556.34	538.33	438.262	420.252
PE (Phosphatidylethanolamine)	PE 39:4	PE 23:0-16:4	21;25	34;39	780.554	140.012	196.038	353.342	247.17	444.215	426.205	550.387	532.377
PE (Phosphatidylethanolamine)	PE 39:4	PE 17:0-22:4	21;25	34;39	780.554	140.012	196.038	269.248	331.264	528.309	510.299	466.294	448.283
PE (Phosphatidylethanolamine)	PE 39:4	PE 17:1-22:3	21;25	34;39	780.554	140.012	196.038	267.232	333.279	530.325	512.314	464.278	446.267
PE (Phosphatidylethanolamine)	PE 39:4	PE 17:2-22:2	21;25	34;39	780.554	140.012	196.038	265.217	335.295	532.34	514.33	462.262	444.252
PE (Phosphatidylethanolamine)	PE 39:4	PE 18:2-21:2	21;25	34;39	780.554	140.012	196.038	279.232	321.279	518.325	500.314	476.278	458.267
PE (Phosphatidylethanolamine)	PE 39:4	PE 21:1-18:3	21;25	34;39	780.554	140.012	196.038	323.295	277.217	474.262	456.252	520.34	502.33
PE (Phosphatidylethanolamine)	PE 39:4	PE 21:0-18:4	21;25	34;39	780.554	140.012	196.038	325.31	275.201	472.247	454.236	522.356	504.346
PE (Phosphatidylethanolamine)	PE 39:4	PE 19:0-20:4	21;25	34;39	780.554	140.012	196.038	297.279	303.232	500.278	482.267	494.325	476.314
PE (Phosphatidylethanolamine)	PE 39:4	PE 19:1-20:3	21;25	34;39	780.554	140.012	196.038	295.264	305.248	502.294	484.283	492.309	474.299
PE (Phosphatidylethanolamine)	PE 39:4	PE 19:2-20:2	21;25	34;39	780.554	140.012	196.038	293.248	307.264	504.309	486.299	490.294	472.283
PE (Phosphatidylethanolamine)	PE 40:10	PE 18:4-22:6	21;25	34;39	782.476	140.012	196.038	275.201	327.232	524.278	506.267	472.247	454.236
PE (Phosphatidylethanolamine)	PE 40:10	PE 18:5-22:5	21;25	34;39	782.476	140.012	196.038	273.185	329.248	526.293	508.283	470.231	452.22
PE (Phosphatidylethanolamine)	PE 40:10	PE 20:5-20:5	21;25	34;39	782.476	140.012	196.038	301.217	301.217	498.262	480.252	498.262	480.252
PE (Phosphatidylethanolamine)	PE 39:3	PE 13:1-26:2	21;25	34;39	782.57	140.012	196.038	211.17	391.357	588.403	570.392	408.215	390.205
PE (Phosphatidylethanolamine)	PE 39:3	PE 15:1-24:2	21;25	34;39	782.57	140.012	196.038	239.201	363.326	560.372	542.361	436.247	418.236
PE (Phosphatidylethanolamine)	PE 39:3	PE 23:0-16:3	21;25	34;39	782.57	140.012	196.038	353.342	249.185	446.231	428.22	550.387	532.377
PE (Phosphatidylethanolamine)	PE 39:3	PE 17:0-22:3	21;25	34;39	782.57	140.012	196.038	269.248	333.279	530.325	512.314	466.294	448.283
PE (Phosphatidylethanolamine)	PE 39:3	PE 17:1-22:2	21;25	34;39	782.57	140.012	196.038	267.232	335.295	532.34	514.33	464.278	446.267
PE (Phosphatidylethanolamine)	PE 39:3	PE 22:1-17:2	21;25	34;39	782.57	140.012	196.038	337.31	265.217	462.262	444.252	534.356	516.346
PE (Phosphatidylethanolamine)	PE 39:3	PE 18:1-21:2	21;25	34;39	782.57	140.012	196.038	281.248	321.279	518.325	500.314	478.294	460.283
PE (Phosphatidylethanolamine)	PE 39:3	PE 21:1-18:2	21;25	34;39	782.57	140.012	196.038	323.295	279.232	476.278	458.267	520.34	502.33
PE (Phosphatidylethanolamine)	PE 39:3	PE 21:0-18:3	21;25	34;39	782.57	140.012	196.038	325.31	277.217	474.262	456.252	522.356	504.346
PE (Phosphatidylethanolamine)	PE 39:3	PE 19:0-20:3	21;25	34;39	782.57	140.012	196.038	297.279	305.248	502.294	484.283	494.325	476.314
PE (Phosphatidylethanolamine)	PE 39:3	PE 19:1-20:2	21;25	34;39	782.57	140.012	196.038	295.264	307.264	504.309	486.299	492.309	474.299
PE (Phosphatidylethanolamine)	PE 39:3	PE 20:1-19:2	21;25	34;39	782.57	140.012	196.038	309.279	293.248	490.294	472.283	506.325	488.314
PE (Phosphatidylethanolamine)	PE 40:9	PE 18:3-22:6	21;25	34;39	784.492	140.012	196.038	277.217	327.232	524.278	506.267	474.262	456.252
PE (Phosphatidylethanolamine)	PE 40:9	PE 18:4-22:5	21;25	34;39	784.492	140.012	196.038	275.201	329.248	526.293	508.283	472.247	454.236
PE (Phosphatidylethanolamine)	PE 40:9	PE 22:4-18:5	21;25	34;39	784.492	140.012	196.038	331.264	273.185	470.231	452.22	528.309	510.299
PE (Phosphatidylethanolamine)	PE 40:9	PE 20:4-20:5	21;25	34;39	784.492	140.012	196.038	303.232	301.217	498.262	480.252	500.278	482.267
PE (Phosphatidylethanolamine)	PE 39:2	PE 13:0-26:2	21;25	34;39	784.586	140.012	196.038	213.185	391.357	588.403	570.392	410.231	392.22
PE (Phosphatidylethanolamine)	PE 39:2	PE 13:1-26:1	21;25	34;39	784.586	140.012	196.038	211.17	393.373	590.419	572.408	408.215	390.205
PE (Phosphatidylethanolamine)	PE 39:2	PE 15:0-24:2	21;25	34;39	784.586	140.012	196.038	241.217	363.326	560.372	542.361	438.262	420.252
PE (Phosphatidylethanolamine)	PE 39:2	PE 15:1-24:1	21;25	34;39	784.586	140.012	196.038	239.201	365.342	562.387	544.377	436.247	418.236
PE (Phosphatidylethanolamine)	PE 39:2	PE 23:0-16:2	21;25	34;39	784.586	140.012	196.038	353.342	251.201	448.247	430.236	550.387	532.377
PE (Phosphatidylethanolamine)	PE 39:2	PE 17:0-22:2	21;25	34;39	784.586	140.012	196.038	269.248	335.295	532.34	514.33	466.294	448.283
PE (Phosphatidylethanolamine)	PE 39:2	PE 17:1-22:1	21;25	34;39	784.586	140.012	196.038	267.232	337.31	534.356	516.346	464.278	446.267
PE (Phosphatidylethanolamine)	PE 39:2	PE 22:0-17:2	21;25	34;39	784.586	140.012	196.038	339.326	265.217	462.262	444.252	536.372	518.361
PE (Phosphatidylethanolamine)	PE 39:2	PE 18:0-21:2	21;25	34;39	784.586	140.012	196.038	283.264	321.279	518.325	500.314	480.309	462.299
PE (Phosphatidylethanolamine)	PE 39:2	PE 18:1-21:1	21;25	34;39	784.586	140.012	196.038	281.248	323.295	520.34	502.33	478.294	460.283
PE (Phosphatidylethanolamine)	PE 39:2	PE 21:0-18:2	21;25	34;39	784.586	140.012	196.038	325.31	279.232	476.278	458.267	522.356	504.346
PE (Phosphatidylethanolamine)	PE 39:2	PE 19:0-20:2	21;25	34;39	784.586	140.012	196.038	297.279	307.264	504.309	486.299	494.325	476.314
PE (Phosphatidylethanolamine)	PE 39:2	PE 19:1-20:1	21;25	34;39	784.586	140.012	196.038	295.264	309.279	506.325	488.314	492.309	474.299
PE (Phosphatidylethanolamine)	PE 39:2	PE 20:0-19:2	21;25	34;39	784.586	140.012	196.038	311.295	293.248	490.294	472.283	508.34	490.33
PE (Phosphatidylethanolamine)	PE 40:8	PE 16:4-24:4	21;25	34;39	786.507	140.012	196.038	247.17	359.295	556.34	538.33	444.215	426.205
PE (Phosphatidylethanolamine)	PE 40:8	PE 18:2-22:6	21;25	34;39	786.507	140.012	196.038	279.232	327.232	524.278	506.267	476.278	458.267
PE (Phosphatidylethanolamine)	PE 40:8	PE 18:3-22:5	21;25	34;39	786.507	140.012	196.038	277.217	329.248	526.294	508.283	474.262	456.252
PE (Phosphatidylethanolamine)	PE 40:8	PE 18:4-22:4	21;25	34;39	786.507	140.012	196.038	275.201	331.264	528.309	510.299	472.247	454.236
PE (Phosphatidylethanolamine)	PE 40:8	PE 22:3-18:5	21;25	34;39	786.507	140.012	196.038	333.279	273.185	470.231	452.22	530.325	512.314
PE (Phosphatidylethanolamine)	PE 40:8	PE 20:3-20:5	21;25	34;39	786.507	140.012	196.038	305.248	301.217	498.262	480.252	502.294	484.283
PE (Phosphatidylethanolamine)	PE 40:8	PE 20:4-20:4	21;25	34;39	786.507	140.012	196.038	303.232	303.232	500.278	482.267	500.278	482.267
PE (Phosphatidylethanolamine)	PE 39:1	PE 13:0-26:1	21;25	34;39	786.601	140.012	196.038	213.185	393.373	590.419	572.408	410.231	392.22
PE (Phosphatidylethanolamine)	PE 39:1	PE 26:0-13:1	21;25	34;39	786.601	140.012	196.038	395.389	211.17	408.215	390.205	592.434	574.424
PE (Phosphatidylethanolamine)	PE 39:1	PE 25:0-14:1	21;25	34;39	786.601	140.012	196.038	381.373	225.185	422.231	404.22	578.419	560.408
PE (Phosphatidylethanolamine)	PE 39:1	PE 15:0-24:1	21;25	34;39	786.601	140.012	196.038	241.217	365.342	562.387	544.377	438.262	420.252
PE (Phosphatidylethanolamine)	PE 39:1	PE 24:0-15:1	21;25	34;39	786.601	140.012	196.038	367.357	239.201	436.247	418.236	564.403	546.392
PE (Phosphatidylethanolamine)	PE 39:1	PE 23:0-16:1	21;25	34;39	786.601	140.012	196.038	353.342	253.217	450.262	432.252	550.387	532.377
PE (Phosphatidylethanolamine)	PE 39:1	PE 17:0-22:1	21;25	34;39	786.601	140.012	196.038	269.248	337.31	534.356	516.346	466.294	448.283
PE (Phosphatidylethanolamine)	PE 39:1	PE 22:0-17:1	21;25	34;39	786.601	140.012	196.038	339.326	267.232	464.278	446.267	536.372	518.361
PE (Phosphatidylethanolamine)	PE 39:1	PE 18:0-21:1	21;25	34;39	786.601	140.012	196.038	283.264	323.295	520.34	502.33	480.309	462.299
PE (Phosphatidylethanolamine)	PE 39:1	PE 21:0-18:1	21;25	34;39	786.601	140.012	196.038	325.31	281.248	478.294	460.283	522.356	504.346
PE (Phosphatidylethanolamine)	PE 39:1	PE 19:0-20:1	21;25	34;39	786.601	140.012	196.038	297.279	309.279	506.325	488.314	494.325	476.314
PE (Phosphatidylethanolamine)	PE 39:1	PE 20:0-19:1	21;25	34;39	786.601	140.012	196.038	311.295	295.264	492.309	474.299	508.34	490.33
PE (Phosphatidylethanolamine)	PE 40:7	PE 16:3-24:4	21;25	34;39	788.523	140.012	196.038	249.185	359.295	556.34	538.33	446.231	428.22
PE (Phosphatidylethanolamine)	PE 40:7	PE 18:1-22:6	21;25	34;39	788.523	140.012	196.038	281.248	327.232	524.278	506.267	478.294	460.283
PE (Phosphatidylethanolamine)	PE 40:7	PE 18:2-22:5	21;25	34;39	788.523	140.012	196.038	279.232	329.248	526.294	508.283	476.278	458.267
PE (Phosphatidylethanolamine)	PE 40:7	PE 18:3-22:4	21;25	34;39	788.523	140.012	196.038	277.217	331.264	528.309	510.299	474.262	456.252
PE (Phosphatidylethanolamine)	PE 40:7	PE 22:3-18:4	21;25	34;39	788.523	140.012	196.038	333.279	275.201	472.247	454.236	530.325	512.314
PE (Phosphatidylethanolamine)	PE 40:7	PE 22:2-18:5	21;25	34;39	788.523	140.012	196.038	335.295	273.185	470.231	452.22	532.34	514.33
PE (Phosphatidylethanolamine)	PE 40:7	PE 20:2-20:5	21;25	34;39	788.523	140.012	196.038	307.264	301.217	498.262	480.252	504.309	486.299
PE (Phosphatidylethanolamine)	PE 40:7	PE 20:3-20:4	21;25	34;39	788.523	140.012	196.038	305.248	303.232	500.278	482.267	502.294	484.283
PE (Phosphatidylethanolamine)	PE 39:0	PE 12:0-27:0	21;25	34;39	788.617	140.012	196.038	199.17	409.404	606.45	588.439	396.215	378.205
PE (Phosphatidylethanolamine)	PE 39:0	PE 13:0-26:0	21;25	34;39	788.617	140.012	196.038	213.185	395.389	592.434	574.424	410.231	392.22
PE (Phosphatidylethanolamine)	PE 39:0	PE 14:0-25:0	21;25	34;39	788.617	140.012	196.038	227.201	381.373	578.419	560.408	424.247	406.236
PE (Phosphatidylethanolamine)	PE 39:0	PE 15:0-24:0	21;25	34;39	788.617	140.012	196.038	241.217	367.357	564.403	546.392	438.262	420.252
PE (Phosphatidylethanolamine)	PE 39:0	PE 16:0-23:0	21;25	34;39	788.617	140.012	196.038	255.232	353.342	550.387	532.377	452.278	434.267
PE (Phosphatidylethanolamine)	PE 39:0	PE 17:0-22:0	21;25	34;39	788.617	140.012	196.038	269.248	339.326	536.372	518.361	466.294	448.283
PE (Phosphatidylethanolamine)	PE 39:0	PE 18:0-21:0	21;25	34;39	788.617	140.012	196.038	283.264	325.31	522.356	504.346	480.309	462.299
PE (Phosphatidylethanolamine)	PE 39:0	PE 19:0-20:0	21;25	34;39	788.617	140.012	196.038	297.279	311.295	508.34	490.33	494.325	476.314
PE (Phosphatidylethanolamine)	PE 40:6	PE 16:2-24:4	21;25	34;39	790.539	140.012	196.038	251.201	359.295	556.34	538.33	448.247	430.236
PE (Phosphatidylethanolamine)	PE 40:6	PE 24:2-16:4	21;25	34;39	790.539	140.012	196.038	363.326	247.17	444.215	426.205	560.372	542.361
PE (Phosphatidylethanolamine)	PE 40:6	PE 18:0-22:6	21;25	34;39	790.539	140.012	196.038	283.264	327.232	524.278	506.267	480.309	462.299
PE (Phosphatidylethanolamine)	PE 40:6	PE 18:1-22:5	21;25	34;39	790.539	140.012	196.038	281.248	329.248	526.294	508.283	478.294	460.283
PE (Phosphatidylethanolamine)	PE 40:6	PE 18:2-22:4	21;25	34;39	790.539	140.012	196.038	279.232	331.264	528.309	510.299	476.278	458.267
PE (Phosphatidylethanolamine)	PE 40:6	PE 18:3-22:3	21;25	34;39	790.539	140.012	196.038	277.217	333.279	530.325	512.314	474.262	456.252
PE (Phosphatidylethanolamine)	PE 40:6	PE 22:2-18:4	21;25	34;39	790.539	140.012	196.038	335.295	275.201	472.247	454.236	532.34	514.33
PE (Phosphatidylethanolamine)	PE 40:6	PE 22:1-18:5	21;25	34;39	790.539	140.012	196.038	337.31	273.185	470.231	452.22	534.356	516.346
PE (Phosphatidylethanolamine)	PE 40:6	PE 20:1-20:5	21;25	34;39	790.539	140.012	196.038	309.279	301.217	498.262	480.252	506.325	488.314
PE (Phosphatidylethanolamine)	PE 40:6	PE 20:2-20:4	21;25	34;39	790.539	140.012	196.038	307.264	303.232	500.278	482.267	504.309	486.299
PE (Phosphatidylethanolamine)	PE 40:6	PE 20:3-20:3	21;25	34;39	790.539	140.012	196.038	305.248	305.248	502.294	484.283	502.294	484.283
PE (Phosphatidylethanolamine)	PE 40:5	PE 14:1-26:4	21;25	34;39	792.554	140.012	196.038	225.185	387.326	584.372	566.361	422.231	404.22
PE (Phosphatidylethanolamine)	PE 40:5	PE 16:1-24:4	21;25	34;39	792.554	140.012	196.038	253.217	359.295	556.34	538.33	450.262	432.252
PE (Phosphatidylethanolamine)	PE 40:5	PE 24:2-16:3	21;25	34;39	792.554	140.012	196.038	363.326	249.185	446.231	428.22	560.372	542.361
PE (Phosphatidylethanolamine)	PE 40:5	PE 24:1-16:4	21;25	34;39	792.554	140.012	196.038	365.342	247.17	444.215	426.205	562.387	544.377
PE (Phosphatidylethanolamine)	PE 40:5	PE 18:0-22:5	21;25	34;39	792.554	140.012	196.038	283.264	329.248	526.294	508.283	480.309	462.299
PE (Phosphatidylethanolamine)	PE 40:5	PE 18:1-22:4	21;25	34;39	792.554	140.012	196.038	281.248	331.264	528.309	510.299	478.294	460.283
PE (Phosphatidylethanolamine)	PE 40:5	PE 18:2-22:3	21;25	34;39	792.554	140.012	196.038	279.232	333.279	530.325	512.314	476.278	458.267
PE (Phosphatidylethanolamine)	PE 40:5	PE 22:2-18:3	21;25	34;39	792.554	140.012	196.038	335.295	277.217	474.262	456.252	532.34	514.33
PE (Phosphatidylethanolamine)	PE 40:5	PE 22:1-18:4	21;25	34;39	792.554	140.012	196.038	337.31	275.201	472.247	454.236	534.356	516.346
PE (Phosphatidylethanolamine)	PE 40:5	PE 22:0-18:5	21;25	34;39	792.554	140.012	196.038	339.326	273.185	470.231	452.22	536.372	518.361
PE (Phosphatidylethanolamine)	PE 40:5	PE 20:0-20:5	21;25	34;39	792.554	140.012	196.038	311.295	301.217	498.262	480.252	508.34	490.33
PE (Phosphatidylethanolamine)	PE 40:5	PE 20:1-20:4	21;25	34;39	792.554	140.012	196.038	309.279	303.232	500.278	482.267	506.325	488.314
PE (Phosphatidylethanolamine)	PE 40:5	PE 20:2-20:3	21;25	34;39	792.554	140.012	196.038	307.264	305.248	502.294	484.283	504.309	486.299
PE (Phosphatidylethanolamine)	PE 40:4	PE 14:0-26:4	21;25	34;39	794.57	140.012	196.038	227.201	387.326	584.372	566.361	424.247	406.236
PE (Phosphatidylethanolamine)	PE 40:4	PE 16:0-24:4	21;25	34;39	794.57	140.012	196.038	255.232	359.295	556.34	538.33	452.278	434.267
PE (Phosphatidylethanolamine)	PE 40:4	PE 16:2-24:2	21;25	34;39	794.57	140.012	196.038	251.201	363.326	560.372	542.361	448.247	430.236
PE (Phosphatidylethanolamine)	PE 40:4	PE 24:1-16:3	21;25	34;39	794.57	140.012	196.038	365.342	249.185	446.231	428.22	562.387	544.377
PE (Phosphatidylethanolamine)	PE 40:4	PE 24:0-16:4	21;25	34;39	794.57	140.012	196.038	367.357	247.17	444.215	426.205	564.403	546.392
PE (Phosphatidylethanolamine)	PE 40:4	PE 18:0-22:4	21;25	34;39	794.57	140.012	196.038	283.264	331.264	528.309	510.299	480.309	462.299
PE (Phosphatidylethanolamine)	PE 40:4	PE 18:1-22:3	21;25	34;39	794.57	140.012	196.038	281.248	333.279	530.325	512.314	478.294	460.283
PE (Phosphatidylethanolamine)	PE 40:4	PE 18:2-22:2	21;25	34;39	794.57	140.012	196.038	279.232	335.295	532.34	514.33	476.278	458.267
PE (Phosphatidylethanolamine)	PE 40:4	PE 22:1-18:3	21;25	34;39	794.57	140.012	196.038	337.31	277.217	474.262	456.252	534.356	516.346
PE (Phosphatidylethanolamine)	PE 40:4	PE 22:0-18:4	21;25	34;39	794.57	140.012	196.038	339.326	275.201	472.247	454.236	536.372	518.361
PE (Phosphatidylethanolamine)	PE 40:4	PE 19:2-21:2	21;25	34;39	794.57	140.012	196.038	293.248	321.279	518.325	500.314	490.294	472.283
PE (Phosphatidylethanolamine)	PE 40:4	PE 20:0-20:4	21;25	34;39	794.57	140.012	196.038	311.295	303.232	500.278	482.267	508.34	490.33
PE (Phosphatidylethanolamine)	PE 40:4	PE 20:1-20:3	21;25	34;39	794.57	140.012	196.038	309.279	305.248	502.294	484.283	506.325	488.314
PE (Phosphatidylethanolamine)	PE 40:4	PE 20:2-20:2	21;25	34;39	794.57	140.012	196.038	307.264	307.264	504.309	486.299	504.309	486.299
PE (Phosphatidylethanolamine)	PE 40:3	PE 14:1-26:2	21;25	34;39	796.586	140.012	196.038	225.185	391.357	588.403	570.392	422.231	404.22
PE (Phosphatidylethanolamine)	PE 40:3	PE 16:1-24:2	21;25	34;39	796.586	140.012	196.038	253.217	363.326	560.372	542.361	450.262	432.252
PE (Phosphatidylethanolamine)	PE 40:3	PE 24:1-16:2	21;25	34;39	796.586	140.012	196.038	365.342	251.201	448.247	430.236	562.387	544.377
PE (Phosphatidylethanolamine)	PE 40:3	PE 24:0-16:3	21;25	34;39	796.586	140.012	196.038	367.357	249.185	446.231	428.22	564.403	546.392
PE (Phosphatidylethanolamine)	PE 40:3	PE 18:0-22:3	21;25	34;39	796.586	140.012	196.038	283.264	333.279	530.325	512.314	480.309	462.299
PE (Phosphatidylethanolamine)	PE 40:3	PE 18:1-22:2	21;25	34;39	796.586	140.012	196.038	281.248	335.295	532.34	514.33	478.294	460.283
[truncated: 591 more rows]

## Sheet: PS
Subclass	Short Name	Name	RT	CV	Precursor	frag1	frag2	frag3	frag4	frag5	frag6	frag7
[truncated: 1,894 more rows]

[truncated: 5 more sheets: PA, PI, PG, EtherPC, EtherPE]
