# Supplementary material for: Development of LC-FAIMS-MS and its application to lipidomics study of Acinetobacter baumannii infection
Source: J Lipid Res. 2024 Oct 10;65(11):100668. doi: 10.1016/j.jlr.2024.100668 (PMC11577210; doi:10.1016/j.jlr.2024.100668)
Supplement: Table S2 [file mmc2.xlsx]

## Sheet: Matching raw result
Formula	Levels	lineNo	run	ave calibration (ppm)	subclass	shortname	name	prec	frag1	frag2	frag3	frag4	frag5	frag6	frag7	frag8	frag9	frag10	scan	rt	matches	% matched	intsum	int1	int2	int3	int4	int5	int6	int7	int8	int9	int10	ppm prec	ppm1	ppm2	ppm3	ppm4	ppm5	ppm6	ppm7	ppm8	ppm9	ppm10	MatchRx MS1	precint	faims	CE	filterstring
0	1	>9			LPC (Lyso phosphatidylcholine)	LPC 7:0	LPC 7:0	414.189	168.043	129.091	354.168	224.069								-0.98..51	2																										29;34
	2	9	24H-A3-X230413P00121R22867S12	0.102186	LPC (Lyso phosphatidylcholine)	LPC 7:0	LPC 7:0	414.191											512..2075	0.95..3.82	0	0	0	0	0	0	0							-4.88											1603	1603	34		FTMS - p ESI cv=34.00 Full ms [400.0000-1400.0000]
	2	9	24H-B2-X230412P00121R22843S23	-0.218576	LPC (Lyso phosphatidylcholine)	LPC 7:0	LPC 7:0	414.191											17978..17978	34.46..34.46	0	0	0	0	0	0	0							-4.57											1156	1156	34		FTMS - p ESI cv=34.00 Full ms [400.0000-1400.0000]
0	1	>10			LPC (Lyso phosphatidylcholine)	LPC 8:0	LPC 8:0	428.205	168.043	143.107	368.184	224.069								-0.98..51	4																										29;34
	2	10	24H-A2-X230413P00121R22867S10	-0.763242	LPC (Lyso phosphatidylcholine)	LPC 8:0	LPC 8:0	428.206											19913..20964	38.54..40.66	0	0	0	0	0	0	0							-1.53											8275	8275	29;39		FTMS - p ESI cv=29.00 Full ms [400.0000-1400.0000];FTMS - p ESI cv=39.00 Full ms [400.0000-1400.0000]
	2	10	24H-A4-X230413P00121R22867S14	0.0781512	LPC (Lyso phosphatidylcholine)	LPC 8:0	LPC 8:0	428.206											1947..1947	3.54..3.54	0	0	0	0	0	0	0							-3											799	799	34		FTMS - p ESI cv=34.00 Full ms [400.0000-1400.0000]
	2	10	24H-A5-X230413P00121R22867S16	-0.299484	LPC (Lyso phosphatidylcholine)	LPC 8:0	LPC 8:0	428.206											1606..1606	2.96..2.96	0	0	0	0	0	0	0							-2.88											991	991	29		FTMS - p ESI cv=29.00 Full ms [400.0000-1400.0000]
	2	10	24H-B2-X230412P00121R22843S23	-0.218576	LPC (Lyso phosphatidylcholine)	LPC 8:0	LPC 8:0	428.204											10618..10618	20.14..20.14	0	0	0	0	0	0	0							2.82											2234	2234	34		FTMS - p ESI cv=34.00 Full ms [400.0000-1400.0000]
0	1	>11			LPC (Lyso phosphatidylcholine)	LPC 9:0	LPC 9:0	442.221	168.043	157.123	382.199	224.069								-0.98..51	2																										29;34
	2	11	24H-B1-X230412P00121R22843S21	-0.0193977	LPC (Lyso phosphatidylcholine)	LPC 9:0	LPC 9:0	442.219											23020..23020	44.07..44.07	0	0	0	0	0	0	0							2.91											1231	1231	34		FTMS - p ESI cv=34.00 Full ms [400.0000-1400.0000]
	2	11	24H-B3-X230412P00121R22843S25	-0.166353	LPC (Lyso phosphatidylcholine)	LPC 9:0	LPC 9:0	442.219											2437..2437	4.26..4.26	0	0	0	0	0	0	0							4.49											1114	1114	34		FTMS - p ESI cv=34.00 Full ms [400.0000-1400.0000]
0	1	>13			LPC (Lyso phosphatidylcholine)	LPC 11:0	LPC 11:0	470.252	168.043	185.154	410.231	224.069								-0.98..51	1																										29;34
	2	13	24H-A3-X230413P00121R22867S12	0.102186	LPC (Lyso phosphatidylcholine)	LPC 11:0	LPC 11:0	470.252											904..904	1.67..1.67	0	0	0	0	0	0	0							0.37											877	877	29		FTMS - p ESI cv=29.00 Full ms [400.0000-1400.0000]
0	1	>14			LPC (Lyso phosphatidylcholine)	LPC 12:0	LPC 12:0	484.268	168.043	199.17	424.246	224.069								-0.98..51	1																										29;34
	2	14	24H-A2-X230413P00121R22867S10	-0.763242	LPC (Lyso phosphatidylcholine)	LPC 12:0	LPC 12:0	484.268											14405..14405	27.67..27.67	0	0	0	0	0	0	0							-0.7											64303	64303	34		FTMS - p ESI cv=34.00 Full ms [400.0000-1400.0000]
0	1	>15			LPC (Lyso phosphatidylcholine)	LPC 13:0	LPC 13:0	498.283	168.043	213.185	438.262	224.069								-0.98..51	3																										29;34
	2	15	24H-A1-X230413P00121R22867S08	-0.188963	LPC (Lyso phosphatidylcholine)	LPC 13:0	LPC 13:0	498.285											17576..17576	33.39..33.39	0	0	0	0	0	0	0							-4.3											9388	9388	29		FTMS - p ESI cv=29.00 Full ms [400.0000-1400.0000]
	2	15	24H-A2-X230413P00121R22867S10	-0.763242	LPC (Lyso phosphatidylcholine)	LPC 13:0	LPC 13:0	498.284											2462..2462	4.54..4.54	0	0	0	0	0	0	0							-2.61											946	946	29		FTMS - p ESI cv=29.00 Full ms [400.0000-1400.0000]
	2	15	24H-A5-X230413P00121R22867S16	-0.299484	LPC (Lyso phosphatidylcholine)	LPC 13:0	LPC 13:0	498.283											5019..5019	9.44..9.44	0	0	0	0	0	0	0							-0.18											6807	6807	29		FTMS - p ESI cv=29.00 Full ms [400.0000-1400.0000]
0	1	>16			LPC (Lyso phosphatidylcholine)	LPC 13:1	LPC 13:1	496.268	168.043	211.17	436.246	224.069								-0.98..51	2																										29;34
	2	16	24H-A1-X230413P00121R22867S08	-0.188963	LPC (Lyso phosphatidylcholine)	LPC 13:1	LPC 13:1	496.267											17311..17446	32.86..33.13	0	0	0	0	0	0	0							0.53											2827	2827	34;39		FTMS - p ESI cv=34.00 Full ms [400.0000-1400.0000];FTMS - p ESI cv=39.00 Full ms [400.0000-1400.0000]
	2	16	24H-A5-X230413P00121R22867S16	-0.299484	LPC (Lyso phosphatidylcholine)	LPC 13:1	LPC 13:1	496.267											1400..1400	2.58..2.58	0	0	0	0	0	0	0							0.49											900	900	34		FTMS - p ESI cv=34.00 Full ms [400.0000-1400.0000]
0	1	>17			LPC (Lyso phosphatidylcholine)	LPC 14:0	LPC 14:0	512.299	168.043	227.201	452.278	224.069								-0.98..51	12																										29;34
	2	17	24H-A1-X230413P00121R22867S08	-0.188963	LPC (Lyso phosphatidylcholine)	LPC 14:0	LPC 14:0	512.299											16900..17202	32.03..32.64	0	0	0	0	0	0	0							0.31											789934	789934	29;34		FTMS - p ESI cv=29.00 Full ms [400.0000-1400.0000];FTMS - p ESI cv=34.00 Full ms [400.0000-1400.0000]
	2	17	24H-A2-X230413P00121R22867S10	-0.763242	LPC (Lyso phosphatidylcholine)	LPC 14:0	LPC 14:0	512.299											995..16868	1.83..32.46	0	0	0	0	0	0	0							-0.72											72339	72339	29;34;39		FTMS - p ESI cv=29.00 Full ms [400.0000-1400.0000];FTMS - p ESI cv=34.00 Full ms [400.0000-1400.0000];FTMS - p ESI cv=39.00 Full ms [400.0000-1400.0000]
	2	17	24H-A3-X230413P00121R22867S12	0.102186	LPC (Lyso phosphatidylcholine)	LPC 14:0	LPC 14:0	512.299											17022..17147	32.5..32.76	0	0	0	0	0	0	0							-0.67											11398	11398	34		FTMS - p ESI cv=34.00 Full ms [400.0000-1400.0000]
	2	17	24H-A4-X230413P00121R22867S14	0.0781512	LPC (Lyso phosphatidylcholine)	LPC 14:0	LPC 14:0	512.299											16700..16804	32.12..32.33	0	0	0	0	0	0	0							0.32											18445	18445	34		FTMS - p ESI cv=34.00 Full ms [400.0000-1400.0000]
	2	17	24H-A5-X230413P00121R22867S16	-0.299484	LPC (Lyso phosphatidylcholine)	LPC 14:0	LPC 14:0	512.299											17117..17242	32.07..32.33	0	0	0	0	0	0	0							0.29											86719	86719	34		FTMS - p ESI cv=34.00 Full ms [400.0000-1400.0000]
	2	17	24H-B1-X230412P00121R22843S21	-0.0193977	LPC (Lyso phosphatidylcholine)	LPC 14:0	LPC 14:0	512.299											16989..17155	31.96..32.31	0	0	0	0	0	0	0							-0.22											294555	294555	29;34		FTMS - p ESI cv=29.00 Full ms [400.0000-1400.0000];FTMS - p ESI cv=34.00 Full ms [400.0000-1400.0000]
	2	17	24H-B2-X230412P00121R22843S23	-0.218576	LPC (Lyso phosphatidylcholine)	LPC 14:0	LPC 14:0	512.298		227.2	452.28								16958	32.39	2	23.81	10334	0	5611	4723	0							-1.48		7.91	9.72								2985840	65110.8	29	36.6667	FTMS - p ESI cv=29.00 d Full ms2 512.2980@hcd36.67 [70.0000-543.5639]
	2	17	24H-B2-X230412P00121R22843S23	-0.218576	LPC (Lyso phosphatidylcholine)	LPC 14:0	LPC 14:0	512.299		227.2	452.28								16945	32.36	2	47.47	31777	0	15069	16708	0							-0.59		8.52	2.03								2985840	173917	34	36.6667	FTMS - p ESI cv=34.00 d Full ms2 512.2984@hcd36.67 [70.0000-543.5644]
	2	17	24H-B2-X230412P00121R22843S23	-0.218576	LPC (Lyso phosphatidylcholine)	LPC 14:0	LPC 14:0	512.299											16889..19146	32.25..36.8	0	0	0	0	0	0	0							-0.04											2985840	2985840	29;34		FTMS - p ESI cv=29.00 Full ms [400.0000-1400.0000];FTMS - p ESI cv=34.00 Full ms [400.0000-1400.0000]
	2	17	24H-B3-X230412P00121R22843S25	-0.166353	LPC (Lyso phosphatidylcholine)	LPC 14:0	LPC 14:0	512.298		227.2	452.28								17387	32.39	2	28.16	25668	0	13167	12501	0							-0.93		3.09	2.58								2530397	173703	34	36.6667	FTMS - p ESI cv=34.00 d Full ms2 512.2983@hcd36.67 [70.0000-543.5643]
	2	17	24H-B3-X230412P00121R22843S25	-0.166353	LPC (Lyso phosphatidylcholine)	LPC 14:0	LPC 14:0	512.3		227.2	452.28								17383	32.38	2	32	17801	0	9497	8304	0							2.6		4.57	5.69								2530397	107276	29	36.6667	FTMS - p ESI cv=29.00 d Full ms2 512.3001@hcd36.67 [70.0000-543.5661]
	2	17	24H-B3-X230412P00121R22843S25	-0.166353	LPC (Lyso phosphatidylcholine)	LPC 14:0	LPC 14:0	512.299											17316..17557	32.26..32.73	0	0	0	0	0	0	0							0.36											2530397	2530397	29;34		FTMS - p ESI cv=29.00 Full ms [400.0000-1400.0000];FTMS - p ESI cv=34.00 Full ms [400.0000-1400.0000]
0	1	>19			LPC (Lyso phosphatidylcholine)	LPC 15:0	LPC 15:0	526.314	168.043	241.217	466.293	224.069								-0.98..51	11																										29;34
	2	19	24H-A1-X230413P00121R22867S08	-0.188963	LPC (Lyso phosphatidylcholine)	LPC 15:0	LPC 15:0	526.316		241.22	466.3	224.07							16934	32.09	3	23.05	26233	0	8053	9453	8727							3.58		4.21	3.98	4.36							2226777	127475	34	36.6667	FTMS - p ESI cv=34.00 d Full ms2 526.3163@hcd36.67 [70.0000-557.8626]
	2	19	24H-A1-X230413P00121R22867S08	-0.188963	LPC (Lyso phosphatidylcholine)	LPC 15:0	LPC 15:0	526.314		241.22	466.3	224.07							16919	32.06	3	10.29	21333	0	5208	4328	11797							-0.94		9.27	9.61	4.29							2226777	455972	34	36.6667	FTMS - p ESI cv=34.00 d Full ms2 527.3204@hcd36.67 [70.0000-558.8868]
	2	19	24H-A1-X230413P00121R22867S08	-0.188963	LPC (Lyso phosphatidylcholine)	LPC 15:0	LPC 15:0	526.315											16789..17091	31.81..32.41	0	0	0	0	0	0	0							-0.38											2226777	2226777	29;34		FTMS - p ESI cv=29.00 Full ms [400.0000-1400.0000];FTMS - p ESI cv=34.00 Full ms [400.0000-1400.0000]
	2	19	24H-A2-X230413P00121R22867S10	-0.763242	LPC (Lyso phosphatidylcholine)	LPC 15:0	LPC 15:0	526.314											16644..16786	32.01..32.29	0	0	0	0	0	0	0							1.54											744527	744527	29;34		FTMS - p ESI cv=29.00 Full ms [400.0000-1400.0000];FTMS - p ESI cv=34.00 Full ms [400.0000-1400.0000]
	2	19	24H-A3-X230413P00121R22867S12	0.102186	LPC (Lyso phosphatidylcholine)	LPC 15:0	LPC 15:0	526.315	168.04			224.07							16945	32.35	2	7.08	22514	5439	0	0	17075							0.97	1.64			-0.62							785178	288938	34	36.6667	FTMS - p ESI cv=34.00 d Full ms2 528.3082@hcd36.67 [70.0000-559.8943]
	2	19	24H-A3-X230413P00121R22867S12	0.102186	LPC (Lyso phosphatidylcholine)	LPC 15:0	LPC 15:0	526.315											16855..17080	32.17..32.62	0	0	0	0	0	0	0							-0.32											785178	785178	29;34		FTMS - p ESI cv=29.00 Full ms [400.0000-1400.0000];FTMS - p ESI cv=34.00 Full ms [400.0000-1400.0000]
	2	19	24H-A4-X230413P00121R22867S14	0.0781512	LPC (Lyso phosphatidylcholine)	LPC 15:0	LPC 15:0	526.313											16629..16738	31.98..32.19	0	0	0	0	0	0	0							2.19											51133	51133	34		FTMS - p ESI cv=34.00 Full ms [400.0000-1400.0000]
	2	19	24H-A5-X230413P00121R22867S16	-0.299484	LPC (Lyso phosphatidylcholine)	LPC 15:0	LPC 15:0	526.315											17028..17185	31.9..32.21	0	0	0	0	0	0	0							-0.79											582632	582632	29;34		FTMS - p ESI cv=29.00 Full ms [400.0000-1400.0000];FTMS - p ESI cv=34.00 Full ms [400.0000-1400.0000]
	2	19	24H-B1-X230412P00121R22843S21	-0.0193977	LPC (Lyso phosphatidylcholine)	LPC 15:0	LPC 15:0	526.315											68..17069	0.13..32.13	0	0	0	0	0	0	0							-0.96											312226	312226	29;34		FTMS - p ESI cv=29.00 Full ms [400.0000-1400.0000];FTMS - p ESI cv=34.00 Full ms [400.0000-1400.0000]
	2	19	24H-B2-X230412P00121R22843S23	-0.218576	LPC (Lyso phosphatidylcholine)	LPC 15:0	LPC 15:0	526.315											16797..17074	32.08..32.62	0	0	0	0	0	0	0							-1.41											2341274	2341274	29;34		FTMS - p ESI cv=29.00 Full ms [400.0000-1400.0000];FTMS - p ESI cv=34.00 Full ms [400.0000-1400.0000]
	2	19	24H-B3-X230412P00121R22843S25	-0.166353	LPC (Lyso phosphatidylcholine)	LPC 15:0	LPC 15:0	526.314											17259..17445	32.16..32.51	0	0	0	0	0	0	0							0.41											4497155	4497155	29;34		FTMS - p ESI cv=29.00 Full ms [400.0000-1400.0000];FTMS - p ESI cv=34.00 Full ms [400.0000-1400.0000]
0	1	>20			LPC (Lyso phosphatidylcholine)	LPC 15:1	LPC 15:1	524.299	168.043	239.201	464.278	224.069								-0.98..51	4																										29;34
	2	20	24H-A1-X230413P00121R22867S08	-0.188963	LPC (Lyso phosphatidylcholine)	LPC 15:1	LPC 15:1	524.299											17336..17462	32.91..33.16	0	0	0	0	0	0	0							-0.59											75818	75818	34;39		FTMS - p ESI cv=34.00 Full ms [400.0000-1400.0000];FTMS - p ESI cv=39.00 Full ms [400.0000-1400.0000]
	2	20	24H-A2-X230413P00121R22867S10	-0.763242	LPC (Lyso phosphatidylcholine)	LPC 15:1	LPC 15:1	524.299											16986..17105	32.69..32.92	0	0	0	0	0	0	0							0.45											86157	86157	34;39		FTMS - p ESI cv=34.00 Full ms [400.0000-1400.0000];FTMS - p ESI cv=39.00 Full ms [400.0000-1400.0000]
	2	20	24H-A3-X230413P00121R22867S12	0.102186	LPC (Lyso phosphatidylcholine)	LPC 15:1	LPC 15:1	524.298											356..17385	0.66..33.25	0	0	0	0	0	0	0							1.18											12135	12135	29;34;39		FTMS - p ESI cv=29.00 Full ms [400.0000-1400.0000];FTMS - p ESI cv=34.00 Full ms [400.0000-1400.0000];FTMS - p ESI cv=39.00 Full ms [400.0000-1400.0000]
	2	20	24H-A5-X230413P00121R22867S16	-0.299484	LPC (Lyso phosphatidylcholine)	LPC 15:1	LPC 15:1	524.299											17316..17674	32.47..33.2	0	0	0	0	0	0	0							0.03											37816	37816	34;39		FTMS - p ESI cv=34.00 Full ms [400.0000-1400.0000];FTMS - p ESI cv=39.00 Full ms [400.0000-1400.0000]
0	1	>21			LPC (Lyso phosphatidylcholine)	LPC 16:0	LPC 16:0	540.33	168.043	255.232	480.309	224.069								-0.98..51	73																										29;34
	2	21	24H-A1-X230413P00121R22867S08	-0.188963	LPC (Lyso phosphatidylcholine)	LPC 16:0	LPC 16:0	540.33		255.23	480.31								17150	32.53	2	17.36	11063	0	6089	4974	0							-1.15		5.43	-5.45								1426681641	96937.6	29	36.6667	FTMS - p ESI cv=29.00 d Full ms2 540.3294@hcd36.67 [70.0000-572.1560]
	2	21	24H-A1-X230413P00121R22867S08	-0.188963	LPC (Lyso phosphatidylcholine)	LPC 16:0	LPC 16:0	540.33	168.04	255.23	480.31	224.07							16807	31.84	4	83.19	2506056	30629	1136546	1237265	101616							-0.53	2.03	4.11	2.36	1.43							1426681641	1.56853e+07	29	36.6667	FTMS - p ESI cv=29.00 d Full ms2 540.3298@hcd36.67 [70.0000-572.1564]
	2	21	24H-A1-X230413P00121R22867S08	-0.188963	LPC (Lyso phosphatidylcholine)	LPC 16:0	LPC 16:0	540.33	168.04	255.23	480.31	224.07							16759	31.75	4	81.93	7048079	76391	3203300	3486679	281709							-0.02	0.03	3.75	2.42	2.25							1426681641	3.38231e+07	34	36.6667	FTMS - p ESI cv=34.00 d Full ms2 540.3300@hcd36.67 [70.0000-572.1566]
	2	21	24H-A1-X230413P00121R22867S08	-0.188963	LPC (Lyso phosphatidylcholine)	LPC 16:0	LPC 16:0	540.33	168.04	255.23	480.31	224.07							16648	31.53	4	53.52	1691558	27948	920023	642538	101049							-0.56	1.03	4.23	2.74	1.77							1426681641	1.73571e+07	29	36.6667	FTMS - p ESI cv=29.00 d Full ms2 541.3813@hcd36.67 [70.0000-573.2289]
	2	21	24H-A1-X230413P00121R22867S08	-0.188963	LPC (Lyso phosphatidylcholine)	LPC 16:0	LPC 16:0	540.33		255.23									16570	31.38	1	14.49	38825	0	38825	0	0							0.49		4.41									1426681641	862247	29	36.6667	FTMS - p ESI cv=29.00 d Full ms2 542.3350@hcd36.67 [70.0000-574.2017]
	2	21	24H-A1-X230413P00121R22867S08	-0.188963	LPC (Lyso phosphatidylcholine)	LPC 16:0	LPC 16:0	540.331		255.23	480.31								16450	31.15	2	78.43	367489	0	240594	126895	0							1.13		4.05	2.61								1426681641	1.35052e+06	29	36.6667	FTMS - p ESI cv=29.00 d Full ms2 540.3306@hcd36.67 [70.0000-572.1573]
	2	21	24H-A1-X230413P00121R22867S08	-0.188963	LPC (Lyso phosphatidylcholine)	LPC 16:0	LPC 16:0	540.33		255.23	480.31	224.07							16401	31.05	3	71.11	93709	0	60467	29859	3383							0.59		4.41	1.15	-7.69							1426681641	304873	34	36.6667	FTMS - p ESI cv=34.00 d Full ms2 540.3304@hcd36.67 [70.0000-572.1570]
	2	21	24H-A1-X230413P00121R22867S08	-0.188963	LPC (Lyso phosphatidylcholine)	LPC 16:0	LPC 16:0	540.33											16379..17877	31.01..33.99	0	0	0	0	0	0	0							0.23											1426681641	1426681641	29;34;39		FTMS - p ESI cv=29.00 Full ms [400.0000-1400.0000];FTMS - p ESI cv=34.00 Full ms [400.0000-1400.0000];FTMS - p ESI cv=39.00 Full ms [400.0000-1400.0000]
	2	21	24H-A2-X230413P00121R22867S10	-0.763242	LPC (Lyso phosphatidylcholine)	LPC 16:0	LPC 16:0	540.331		255.23	480.31								17402	33.52	2	39.7	53491	0	23134	30357	0							1.67		2.23	-3.6								926289092	10069.6	34	36.6667	FTMS - p ESI cv=34.00 d Full ms2 540.3306@hcd36.67 [70.0000-572.1572]
	2	21	24H-A2-X230413P00121R22867S10	-0.763242	LPC (Lyso phosphatidylcholine)	LPC 16:0	LPC 16:0	540.33		255.23	480.31								16726	32.17	2	59.8	109354	0	52777	56577	0							-0.25		4.09	4.97								926289092	1.59107e+06	29	36.6667	FTMS - p ESI cv=29.00 d Full ms2 540.3296@hcd36.67 [70.0000-572.1562]
	2	21	24H-A2-X230413P00121R22867S10	-0.763242	LPC (Lyso phosphatidylcholine)	LPC 16:0	LPC 16:0	540.33		255.23	480.31	224.07							16694	32.1	3	76.57	461810	0	211003	233095	17712							0.37		4.98	3	2							926289092	4.61514e+06	34	36.6667	FTMS - p ESI cv=34.00 d Full ms2 540.3300@hcd36.67 [70.0000-572.1566]
	2	21	24H-A2-X230413P00121R22867S10	-0.763242	LPC (Lyso phosphatidylcholine)	LPC 16:0	LPC 16:0	540.33	168.04	255.23	480.31	224.07							16621	31.97	4	54.18	1068360	11947	603154	389688	63571							-0.35	0.69	4.27	2.23	0.64							926289092	3.50435e+07	34	36.6667	FTMS - p ESI cv=34.00 d Full ms2 541.3724@hcd36.67 [70.0000-573.2198]
	2	21	24H-A2-X230413P00121R22867S10	-0.763242	LPC (Lyso phosphatidylcholine)	LPC 16:0	LPC 16:0	540.33	168.04	255.23	480.31	224.07							16564	31.87	4	53.56	1283643	16140	696307	494889	76307							0.1	2.24	4.33	2.68	1.59							926289092	2.64075e+07	29	36.6667	FTMS - p ESI cv=29.00 d Full ms2 541.3719@hcd36.67 [70.0000-573.2193]
	2	21	24H-A2-X230413P00121R22867S10	-0.763242	LPC (Lyso phosphatidylcholine)	LPC 16:0	LPC 16:0	540.33		255.23	480.31	224.07							16479	31.7	3	20.84	78919	0	57167	12580	9172							-0.91		2.29	-0.81	3.09							926289092	1.41409e+06	29	36.6667	FTMS - p ESI cv=29.00 d Full ms2 542.3389@hcd36.67 [70.0000-574.2057]
	2	21	24H-A2-X230413P00121R22867S10	-0.763242	LPC (Lyso phosphatidylcholine)	LPC 16:0	LPC 16:0	540.33		255.23	480.31								16350	31.47	2	81.2	235970	0	161539	74431	0							0.57		4.45	3.44								926289092	1.56297e+06	29	36.6667	FTMS - p ESI cv=29.00 d Full ms2 540.3300@hcd36.67 [70.0000-572.1566]
	2	21	24H-A2-X230413P00121R22867S10	-0.763242	LPC (Lyso phosphatidylcholine)	LPC 16:0	LPC 16:0	540.329		255.23	480.31								16321	31.41	2	75.42	219532	0	147802	71730	0							-1.95		3.79	3.95								926289092	699617	34	36.6667	FTMS - p ESI cv=34.00 d Full ms2 540.3287@hcd36.67 [70.0000-572.1553]
	2	21	24H-A2-X230413P00121R22867S10	-0.763242	LPC (Lyso phosphatidylcholine)	LPC 16:0	LPC 16:0	540.33											16286..20613	31.34..39.95	0	0	0	0	0	0	0							0.13											926289092	926289092	29;34;39		FTMS - p ESI cv=29.00 Full ms [400.0000-1400.0000];FTMS - p ESI cv=34.00 Full ms [400.0000-1400.0000];FTMS - p ESI cv=39.00 Full ms [400.0000-1400.0000]
	2	21	24H-A3-X230413P00121R22867S12	0.102186	LPC (Lyso phosphatidylcholine)	LPC 16:0	LPC 16:0	540.33		255.23	480.31								16995	32.45	2	59.03	63286	0	28951	34335	0							-0.28		6.03	1.88								334039847	651733	29	36.6667	FTMS - p ESI cv=29.00 d Full ms2 540.3300@hcd36.67 [70.0000-572.1566]
	2	21	24H-A3-X230413P00121R22867S12	0.102186	LPC (Lyso phosphatidylcholine)	LPC 16:0	LPC 16:0	540.33	168.04	255.23	480.31	224.07							16927	32.31	4	77.86	787496	8383	354451	389176	35486							0	1.46	3.88	2.64	2.43							334039847	6.64165e+06	34	36.6667	FTMS - p ESI cv=34.00 d Full ms2 540.3302@hcd36.67 [70.0000-572.1568]
	2	21	24H-A3-X230413P00121R22867S12	0.102186	LPC (Lyso phosphatidylcholine)	LPC 16:0	LPC 16:0	540.331		255.23	480.31								16645	31.75	2	72.88	217588	0	138876	78712	0							1.87		4.12	2.07								334039847	890071	29	36.6667	FTMS - p ESI cv=29.00 d Full ms2 540.3312@hcd36.67 [70.0000-572.1578]
	2	21	24H-A3-X230413P00121R22867S12	0.102186	LPC (Lyso phosphatidylcholine)	LPC 16:0	LPC 16:0	540.329		255.23									16610	31.68	1	14.29	12445	0	12445	0	0							-1.71		3.7									334039847	413767	34	36.6667	FTMS - p ESI cv=34.00 d Full ms2 542.3351@hcd36.67 [70.0000-574.2018]
	2	21	24H-A3-X230413P00121R22867S12	0.102186	LPC (Lyso phosphatidylcholine)	LPC 16:0	LPC 16:0	540.33		255.23	480.31								16574	31.61	2	64.95	77935	0	47916	30019	0							0		5.73	7.53								334039847	224807	34	36.6667	FTMS - p ESI cv=34.00 d Full ms2 540.3302@hcd36.67 [70.0000-572.1568]
	2	21	24H-A3-X230413P00121R22867S12	0.102186	LPC (Lyso phosphatidylcholine)	LPC 16:0	LPC 16:0	540.33											2610..19997	4.81..38.5	0	0	0	0	0	0	0							0.13											334039847	334039847	29;34;39		FTMS - p ESI cv=29.00 Full ms [400.0000-1400.0000];FTMS - p ESI cv=34.00 Full ms [400.0000-1400.0000];FTMS - p ESI cv=39.00 Full ms [400.0000-1400.0000]
	2	21	24H-A4-X230413P00121R22867S14	0.0781512	LPC (Lyso phosphatidylcholine)	LPC 16:0	LPC 16:0	540.33		255.23	480.31								16671	32.06	2	46.77	39547	0	24074	15473	0							-0.12		6.06	-0.63								96548633	847414	34	36.6667	FTMS - p ESI cv=34.00 d Full ms2 541.2924@hcd36.67 [70.0000-573.1382]
	2	21	24H-A4-X230413P00121R22867S14	0.0781512	LPC (Lyso phosphatidylcholine)	LPC 16:0	LPC 16:0	540.33		255.23	480.31	224.07							16646	32.01	3	70.81	196091	0	88210	100364	7517							-0.45		4.2	3.36	6.75							96548633	1.25847e+06	34	36.6667	FTMS - p ESI cv=34.00 d Full ms2 540.3300@hcd36.67 [70.0000-572.1566]
	2	21	24H-A4-X230413P00121R22867S14	0.0781512	LPC (Lyso phosphatidylcholine)	LPC 16:0	LPC 16:0	540.33		255.23	480.31	224.07							16563	31.85	3	62.98	173369	0	91154	73225	8990							-0.37		4.8	1.46	-0.26							96548633	2.11405e+06	29	36.6667	FTMS - p ESI cv=29.00 d Full ms2 541.2823@hcd36.67 [70.0000-573.1280]
	2	21	24H-A4-X230413P00121R22867S14	0.0781512	LPC (Lyso phosphatidylcholine)	LPC 16:0	LPC 16:0	540.33		255.23	480.31	224.07							16556	31.84	3	45.12	85666	0	44505	33388	7773							-0.52		5.58	5.21	3.55							96548633	2.17683e+06	29	36.6667	FTMS - p ESI cv=29.00 d Full ms2 541.3721@hcd36.67 [70.0000-573.2195]
	2	21	24H-A4-X230413P00121R22867S14	0.0781512	LPC (Lyso phosphatidylcholine)	LPC 16:0	LPC 16:0	540.33		255.23	480.31	224.07							16529	31.79	3	48.21	227577	0	131422	82690	13465							-0.74		4.26	2.92	4.84							96548633	4.90294e+06	34	36.6667	FTMS - p ESI cv=34.00 d Full ms2 541.3747@hcd36.67 [70.0000-573.2222]
	2	21	24H-A4-X230413P00121R22867S14	0.0781512	LPC (Lyso phosphatidylcholine)	LPC 16:0	LPC 16:0	540.33		255.23	480.31	224.07							16492	31.71	3	50.63	198506	0	115885	69191	13430							-0.61		4.38	2.73	-3.46							96548633	3.72132e+06	34	36.6667	FTMS - p ESI cv=34.00 d Full ms2 541.3809@hcd36.67 [70.0000-573.2286]
	2	21	24H-A4-X230413P00121R22867S14	0.0781512	LPC (Lyso phosphatidylcholine)	LPC 16:0	LPC 16:0	540.328		255.23	480.31								16353	31.45	2	43.06	40776	0	27239	13537	0							-3.29		4.68	2.09								96548633	202117	29	36.6667	FTMS - p ESI cv=29.00 d Full ms2 540.3284@hcd36.67 [70.0000-572.1550]
	2	21	24H-A4-X230413P00121R22867S14	0.0781512	LPC (Lyso phosphatidylcholine)	LPC 16:0	LPC 16:0	540.33											2887..19606	5.29..37.9	0	0	0	0	0	0	0							0.32											96548633	96548633	29;34		FTMS - p ESI cv=29.00 Full ms [400.0000-1400.0000];FTMS - p ESI cv=34.00 Full ms [400.0000-1400.0000]
	2	21	24H-A5-X230413P00121R22867S16	-0.299484	LPC (Lyso phosphatidylcholine)	LPC 16:0	LPC 16:0	540.33		255.23	480.31								19799	37.38	2	22.28	24900	0	13303	11597	0							-0.99		6.43	6.22								425829277	75561.8	29	36.6667	FTMS - p ESI cv=29.00 d Full ms2 540.3295@hcd36.67 [70.0000-572.1560]
	2	21	24H-A5-X230413P00121R22867S16	-0.299484	LPC (Lyso phosphatidylcholine)	LPC 16:0	LPC 16:0	540.33		255.23									16840	31.57	1	11.35	17040	0	17040	0	0							0.24		5.6									425829277	720958	29	36.6667	FTMS - p ESI cv=29.00 d Full ms2 542.3348@hcd36.67 [70.0000-574.2014]
	2	21	24H-A5-X230413P00121R22867S16	-0.299484	LPC (Lyso phosphatidylcholine)	LPC 16:0	LPC 16:0	540.33		255.23									16811	31.52	1	17.62	29966	0	29966	0	0							-0.68		0.63									425829277	899344	34	36.6667	FTMS - p ESI cv=34.00 d Full ms2 542.3364@hcd36.67 [70.0000-574.2031]
	2	21	24H-A5-X230413P00121R22867S16	-0.299484	LPC (Lyso phosphatidylcholine)	LPC 16:0	LPC 16:0	540.331		255.23	480.31	224.07							16806	31.51	3	83.7	350985	0	194761	147329	8895							0.95		4.52	3.17	1.95							425829277	1.22839e+06	29	36.6667	FTMS - p ESI cv=29.00 d Full ms2 540.3305@hcd36.67 [70.0000-572.1571]
	2	21	24H-A5-X230413P00121R22867S16	-0.299484	LPC (Lyso phosphatidylcholine)	LPC 16:0	LPC 16:0	540.329		255.23	480.31								16735	31.38	2	76.31	257207	0	167469	89738	0							-1.88		4.1	2.15								425829277	754021	34	36.6667	FTMS - p ESI cv=34.00 d Full ms2 540.3290@hcd36.67 [70.0000-572.1555]
	2	21	24H-A5-X230413P00121R22867S16	-0.299484	LPC (Lyso phosphatidylcholine)	LPC 16:0	LPC 16:0	540.33											1133..20028	2.09..37.84	0	0	0	0	0	0	0							0.05											425829277	425829277	29;34		FTMS - p ESI cv=29.00 Full ms [400.0000-1400.0000];FTMS - p ESI cv=34.00 Full ms [400.0000-1400.0000]
	2	21	24H-B1-X230412P00121R22843S21	-0.0193977	LPC (Lyso phosphatidylcholine)	LPC 16:0	LPC 16:0	540.33			480.31								17376	32.75	1	15.75	5812	0	0	5812	0							-0.38			6.13								1186028572	724547	29	36.6667	FTMS - p ESI cv=29.00 d Full ms2 540.3299@hcd36.67 [70.0000-572.1565]
	2	21	24H-B1-X230412P00121R22843S21	-0.0193977	LPC (Lyso phosphatidylcholine)	LPC 16:0	LPC 16:0	540.33		255.23	480.31	224.07							17001	31.99	3	68.44	121067	0	56622	59633	4812							-0.36		4.18	6.89	6.09							1186028572	1.01237e+06	29	36.6667	FTMS - p ESI cv=29.00 d Full ms2 540.3300@hcd36.67 [70.0000-572.1566]
	2	21	24H-B1-X230412P00121R22843S21	-0.0193977	LPC (Lyso phosphatidylcholine)	LPC 16:0	LPC 16:0	540.33		255.23	480.31	224.07							16929	31.86	3	49.44	311841	0	169965	122748	19128							-0.47		4.48	3.84	2.62							1186028572	8.81461e+06	29	36.6667	FTMS - p ESI cv=29.00 d Full ms2 541.3719@hcd36.67 [70.0000-573.2194]
	2	21	24H-B1-X230412P00121R22843S21	-0.0193977	LPC (Lyso phosphatidylcholine)	LPC 16:0	LPC 16:0	540.33	168.04	255.23	480.31	224.07							16911	31.82	4	83.92	2598143	27907	1228243	1230697	111296							-0.1	-0.77	3.7	2.25	0.17							1186028572	2.03624e+07	34	36.6667	FTMS - p ESI cv=34.00 d Full ms2 540.3301@hcd36.67 [70.0000-572.1567]
	2	21	24H-B1-X230412P00121R22843S21	-0.0193977	LPC (Lyso phosphatidylcholine)	LPC 16:0	LPC 16:0	540.33		255.23	480.31	224.07							16707	31.48	3	50.44	274690	0	165611	95664	13415							-0.36		3.82	4.48	-0.02							1186028572	3.96182e+06	29	36.6667	FTMS - p ESI cv=29.00 d Full ms2 541.3795@hcd36.67 [70.0000-573.2271]
	2	21	24H-B1-X230412P00121R22843S21	-0.0193977	LPC (Lyso phosphatidylcholine)	LPC 16:0	LPC 16:0	540.329		255.23									16658	31.39	1	12.43	18510	0	18510	0	0							-1.44		4.36									1186028572	627568	29	36.6667	FTMS - p ESI cv=29.00 d Full ms2 542.3356@hcd36.67 [70.0000-574.2023]
	2	21	24H-B1-X230412P00121R22843S21	-0.0193977	LPC (Lyso phosphatidylcholine)	LPC 16:0	LPC 16:0	540.33		255.23	480.31								16603	31.29	2	70.73	241250	0	162715	78535	0							-0.46		3.94	2.7								1186028572	896062	29	36.6667	FTMS - p ESI cv=29.00 d Full ms2 540.3299@hcd36.67 [70.0000-572.1565]
	2	21	24H-B1-X230412P00121R22843S21	-0.0193977	LPC (Lyso phosphatidylcholine)	LPC 16:0	LPC 16:0	540.33		255.23									16592	31.27	1	11.09	11791	0	11791	0	0							0.02		4.3									1186028572	581368	34	36.6667	FTMS - p ESI cv=34.00 d Full ms2 542.3363@hcd36.67 [70.0000-574.2030]
	2	21	24H-B1-X230412P00121R22843S21	-0.0193977	LPC (Lyso phosphatidylcholine)	LPC 16:0	LPC 16:0	540.329		255.23	480.31								16518	31.13	2	66.2	41420	0	25302	16118	0							-1.62		2.33	7.4								1186028572	171667	34	36.6667	FTMS - p ESI cv=34.00 d Full ms2 540.3292@hcd36.67 [70.0000-572.1558]
	2	21	24H-B1-X230412P00121R22843S21	-0.0193977	LPC (Lyso phosphatidylcholine)	LPC 16:0	LPC 16:0	540.33											767..25756	1.33..49.55	0	0	0	0	0	0	0							0.5											1186028572	1186028572	29;34		FTMS - p ESI cv=29.00 Full ms [400.0000-1400.0000];FTMS - p ESI cv=34.00 Full ms [400.0000-1400.0000]
	2	21	24H-B2-X230412P00121R22843S23	-0.218576	LPC (Lyso phosphatidylcholine)	LPC 16:0	LPC 16:0	540.331		255.23	480.31								17632	33.75	2	64.41	89969	0	49579	40390	0							1.95		3.96	1.31								2817599026	36826.9	29	36.6667	FTMS - p ESI cv=29.00 d Full ms2 540.3311@hcd36.67 [70.0000-572.1577]
	2	21	24H-B2-X230412P00121R22843S23	-0.218576	LPC (Lyso phosphatidylcholine)	LPC 16:0	LPC 16:0	540.33		255.23									17177	32.84	1	15.44	14775	0	14775	0	0							-0.05		8.09									2817599026	147516	34	36.6667	FTMS - p ESI cv=34.00 d Full ms2 540.3300@hcd36.67 [70.0000-572.1566]
	2	21	24H-B2-X230412P00121R22843S23	-0.218576	LPC (Lyso phosphatidylcholine)	LPC 16:0	LPC 16:0	540.33	168.04	255.23	480.31	224.07							16859	32.19	4	83.02	1259096	13862	577890	613749	53595							0.09	0.69	4.62	3.02	1.39							2817599026	1.01451e+07	29	36.6667	FTMS - p ESI cv=29.00 d Full ms2 540.3301@hcd36.67 [70.0000-572.1567]
	2	21	24H-B2-X230412P00121R22843S23	-0.218576	LPC (Lyso phosphatidylcholine)	LPC 16:0	LPC 16:0	540.33	168.04	255.23	480.31	224.07							16824	32.13	4	81.34	6171846	70786	2712742	3150144	238174							0.04	3.87	4.14	2.71	0.71							2817599026	4.42599e+07	34	36.6667	FTMS - p ESI cv=34.00 d Full ms2 540.3300@hcd36.67 [70.0000-572.1567]
	2	21	24H-B2-X230412P00121R22843S23	-0.218576	LPC (Lyso phosphatidylcholine)	LPC 16:0	LPC 16:0	540.33	168.04	255.23	480.31	224.07							16609	31.74	4	54.32	1099463	11746	650365	389577	47775							-0.39	-0.75	4.26	3.15	1.32							2817599026	2.78824e+07	34	36.6667	FTMS - p ESI cv=34.00 d Full ms2 541.3785@hcd36.67 [70.0000-573.2260]
	2	21	24H-B2-X230412P00121R22843S23	-0.218576	LPC (Lyso phosphatidylcholine)	LPC 16:0	LPC 16:0	540.33		255.23									16529	31.61	1	20.15	41835	0	41835	0	0							-0.55		3.12									2817599026	1.17528e+06	29	36.6667	FTMS - p ESI cv=29.00 d Full ms2 542.3383@hcd36.67 [70.0000-574.2050]
	2	21	24H-B2-X230412P00121R22843S23	-0.218576	LPC (Lyso phosphatidylcholine)	LPC 16:0	LPC 16:0	540.33	168.04	255.23	480.31								16470	31.5	3	78.64	489443	4419	325714	159310	0							0.08	5.23	4.32	3.02								2817599026	1.62475e+06	29	36.6667	FTMS - p ESI cv=29.00 d Full ms2 540.3301@hcd36.67 [70.0000-572.1567]
	2	21	24H-B2-X230412P00121R22843S23	-0.218576	LPC (Lyso phosphatidylcholine)	LPC 16:0	LPC 16:0	540.331		255.23	480.31								16434	31.43	2	82.63	343924	0	226539	117385	0							2.3		4.32	2.77								2817599026	911756	34	36.6667	FTMS - p ESI cv=34.00 d Full ms2 540.3312@hcd36.67 [70.0000-572.1579]
	2	21	24H-B2-X230412P00121R22843S23	-0.218576	LPC (Lyso phosphatidylcholine)	LPC 16:0	LPC 16:0	540.33											2969..21058	5.32..40.64	0	0	0	0	0	0	0							-0.06											2817599026	2817599026	29;34;39		FTMS - p ESI cv=29.00 Full ms [400.0000-1400.0000];FTMS - p ESI cv=34.00 Full ms [400.0000-1400.0000];FTMS - p ESI cv=39.00 Full ms [400.0000-1400.0000]
	2	21	24H-B3-X230412P00121R22843S25	-0.166353	LPC (Lyso phosphatidylcholine)	LPC 16:0	LPC 16:0	540.33		255.23	480.31								20043	37.63	2	35.85	34567	0	14475	20092	0							-0.92		6.24	9.33								4386452197	346348	34	36.6667	FTMS - p ESI cv=34.00 d Full ms2 540.3295@hcd36.67 [70.0000-572.1561]
	2	21	24H-B3-X230412P00121R22843S25	-0.166353	LPC (Lyso phosphatidylcholine)	LPC 16:0	LPC 16:0	540.332	168.04	255.23	480.31	224.07							18351	34.3	4	81.76	642744	6199	297020	315468	24057							4.19	2.73	4.57	2.53	0.11							4386452197	11538.2	34	36.6667	FTMS - p ESI cv=34.00 d Full ms2 540.3323@hcd36.67 [70.0000-572.1589]
	2	21	24H-B3-X230412P00121R22843S25	-0.166353	LPC (Lyso phosphatidylcholine)	LPC 16:0	LPC 16:0	540.33	168.04	255.23	480.31	224.07							18173	33.94	4	66.86	274673	6623	139597	116775	11678							-0.75	5.73	4.75	4.05	7.94							4386452197	48304.8	29	36.6667	FTMS - p ESI cv=29.00 d Full ms2 540.3297@hcd36.67 [70.0000-572.1563]
	2	21	24H-B3-X230412P00121R22843S25	-0.166353	LPC (Lyso phosphatidylcholine)	LPC 16:0	LPC 16:0	540.33	168.04	255.23	480.31	224.07							17638	32.89	4	82.05	3388812	41949	1652373	1558775	135715							-0.32	1.28	4.15	2.46	1							4386452197	115733	34	36.6667	FTMS - p ESI cv=34.00 d Full ms2 540.3299@hcd36.67 [70.0000-572.1565]
	2	21	24H-B3-X230412P00121R22843S25	-0.166353	LPC (Lyso phosphatidylcholine)	LPC 16:0	LPC 16:0	540.33	168.04	255.23	480.31	224.07							17321	32.27	4	80.04	913543	11423	422078	442873	37169							0	0	4.09	2.34	3.31							4386452197	7.33766e+06	29	36.6667	FTMS - p ESI cv=29.00 d Full ms2 540.3301@hcd36.67 [70.0000-572.1567]
	2	21	24H-B3-X230412P00121R22843S25	-0.166353	LPC (Lyso phosphatidylcholine)	LPC 16:0	LPC 16:0	540.33	168.04	255.23	480.31	224.07							17292	32.22	4	55.75	1213909	18647	654892	467568	72802							-0.17	5.45	4.33	2.65	2.9							4386452197	2.8505e+07	34	36.6667	FTMS - p ESI cv=34.00 d Full ms2 541.3776@hcd36.67 [70.0000-573.2251]
	2	21	24H-B3-X230412P00121R22843S25	-0.166353	LPC (Lyso phosphatidylcholine)	LPC 16:0	LPC 16:0	540.33	168.04	255.23	480.31	224.07							17269	32.18	4	81.48	7270870	86579	3214998	3710735	258558							0.22	1	4.09	2.53	0.93							4386452197	4.34393e+07	34	36.6667	FTMS - p ESI cv=34.00 d Full ms2 540.3302@hcd36.67 [70.0000-572.1568]
	2	21	24H-B3-X230412P00121R22843S25	-0.166353	LPC (Lyso phosphatidylcholine)	LPC 16:0	LPC 16:0	540.33	168.04	255.23	480.31	224.07							17206	32.07	4	57.16	2976028	40056	1559482	1208091	168399							-0.07	1.64	4.09	2.65	1.13							4386452197	4.97669e+07	29	36.6667	FTMS - p ESI cv=29.00 d Full ms2 541.3841@hcd36.67 [70.0000-573.2318]
	2	21	24H-B3-X230412P00121R22843S25	-0.166353	LPC (Lyso phosphatidylcholine)	LPC 16:0	LPC 16:0	540.33	168.04	255.23	480.31	224.07							17193	32.05	4	71.28	9547165	108450	4676961	4273306	488448							0.18	0	4.33	2.97	1							4386452197	4.73567e+07	29	36.6667	FTMS - p ESI cv=29.00 d Full ms2 541.2930@hcd36.67 [70.0000-573.1389]
	2	21	24H-B3-X230412P00121R22843S25	-0.166353	LPC (Lyso phosphatidylcholine)	LPC 16:0	LPC 16:0	540.33	168.04	255.23	480.31	224.07							17101	31.91	4	58.43	2818001	36122	1494003	1122272	165604							-0.4	0.55	4.51	2.91	1.54							4386452197	4.51052e+07	29	36.6667	FTMS - p ESI cv=29.00 d Full ms2 541.3710@hcd36.67 [70.0000-573.2184]
	2	21	24H-B3-X230412P00121R22843S25	-0.166353	LPC (Lyso phosphatidylcholine)	LPC 16:0	LPC 16:0	540.33		255.23	480.31	224.07							17001	31.74	3	22.98	130814	0	108718	16223	5873							-0.16		3.91	0.94	5.7							4386452197	3.30463e+06	34	36.6667	FTMS - p ESI cv=34.00 d Full ms2 542.3391@hcd36.67 [70.0000-574.2058]
	2	21	24H-B3-X230412P00121R22843S25	-0.166353	LPC (Lyso phosphatidylcholine)	LPC 16:0	LPC 16:0	540.33	168.04	255.23	480.31								16971	31.69	3	21.7	76292	3248	65054	7990	0							0.55	-9.97	3.67	4.75								4386452197	1.64819e+06	29	36.6667	FTMS - p ESI cv=29.00 d Full ms2 542.3441@hcd36.67 [70.0000-574.2109]
	2	21	24H-B3-X230412P00121R22843S25	-0.166353	LPC (Lyso phosphatidylcholine)	LPC 16:0	LPC 16:0	540.33		255.23									16941	31.64	1	22.97	60453	0	60453	0	0							0.2		5.28									4386452197	1.53268e+06	29	36.6667	FTMS - p ESI cv=29.00 d Full ms2 542.3319@hcd36.67 [70.0000-574.1985]
	2	21	24H-B3-X230412P00121R22843S25	-0.166353	LPC (Lyso phosphatidylcholine)	LPC 16:0	LPC 16:0	540.33		255.23	480.31	224.07							16905	31.57	3	83.7	647182	0	432580	207714	6888							-0.47		4.51	2.91	8.22							4386452197	2.96923e+06	29	36.6667	FTMS - p ESI cv=29.00 d Full ms2 540.3298@hcd36.67 [70.0000-572.1564]
	2	21	24H-B3-X230412P00121R22843S25	-0.166353	LPC (Lyso phosphatidylcholine)	LPC 16:0	LPC 16:0	540.33		255.23	480.31								16896	31.56	2	19.99	52085	0	45645	6440	0							-0.48		2.59	2.27								4386452197	1.11363e+06	34	36.6667	FTMS - p ESI cv=34.00 d Full ms2 542.3334@hcd36.67 [70.0000-574.2000]
	2	21	24H-B3-X230412P00121R22843S25	-0.166353	LPC (Lyso phosphatidylcholine)	LPC 16:0	LPC 16:0	540.33		255.23	480.31								16852	31.48	2	81.55	415927	0	280278	135649	0							-0.59		4.27	2.59								4386452197	1.69006e+06	34	36.6667	FTMS - p ESI cv=34.00 d Full ms2 540.3297@hcd36.67 [70.0000-572.1563]
	2	21	24H-B3-X230412P00121R22843S25	-0.166353	LPC (Lyso phosphatidylcholine)	LPC 16:0	LPC 16:0	540.33											2990..26438	5.27..50.48	0	0	0	0	0	0	0							0.06											4386452197	4386452197	29;34;39		FTMS - p ESI cv=29.00 Full ms [400.0000-1400.0000];FTMS - p ESI cv=34.00 Full ms [400.0000-1400.0000];FTMS - p ESI cv=39.00 Full ms [400.0000-1400.0000]
0	1	>22			LPC (Lyso phosphatidylcholine)	LPC 16:1	LPC 16:1	538.314	168.043	253.217	478.293	224.069								-0.98..51	21																										29;34
	2	22	24H-A1-X230413P00121R22867S08	-0.188963	LPC (Lyso phosphatidylcholine)	LPC 16:1	LPC 16:1	538.315		253.22	478.3								16818	31.86	2	81.55	61840	0	31745	30095	0							0.29		2.21	4.14								16514651	291756	29	36.6667	FTMS - p ESI cv=29.00 d Full ms2 538.3146@hcd36.67 [70.0000-570.1008]
	2	22	24H-A1-X230413P00121R22867S08	-0.188963	LPC (Lyso phosphatidylcholine)	LPC 16:1	LPC 16:1	538.316		253.22	478.3								16765	31.76	2	37.85	39520	0	22008	17512	0							2.31		7.27	4.21								16514651	404076	34	36.6667	FTMS - p ESI cv=34.00 d Full ms2 538.3156@hcd36.67 [70.0000-570.1019]
	2	22	24H-A1-X230413P00121R22867S08	-0.188963	LPC (Lyso phosphatidylcholine)	LPC 16:1	LPC 16:1	538.315											16742..17612	31.72..33.46	0	0	0	0	0	0	0							-0.08											16514651	16514651	29;34;39		FTMS - p ESI cv=29.00 Full ms [400.0000-1400.0000];FTMS - p ESI cv=34.00 Full ms [400.0000-1400.0000];FTMS - p ESI cv=39.00 Full ms [400.0000-1400.0000]
	2	22	24H-A2-X230413P00121R22867S10	-0.763242	LPC (Lyso phosphatidylcholine)	LPC 16:1	LPC 16:1	538.314		253.22	478.29								16696	32.11	2	63.11	42828	0	23646	19182	0							-0.29		5.08	0.57								3735953	394937	34	36.6667	FTMS - p ESI cv=34.00 d Full ms2 538.3139@hcd36.67 [70.0000-570.1002]
	2	22	24H-A2-X230413P00121R22867S10	-0.763242	LPC (Lyso phosphatidylcholine)	LPC 16:1	LPC 16:1	538.314		253.22	478.29								16689	32.09	2	26.47	16348	0	6513	9835	0							-0.54		1.46	-4.27								3735953	110116	29	36.6667	FTMS - p ESI cv=29.00 d Full ms2 538.3138@hcd36.67 [70.0000-570.1000]
	2	22	24H-A2-X230413P00121R22867S10	-0.763242	LPC (Lyso phosphatidylcholine)	LPC 16:1	LPC 16:1	538.314											16567..17329	31.87..33.38	0	0	0	0	0	0	0							0.1											3735953	3735953	29;34;39		FTMS - p ESI cv=29.00 Full ms [400.0000-1400.0000];FTMS - p ESI cv=34.00 Full ms [400.0000-1400.0000];FTMS - p ESI cv=39.00 Full ms [400.0000-1400.0000]
	2	22	24H-A3-X230413P00121R22867S12	0.102186	LPC (Lyso phosphatidylcholine)	LPC 16:1	LPC 16:1	538.315											16741..17119	31.94..32.7	0	0	0	0	0	0	0							-0.01											718907	718907	29;34;39		FTMS - p ESI cv=29.00 Full ms [400.0000-1400.0000];FTMS - p ESI cv=34.00 Full ms [400.0000-1400.0000];FTMS - p ESI cv=39.00 Full ms [400.0000-1400.0000]
	2	22	24H-A4-X230413P00121R22867S14	0.0781512	LPC (Lyso phosphatidylcholine)	LPC 16:1	LPC 16:1	538.314											16580..16792	31.89..32.3	0	0	0	0	0	0	0							0.19											610692	610692	29;34;39		FTMS - p ESI cv=29.00 Full ms [400.0000-1400.0000];FTMS - p ESI cv=34.00 Full ms [400.0000-1400.0000];FTMS - p ESI cv=39.00 Full ms [400.0000-1400.0000]
	2	22	24H-A5-X230413P00121R22867S16	-0.299484	LPC (Lyso phosphatidylcholine)	LPC 16:1	LPC 16:1	538.314				224.07							17118	32.07	1	2.63	3227	0	0	0	3227							-0.78				-1.51							1343972	580823	34	36.6667	FTMS - p ESI cv=34.00 d Full ms2 540.3294@hcd36.67 [70.0000-572.1560]
	2	22	24H-A5-X230413P00121R22867S16	-0.299484	LPC (Lyso phosphatidylcholine)	LPC 16:1	LPC 16:1	538.315		253.22	478.29								17082	32	2	25.72	19117	0	9390	9727	0							0.7		6.66	0.17								1343972	155071	34	36.6667	FTMS - p ESI cv=34.00 d Full ms2 538.3147@hcd36.67 [70.0000-570.1010]
	2	22	24H-A5-X230413P00121R22867S16	-0.299484	LPC (Lyso phosphatidylcholine)	LPC 16:1	LPC 16:1	538.315											16893..17231	31.66..32.31	0	0	0	0	0	0	0							-1.11											1343972	1343972	29;34;39		FTMS - p ESI cv=29.00 Full ms [400.0000-1400.0000];FTMS - p ESI cv=34.00 Full ms [400.0000-1400.0000];FTMS - p ESI cv=39.00 Full ms [400.0000-1400.0000]
	2	22	24H-B1-X230412P00121R22843S21	-0.0193977	LPC (Lyso phosphatidylcholine)	LPC 16:1	LPC 16:1	538.315		253.22	478.3								16952	31.9	2	25.17	19121	0	10875	8246	0							1.86		2.04	4.74								7933012	158463	29	36.6667	FTMS - p ESI cv=29.00 d Full ms2 538.3155@hcd36.67 [70.0000-570.1018]
	2	22	24H-B1-X230412P00121R22843S21	-0.0193977	LPC (Lyso phosphatidylcholine)	LPC 16:1	LPC 16:1	538.315		253.22	478.29								16945	31.88	2	57.48	76835	0	37956	38879	0							0.97		4.94	3.4								7933012	508880	34	36.6667	FTMS - p ESI cv=34.00 d Full ms2 538.3150@hcd36.67 [70.0000-570.1013]
	2	22	24H-B1-X230412P00121R22843S21	-0.0193977	LPC (Lyso phosphatidylcholine)	LPC 16:1	LPC 16:1	538.315											16808..17915	31.66..33.83	0	0	0	0	0	0	0							-0.26											7933012	7933012	29;34;39		FTMS - p ESI cv=29.00 Full ms [400.0000-1400.0000];FTMS - p ESI cv=34.00 Full ms [400.0000-1400.0000];FTMS - p ESI cv=39.00 Full ms [400.0000-1400.0000]
	2	22	24H-B2-X230412P00121R22843S23	-0.218576	LPC (Lyso phosphatidylcholine)	LPC 16:1	LPC 16:1	538.315	168.04	253.22	478.29	224.07							16873	32.22	4	80.18	622624	6976	295757	293228	26663							0.99	4.05	4.71	2.9	-1.12							47073012	2.75714e+06	34	36.6667	FTMS - p ESI cv=34.00 d Full ms2 538.2642@hcd36.67 [70.0000-570.0495]
	2	22	24H-B2-X230412P00121R22843S23	-0.218576	LPC (Lyso phosphatidylcholine)	LPC 16:1	LPC 16:1	538.314		253.22	478.3	224.07							16822	32.12	3	53.14	101063	0	47234	48707	5122							-1.09		4.71	4.24	6.5							47073012	530241	29	36.6667	FTMS - p ESI cv=29.00 d Full ms2 538.3138@hcd36.67 [70.0000-570.1000]
	2	22	24H-B2-X230412P00121R22843S23	-0.218576	LPC (Lyso phosphatidylcholine)	LPC 16:1	LPC 16:1	538.314		253.22	478.3	224.07							16798	32.08	3	69.56	196341	0	95628	92838	7875							-1.52		3.87	4.3	-0.3							47073012	969982	34	36.6667	FTMS - p ESI cv=34.00 d Full ms2 538.3135@hcd36.67 [70.0000-570.0999]
	2	22	24H-B2-X230412P00121R22843S23	-0.218576	LPC (Lyso phosphatidylcholine)	LPC 16:1	LPC 16:1	538.315											16652..19807	31.82..38.13	0	0	0	0	0	0	0							-0.5											47073012	47073012	29;34;39		FTMS - p ESI cv=29.00 Full ms [400.0000-1400.0000];FTMS - p ESI cv=34.00 Full ms [400.0000-1400.0000];FTMS - p ESI cv=39.00 Full ms [400.0000-1400.0000]
	2	22	24H-B3-X230412P00121R22843S25	-0.166353	LPC (Lyso phosphatidylcholine)	LPC 16:1	LPC 16:1	538.315		253.22	478.29	224.07							17290	32.21	3	70.04	174041	0	81078	86100	6863							1.22		3.28	2.33	0.04							45659272	972708	29	36.6667	FTMS - p ESI cv=29.00 d Full ms2 538.3151@hcd36.67 [70.0000-570.1014]
	2	22	24H-B3-X230412P00121R22843S25	-0.166353	LPC (Lyso phosphatidylcholine)	LPC 16:1	LPC 16:1	538.315		253.22	478.3	224.07							17253	32.15	3	69.68	270245	0	136619	119321	14305							1.43		4.66	3.42	5.9							45659272	1.3484e+06	34	36.6667	FTMS - p ESI cv=34.00 d Full ms2 538.3152@hcd36.67 [70.0000-570.1015]
	2	22	24H-B3-X230412P00121R22843S25	-0.166353	LPC (Lyso phosphatidylcholine)	LPC 16:1	LPC 16:1	538.314											5378..20015	9.77..37.58	0	0	0	0	0	0	0							0.02											45659272	45659272	29;34;39		FTMS - p ESI cv=29.00 Full ms [400.0000-1400.0000];FTMS - p ESI cv=34.00 Full ms [400.0000-1400.0000];FTMS - p ESI cv=39.00 Full ms [400.0000-1400.0000]
0	1	>23			LPC (Lyso phosphatidylcholine)	LPC 16:2	LPC 16:2	536.299	168.043	251.201	476.278	224.069								-0.98..51	5																										29;34
	2	23	24H-A1-X230413P00121R22867S08	-0.188963	LPC (Lyso phosphatidylcholine)	LPC 16:2	LPC 16:2	536.299											15976..17138	30.22..32.51	0	0	0	0	0	0	0							0.24											32225	32225	34;39		FTMS - p ESI cv=34.00 Full ms [400.0000-1400.0000];FTMS - p ESI cv=39.00 Full ms [400.0000-1400.0000]
	2	23	24H-A4-X230413P00121R22867S14	0.0781512	LPC (Lyso phosphatidylcholine)	LPC 16:2	LPC 16:2	536.301											1985..1985	3.61..3.61	0	0	0	0	0	0	0							-4.66											811	811	29		FTMS - p ESI cv=29.00 Full ms [400.0000-1400.0000]
	2	23	24H-B1-X230412P00121R22843S21	-0.0193977	LPC (Lyso phosphatidylcholine)	LPC 16:2	LPC 16:2	536.3											17069..25980	32.13..49.99	0	0	0	0	0	0	0							-3.03											13858	13858	29;34		FTMS - p ESI cv=29.00 Full ms [400.0000-1400.0000];FTMS - p ESI cv=34.00 Full ms [400.0000-1400.0000]
	2	23	24H-B2-X230412P00121R22843S23	-0.218576	LPC (Lyso phosphatidylcholine)	LPC 16:2	LPC 16:2	536.299											16940..17176	32.35..32.84	0	0	0	0	0	0	0							-0.51											129823	129823	29;34;39		FTMS - p ESI cv=29.00 Full ms [400.0000-1400.0000];FTMS - p ESI cv=34.00 Full ms [400.0000-1400.0000];FTMS - p ESI cv=39.00 Full ms [400.0000-1400.0000]
	2	23	24H-B3-X230412P00121R22843S25	-0.166353	LPC (Lyso phosphatidylcholine)	LPC 16:2	LPC 16:2	536.299											17400..17490	32.42..32.6	0	0	0	0	0	0	0							-0.04											45950	45950	34;39		FTMS - p ESI cv=34.00 Full ms [400.0000-1400.0000];FTMS - p ESI cv=39.00 Full ms [400.0000-1400.0000]
0	1	>24			LPC (Lyso phosphatidylcholine)	LPC 16:3	LPC 16:3	534.283	168.043	249.185	474.262	224.069								-0.98..51	5																										29;34
	2	24	24H-A1-X230413P00121R22867S08	-0.188963	LPC (Lyso phosphatidylcholine)	LPC 16:3	LPC 16:3	534.283											17068..17091	32.37..32.41	0	0	0	0	0	0	0							-0.53											5110	5110	34		FTMS - p ESI cv=34.00 Full ms [400.0000-1400.0000]
	2	24	24H-A4-X230413P00121R22867S14	0.0781512	LPC (Lyso phosphatidylcholine)	LPC 16:3	LPC 16:3	534.285											88..88	0.16..0.16	0	0	0	0	0	0	0							-3.24											931	931	29		FTMS - p ESI cv=29.00 Full ms [400.0000-1400.0000]
	2	24	24H-A5-X230413P00121R22867S16	-0.299484	LPC (Lyso phosphatidylcholine)	LPC 16:3	LPC 16:3	534.283											1654..1654	3.05..3.05	0	0	0	0	0	0	0							1.17											937	937	29		FTMS - p ESI cv=29.00 Full ms [400.0000-1400.0000]
	2	24	24H-B2-X230412P00121R22843S23	-0.218576	LPC (Lyso phosphatidylcholine)	LPC 16:3	LPC 16:3	534.283											17074..17162	32.62..32.81	0	0	0	0	0	0	0							0.17											15288	15288	34		FTMS - p ESI cv=34.00 Full ms [400.0000-1400.0000]
	2	24	24H-B3-X230412P00121R22843S25	-0.166353	LPC (Lyso phosphatidylcholine)	LPC 16:3	LPC 16:3	534.283											6537..17478	11.99..32.57	0	0	0	0	0	0	0							1.22											11276	11276	29;34;39		FTMS - p ESI cv=29.00 Full ms [400.0000-1400.0000];FTMS - p ESI cv=34.00 Full ms [400.0000-1400.0000];FTMS - p ESI cv=39.00 Full ms [400.0000-1400.0000]
0	1	>25			LPC (Lyso phosphatidylcholine)	LPC 16:4	LPC 16:4	532.268	168.043	247.17	472.246	224.069								-0.98..51	2																										29;34
	2	25	24H-A4-X230413P00121R22867S14	0.0781512	LPC (Lyso phosphatidylcholine)	LPC 16:4	LPC 16:4	532.269											18927..18927	36.56..36.56	0	0	0	0	0	0	0							-3.64											5565	5565	29		FTMS - p ESI cv=29.00 Full ms [400.0000-1400.0000]
	2	25	24H-A5-X230413P00121R22867S16	-0.299484	LPC (Lyso phosphatidylcholine)	LPC 16:4	LPC 16:4	532.269											2276..2388	4.2..4.4	0	0	0	0	0	0	0							-2.27											965	965	29;39		FTMS - p ESI cv=29.00 Full ms [400.0000-1400.0000];FTMS - p ESI cv=39.00 Full ms [400.0000-1400.0000]
0	1	>26			LPC (Lyso phosphatidylcholine)	LPC 17:0	LPC 17:0	554.346	168.043	269.248	494.325	224.069								-0.98..51	16																										29;34
	2	26	24H-A1-X230413P00121R22867S08	-0.188963	LPC (Lyso phosphatidylcholine)	LPC 17:0	LPC 17:0	554.345	168.04	269.25	494.32	224.07							16522	31.29	4	30.83	132490	6151	52278	47985	26076							-1.69	2.93	5.83	-0.03	-0.4							16027918	814857	29	36.6667	FTMS - p ESI cv=29.00 d Full ms2 554.3447@hcd36.67 [70.0000-586.4517]
	2	26	24H-A1-X230413P00121R22867S08	-0.188963	LPC (Lyso phosphatidylcholine)	LPC 17:0	LPC 17:0	554.345		269.25	494.33								16402	31.05	2	33.27	25515	0	16845	8670	0							-0.72		6.74	1.01								16027918	190908	34	36.6667	FTMS - p ESI cv=34.00 d Full ms2 554.3453@hcd36.67 [70.0000-586.4522]
	2	26	24H-A1-X230413P00121R22867S08	-0.188963	LPC (Lyso phosphatidylcholine)	LPC 17:0	LPC 17:0	554.346											16363..17612	30.97..33.46	0	0	0	0	0	0	0							-0.58											16027918	16027918	29;34;39		FTMS - p ESI cv=29.00 Full ms [400.0000-1400.0000];FTMS - p ESI cv=34.00 Full ms [400.0000-1400.0000];FTMS - p ESI cv=39.00 Full ms [400.0000-1400.0000]
	2	26	24H-A2-X230413P00121R22867S10	-0.763242	LPC (Lyso phosphatidylcholine)	LPC 17:0	LPC 17:0	554.346											16267..19472	31.3..37.66	0	0	0	0	0	0	0							-0.01											9344146	9344146	29;34		FTMS - p ESI cv=29.00 Full ms [400.0000-1400.0000];FTMS - p ESI cv=34.00 Full ms [400.0000-1400.0000]
	2	26	24H-A3-X230413P00121R22867S12	0.102186	LPC (Lyso phosphatidylcholine)	LPC 17:0	LPC 17:0	554.345	168.04	269.25	494.33	224.07							16649	31.75	4	27.15	109992	6942	36517	43448	23085							-1.16	5.18	2.48	2.88	1.34							4980391	289701	34	36.6667	FTMS - p ESI cv=34.00 d Full ms2 554.3452@hcd36.67 [70.0000-586.4521]
	2	26	24H-A3-X230413P00121R22867S12	0.102186	LPC (Lyso phosphatidylcholine)	LPC 17:0	LPC 17:0	554.345											2688..17305	4.95..33.09	0	0	0	0	0	0	0							0.87											4980391	4980391	29;34;39		FTMS - p ESI cv=29.00 Full ms [400.0000-1400.0000];FTMS - p ESI cv=34.00 Full ms [400.0000-1400.0000];FTMS - p ESI cv=39.00 Full ms [400.0000-1400.0000]
	2	26	24H-A4-X230413P00121R22867S14	0.0781512	LPC (Lyso phosphatidylcholine)	LPC 17:0	LPC 17:0	554.346											16267..16551	31.28..31.83	0	0	0	0	0	0	0							-0.02											563982	563982	29;34		FTMS - p ESI cv=29.00 Full ms [400.0000-1400.0000];FTMS - p ESI cv=34.00 Full ms [400.0000-1400.0000]
	2	26	24H-A5-X230413P00121R22867S16	-0.299484	LPC (Lyso phosphatidylcholine)	LPC 17:0	LPC 17:0	554.346											16664..26377	31.24..50.49	0	0	0	0	0	0	0							0.07											4875370	4875370	29;34;39		FTMS - p ESI cv=29.00 Full ms [400.0000-1400.0000];FTMS - p ESI cv=34.00 Full ms [400.0000-1400.0000];FTMS - p ESI cv=39.00 Full ms [400.0000-1400.0000]
	2	26	24H-B1-X230412P00121R22843S21	-0.0193977	LPC (Lyso phosphatidylcholine)	LPC 17:0	LPC 17:0	554.344	168.04	269.25	494.33	224.07							16688	31.44	4	19.71	117891	10365	38200	34735	34591							-2.86	4.22	3.51	1.46	-0.43							8301586	472360	29	36.6667	FTMS - p ESI cv=29.00 d Full ms2 554.3442@hcd36.67 [70.0000-586.4510]
	2	26	24H-B1-X230412P00121R22843S21	-0.0193977	LPC (Lyso phosphatidylcholine)	LPC 17:0	LPC 17:0	554.345		269.25	494.33	224.07							16611	31.31	3	14.38	27616	0	10043	6165	11408							-1.49		6.8	4.79	3.58							8301586	225127	34	36.6667	FTMS - p ESI cv=34.00 d Full ms2 555.3480@hcd36.67 [70.0000-587.4750]
	2	26	24H-B1-X230412P00121R22843S21	-0.0193977	LPC (Lyso phosphatidylcholine)	LPC 17:0	LPC 17:0	554.345											16483..18000	31.06..34	0	0	0	0	0	0	0							1.45											8301586	8301586	29;34		FTMS - p ESI cv=29.00 Full ms [400.0000-1400.0000];FTMS - p ESI cv=34.00 Full ms [400.0000-1400.0000]
	2	26	24H-B2-X230412P00121R22843S23	-0.218576	LPC (Lyso phosphatidylcholine)	LPC 17:0	LPC 17:0	554.344	168.04	269.25	494.33	224.07							16536	31.62	4	22.23	401011	24088	125698	135650	115575							-2.6	1.6	3.82	2.65	0.85							21550720	980780	34	36.6667	FTMS - p ESI cv=34.00 d Full ms2 554.3442@hcd36.67 [70.0000-586.4511]
	2	26	24H-B2-X230412P00121R22843S23	-0.218576	LPC (Lyso phosphatidylcholine)	LPC 17:0	LPC 17:0	554.346											16392..19391	31.35..37.3	0	0	0	0	0	0	0							-0.62											21550720	21550720	29;34;39		FTMS - p ESI cv=29.00 Full ms [400.0000-1400.0000];FTMS - p ESI cv=34.00 Full ms [400.0000-1400.0000];FTMS - p ESI cv=39.00 Full ms [400.0000-1400.0000]
	2	26	24H-B3-X230412P00121R22843S25	-0.166353	LPC (Lyso phosphatidylcholine)	LPC 17:0	LPC 17:0	554.348	168.04	269.25	494.33	224.07							17023	31.77	4	27.65	300144	16554	95976	121261	66353							3.79	4	4.34	1.79	1.13							39379422	1.28523e+06	29	36.6667	FTMS - p ESI cv=29.00 d Full ms2 554.3478@hcd36.67 [70.0000-586.4548]
	2	26	24H-B3-X230412P00121R22843S25	-0.166353	LPC (Lyso phosphatidylcholine)	LPC 17:0	LPC 17:0	554.344	168.04	269.25	494.33	224.07							16950	31.65	4	29.4	324757	17984	120363	123213	63197							-3.31	0.1	4.79	2.16	1.41							39379422	1.16469e+06	34	36.6667	FTMS - p ESI cv=34.00 d Full ms2 554.3439@hcd36.67 [70.0000-586.4507]
	2	26	24H-B3-X230412P00121R22843S25	-0.166353	LPC (Lyso phosphatidylcholine)	LPC 17:0	LPC 17:0	554.345											16759..20189	31.31..37.92	0	0	0	0	0	0	0							0.77											39379422	39379422	29;34;39		FTMS - p ESI cv=29.00 Full ms [400.0000-1400.0000];FTMS - p ESI cv=34.00 Full ms [400.0000-1400.0000];FTMS - p ESI cv=39.00 Full ms [400.0000-1400.0000]
0	1	>28			LPC (Lyso phosphatidylcholine)	LPC 17:2	LPC 17:2	550.314	168.043	265.217	490.293	224.069								-0.98..51	1																										29;34
	2	28	24H-A3-X230413P00121R22867S12	0.102186	LPC (Lyso phosphatidylcholine)	LPC 17:2	LPC 17:2	550.314											64..13166	0.12..24.93	0	0	0	0	0	0	0							0.07											6707	6707	29		FTMS - p ESI cv=29.00 Full ms [400.0000-1400.0000]
0	1	>29			LPC (Lyso phosphatidylcholine)	LPC 18:0	LPC 18:0	568.361	168.043	283.264	508.34	224.069								-0.98..51	49																										29;34
	2	29	24H-A1-X230413P00121R22867S08	-0.188963	LPC (Lyso phosphatidylcholine)	LPC 18:0	LPC 18:0	568.362			508.34								17050	32.33	1	11.42	5640	0	0	5640	0							1.4			8.38								1378721267	57709.7	29	36.6667	FTMS - p ESI cv=29.00 d Full ms2 568.3621@hcd36.67 [70.0000-600.7494]
	2	29	24H-A1-X230413P00121R22867S08	-0.188963	LPC (Lyso phosphatidylcholine)	LPC 18:0	LPC 18:0	568.361	168.04	283.26	508.34	224.07							16584	31.41	4	69.72	2253812	31018	940926	1181352	100516							-0.87	2.75	3.99	1.78	0.75							1378721267	2.26596e+07	34	36.6667	FTMS - p ESI cv=34.00 d Full ms2 568.3608@hcd36.67 [70.0000-600.7480]
	2	29	24H-A1-X230413P00121R22867S08	-0.188963	LPC (Lyso phosphatidylcholine)	LPC 18:0	LPC 18:0	568.361	168.04	283.26	508.34	224.07							16245	30.74	4	79.71	871726	6751	559713	299133	6129							-0.57	1.75	3.99	2.32	0.2							1378721267	1.07069e+06	29	36.6667	FTMS - p ESI cv=29.00 d Full ms2 568.3610@hcd36.67 [70.0000-600.7482]
	2	29	24H-A1-X230413P00121R22867S08	-0.188963	LPC (Lyso phosphatidylcholine)	LPC 18:0	LPC 18:0	568.361		283.26	508.34								16227	30.71	2	80.99	620946	0	405513	215433	0							-0.6		4.1	3.34								1378721267	152234	34	36.6667	FTMS - p ESI cv=34.00 d Full ms2 568.3610@hcd36.67 [70.0000-600.7482]
	2	29	24H-A1-X230413P00121R22867S08	-0.188963	LPC (Lyso phosphatidylcholine)	LPC 18:0	LPC 18:0	568.361											16160..17877	30.58..33.99	0	0	0	0	0	0	0							0.47											1378721267	1378721267	29;34;39		FTMS - p ESI cv=29.00 Full ms [400.0000-1400.0000];FTMS - p ESI cv=34.00 Full ms [400.0000-1400.0000];FTMS - p ESI cv=39.00 Full ms [400.0000-1400.0000]
	2	29	24H-A2-X230413P00121R22867S10	-0.763242	LPC (Lyso phosphatidylcholine)	LPC 18:0	LPC 18:0	568.359		283.26	508.34								16918	32.56	2	14.39	15221	0	6221	9000	0							-3.9		4.14	8.72								1427299162	39788	29	36.6667	FTMS - p ESI cv=29.00 d Full ms2 568.3588@hcd36.67 [70.0000-600.7460]
	2	29	24H-A2-X230413P00121R22867S10	-0.763242	LPC (Lyso phosphatidylcholine)	LPC 18:0	LPC 18:0	568.361		283.26	508.34								16884	32.49	2	19.23	12400	0	4478	7922	0							-0.4		-0.38	-3.58								1427299162	57591.7	34	36.6667	FTMS - p ESI cv=34.00 d Full ms2 568.3608@hcd36.67 [70.0000-600.7480]
	2	29	24H-A2-X230413P00121R22867S10	-0.763242	LPC (Lyso phosphatidylcholine)	LPC 18:0	LPC 18:0	568.359		283.26	508.34	224.07							16552	31.84	3	39.57	68706	0	29562	32547	6597							-3.51		2.63	0.79	-1.46							1427299162	862452	29	36.6667	FTMS - p ESI cv=29.00 d Full ms2 568.3590@hcd36.67 [70.0000-600.7462]
	2	29	24H-A2-X230413P00121R22867S10	-0.763242	LPC (Lyso phosphatidylcholine)	LPC 18:0	LPC 18:0	568.361	168.04	283.26	508.34	224.07							16144	31.05	4	79.39	696588	4999	451507	235092	4990							-0.31	2.87	4.14	2.72	-2.34							1427299162	286414	34	36.6667	FTMS - p ESI cv=34.00 d Full ms2 568.3608@hcd36.67 [70.0000-600.7480]
	2	29	24H-A2-X230413P00121R22867S10	-0.763242	LPC (Lyso phosphatidylcholine)	LPC 18:0	LPC 18:0	568.362	168.04	283.26	508.34								16134	31.04	3	72.4	222172	5387	142703	74082	0							0.68	4.42	4.03	1.21								1427299162	73420	29	36.6667	FTMS - p ESI cv=29.00 d Full ms2 568.3614@hcd36.67 [70.0000-600.7486]
	2	29	24H-A2-X230413P00121R22867S10	-0.763242	LPC (Lyso phosphatidylcholine)	LPC 18:0	LPC 18:0	568.361											2847..20613	5.28..39.95	0	0	0	0	0	0	0							0.24											1427299162	1427299162	29;34;39		FTMS - p ESI cv=29.00 Full ms [400.0000-1400.0000];FTMS - p ESI cv=34.00 Full ms [400.0000-1400.0000];FTMS - p ESI cv=39.00 Full ms [400.0000-1400.0000]
	2	29	24H-A3-X230413P00121R22867S12	0.102186	LPC (Lyso phosphatidylcholine)	LPC 18:0	LPC 18:0	568.361		283.27									17459	33.4	1	8.94	7662	0	7662	0	0							0		6.07									715962637	11023.7	34	36.6667	FTMS - p ESI cv=34.00 d Full ms2 570.3557@hcd36.67 [70.0000-602.7828]
	2	29	24H-A3-X230413P00121R22867S12	0.102186	LPC (Lyso phosphatidylcholine)	LPC 18:0	LPC 18:0	568.361	168.04	283.26	508.34	224.07							16738	31.93	4	70.63	1041196	10902	434247	545521	50526							-0.83	4.19	3.7	1.67	0.46							715962637	9.29042e+06	34	36.6667	FTMS - p ESI cv=34.00 d Full ms2 568.3610@hcd36.67 [70.0000-600.7482]
	2	29	24H-A3-X230413P00121R22867S12	0.102186	LPC (Lyso phosphatidylcholine)	LPC 18:0	LPC 18:0	568.362	168.04	283.26	508.34	224.07							16416	31.29	4	79.16	720512	6966	467910	239635	6001							0.2	0.46	4.13	2.09	-1.71							715962637	566471	29	36.6667	FTMS - p ESI cv=29.00 d Full ms2 568.3616@hcd36.67 [70.0000-600.7488]
	2	29	24H-A3-X230413P00121R22867S12	0.102186	LPC (Lyso phosphatidylcholine)	LPC 18:0	LPC 18:0	568.361		283.26	508.34	224.07							16387	31.24	3	80.52	382247	0	248558	130115	3574							-1.13		4.57	1.73	6.93							715962637	139581	34	36.6667	FTMS - p ESI cv=34.00 d Full ms2 568.3608@hcd36.67 [70.0000-600.7480]
	2	29	24H-A3-X230413P00121R22867S12	0.102186	LPC (Lyso phosphatidylcholine)	LPC 18:0	LPC 18:0	568.361											2849..20655	5.28..39.81	0	0	0	0	0	0	0							0.36											715962637	715962637	29;34;39		FTMS - p ESI cv=29.00 Full ms [400.0000-1400.0000];FTMS - p ESI cv=34.00 Full ms [400.0000-1400.0000];FTMS - p ESI cv=39.00 Full ms [400.0000-1400.0000]
	2	29	24H-A4-X230413P00121R22867S14	0.0781512	LPC (Lyso phosphatidylcholine)	LPC 18:0	LPC 18:0	568.361	168.04	283.26	508.34	224.07							16432	31.6	4	69.37	392852	5346	169189	200260	18057							-1.02	-0.14	3.73	2.05	0.07							100896874	2.69119e+06	34	36.6667	FTMS - p ESI cv=34.00 d Full ms2 568.3609@hcd36.67 [70.0000-600.7481]
	2	29	24H-A4-X230413P00121R22867S14	0.0781512	LPC (Lyso phosphatidylcholine)	LPC 18:0	LPC 18:0	568.36		283.26	508.34								16130	31	2	45.17	39319	0	27001	12318	0							-2.59		5.02	0.07								100896874	126678	29	36.6667	FTMS - p ESI cv=29.00 d Full ms2 568.3600@hcd36.67 [70.0000-600.7472]
	2	29	24H-A4-X230413P00121R22867S14	0.0781512	LPC (Lyso phosphatidylcholine)	LPC 18:0	LPC 18:0	568.361											16055..20406	30.85..39.53	0	0	0	0	0	0	0							0.73											100896874	100896874	29;34		FTMS - p ESI cv=29.00 Full ms [400.0000-1400.0000];FTMS - p ESI cv=34.00 Full ms [400.0000-1400.0000]
	2	29	24H-A5-X230413P00121R22867S16	-0.299484	LPC (Lyso phosphatidylcholine)	LPC 18:0	LPC 18:0	568.361		283.27	508.34								19774	37.33	2	23.26	16421	0	7321	9100	0							-1.22		7.34	0.45								806245942	136687	29	36.6667	FTMS - p ESI cv=29.00 d Full ms2 568.3606@hcd36.67 [70.0000-600.7478]
	2	29	24H-A5-X230413P00121R22867S16	-0.299484	LPC (Lyso phosphatidylcholine)	LPC 18:0	LPC 18:0	568.362		283.26	508.34								17884	33.62	2	38.27	32416	0	16480	15936	0							0.66		3.57	-0.8								806245942	43740.9	29	36.6667	FTMS - p ESI cv=29.00 d Full ms2 568.3616@hcd36.67 [70.0000-600.7489]
	2	29	24H-A5-X230413P00121R22867S16	-0.299484	LPC (Lyso phosphatidylcholine)	LPC 18:0	LPC 18:0	568.361	168.04	283.26	508.34	224.07							16836	31.56	4	74.02	1440486	15330	597825	766367	60964							-0.54	1.14	4.21	2.31	1.74							806245942	1.08452e+07	34	36.6667	FTMS - p ESI cv=34.00 d Full ms2 568.3610@hcd36.67 [70.0000-600.7482]
	2	29	24H-A5-X230413P00121R22867S16	-0.299484	LPC (Lyso phosphatidylcholine)	LPC 18:0	LPC 18:0	568.361	168.04	283.26	508.34	224.07							16733	31.38	4	58.69	2283979	32493	1128838	992605	130043							0.06	3.5	4.1	2.55	1.47							806245942	2.13307e+07	29	36.6667	FTMS - p ESI cv=29.00 d Full ms2 569.4158@hcd36.67 [70.0000-601.8242]
	2	29	24H-A5-X230413P00121R22867S16	-0.299484	LPC (Lyso phosphatidylcholine)	LPC 18:0	LPC 18:0	568.361		283.26	508.34								16609	31.13	2	21.51	45599	0	41047	4552	0							0.04		3.57	-7.4								806245942	1.11311e+06	29	36.6667	FTMS - p ESI cv=29.00 d Full ms2 570.3657@hcd36.67 [70.0000-602.7930]
	2	29	24H-A5-X230413P00121R22867S16	-0.299484	LPC (Lyso phosphatidylcholine)	LPC 18:0	LPC 18:0	568.362		283.26	508.34								16489	30.89	2	53.7	53693	0	35723	17970	0							0.19		2.81	1.89								806245942	79890	29	36.6667	FTMS - p ESI cv=29.00 d Full ms2 568.3614@hcd36.67 [70.0000-600.7486]
	2	29	24H-A5-X230413P00121R22867S16	-0.299484	LPC (Lyso phosphatidylcholine)	LPC 18:0	LPC 18:0	568.362		283.27	508.34								16479	30.87	2	33.37	30463	0	19011	11452	0							0.78		6.91	5.85								806245942	27465.7	34	36.6667	FTMS - p ESI cv=34.00 d Full ms2 568.3617@hcd36.67 [70.0000-600.7490]
	2	29	24H-A5-X230413P00121R22867S16	-0.299484	LPC (Lyso phosphatidylcholine)	LPC 18:0	LPC 18:0	568.361											2855..26350	5.29..50.44	0	0	0	0	0	0	0							0.31											806245942	806245942	29;34;39		FTMS - p ESI cv=29.00 Full ms [400.0000-1400.0000];FTMS - p ESI cv=34.00 Full ms [400.0000-1400.0000];FTMS - p ESI cv=39.00 Full ms [400.0000-1400.0000]
	2	29	24H-B1-X230412P00121R22843S21	-0.0193977	LPC (Lyso phosphatidylcholine)	LPC 18:0	LPC 18:0	568.36		283.26	508.34								18464	34.93	2	42.77	37828	0	22922	14906	0							-2.97		0.38	0.17								798498562	503232	29	36.6667	FTMS - p ESI cv=29.00 d Full ms2 568.3597@hcd36.67 [70.0000-600.7469]
	2	29	24H-B1-X230412P00121R22843S21	-0.0193977	LPC (Lyso phosphatidylcholine)	LPC 18:0	LPC 18:0	568.361	168.04	283.26	508.34	224.07							16685	31.44	4	72.54	1982807	25525	878849	990645	87788							-0.61	-0.4	3.5	1.13	0.85							798498562	1.42223e+07	34	36.6667	FTMS - p ESI cv=34.00 d Full ms2 568.3611@hcd36.67 [70.0000-600.7483]
	2	29	24H-B1-X230412P00121R22843S21	-0.0193977	LPC (Lyso phosphatidylcholine)	LPC 18:0	LPC 18:0	568.363		283.27	508.34								16339	30.77	2	43.26	28886	0	18320	10566	0							3.19		5.98	1.67								798498562	44494.8	29	36.6667	FTMS - p ESI cv=29.00 d Full ms2 568.3632@hcd36.67 [70.0000-600.7505]
	2	29	24H-B1-X230412P00121R22843S21	-0.0193977	LPC (Lyso phosphatidylcholine)	LPC 18:0	LPC 18:0	568.362		283.26									16324	30.74	1	34.99	12553	0	12553	0	0							0.13		3.93									798498562	21985.4	34	36.6667	FTMS - p ESI cv=34.00 d Full ms2 568.3615@hcd36.67 [70.0000-600.7487]
	2	29	24H-B1-X230412P00121R22843S21	-0.0193977	LPC (Lyso phosphatidylcholine)	LPC 18:0	LPC 18:0	568.361											16298..20059	30.69..38.1	0	0	0	0	0	0	0							0.7											798498562	798498562	29;34;39		FTMS - p ESI cv=29.00 Full ms [400.0000-1400.0000];FTMS - p ESI cv=34.00 Full ms [400.0000-1400.0000];FTMS - p ESI cv=39.00 Full ms [400.0000-1400.0000]
	2	29	24H-B2-X230412P00121R22843S23	-0.218576	LPC (Lyso phosphatidylcholine)	LPC 18:0	LPC 18:0	568.361		283.26	508.34								19562	37.64	2	27.19	21471	0	7663	13808	0							0.01		4.35	-2.56								2196006595	214047	34	36.6667	FTMS - p ESI cv=34.00 d Full ms2 568.3613@hcd36.67 [70.0000-600.7486]
	2	29	24H-B2-X230412P00121R22843S23	-0.218576	LPC (Lyso phosphatidylcholine)	LPC 18:0	LPC 18:0	568.361		283.27	508.34								17668	33.83	2	36.37	69997	0	34844	35153	0							-0.85		5.42	-2.2								2196006595	24893	29	36.6667	FTMS - p ESI cv=29.00 d Full ms2 569.3611@hcd36.67 [70.0000-601.7684]
	2	29	24H-B2-X230412P00121R22843S23	-0.218576	LPC (Lyso phosphatidylcholine)	LPC 18:0	LPC 18:0	568.362		283.26	508.34								17085	32.65	2	21.16	12203	0	6671	5532	0							0.55		4.78	-0.04								2196006595	76117.5	34	36.6667	FTMS - p ESI cv=34.00 d Full ms2 568.3616@hcd36.67 [70.0000-600.7489]
	2	29	24H-B2-X230412P00121R22843S23	-0.218576	LPC (Lyso phosphatidylcholine)	LPC 18:0	LPC 18:0	568.361		283.26	508.34	224.07							16720	31.94	3	22.31	79161	0	26488	43315	9358							-0.41		-0.81	-7.18	-2.69							2196006595	2.54717e+06	34	36.6667	FTMS - p ESI cv=34.00 d Full ms2 568.3611@hcd36.67 [70.0000-600.7483]
	2	29	24H-B2-X230412P00121R22843S23	-0.218576	LPC (Lyso phosphatidylcholine)	LPC 18:0	LPC 18:0	568.362		283.26	508.34								16210	30.99	2	75.48	475174	0	298962	176212	0							0.26		3.81	2.17								2196006595	184837	34	36.6667	FTMS - p ESI cv=34.00 d Full ms2 568.3615@hcd36.67 [70.0000-600.7487]
	2	29	24H-B2-X230412P00121R22843S23	-0.218576	LPC (Lyso phosphatidylcholine)	LPC 18:0	LPC 18:0	568.364		283.26	508.34								16202	30.97	2	70.77	147029	0	93574	53455	0							3.98		4.89	0.97								2196006595	65453.8	29	36.6667	FTMS - p ESI cv=29.00 d Full ms2 568.3636@hcd36.67 [70.0000-600.7509]
	2	29	24H-B2-X230412P00121R22843S23	-0.218576	LPC (Lyso phosphatidylcholine)	LPC 18:0	LPC 18:0	568.361											16172..21058	30.91..40.64	0	0	0	0	0	0	0							0.37											2196006595	2196006595	29;34;39		FTMS - p ESI cv=29.00 Full ms [400.0000-1400.0000];FTMS - p ESI cv=34.00 Full ms [400.0000-1400.0000];FTMS - p ESI cv=39.00 Full ms [400.0000-1400.0000]
	2	29	24H-B3-X230412P00121R22843S25	-0.166353	LPC (Lyso phosphatidylcholine)	LPC 18:0	LPC 18:0	568.361		283.26	508.34	224.07							20063	37.67	3	74.09	148667	0	62200	79160	7307							-1.21		2.68	2.84	1							3358530892	254108	34	36.6667	FTMS - p ESI cv=34.00 d Full ms2 568.3607@hcd36.67 [70.0000-600.7479]
	2	29	24H-B3-X230412P00121R22843S25	-0.166353	LPC (Lyso phosphatidylcholine)	LPC 18:0	LPC 18:0	568.362		283.27	508.34								20036	37.62	2	18.57	16308	0	7270	9038	0							0.53		9.79	-0.45								3358530892	89289	29	36.6667	FTMS - p ESI cv=29.00 d Full ms2 568.3616@hcd36.67 [70.0000-600.7489]
	2	29	24H-B3-X230412P00121R22843S25	-0.166353	LPC (Lyso phosphatidylcholine)	LPC 18:0	LPC 18:0	568.36		283.26	508.34	224.07							18201	33.99	3	76.4	521457	0	205891	296500	19066							-3.04		3.65	1.52	1.95							3358530892	1.75343e+06	34	36.6667	FTMS - p ESI cv=34.00 d Full ms2 568.3596@hcd36.67 [70.0000-600.7468]
	2	29	24H-B3-X230412P00121R22843S25	-0.166353	LPC (Lyso phosphatidylcholine)	LPC 18:0	LPC 18:0	568.361			508.34								17950	33.49	1	6.37	4745	0	0	4745	0							-1.42			-5.86								3358530892	922410	29	36.6667	FTMS - p ESI cv=29.00 d Full ms2 568.3605@hcd36.67 [70.0000-600.7477]
	2	29	24H-B3-X230412P00121R22843S25	-0.166353	LPC (Lyso phosphatidylcholine)	LPC 18:0	LPC 18:0	568.362		283.26	508.34	224.07							17402	32.42	3	68.87	276639	0	114718	152175	9746							0.28		4.08	2.6	9.51							3358530892	112679	29	36.6667	FTMS - p ESI cv=29.00 d Full ms2 568.3615@hcd36.67 [70.0000-600.7487]
	2	29	24H-B3-X230412P00121R22843S25	-0.166353	LPC (Lyso phosphatidylcholine)	LPC 18:0	LPC 18:0	568.361	168.04	283.26	508.34	224.07							17000	31.73	4	72.85	5867000	82377	2415860	3115276	253487							-0.46	2.37	3.97	1.82	0.73							3358530892	3.19924e+07	34	36.6667	FTMS - p ESI cv=34.00 d Full ms2 568.3611@hcd36.67 [70.0000-600.7484]
	2	29	24H-B3-X230412P00121R22843S25	-0.166353	LPC (Lyso phosphatidylcholine)	LPC 18:0	LPC 18:0	568.361	168.04	283.26	508.34	224.07							16931	31.62	4	19.78	528211	16761	358556	85872	67022							0.03	1.19	4.51	2.54	1.95							3358530892	1.60934e+07	29	36.6667	FTMS - p ESI cv=29.00 d Full ms2 570.4203@hcd36.67 [70.0000-602.8488]
	2	29	24H-B3-X230412P00121R22843S25	-0.166353	LPC (Lyso phosphatidylcholine)	LPC 18:0	LPC 18:0	568.362		283.26	508.34	224.07							16625	31.04	3	77.27	458019	0	296930	156975	4114							0.43		4.62	2.54	8.56							3358530892	300416	34	36.6667	FTMS - p ESI cv=34.00 d Full ms2 568.3616@hcd36.67 [70.0000-600.7488]
	2	29	24H-B3-X230412P00121R22843S25	-0.166353	LPC (Lyso phosphatidylcholine)	LPC 18:0	LPC 18:0	568.362		283.26	508.34								16619	31.03	2	60.27	184747	0	121534	63213	0							1.06		5.05	3.02								3358530892	66913	29	36.6667	FTMS - p ESI cv=29.00 d Full ms2 568.3619@hcd36.67 [70.0000-600.7492]
	2	29	24H-B3-X230412P00121R22843S25	-0.166353	LPC (Lyso phosphatidylcholine)	LPC 18:0	LPC 18:0	568.361											16573..20435	30.94..38.43	0	0	0	0	0	0	0							0.37											3358530892	3358530892	29;34;39		FTMS - p ESI cv=29.00 Full ms [400.0000-1400.0000];FTMS - p ESI cv=34.00 Full ms [400.0000-1400.0000];FTMS - p ESI cv=39.00 Full ms [400.0000-1400.0000]
0	1	>30			LPC (Lyso phosphatidylcholine)	LPC 18:1	LPC 18:1	566.346	168.043	281.248	506.325	224.069								-0.98..51	28																										29;34
	2	30	24H-A1-X230413P00121R22867S08	-0.188963	LPC (Lyso phosphatidylcholine)	LPC 18:1	LPC 18:1	566.346		281.25	506.33								16353	30.96	2	52.63	130289	0	86423	43866	0							0.61		2.66	2.08								331576796	446139	29	36.6667	FTMS - p ESI cv=29.00 d Full ms2 566.3460@hcd36.67 [70.0000-598.6929]
	2	30	24H-A1-X230413P00121R22867S08	-0.188963	LPC (Lyso phosphatidylcholine)	LPC 18:1	LPC 18:1	566.345		281.25	506.33								16318	30.89	2	64.19	102163	0	68974	33189	0							-1.62		4.4	1.84								331576796	171808	34	36.6667	FTMS - p ESI cv=34.00 d Full ms2 566.3448@hcd36.67 [70.0000-598.6917]
	2	30	24H-A1-X230413P00121R22867S08	-0.188963	LPC (Lyso phosphatidylcholine)	LPC 18:1	LPC 18:1	566.346											16296..17877	30.84..33.99	0	0	0	0	0	0	0							0.25											331576796	331576796	29;34		FTMS - p ESI cv=29.00 Full ms [400.0000-1400.0000];FTMS - p ESI cv=34.00 Full ms [400.0000-1400.0000]
	2	30	24H-A2-X230413P00121R22867S10	-0.763242	LPC (Lyso phosphatidylcholine)	LPC 18:1	LPC 18:1	566.345		281.25	506.32								16251	31.27	2	52.06	77141	0	54473	22668	0							-1.99		5.84	0.48								202038445	323317	29	36.6667	FTMS - p ESI cv=29.00 d Full ms2 566.3442@hcd36.67 [70.0000-598.6911]
	2	30	24H-A2-X230413P00121R22867S10	-0.763242	LPC (Lyso phosphatidylcholine)	LPC 18:1	LPC 18:1	566.346		281.25	506.32								16220	31.21	2	45.33	55284	0	39448	15836	0							0.55		2.37	-4.03								202038445	127470	34	36.6667	FTMS - p ESI cv=34.00 d Full ms2 566.3457@hcd36.67 [70.0000-598.6926]
	2	30	24H-A2-X230413P00121R22867S10	-0.763242	LPC (Lyso phosphatidylcholine)	LPC 18:1	LPC 18:1	566.346											2135..19593	3.94..37.9	0	0	0	0	0	0	0							0.24											202038445	202038445	29;34		FTMS - p ESI cv=29.00 Full ms [400.0000-1400.0000];FTMS - p ESI cv=34.00 Full ms [400.0000-1400.0000]
	2	30	24H-A3-X230413P00121R22867S12	0.102186	LPC (Lyso phosphatidylcholine)	LPC 18:1	LPC 18:1	566.345		281.25	506.33	224.07							16628	31.71	3	71.95	356662	0	176006	167826	12830							-0.69		4.11	1.97	5.16							124008229	1.39782e+06	29	36.6667	FTMS - p ESI cv=29.00 d Full ms2 566.3455@hcd36.67 [70.0000-598.6924]
	2	30	24H-A3-X230413P00121R22867S12	0.102186	LPC (Lyso phosphatidylcholine)	LPC 18:1	LPC 18:1	566.346		281.25	506.33								16482	31.42	2	69.9	87145	0	59482	27663	0							0.24		3.46	5.28								124008229	122371	34	36.6667	FTMS - p ESI cv=34.00 d Full ms2 566.3460@hcd36.67 [70.0000-598.6929]
	2	30	24H-A3-X230413P00121R22867S12	0.102186	LPC (Lyso phosphatidylcholine)	LPC 18:1	LPC 18:1	566.346											16428..19877	31.32..38.26	0	0	0	0	0	0	0							0.42											124008229	124008229	29;34		FTMS - p ESI cv=29.00 Full ms [400.0000-1400.0000];FTMS - p ESI cv=34.00 Full ms [400.0000-1400.0000]
	2	30	24H-A4-X230413P00121R22867S14	0.0781512	LPC (Lyso phosphatidylcholine)	LPC 18:1	LPC 18:1	566.345		281.25	506.33								16337	31.42	2	44.14	40055	0	21505	18550	0							-2.03		1.1	1.09								30251974	204580	29	36.6667	FTMS - p ESI cv=29.00 d Full ms2 566.3447@hcd36.67 [70.0000-598.6916]
	2	30	24H-A4-X230413P00121R22867S14	0.0781512	LPC (Lyso phosphatidylcholine)	LPC 18:1	LPC 18:1	566.345											16168..19319	31.08..37.34	0	0	0	0	0	0	0							0.93											30251974	30251974	29;34		FTMS - p ESI cv=29.00 Full ms [400.0000-1400.0000];FTMS - p ESI cv=34.00 Full ms [400.0000-1400.0000]
	2	30	24H-A5-X230413P00121R22867S16	-0.299484	LPC (Lyso phosphatidylcholine)	LPC 18:1	LPC 18:1	566.346	168.04	281.25		224.07							16846	31.58	3	5.05	64703	9124	11315	0	44264							0.37	-0.22	7.77		-0.22							166084368	6.24431e+06	29	36.6667	FTMS - p ESI cv=29.00 d Full ms2 568.3608@hcd36.67 [70.0000-600.7480]
	2	30	24H-A5-X230413P00121R22867S16	-0.299484	LPC (Lyso phosphatidylcholine)	LPC 18:1	LPC 18:1	566.345		281.25	506.33	224.07							16765	31.43	3	75.84	381778	0	175209	186817	19752							-1.07		4.4	1.47	-3.42							166084368	1.53726e+06	29	36.6667	FTMS - p ESI cv=29.00 d Full ms2 566.3450@hcd36.67 [70.0000-598.6919]
	2	30	24H-A5-X230413P00121R22867S16	-0.299484	LPC (Lyso phosphatidylcholine)	LPC 18:1	LPC 18:1	566.345		281.25	506.32								16599	31.11	2	29.6	22744	0	17436	5308	0							-1.68		4.62	-3.71								166084368	79054.1	34	36.6667	FTMS - p ESI cv=34.00 d Full ms2 566.3447@hcd36.67 [70.0000-598.6916]
	2	30	24H-A5-X230413P00121R22867S16	-0.299484	LPC (Lyso phosphatidylcholine)	LPC 18:1	LPC 18:1	566.345											228..20003	0.42..37.78	0	0	0	0	0	0	0							0.59											166084368	166084368	29;34;39		FTMS - p ESI cv=29.00 Full ms [400.0000-1400.0000];FTMS - p ESI cv=34.00 Full ms [400.0000-1400.0000];FTMS - p ESI cv=39.00 Full ms [400.0000-1400.0000]
	2	30	24H-B1-X230412P00121R22843S21	-0.0193977	LPC (Lyso phosphatidylcholine)	LPC 18:1	LPC 18:1	566.346	168.04	281.25	506.33	224.07							16705	31.47	4	7.26	95230	10720	27326	5802	51382							-0.32	2.95	7.27	0.76	0.78							308832612	6.81189e+06	29	36.6667	FTMS - p ESI cv=29.00 d Full ms2 568.3609@hcd36.67 [70.0000-600.7481]
	2	30	24H-B1-X230412P00121R22843S21	-0.0193977	LPC (Lyso phosphatidylcholine)	LPC 18:1	LPC 18:1	566.345		281.25	506.33								16481	31.06	2	45.92	56736	0	38648	18088	0							-0.6		4.77	5.16								308832612	123853	29	36.6667	FTMS - p ESI cv=29.00 d Full ms2 566.3455@hcd36.67 [70.0000-598.6923]
	2	30	24H-B1-X230412P00121R22843S21	-0.0193977	LPC (Lyso phosphatidylcholine)	LPC 18:1	LPC 18:1	566.346		281.25	506.33								16434	30.97	2	34.99	20069	0	11749	8320	0							0.38		4.99	8.24								308832612	41668.9	34	36.6667	FTMS - p ESI cv=34.00 d Full ms2 566.3460@hcd36.67 [70.0000-598.6929]
	2	30	24H-B1-X230412P00121R22843S21	-0.0193977	LPC (Lyso phosphatidylcholine)	LPC 18:1	LPC 18:1	566.345											7095..19805	13..37.59	0	0	0	0	0	0	0							1.06											308832612	308832612	29;34;39		FTMS - p ESI cv=29.00 Full ms [400.0000-1400.0000];FTMS - p ESI cv=34.00 Full ms [400.0000-1400.0000];FTMS - p ESI cv=39.00 Full ms [400.0000-1400.0000]
	2	30	24H-B2-X230412P00121R22843S23	-0.218576	LPC (Lyso phosphatidylcholine)	LPC 18:1	LPC 18:1	566.346	168.04	281.25	506.33	224.07							16567	31.67	4	6.49	417616	54520	116549	31264	215283							0.01	2.87	3.34	9.76	1.12							1017414491	2.9354e+07	29	36.6667	FTMS - p ESI cv=29.00 d Full ms2 568.3611@hcd36.67 [70.0000-600.7484]
	2	30	24H-B2-X230412P00121R22843S23	-0.218576	LPC (Lyso phosphatidylcholine)	LPC 18:1	LPC 18:1	566.347		281.25	506.33								16335	31.23	2	73.97	199658	0	133644	66014	0							1.92		3.78	3.79								1017414491	195213	29	36.6667	FTMS - p ESI cv=29.00 d Full ms2 566.3467@hcd36.67 [70.0000-598.6937]
	2	30	24H-B2-X230412P00121R22843S23	-0.218576	LPC (Lyso phosphatidylcholine)	LPC 18:1	LPC 18:1	566.346		281.25	506.33								16317	31.2	2	69.08	189235	0	123144	66091	0							0.91		4.76	3.61								1017414491	344091	34	36.6667	FTMS - p ESI cv=34.00 d Full ms2 566.3462@hcd36.67 [70.0000-598.6931]
	2	30	24H-B2-X230412P00121R22843S23	-0.218576	LPC (Lyso phosphatidylcholine)	LPC 18:1	LPC 18:1	566.346											16272..20874	31.11..40.27	0	0	0	0	0	0	0							0.39											1017414491	1017414491	29;34		FTMS - p ESI cv=29.00 Full ms [400.0000-1400.0000];FTMS - p ESI cv=34.00 Full ms [400.0000-1400.0000]
	2	30	24H-B3-X230412P00121R22843S25	-0.166353	LPC (Lyso phosphatidylcholine)	LPC 18:1	LPC 18:1	566.346	168.04	281.25	506.33	224.07							16997	31.73	4	6	429926	66630	97422	20020	245854							-0.33	1.91	2.75	8.75	1.88							956183130	2.90009e+07	29	36.6667	FTMS - p ESI cv=29.00 d Full ms2 568.3612@hcd36.67 [70.0000-600.7484]
	2	30	24H-B3-X230412P00121R22843S25	-0.166353	LPC (Lyso phosphatidylcholine)	LPC 18:1	LPC 18:1	566.347	168.04	281.25	506.33	224.07							16926	31.61	4	83.05	579513	4644	270679	284405	19785							2.14	3.46	4.49	1.93	2.5							956183130	2687271	29	36.6667	FTMS - p ESI cv=29.00 d Full ms2 565.3325@hcd36.67 [70.0000-597.6591]
	2	30	24H-B3-X230412P00121R22843S25	-0.166353	LPC (Lyso phosphatidylcholine)	LPC 18:1	LPC 18:1	566.346	168.04	281.25	506.33								16744	31.28	3	76.65	296060	4085	197942	94033	0							1.03	-3.8	4.7	2.24								956183130	859299	34	36.6667	FTMS - p ESI cv=34.00 d Full ms2 566.3463@hcd36.67 [70.0000-598.6932]
	2	30	24H-B3-X230412P00121R22843S25	-0.166353	LPC (Lyso phosphatidylcholine)	LPC 18:1	LPC 18:1	566.345		281.25	506.32								16731	31.25	2	48.82	48571	0	33783	14788	0							-1.92		6.66	-0.65								956183130	210208	29	36.6667	FTMS - p ESI cv=29.00 d Full ms2 566.3446@hcd36.67 [70.0000-598.6915]
	2	30	24H-B3-X230412P00121R22843S25	-0.166353	LPC (Lyso phosphatidylcholine)	LPC 18:1	LPC 18:1	566.346											15035..20313	27.98..38.18	0	0	0	0	0	0	0							0.51											956183130	956183130	29;34;39		FTMS - p ESI cv=29.00 Full ms [400.0000-1400.0000];FTMS - p ESI cv=34.00 Full ms [400.0000-1400.0000];FTMS - p ESI cv=39.00 Full ms [400.0000-1400.0000]
0	1	>31			LPC (Lyso phosphatidylcholine)	LPC 18:2	LPC 18:2	564.33	168.043	279.232	504.309	224.069								-0.98..51	37																										29;34
	2	31	24H-A1-X230413P00121R22867S08	-0.188963	LPC (Lyso phosphatidylcholine)	LPC 18:2	LPC 18:2	564.331			504.31								17033	32.29	1	14.99	8043	0	0	8043	0							1.69			-7.72								661548353	101665	29	36.6667	FTMS - p ESI cv=29.00 d Full ms2 564.3310@hcd36.67 [70.0000-596.6376]
	2	31	24H-A1-X230413P00121R22867S08	-0.188963	LPC (Lyso phosphatidylcholine)	LPC 18:2	LPC 18:2	564.33		279.23									16967	32.16	1	14.42	16803	0	16803	0	0							-0.09		4.27									661548353	1.22598e+06	29	36.6667	FTMS - p ESI cv=29.00 d Full ms2 565.3800@hcd36.67 [70.0000-597.7076]
	2	31	24H-A1-X230413P00121R22867S08	-0.188963	LPC (Lyso phosphatidylcholine)	LPC 18:2	LPC 18:2	564.33	168.04	279.23	504.31	224.07							16682	31.6	4	78.84	914063	11627	435400	423427	43609							0.25	4.66	4.16	2.5	0.61							661548353	4.05206e+06	29	36.6667	FTMS - p ESI cv=29.00 d Full ms2 564.3302@hcd36.67 [70.0000-596.6368]
	2	31	24H-A1-X230413P00121R22867S08	-0.188963	LPC (Lyso phosphatidylcholine)	LPC 18:2	LPC 18:2	564.331	168.04	279.23	504.31	224.07							16478	31.2	4	18.71	124449	5876	76945	31329	10299							1.65	8.02	4.38	-1.43	3.47							661548353	3.3144e+06	34	36.6667	FTMS - p ESI cv=34.00 d Full ms2 565.3359@hcd36.67 [70.0000-597.6627]
	2	31	24H-A1-X230413P00121R22867S08	-0.188963	LPC (Lyso phosphatidylcholine)	LPC 18:2	LPC 18:2	564.33											15568..17877	29.42..33.99	0	0	0	0	0	0	0							0.21											661548353	661548353	29;34;39		FTMS - p ESI cv=29.00 Full ms [400.0000-1400.0000];FTMS - p ESI cv=34.00 Full ms [400.0000-1400.0000];FTMS - p ESI cv=39.00 Full ms [400.0000-1400.0000]
	2	31	24H-A2-X230413P00121R22867S10	-0.763242	LPC (Lyso phosphatidylcholine)	LPC 18:2	LPC 18:2	564.33	168.04	279.23	504.31	224.07							16550	31.84	4	78.23	721573	8905	339231	337228	36209							-0.91	4.51	4.08	2.29	1.73							372642242	3.13696e+06	29	36.6667	FTMS - p ESI cv=29.00 d Full ms2 564.3292@hcd36.67 [70.0000-596.6358]
	2	31	24H-A2-X230413P00121R22867S10	-0.763242	LPC (Lyso phosphatidylcholine)	LPC 18:2	LPC 18:2	564.331		279.23	504.31	224.07							16527	31.8	3	30.27	203410	0	103675	75006	24729							0.8		4.95	0.89	-0.57							372642242	4.03103e+06	29	36.6667	FTMS - p ESI cv=29.00 d Full ms2 565.3343@hcd36.67 [70.0000-597.6610]
	2	31	24H-A2-X230413P00121R22867S10	-0.763242	LPC (Lyso phosphatidylcholine)	LPC 18:2	LPC 18:2	564.33	168.04	279.23	504.31	224.07							16517	31.78	4	79.9	1497909	18526	719879	692039	67465							0.21	0.06	4.29	2.77	1.19							372642242	6.93856e+06	34	36.6667	FTMS - p ESI cv=34.00 d Full ms2 564.3298@hcd36.67 [70.0000-596.6364]
	2	31	24H-A2-X230413P00121R22867S10	-0.763242	LPC (Lyso phosphatidylcholine)	LPC 18:2	LPC 18:2	564.33		279.23	504.31	224.07							16405	31.57	3	75.63	452771	0	298532	149165	5074							-0.36		4.4	1.5	-0.71							372642242	2.32826e+06	34	36.6667	FTMS - p ESI cv=34.00 d Full ms2 564.3826@hcd36.67 [70.0000-596.6903]
	2	31	24H-A2-X230413P00121R22867S10	-0.763242	LPC (Lyso phosphatidylcholine)	LPC 18:2	LPC 18:2	564.33											12260..19900	23.55..38.52	0	0	0	0	0	0	0							0.19											372642242	372642242	29;34;39		FTMS - p ESI cv=29.00 Full ms [400.0000-1400.0000];FTMS - p ESI cv=34.00 Full ms [400.0000-1400.0000];FTMS - p ESI cv=39.00 Full ms [400.0000-1400.0000]
	2	31	24H-A3-X230413P00121R22867S12	0.102186	LPC (Lyso phosphatidylcholine)	LPC 18:2	LPC 18:2	564.329		279.23	504.31								16748	31.95	2	45.44	85866	0	47260	38606	0							-2.89		4.08	-0.32								114850939	328554	29	36.6667	FTMS - p ESI cv=29.00 d Full ms2 564.3286@hcd36.67 [70.0000-596.6351]
	2	31	24H-A3-X230413P00121R22867S12	0.102186	LPC (Lyso phosphatidylcholine)	LPC 18:2	LPC 18:2	564.331		279.23	504.31								16603	31.66	2	38.22	48732	0	30988	17744	0							1.83		0.91	0.88								114850939	205110	34	36.6667	FTMS - p ESI cv=34.00 d Full ms2 564.3312@hcd36.67 [70.0000-596.6379]
	2	31	24H-A3-X230413P00121R22867S12	0.102186	LPC (Lyso phosphatidylcholine)	LPC 18:2	LPC 18:2	564.33											15608..19896	29.72..38.3	0	0	0	0	0	0	0							0.07											114850939	114850939	29;34;39		FTMS - p ESI cv=29.00 Full ms [400.0000-1400.0000];FTMS - p ESI cv=34.00 Full ms [400.0000-1400.0000];FTMS - p ESI cv=39.00 Full ms [400.0000-1400.0000]
	2	31	24H-A4-X230413P00121R22867S14	0.0781512	LPC (Lyso phosphatidylcholine)	LPC 18:2	LPC 18:2	564.33		279.23	504.31								16533	31.79	2	50.29	78028	0	37363	40665	0							-0.42		4.87	1.08								44476837	340392	29	36.6667	FTMS - p ESI cv=29.00 d Full ms2 564.3300@hcd36.67 [70.0000-596.6365]
	2	31	24H-A4-X230413P00121R22867S14	0.0781512	LPC (Lyso phosphatidylcholine)	LPC 18:2	LPC 18:2	564.328		279.23									16316	31.38	1	5.74	4800	0	4800	0	0							-3.23		1.81									44476837	186853	34	36.6667	FTMS - p ESI cv=34.00 d Full ms2 565.3380@hcd36.67 [70.0000-597.6647]
	2	31	24H-A4-X230413P00121R22867S14	0.0781512	LPC (Lyso phosphatidylcholine)	LPC 18:2	LPC 18:2	564.33											647..19319	1.18..37.34	0	0	0	0	0	0	0							0.21											44476837	44476837	29;34;39		FTMS - p ESI cv=29.00 Full ms [400.0000-1400.0000];FTMS - p ESI cv=34.00 Full ms [400.0000-1400.0000];FTMS - p ESI cv=39.00 Full ms [400.0000-1400.0000]
	2	31	24H-A5-X230413P00121R22867S16	-0.299484	LPC (Lyso phosphatidylcholine)	LPC 18:2	LPC 18:2	564.33	168.04	279.23	504.31	224.07							17008	31.87	4	62.43	817305	8154	422501	339900	46750							-0.25	7.67	4.05	2.73	2.02							236056684	1.2143e+07	34	36.6667	FTMS - p ESI cv=34.00 d Full ms2 565.2832@hcd36.67 [70.0000-597.6089]
	2	31	24H-A5-X230413P00121R22867S16	-0.299484	LPC (Lyso phosphatidylcholine)	LPC 18:2	LPC 18:2	564.33		279.23	504.31	224.07							16930	31.72	3	75.17	341691	0	158398	168737	14556							0.26		3.83	2.12	2.63							236056684	1.39718e+06	29	36.6667	FTMS - p ESI cv=29.00 d Full ms2 564.3301@hcd36.67 [70.0000-596.6367]
	2	31	24H-A5-X230413P00121R22867S16	-0.299484	LPC (Lyso phosphatidylcholine)	LPC 18:2	LPC 18:2	564.33		279.23	504.31								16755	31.41	2	71.91	135286	0	92765	42521	0							-0.77		4.05	5.51								236056684	661812	34	36.6667	FTMS - p ESI cv=34.00 d Full ms2 564.3295@hcd36.67 [70.0000-596.6361]
	2	31	24H-A5-X230413P00121R22867S16	-0.299484	LPC (Lyso phosphatidylcholine)	LPC 18:2	LPC 18:2	564.33											906..20035	1.67..37.85	0	0	0	0	0	0	0							0.08											236056684	236056684	29;34;39		FTMS - p ESI cv=29.00 Full ms [400.0000-1400.0000];FTMS - p ESI cv=34.00 Full ms [400.0000-1400.0000];FTMS - p ESI cv=39.00 Full ms [400.0000-1400.0000]
	2	31	24H-B1-X230412P00121R22843S21	-0.0193977	LPC (Lyso phosphatidylcholine)	LPC 18:2	LPC 18:2	564.331		279.23	504.31								18187	34.38	2	34.76	14849	0	9164	5685	0							1.68		3.88	3.48								825417736	16471	34	36.6667	FTMS - p ESI cv=34.00 d Full ms2 564.3311@hcd36.67 [70.0000-596.6377]
	2	31	24H-B1-X230412P00121R22843S21	-0.0193977	LPC (Lyso phosphatidylcholine)	LPC 18:2	LPC 18:2	564.331		279.23	504.31								16700	31.46	2	54.04	75255	0	46519	28736	0							1.68		1.8	2.87								825417736	351412	29	36.6667	FTMS - p ESI cv=29.00 d Full ms2 564.3311@hcd36.67 [70.0000-596.6377]
	2	31	24H-B1-X230412P00121R22843S21	-0.0193977	LPC (Lyso phosphatidylcholine)	LPC 18:2	LPC 18:2	564.332		279.23	504.31								16582	31.25	2	66.4	137811	0	92097	45714	0							2.47		4.75	1.84								825417736	623020	34	36.6667	FTMS - p ESI cv=34.00 d Full ms2 564.3315@hcd36.67 [70.0000-596.6382]
	2	31	24H-B1-X230412P00121R22843S21	-0.0193977	LPC (Lyso phosphatidylcholine)	LPC 18:2	LPC 18:2	564.33											234..20059	0.41..38.1	0	0	0	0	0	0	0							0.44											825417736	825417736	29;34;39		FTMS - p ESI cv=29.00 Full ms [400.0000-1400.0000];FTMS - p ESI cv=34.00 Full ms [400.0000-1400.0000];FTMS - p ESI cv=39.00 Full ms [400.0000-1400.0000]
	2	31	24H-B2-X230412P00121R22843S23	-0.218576	LPC (Lyso phosphatidylcholine)	LPC 18:2	LPC 18:2	564.33		279.23	504.31								19559	37.64	2	22.16	13248	0	6878	6370	0							0.31		4.51	-0.97								2123098070	322339	34	36.6667	FTMS - p ESI cv=34.00 d Full ms2 564.3302@hcd36.67 [70.0000-596.6368]
	2	31	24H-B2-X230412P00121R22843S23	-0.218576	LPC (Lyso phosphatidylcholine)	LPC 18:2	LPC 18:2	564.331	168.04	279.23	504.31	224.07							17768	34.03	4	79.86	725416	8814	350635	335695	30272							1.52	1.42	3.75	2.53	2.21							2123098070	35422	34	36.6667	FTMS - p ESI cv=34.00 d Full ms2 564.3309@hcd36.67 [70.0000-596.6375]
	2	31	24H-B2-X230412P00121R22843S23	-0.218576	LPC (Lyso phosphatidylcholine)	LPC 18:2	LPC 18:2	564.332		279.23		224.07							17751	33.99	2	8.21	12625	0	6772	0	5853							2.5		-0.28		5.48							2123098070	119927	34	36.6667	FTMS - p ESI cv=34.00 d Full ms2 566.3463@hcd36.67 [70.0000-598.6932]
	2	31	24H-B2-X230412P00121R22843S23	-0.218576	LPC (Lyso phosphatidylcholine)	LPC 18:2	LPC 18:2	564.33	168.04	279.23	504.31	224.07							16675	31.87	4	82.05	5780347	57080	2849908	2611159	262200							0.09	1.6	4.3	2.65	1.19							2123098070	27309070	34	36.6667	FTMS - p ESI cv=34.00 d Full ms2 564.3301@hcd36.67 [70.0000-596.6367]
	2	31	24H-B2-X230412P00121R22843S23	-0.218576	LPC (Lyso phosphatidylcholine)	LPC 18:2	LPC 18:2	564.331		279.23	504.31								16584	31.7	2	78.59	167704	0	104888	62816	0							2.03		5.17	2.53								2123098070	914965	29	36.6667	FTMS - p ESI cv=29.00 d Full ms2 564.3312@hcd36.67 [70.0000-596.6378]
	2	31	24H-B2-X230412P00121R22843S23	-0.218576	LPC (Lyso phosphatidylcholine)	LPC 18:2	LPC 18:2	564.33											16342..20092	31.25..38.7	0	0	0	0	0	0	0							-0.11											2123098070	2123098070	29;34;39		FTMS - p ESI cv=29.00 Full ms [400.0000-1400.0000];FTMS - p ESI cv=34.00 Full ms [400.0000-1400.0000];FTMS - p ESI cv=39.00 Full ms [400.0000-1400.0000]
	2	31	24H-B3-X230412P00121R22843S25	-0.166353	LPC (Lyso phosphatidylcholine)	LPC 18:2	LPC 18:2	564.33		279.23									20044	37.63	1	22.2	7904	0	7904	0	0							-0.85		8.29									2397737862	266000	34	36.6667	FTMS - p ESI cv=34.00 d Full ms2 564.3296@hcd36.67 [70.0000-596.6362]
	2	31	24H-B3-X230412P00121R22843S25	-0.166353	LPC (Lyso phosphatidylcholine)	LPC 18:2	LPC 18:2	564.331		279.23	504.31								17760	33.14	2	30.39	8123	0	3882	4241	0							1.21		3.81	5.62								2397737862	30773.3	34	36.6667	FTMS - p ESI cv=34.00 d Full ms2 564.3307@hcd36.67 [70.0000-596.6373]
	2	31	24H-B3-X230412P00121R22843S25	-0.166353	LPC (Lyso phosphatidylcholine)	LPC 18:2	LPC 18:2	564.33		279.23	504.31								17455	32.53	2	29.23	22229	0	10316	11913	0							-0.11		5.66	4.23								2397737862	173212	29	36.6667	FTMS - p ESI cv=29.00 d Full ms2 564.3300@hcd36.67 [70.0000-596.6366]
	2	31	24H-B3-X230412P00121R22843S25	-0.166353	LPC (Lyso phosphatidylcholine)	LPC 18:2	LPC 18:2	564.33	168.04	279.23	504.31	224.07							17208	32.07	4	19.7	591208	24745	409313	80729	76421							-0.13	2.64	4.46	2.41	0.32							2397737862	2.01583e+07	34	36.6667	FTMS - p ESI cv=34.00 d Full ms2 566.2908@hcd36.67 [70.0000-598.6367]
	2	31	24H-B3-X230412P00121R22843S25	-0.166353	LPC (Lyso phosphatidylcholine)	LPC 18:2	LPC 18:2	564.329		279.23	504.31	224.07							17052	31.82	3	67.07	303886	0	160476	132109	11301							-1.68		4.13	2.9	0.79							2397737862	1.26903e+06	29	36.6667	FTMS - p ESI cv=29.00 d Full ms2 564.3291@hcd36.67 [70.0000-596.6357]
	2	31	24H-B3-X230412P00121R22843S25	-0.166353	LPC (Lyso phosphatidylcholine)	LPC 18:2	LPC 18:2	564.329		279.23	504.31	224.07							16895	31.56	3	21.21	119432	0	81340	26076	12016							-1.7		4.02	1.02	3.59							2397737862	3.24254e+06	34	36.6667	FTMS - p ESI cv=34.00 d Full ms2 565.3337@hcd36.67 [70.0000-597.6603]
	2	31	24H-B3-X230412P00121R22843S25	-0.166353	LPC (Lyso phosphatidylcholine)	LPC 18:2	LPC 18:2	564.33											16806..20626	31.4..38.82	0	0	0	0	0	0	0							-0.06											2397737862	2397737862	29;34;39		FTMS - p ESI cv=29.00 Full ms [400.0000-1400.0000];FTMS - p ESI cv=34.00 Full ms [400.0000-1400.0000];FTMS - p ESI cv=39.00 Full ms [400.0000-1400.0000]
0	1	>32			LPC (Lyso phosphatidylcholine)	LPC 18:3	LPC 18:3	562.314	168.043	277.217	502.293	224.069								-0.98..51	21																										29;34
	2	32	24H-A1-X230413P00121R22867S08	-0.188963	LPC (Lyso phosphatidylcholine)	LPC 18:3	LPC 18:3	562.314	168.04			224.07							16952	32.13	2	4.4	36317	7616	0	0	28701							-0.12	-1.05			3.06							9721947	3.91786e+06	34	36.6667	FTMS - p ESI cv=34.00 d Full ms2 564.3300@hcd36.67 [70.0000-596.6366]
	2	32	24H-A1-X230413P00121R22867S08	-0.188963	LPC (Lyso phosphatidylcholine)	LPC 18:3	LPC 18:3	562.314		277.22	502.3								16845	31.91	2	64.08	35509	0	19337	16172	0							-1.19		5.67	6.14								9721947	247836	29	36.6667	FTMS - p ESI cv=29.00 d Full ms2 562.3137@hcd36.67 [70.0000-594.5800]
	2	32	24H-A1-X230413P00121R22867S08	-0.188963	LPC (Lyso phosphatidylcholine)	LPC 18:3	LPC 18:3	562.314		277.22	502.29	224.07							16832	31.89	3	55.35	80799	0	38039	37418	5342							-0.75		2.59	1.34	7.69							9721947	521455	34	36.6667	FTMS - p ESI cv=34.00 d Full ms2 562.3140@hcd36.67 [70.0000-594.5803]
	2	32	24H-A1-X230413P00121R22867S08	-0.188963	LPC (Lyso phosphatidylcholine)	LPC 18:3	LPC 18:3	562.314											16692..17168	31.62..32.57	0	0	0	0	0	0	0							0.08											9721947	9721947	29;34;39		FTMS - p ESI cv=29.00 Full ms [400.0000-1400.0000];FTMS - p ESI cv=34.00 Full ms [400.0000-1400.0000];FTMS - p ESI cv=39.00 Full ms [400.0000-1400.0000]
	2	32	24H-A2-X230413P00121R22867S10	-0.763242	LPC (Lyso phosphatidylcholine)	LPC 18:3	LPC 18:3	562.315		277.22	502.29								16695	32.11	2	34.25	38793	0	18765	20028	0							0.89		7.57	-0.99								3042948	382666	34	36.6667	FTMS - p ESI cv=34.00 d Full ms2 562.3146@hcd36.67 [70.0000-594.5809]
	2	32	24H-A2-X230413P00121R22867S10	-0.763242	LPC (Lyso phosphatidylcholine)	LPC 18:3	LPC 18:3	562.314											1711..16868	3.16..32.46	0	0	0	0	0	0	0							0.53											3042948	3042948	29;34;39		FTMS - p ESI cv=29.00 Full ms [400.0000-1400.0000];FTMS - p ESI cv=34.00 Full ms [400.0000-1400.0000];FTMS - p ESI cv=39.00 Full ms [400.0000-1400.0000]
	2	32	24H-A3-X230413P00121R22867S12	0.102186	LPC (Lyso phosphatidylcholine)	LPC 18:3	LPC 18:3	562.315			502.3								16946	32.35	1	18.63	9966	0	0	9966	0							1.24			4.33								1086980	165070	34	36.6667	FTMS - p ESI cv=34.00 d Full ms2 562.3152@hcd36.67 [70.0000-594.5815]
	2	32	24H-A3-X230413P00121R22867S12	0.102186	LPC (Lyso phosphatidylcholine)	LPC 18:3	LPC 18:3	562.315											15687..17135	29.87..32.74	0	0	0	0	0	0	0							-0.39											1086980	1086980	29;34;39		FTMS - p ESI cv=29.00 Full ms [400.0000-1400.0000];FTMS - p ESI cv=34.00 Full ms [400.0000-1400.0000];FTMS - p ESI cv=39.00 Full ms [400.0000-1400.0000]
	2	32	24H-A4-X230413P00121R22867S14	0.0781512	LPC (Lyso phosphatidylcholine)	LPC 18:3	LPC 18:3	562.315											16588..16792	31.9..32.3	0	0	0	0	0	0	0							-0.12											395215	395215	29;34		FTMS - p ESI cv=29.00 Full ms [400.0000-1400.0000];FTMS - p ESI cv=34.00 Full ms [400.0000-1400.0000]
	2	32	24H-A5-X230413P00121R22867S16	-0.299484	LPC (Lyso phosphatidylcholine)	LPC 18:3	LPC 18:3	562.312		277.22	502.29								17059	31.96	2	41.09	34972	0	17288	17684	0							-3.86		5.45	-5.83								3828533	342074	34	36.6667	FTMS - p ESI cv=34.00 d Full ms2 562.3121@hcd36.67 [70.0000-594.5784]
	2	32	24H-A5-X230413P00121R22867S16	-0.299484	LPC (Lyso phosphatidylcholine)	LPC 18:3	LPC 18:3	562.315											1882..17955	3.47..33.76	0	0	0	0	0	0	0							-0.03											3828533	3828533	29;34;39		FTMS - p ESI cv=29.00 Full ms [400.0000-1400.0000];FTMS - p ESI cv=34.00 Full ms [400.0000-1400.0000];FTMS - p ESI cv=39.00 Full ms [400.0000-1400.0000]
	2	32	24H-B1-X230412P00121R22843S21	-0.0193977	LPC (Lyso phosphatidylcholine)	LPC 18:3	LPC 18:3	562.314		277.22	502.3								16990	31.97	2	52.48	41417	0	20347	21070	0							-0.59		5.17	4.33								2700316	254083	34	36.6667	FTMS - p ESI cv=34.00 d Full ms2 562.3141@hcd36.67 [70.0000-594.5804]
	2	32	24H-B1-X230412P00121R22843S21	-0.0193977	LPC (Lyso phosphatidylcholine)	LPC 18:3	LPC 18:3	562.316		277.22	502.29								16986	31.96	2	21.87	11749	0	6883	4866	0							2.69		-0.65	-0.52								2700316	78977.4	29	36.6667	FTMS - p ESI cv=29.00 d Full ms2 562.3160@hcd36.67 [70.0000-594.5823]
	2	32	24H-B1-X230412P00121R22843S21	-0.0193977	LPC (Lyso phosphatidylcholine)	LPC 18:3	LPC 18:3	562.314											15668..18000	29.45..34	0	0	0	0	0	0	0							0.27											2700316	2700316	29;34;39		FTMS - p ESI cv=29.00 Full ms [400.0000-1400.0000];FTMS - p ESI cv=34.00 Full ms [400.0000-1400.0000];FTMS - p ESI cv=39.00 Full ms [400.0000-1400.0000]
	2	32	24H-B2-X230412P00121R22843S23	-0.218576	LPC (Lyso phosphatidylcholine)	LPC 18:3	LPC 18:3	562.315				224.07							17043	32.56	1	3.6	5083	0	0	0	5083							0.5				8.4							18000186	569970	34	36.6667	FTMS - p ESI cv=34.00 d Full ms2 564.3299@hcd36.67 [70.0000-596.6365]
	2	32	24H-B2-X230412P00121R22843S23	-0.218576	LPC (Lyso phosphatidylcholine)	LPC 18:3	LPC 18:3	562.314		277.22	502.29	224.07							16868	32.21	3	58.93	73242	0	31500	35257	6485							-1.41		4.82	0.89	1.73							18000186	331231	29	36.6667	FTMS - p ESI cv=29.00 d Full ms2 562.3136@hcd36.67 [70.0000-594.5798]
	2	32	24H-B2-X230412P00121R22843S23	-0.218576	LPC (Lyso phosphatidylcholine)	LPC 18:3	LPC 18:3	562.314		277.22	502.29	224.07							16837	32.15	3	66.36	121510	0	58422	56430	6658							-1.74		3.17	2.22	2.68							18000186	1.03885e+06	34	36.6667	FTMS - p ESI cv=34.00 d Full ms2 562.3134@hcd36.67 [70.0000-594.5797]
	2	32	24H-B2-X230412P00121R22843S23	-0.218576	LPC (Lyso phosphatidylcholine)	LPC 18:3	LPC 18:3	562.315											2193..19558	3.88..37.63	0	0	0	0	0	0	0							-0.16											18000186	18000186	29;34;39		FTMS - p ESI cv=29.00 Full ms [400.0000-1400.0000];FTMS - p ESI cv=34.00 Full ms [400.0000-1400.0000];FTMS - p ESI cv=39.00 Full ms [400.0000-1400.0000]
	2	32	24H-B3-X230412P00121R22843S25	-0.166353	LPC (Lyso phosphatidylcholine)	LPC 18:3	LPC 18:3	562.314		277.22	502.29								17322	32.27	2	41.39	40589	0	20780	19809	0							-0.03		2.68	2.11								15290105	319525	29	36.6667	FTMS - p ESI cv=29.00 d Full ms2 562.3144@hcd36.67 [70.0000-594.5807]
	2	32	24H-B3-X230412P00121R22843S25	-0.166353	LPC (Lyso phosphatidylcholine)	LPC 18:3	LPC 18:3	562.316		277.22	502.29	224.07							17317	32.26	3	65.23	158690	0	77513	72475	8702							2.47		3.01	1.68	6.38							15290105	1.43233e+06	34	36.6667	FTMS - p ESI cv=34.00 d Full ms2 562.3158@hcd36.67 [70.0000-594.5821]
	2	32	24H-B3-X230412P00121R22843S25	-0.166353	LPC (Lyso phosphatidylcholine)	LPC 18:3	LPC 18:3	562.315											15770..19071	29.41..35.72	0	0	0	0	0	0	0							-0.09											15290105	15290105	29;34;39		FTMS - p ESI cv=29.00 Full ms [400.0000-1400.0000];FTMS - p ESI cv=34.00 Full ms [400.0000-1400.0000];FTMS - p ESI cv=39.00 Full ms [400.0000-1400.0000]
0	1	>33			LPC (Lyso phosphatidylcholine)	LPC 18:4	LPC 18:4	560.299	168.043	275.201	500.278	224.069								-0.98..51	4																										29;34
	2	33	24H-A1-X230413P00121R22867S08	-0.188963	LPC (Lyso phosphatidylcholine)	LPC 18:4	LPC 18:4	560.296											17037..17056	32.3..32.34	0	0	0	0	0	0	0							4.45											3574	3574	34		FTMS - p ESI cv=34.00 Full ms [400.0000-1400.0000]
	2	33	24H-B1-X230412P00121R22843S21	-0.0193977	LPC (Lyso phosphatidylcholine)	LPC 18:4	LPC 18:4	560.297											1625..17141	2.82..32.28	0	0	0	0	0	0	0							3.92											2037	2037	34;39		FTMS - p ESI cv=34.00 Full ms [400.0000-1400.0000];FTMS - p ESI cv=39.00 Full ms [400.0000-1400.0000]
	2	33	24H-B2-X230412P00121R22843S23	-0.218576	LPC (Lyso phosphatidylcholine)	LPC 18:4	LPC 18:4	560.299											17002..17124	32.48..32.73	0	0	0	0	0	0	0							-0.35											52024	52024	34		FTMS - p ESI cv=34.00 Full ms [400.0000-1400.0000]
	2	33	24H-B3-X230412P00121R22843S25	-0.166353	LPC (Lyso phosphatidylcholine)	LPC 18:4	LPC 18:4	560.298											17424..17424	32.47..32.47	0	0	0	0	0	0	0							0.95											6950	6950	34		FTMS - p ESI cv=34.00 Full ms [400.0000-1400.0000]
0	1	>34			LPC (Lyso phosphatidylcholine)	LPC 18:5	LPC 18:5	558.283	168.043	273.185	498.262	224.069								-0.98..51	4																										29;34
	2	34	24H-A2-X230413P00121R22867S10	-0.763242	LPC (Lyso phosphatidylcholine)	LPC 18:5	LPC 18:5	558.281											16966..16966	32.65..32.65	0	0	0	0	0	0	0							3.48											2092	2092	34		FTMS - p ESI cv=34.00 Full ms [400.0000-1400.0000]
	2	34	24H-B1-X230412P00121R22843S21	-0.0193977	LPC (Lyso phosphatidylcholine)	LPC 18:5	LPC 18:5	558.284											17193..17193	32.38..32.38	0	0	0	0	0	0	0							-0.79											2637	2637	34		FTMS - p ESI cv=34.00 Full ms [400.0000-1400.0000]
	2	34	24H-B2-X230412P00121R22843S23	-0.218576	LPC (Lyso phosphatidylcholine)	LPC 18:5	LPC 18:5	558.282											17283..17355	33.06..33.2	0	0	0	0	0	0	0							2.46											8429	8429	34		FTMS - p ESI cv=34.00 Full ms [400.0000-1400.0000]
	2	34	24H-B3-X230412P00121R22843S25	-0.166353	LPC (Lyso phosphatidylcholine)	LPC 18:5	LPC 18:5	558.282											17637..17637	32.89..32.89	0	0	0	0	0	0	0							1.9											3014	3014	34		FTMS - p ESI cv=34.00 Full ms [400.0000-1400.0000]
0	1	>35			LPC (Lyso phosphatidylcholine)	LPC 19:0	LPC 19:0	582.377	168.043	297.279	522.356	224.069								-0.98..51	21																										29;34
	2	35	24H-A1-X230413P00121R22867S08	-0.188963	LPC (Lyso phosphatidylcholine)	LPC 19:0	LPC 19:0	582.375		297.28	522.36								16258	30.77	2	46.84	28161	0	19867	8294	0							-4.13		0.99	1.69								8428399	156398	34	36.6667	FTMS - p ESI cv=34.00 d Full ms2 582.3746@hcd36.67 [70.0000-615.0421]
	2	35	24H-A1-X230413P00121R22867S08	-0.188963	LPC (Lyso phosphatidylcholine)	LPC 19:0	LPC 19:0	582.375		297.28									16249	30.75	1	11.53	10346	0	10346	0	0							-4.13		7.15									8428399	96119.8	29	36.6667	FTMS - p ESI cv=29.00 d Full ms2 582.3746@hcd36.67 [70.0000-615.0421]
	2	35	24H-A1-X230413P00121R22867S08	-0.188963	LPC (Lyso phosphatidylcholine)	LPC 19:0	LPC 19:0	582.377											16174..17160	30.6..32.55	0	0	0	0	0	0	0							0.16											8428399	8428399	29;34;39		FTMS - p ESI cv=29.00 Full ms [400.0000-1400.0000];FTMS - p ESI cv=34.00 Full ms [400.0000-1400.0000];FTMS - p ESI cv=39.00 Full ms [400.0000-1400.0000]
	2	35	24H-A2-X230413P00121R22867S10	-0.763242	LPC (Lyso phosphatidylcholine)	LPC 19:0	LPC 19:0	582.377		297.28	522.36								16311	31.39	2	24.23	29907	0	13889	16018	0							0.37		7.01	0.16								10209638	738466	29	36.6667	FTMS - p ESI cv=29.00 d Full ms2 583.3830@hcd36.67 [70.0000-616.0706]
	2	35	24H-A2-X230413P00121R22867S10	-0.763242	LPC (Lyso phosphatidylcholine)	LPC 19:0	LPC 19:0	582.378		297.28	522.36								16195	31.15	2	63.03	69273	0	34525	34748	0							0.91		5.37	2.61								10209638	191835	34	36.6667	FTMS - p ESI cv=34.00 d Full ms2 582.3772@hcd36.67 [70.0000-615.0447]
	2	35	24H-A2-X230413P00121R22867S10	-0.763242	LPC (Lyso phosphatidylcholine)	LPC 19:0	LPC 19:0	582.377											741..17572	1.36..33.87	0	0	0	0	0	0	0							-0.32											10209638	10209638	29;34		FTMS - p ESI cv=29.00 Full ms [400.0000-1400.0000];FTMS - p ESI cv=34.00 Full ms [400.0000-1400.0000]
	2	35	24H-A3-X230413P00121R22867S12	0.102186	LPC (Lyso phosphatidylcholine)	LPC 19:0	LPC 19:0	582.377		297.28	522.36								16419	31.3	2	17.64	14464	0	8718	5746	0							-0.72		6.24	2.22								4531055	46865.9	29	36.6667	FTMS - p ESI cv=29.00 d Full ms2 582.3767@hcd36.67 [70.0000-615.0443]
	2	35	24H-A3-X230413P00121R22867S12	0.102186	LPC (Lyso phosphatidylcholine)	LPC 19:0	LPC 19:0	582.377											16345..16620	31.16..31.7	0	0	0	0	0	0	0							1											4531055	4531055	29;34		FTMS - p ESI cv=29.00 Full ms [400.0000-1400.0000];FTMS - p ESI cv=34.00 Full ms [400.0000-1400.0000]
	2	35	24H-A4-X230413P00121R22867S14	0.0781512	LPC (Lyso phosphatidylcholine)	LPC 19:0	LPC 19:0	582.377											16072..16333	30.89..31.41	0	0	0	0	0	0	0							0.86											399698	399698	29;34		FTMS - p ESI cv=29.00 Full ms [400.0000-1400.0000];FTMS - p ESI cv=34.00 Full ms [400.0000-1400.0000]
	2	35	24H-A5-X230413P00121R22867S16	-0.299484	LPC (Lyso phosphatidylcholine)	LPC 19:0	LPC 19:0	582.377		297.28	522.36								16689	31.29	2	22.04	20862	0	10033	10829	0							-0.68		3.36	4.25								5469609	397658	34	36.6667	FTMS - p ESI cv=34.00 d Full ms2 583.3807@hcd36.67 [70.0000-616.0683]
	2	35	24H-A5-X230413P00121R22867S16	-0.299484	LPC (Lyso phosphatidylcholine)	LPC 19:0	LPC 19:0	582.377											16460..17273	30.83..32.39	0	0	0	0	0	0	0							0.47											5469609	5469609	29;34		FTMS - p ESI cv=29.00 Full ms [400.0000-1400.0000];FTMS - p ESI cv=34.00 Full ms [400.0000-1400.0000]
	2	35	24H-B1-X230412P00121R22843S21	-0.0193977	LPC (Lyso phosphatidylcholine)	LPC 19:0	LPC 19:0	582.376		297.28	522.36								16556	31.2	2	43.17	46070	0	23501	22569	0							-1.57		-0.6	5.49								11438436	450772	34	36.6667	FTMS - p ESI cv=34.00 d Full ms2 583.3813@hcd36.67 [70.0000-616.0689]
	2	35	24H-B1-X230412P00121R22843S21	-0.0193977	LPC (Lyso phosphatidylcholine)	LPC 19:0	LPC 19:0	582.377											16310..18000	30.71..34	0	0	0	0	0	0	0							0.92											11438436	11438436	29;34		FTMS - p ESI cv=29.00 Full ms [400.0000-1400.0000];FTMS - p ESI cv=34.00 Full ms [400.0000-1400.0000]
	2	35	24H-B2-X230412P00121R22843S23	-0.218576	LPC (Lyso phosphatidylcholine)	LPC 19:0	LPC 19:0	582.378		297.28	522.36								16454	31.47	2	46.61	62316	0	34056	28260	0							1.82		3.9	3.71								24577438	762052	34	36.6667	FTMS - p ESI cv=34.00 d Full ms2 583.3835@hcd36.67 [70.0000-616.0712]
	2	35	24H-B2-X230412P00121R22843S23	-0.218576	LPC (Lyso phosphatidylcholine)	LPC 19:0	LPC 19:0	582.377		297.28									16406	31.38	1	8.82	11187	0	11187	0	0							-0.38		5.95									24577438	784760	34	36.6667	FTMS - p ESI cv=34.00 d Full ms2 584.3839@hcd36.67 [70.0000-617.0916]
	2	35	24H-B2-X230412P00121R22843S23	-0.218576	LPC (Lyso phosphatidylcholine)	LPC 19:0	LPC 19:0	582.376		297.28									16301	31.17	1	9.05	5909	0	5909	0	0							-2.32		5.23									24577438	88571.2	29	36.6667	FTMS - p ESI cv=29.00 d Full ms2 584.3840@hcd36.67 [70.0000-617.0916]
	2	35	24H-B2-X230412P00121R22843S23	-0.218576	LPC (Lyso phosphatidylcholine)	LPC 19:0	LPC 19:0	582.377											16141..17933	30.85..34.37	0	0	0	0	0	0	0							0.17											24577438	24577438	29;34		FTMS - p ESI cv=29.00 Full ms [400.0000-1400.0000];FTMS - p ESI cv=34.00 Full ms [400.0000-1400.0000]
	2	35	24H-B3-X230412P00121R22843S25	-0.166353	LPC (Lyso phosphatidylcholine)	LPC 19:0	LPC 19:0	582.376		297.28	522.36	224.07							16845	31.47	3	47.44	110349	0	55721	48088	6540							-1.56		3.23	2.37	4.74							45973753	1.12492e+06	34	36.6667	FTMS - p ESI cv=34.00 d Full ms2 583.3837@hcd36.67 [70.0000-616.0714]
	2	35	24H-B3-X230412P00121R22843S25	-0.166353	LPC (Lyso phosphatidylcholine)	LPC 19:0	LPC 19:0	582.379		297.28	522.36								16677	31.15	2	57.97	70150	0	41353	28797	0							2.43		4.67	0.62								45973753	248039	29	36.6667	FTMS - p ESI cv=29.00 d Full ms2 582.3784@hcd36.67 [70.0000-615.0460]
	2	35	24H-B3-X230412P00121R22843S25	-0.166353	LPC (Lyso phosphatidylcholine)	LPC 19:0	LPC 19:0	582.374		297.28									16626	31.05	1	40.83	40259	0	40259	0	0							-4.66		4.36									45973753	346926	34	36.6667	FTMS - p ESI cv=34.00 d Full ms2 582.3743@hcd36.67 [70.0000-615.0417]
	2	35	24H-B3-X230412P00121R22843S25	-0.166353	LPC (Lyso phosphatidylcholine)	LPC 19:0	LPC 19:0	582.377											16567..19071	30.93..35.72	0	0	0	0	0	0	0							0.11											45973753	45973753	29;34;39		FTMS - p ESI cv=29.00 Full ms [400.0000-1400.0000];FTMS - p ESI cv=34.00 Full ms [400.0000-1400.0000];FTMS - p ESI cv=39.00 Full ms [400.0000-1400.0000]
0	1	>36			LPC (Lyso phosphatidylcholine)	LPC 19:1	LPC 19:1	580.361	168.043	295.264	520.34	224.069								-0.98..51	7																										29;34
	2	36	24H-A1-X230413P00121R22867S08	-0.188963	LPC (Lyso phosphatidylcholine)	LPC 19:1	LPC 19:1	580.362											16305..16305	30.86..30.86	0	0	0	0	0	0	0							-0.29											31465	31465	34		FTMS - p ESI cv=34.00 Full ms [400.0000-1400.0000]
	2	36	24H-A2-X230413P00121R22867S10	-0.763242	LPC (Lyso phosphatidylcholine)	LPC 19:1	LPC 19:1	580.361											819..819	1.51..1.51	0	0	0	0	0	0	0							0.7											1250	1250	34		FTMS - p ESI cv=34.00 Full ms [400.0000-1400.0000]
	2	36	24H-A3-X230413P00121R22867S12	0.102186	LPC (Lyso phosphatidylcholine)	LPC 19:1	LPC 19:1	580.359											16499..16609	31.46..31.68	0	0	0	0	0	0	0							3.79											68191	68191	34		FTMS - p ESI cv=34.00 Full ms [400.0000-1400.0000]
	2	36	24H-A4-X230413P00121R22867S14	0.0781512	LPC (Lyso phosphatidylcholine)	LPC 19:1	LPC 19:1	580.361											16245..16299	31.23..31.34	0	0	0	0	0	0	0							0.39											16946	16946	34		FTMS - p ESI cv=34.00 Full ms [400.0000-1400.0000]
	2	36	24H-B1-X230412P00121R22843S21	-0.0193977	LPC (Lyso phosphatidylcholine)	LPC 19:1	LPC 19:1	580.361											16495..16550	31.09..31.19	0	0	0	0	0	0	0							0.48											84644	84644	34		FTMS - p ESI cv=34.00 Full ms [400.0000-1400.0000]
	2	36	24H-B2-X230412P00121R22843S23	-0.218576	LPC (Lyso phosphatidylcholine)	LPC 19:1	LPC 19:1	580.361											16272..17767	31.11..34.02	0	0	0	0	0	0	0							0.16											772105	772105	34		FTMS - p ESI cv=34.00 Full ms [400.0000-1400.0000]
	2	36	24H-B3-X230412P00121R22843S25	-0.166353	LPC (Lyso phosphatidylcholine)	LPC 19:1	LPC 19:1	580.364											16781..16781	31.35..31.35	0	0	0	0	0	0	0							-4.58											110658	110658	34		FTMS - p ESI cv=34.00 Full ms [400.0000-1400.0000]
0	1	>37			LPC (Lyso phosphatidylcholine)	LPC 19:2	LPC 19:2	578.346	168.043	293.248	518.325	224.069								-0.98..51	6																										29;34
	2	37	24H-A1-X230413P00121R22867S08	-0.188963	LPC (Lyso phosphatidylcholine)	LPC 19:2	LPC 19:2	578.344											15402..15609	29.1..29.5	0	0	0	0	0	0	0							2.57											46065	46065	34;39		FTMS - p ESI cv=34.00 Full ms [400.0000-1400.0000];FTMS - p ESI cv=39.00 Full ms [400.0000-1400.0000]
	2	37	24H-A2-X230413P00121R22867S10	-0.763242	LPC (Lyso phosphatidylcholine)	LPC 19:2	LPC 19:2	578.345											12190..15454	23.43..29.71	0	0	0	0	0	0	0							0.99											150304	150304	34;39		FTMS - p ESI cv=34.00 Full ms [400.0000-1400.0000];FTMS - p ESI cv=39.00 Full ms [400.0000-1400.0000]
	2	37	24H-A3-X230413P00121R22867S12	0.102186	LPC (Lyso phosphatidylcholine)	LPC 19:2	LPC 19:2	578.346											12415..15729	23.49..29.95	0	0	0	0	0	0	0							-0.27											47197	47197	34;39		FTMS - p ESI cv=34.00 Full ms [400.0000-1400.0000];FTMS - p ESI cv=39.00 Full ms [400.0000-1400.0000]
	2	37	24H-A5-X230413P00121R22867S16	-0.299484	LPC (Lyso phosphatidylcholine)	LPC 19:2	LPC 19:2	578.346											5999..15846	11.22..29.62	0	0	0	0	0	0	0							-0.04											10464	10464	34;39		FTMS - p ESI cv=34.00 Full ms [400.0000-1400.0000];FTMS - p ESI cv=39.00 Full ms [400.0000-1400.0000]
	2	37	24H-B2-X230412P00121R22843S23	-0.218576	LPC (Lyso phosphatidylcholine)	LPC 19:2	LPC 19:2	578.344											4845..15232	9.03..29.07	0	0	0	0	0	0	0							2.79											2646	2646	34;39		FTMS - p ESI cv=34.00 Full ms [400.0000-1400.0000];FTMS - p ESI cv=39.00 Full ms [400.0000-1400.0000]
	2	37	24H-B3-X230412P00121R22843S25	-0.166353	LPC (Lyso phosphatidylcholine)	LPC 19:2	LPC 19:2	578.345											15016..15016	27.94..27.94	0	0	0	0	0	0	0							1.57											3262	3262	34		FTMS - p ESI cv=34.00 Full ms [400.0000-1400.0000]
0	1	>38			LPC (Lyso phosphatidylcholine)	LPC 20:0	LPC 20:0	596.393	168.043	311.295	536.372	224.069								-0.98..51	18																										29;34
	2	38	24H-A1-X230413P00121R22867S08	-0.188963	LPC (Lyso phosphatidylcholine)	LPC 20:0	LPC 20:0	596.394		311.3	536.38								16154	30.56	2	21.03	15418	0	9771	5647	0							1.42		5.03	6.38								4447563	37026.2	29	36.6667	FTMS - p ESI cv=29.00 d Full ms2 596.3935@hcd36.67 [70.0000-629.3414]
	2	38	24H-A1-X230413P00121R22867S08	-0.188963	LPC (Lyso phosphatidylcholine)	LPC 20:0	LPC 20:0	596.394		311.29									16099	30.46	1	16.01	6854	0	6854	0	0							2.03		-1.92									4447563	10894.2	34	36.6667	FTMS - p ESI cv=34.00 d Full ms2 596.3939@hcd36.67 [70.0000-629.3417]
	2	38	24H-A1-X230413P00121R22867S08	-0.188963	LPC (Lyso phosphatidylcholine)	LPC 20:0	LPC 20:0	596.394											16064..17068	30.39..32.37	0	0	0	0	0	0	0							-2.43											4447563	4447563	29;34		FTMS - p ESI cv=29.00 Full ms [400.0000-1400.0000];FTMS - p ESI cv=34.00 Full ms [400.0000-1400.0000]
	2	38	24H-A2-X230413P00121R22867S10	-0.763242	LPC (Lyso phosphatidylcholine)	LPC 20:0	LPC 20:0	596.393		311.3	536.37								16107	30.98	2	19.19	20076	0	9909	10167	0							0.86		3.25	-1.79								4918255	64570.8	29	36.6667	FTMS - p ESI cv=29.00 d Full ms2 596.3928@hcd36.67 [70.0000-629.3406]
	2	38	24H-A2-X230413P00121R22867S10	-0.763242	LPC (Lyso phosphatidylcholine)	LPC 20:0	LPC 20:0	596.394		311.3									16057	30.88	1	10.56	5037	0	5037	0	0							2.52		5.31									4918255	26834.7	34	36.6667	FTMS - p ESI cv=34.00 d Full ms2 596.3938@hcd36.67 [70.0000-629.3417]
	2	38	24H-A2-X230413P00121R22867S10	-0.763242	LPC (Lyso phosphatidylcholine)	LPC 20:0	LPC 20:0	596.394											1474..17572	2.72..33.87	0	0	0	0	0	0	0							-2.39											4918255	4918255	29;34;39		FTMS - p ESI cv=29.00 Full ms [400.0000-1400.0000];FTMS - p ESI cv=34.00 Full ms [400.0000-1400.0000];FTMS - p ESI cv=39.00 Full ms [400.0000-1400.0000]
	2	38	24H-A3-X230413P00121R22867S12	0.102186	LPC (Lyso phosphatidylcholine)	LPC 20:0	LPC 20:0	596.394		311.3	536.37								16383	31.23	2	20.3	23807	0	11447	12360	0							1.39		5.91	-2.77								2304787	36576.9	29	36.6667	FTMS - p ESI cv=29.00 d Full ms2 596.3936@hcd36.67 [70.0000-629.3415]
	2	38	24H-A3-X230413P00121R22867S12	0.102186	LPC (Lyso phosphatidylcholine)	LPC 20:0	LPC 20:0	596.393											541..17102	1..32.67	0	0	0	0	0	0	0							-1.19											2304787	2304787	29;34;39		FTMS - p ESI cv=29.00 Full ms [400.0000-1400.0000];FTMS - p ESI cv=34.00 Full ms [400.0000-1400.0000];FTMS - p ESI cv=39.00 Full ms [400.0000-1400.0000]
	2	38	24H-A4-X230413P00121R22867S14	0.0781512	LPC (Lyso phosphatidylcholine)	LPC 20:0	LPC 20:0	596.393											15971..19342	30.68..37.38	0	0	0	0	0	0	0							-0.52											347545	347545	29;34		FTMS - p ESI cv=29.00 Full ms [400.0000-1400.0000];FTMS - p ESI cv=34.00 Full ms [400.0000-1400.0000]
	2	38	24H-A5-X230413P00121R22867S16	-0.299484	LPC (Lyso phosphatidylcholine)	LPC 20:0	LPC 20:0	596.393		311.3	536.37								16530	30.97	2	53.91	41719	0	18181	23538	0							0		5.53	0.8								2756960	138929	29	36.6667	FTMS - p ESI cv=29.00 d Full ms2 596.3926@hcd36.67 [70.0000-629.3404]
	2	38	24H-A5-X230413P00121R22867S16	-0.299484	LPC (Lyso phosphatidylcholine)	LPC 20:0	LPC 20:0	596.393											16359..16649	30.62..31.21	0	0	0	0	0	0	0							-0.37											2756960	2756960	29;34		FTMS - p ESI cv=29.00 Full ms [400.0000-1400.0000];FTMS - p ESI cv=34.00 Full ms [400.0000-1400.0000]
	2	38	24H-B1-X230412P00121R22843S21	-0.0193977	LPC (Lyso phosphatidylcholine)	LPC 20:0	LPC 20:0	596.393		311.3	536.37								16388	30.87	2	59.02	26851	0	11903	14948	0							0.49		8.39	-2.88								3436159	98381	29	36.6667	FTMS - p ESI cv=29.00 d Full ms2 596.3930@hcd36.67 [70.0000-629.3409]
	2	38	24H-B1-X230412P00121R22843S21	-0.0193977	LPC (Lyso phosphatidylcholine)	LPC 20:0	LPC 20:0	596.393											16211..16510	30.51..31.12	0	0	0	0	0	0	0							-1.23											3436159	3436159	29;34		FTMS - p ESI cv=29.00 Full ms [400.0000-1400.0000];FTMS - p ESI cv=34.00 Full ms [400.0000-1400.0000]
	2	38	24H-B2-X230412P00121R22843S23	-0.218576	LPC (Lyso phosphatidylcholine)	LPC 20:0	LPC 20:0	596.395		311.3	536.37								16116	30.8	2	37.99	27831	0	15790	12041	0							4.26		3.19	-1.43								9493007	80335.7	29	36.6667	FTMS - p ESI cv=29.00 d Full ms2 596.3951@hcd36.67 [70.0000-629.3431]
	2	38	24H-B2-X230412P00121R22843S23	-0.218576	LPC (Lyso phosphatidylcholine)	LPC 20:0	LPC 20:0	596.394											16058..19146	30.69..36.8	0	0	0	0	0	0	0							-1.8											9493007	9493007	29;34		FTMS - p ESI cv=29.00 Full ms [400.0000-1400.0000];FTMS - p ESI cv=34.00 Full ms [400.0000-1400.0000]
	2	38	24H-B3-X230412P00121R22843S25	-0.166353	LPC (Lyso phosphatidylcholine)	LPC 20:0	LPC 20:0	596.394		311.3									16679	31.15	1	6.11	5624	0	5624	0	0							1.73		6.18									15565896	163727	29	36.6667	FTMS - p ESI cv=29.00 d Full ms2 598.3997@hcd36.67 [70.0000-631.3877]
	2	38	24H-B3-X230412P00121R22843S25	-0.166353	LPC (Lyso phosphatidylcholine)	LPC 20:0	LPC 20:0	596.39		311.3									16513	30.82	1	12.28	10591	0	10591	0	0							-4.24		4.22									15565896	31315	34	36.6667	FTMS - p ESI cv=34.00 d Full ms2 596.3901@hcd36.67 [70.0000-629.3379]
	2	38	24H-B3-X230412P00121R22843S25	-0.166353	LPC (Lyso phosphatidylcholine)	LPC 20:0	LPC 20:0	596.394											16471..17490	30.74..32.6	0	0	0	0	0	0	0							-2.24											15565896	15565896	29;34;39		FTMS - p ESI cv=29.00 Full ms [400.0000-1400.0000];FTMS - p ESI cv=34.00 Full ms [400.0000-1400.0000];FTMS - p ESI cv=39.00 Full ms [400.0000-1400.0000]
0	1	>39			LPC (Lyso phosphatidylcholine)	LPC 20:1	LPC 20:1	594.377	168.043	309.279	534.356	224.069								-0.98..51	28																										29;34
	2	39	24H-A1-X230413P00121R22867S08	-0.188963	LPC (Lyso phosphatidylcholine)	LPC 20:1	LPC 20:1	594.377		309.28	534.36	224.07							16364	30.98	3	65.91	204180	0	83065	111056	10059							0.64		4.02	2.23	0.48							6849038	700005	34	36.6667	FTMS - p ESI cv=34.00 d Full ms2 594.3774@hcd36.67 [70.0000-627.2849]
	2	39	24H-A1-X230413P00121R22867S08	-0.188963	LPC (Lyso phosphatidylcholine)	LPC 20:1	LPC 20:1	594.377		309.28	534.36								16354	30.96	2	60.64	109413	0	51421	57992	0							-0.51		7.08	2.8								6849038	448118	29	36.6667	FTMS - p ESI cv=29.00 d Full ms2 594.3766@hcd36.67 [70.0000-627.2842]
	2	39	24H-A1-X230413P00121R22867S08	-0.188963	LPC (Lyso phosphatidylcholine)	LPC 20:1	LPC 20:1	594.377		309.28	534.35								16286	30.82	2	11.65	16407	0	9134	7273	0							0.15		7.08	-2.67								6849038	285727	34	36.6667	FTMS - p ESI cv=34.00 d Full ms2 595.3808@hcd36.67 [70.0000-628.3084]
	2	39	24H-A1-X230413P00121R22867S08	-0.188963	LPC (Lyso phosphatidylcholine)	LPC 20:1	LPC 20:1	594.377											16128..16495	30.51..31.24	0	0	0	0	0	0	0							-0.22											6849038	6849038	29;34		FTMS - p ESI cv=29.00 Full ms [400.0000-1400.0000];FTMS - p ESI cv=34.00 Full ms [400.0000-1400.0000]
	2	39	24H-A2-X230413P00121R22867S10	-0.763242	LPC (Lyso phosphatidylcholine)	LPC 20:1	LPC 20:1	594.378		309.28									16302	31.37	1	4.9	6730	0	6730	0	0							1.65		9.53									8037027	259522	34	36.6667	FTMS - p ESI cv=34.00 d Full ms2 596.3484@hcd36.67 [70.0000-629.2954]
	2	39	24H-A2-X230413P00121R22867S10	-0.763242	LPC (Lyso phosphatidylcholine)	LPC 20:1	LPC 20:1	594.377		309.28	534.36								16285	31.34	2	39.35	54831	0	27985	26846	0							0.09		4.69	7.94								8037027	779631	29	36.6667	FTMS - p ESI cv=29.00 d Full ms2 595.3807@hcd36.67 [70.0000-628.3083]
	2	39	24H-A2-X230413P00121R22867S10	-0.763242	LPC (Lyso phosphatidylcholine)	LPC 20:1	LPC 20:1	594.377		309.28	534.36								16196	31.16	2	38.31	30726	0	16045	14681	0							0.42		5.29	0.17								8037027	108420	34	36.6667	FTMS - p ESI cv=34.00 d Full ms2 594.3769@hcd36.67 [70.0000-627.2844]
	2	39	24H-A2-X230413P00121R22867S10	-0.763242	LPC (Lyso phosphatidylcholine)	LPC 20:1	LPC 20:1	594.377		309.28	534.36								16193	31.15	2	30.29	21953	0	13819	8134	0							0.52		2.82	1.77								8037027	68462.6	29	36.6667	FTMS - p ESI cv=29.00 d Full ms2 594.3770@hcd36.67 [70.0000-627.2845]
	2	39	24H-A2-X230413P00121R22867S10	-0.763242	LPC (Lyso phosphatidylcholine)	LPC 20:1	LPC 20:1	594.377											16082..21823	30.93..42.38	0	0	0	0	0	0	0							-0.18											8037027	8037027	29;34		FTMS - p ESI cv=29.00 Full ms [400.0000-1400.0000];FTMS - p ESI cv=34.00 Full ms [400.0000-1400.0000]
	2	39	24H-A3-X230413P00121R22867S12	0.102186	LPC (Lyso phosphatidylcholine)	LPC 20:1	LPC 20:1	594.377		309.28	534.36								16460	31.38	2	49.97	44920	0	21369	23551	0							-0.19		6.29	3.08								3614159	81925.6	34	36.6667	FTMS - p ESI cv=34.00 d Full ms2 594.3770@hcd36.67 [70.0000-627.2846]
	2	39	24H-A3-X230413P00121R22867S12	0.102186	LPC (Lyso phosphatidylcholine)	LPC 20:1	LPC 20:1	594.378		309.28	534.36								16450	31.36	2	21.74	23516	0	11999	11517	0							0.75		6.1	5.02								3614159	56031.9	29	36.6667	FTMS - p ESI cv=29.00 d Full ms2 594.3776@hcd36.67 [70.0000-627.2852]
	2	39	24H-A3-X230413P00121R22867S12	0.102186	LPC (Lyso phosphatidylcholine)	LPC 20:1	LPC 20:1	594.377											16332..16660	31.13..31.78	0	0	0	0	0	0	0							0.22											3614159	3614159	29;34		FTMS - p ESI cv=29.00 Full ms [400.0000-1400.0000];FTMS - p ESI cv=34.00 Full ms [400.0000-1400.0000]
	2	39	24H-A4-X230413P00121R22867S14	0.0781512	LPC (Lyso phosphatidylcholine)	LPC 20:1	LPC 20:1	594.377											16072..16349	30.89..31.44	0	0	0	0	0	0	0							0.2											294416	294416	29;34		FTMS - p ESI cv=29.00 Full ms [400.0000-1400.0000];FTMS - p ESI cv=34.00 Full ms [400.0000-1400.0000]
	2	39	24H-A5-X230413P00121R22867S16	-0.299484	LPC (Lyso phosphatidylcholine)	LPC 20:1	LPC 20:1	594.378		309.28	534.36								16650	31.21	2	56.03	46434	0	23210	23224	0							1.77		1.66	1.08								3740048	248349	34	36.6667	FTMS - p ESI cv=34.00 d Full ms2 593.3627@hcd36.67 [70.0000-626.2500]
	2	39	24H-A5-X230413P00121R22867S16	-0.299484	LPC (Lyso phosphatidylcholine)	LPC 20:1	LPC 20:1	594.377		309.28	534.36								16619	31.15	2	49.61	66778	0	33611	33167	0							-0.73		3.74	-0.96								3740048	238777	34	36.6667	FTMS - p ESI cv=34.00 d Full ms2 594.3765@hcd36.67 [70.0000-627.2840]
	2	39	24H-A5-X230413P00121R22867S16	-0.299484	LPC (Lyso phosphatidylcholine)	LPC 20:1	LPC 20:1	594.377											16447..16734	30.8..31.38	0	0	0	0	0	0	0							-0.46											3740048	3740048	29;34		FTMS - p ESI cv=29.00 Full ms [400.0000-1400.0000];FTMS - p ESI cv=34.00 Full ms [400.0000-1400.0000]
	2	39	24H-B1-X230412P00121R22843S21	-0.0193977	LPC (Lyso phosphatidylcholine)	LPC 20:1	LPC 20:1	594.378		309.28	534.36								16473	31.04	2	50.83	63512	0	32667	30845	0							0.89		3.46	0.8								8502164	269274	34	36.6667	FTMS - p ESI cv=34.00 d Full ms2 594.3776@hcd36.67 [70.0000-627.2852]
	2	39	24H-B1-X230412P00121R22843S21	-0.0193977	LPC (Lyso phosphatidylcholine)	LPC 20:1	LPC 20:1	594.377		309.28	534.36								16461	31.02	2	39.71	26786	0	13527	13259	0							-0.13		8.78	3.66								8502164	79747.5	29	36.6667	FTMS - p ESI cv=29.00 d Full ms2 594.3770@hcd36.67 [70.0000-627.2845]
	2	39	24H-B1-X230412P00121R22843S21	-0.0193977	LPC (Lyso phosphatidylcholine)	LPC 20:1	LPC 20:1	594.377											16283..19336	30.66..36.67	0	0	0	0	0	0	0							0.64											8502164	8502164	29;34		FTMS - p ESI cv=29.00 Full ms [400.0000-1400.0000];FTMS - p ESI cv=34.00 Full ms [400.0000-1400.0000]
	2	39	24H-B2-X230412P00121R22843S23	-0.218576	LPC (Lyso phosphatidylcholine)	LPC 20:1	LPC 20:1	594.377		309.28	534.36	224.07							16339	31.24	3	7.04	27529	0	14339	3241	9949							-0.81		2.67	9	5.89							21604297	1.28804e+06	34	36.6667	FTMS - p ESI cv=34.00 d Full ms2 596.3954@hcd36.67 [70.0000-629.3433]
	2	39	24H-B2-X230412P00121R22843S23	-0.218576	LPC (Lyso phosphatidylcholine)	LPC 20:1	LPC 20:1	594.377		309.28	534.36								16211	30.99	2	51.36	58648	0	37108	21540	0							0.23		4.35	-0.13								21604297	177416	34	36.6667	FTMS - p ESI cv=34.00 d Full ms2 594.3771@hcd36.67 [70.0000-627.2847]
	2	39	24H-B2-X230412P00121R22843S23	-0.218576	LPC (Lyso phosphatidylcholine)	LPC 20:1	LPC 20:1	594.378			534.35								16201	30.97	1	9.87	8957	0	0	8957	0							1.64			-3.44								21604297	105184	29	36.6667	FTMS - p ESI cv=29.00 d Full ms2 594.3779@hcd36.67 [70.0000-627.2855]
	2	39	24H-B2-X230412P00121R22843S23	-0.218576	LPC (Lyso phosphatidylcholine)	LPC 20:1	LPC 20:1	594.377											16123..19541	30.82..37.6	0	0	0	0	0	0	0							0											21604297	21604297	29;34		FTMS - p ESI cv=29.00 Full ms [400.0000-1400.0000];FTMS - p ESI cv=34.00 Full ms [400.0000-1400.0000]
	2	39	24H-B3-X230412P00121R22843S25	-0.166353	LPC (Lyso phosphatidylcholine)	LPC 20:1	LPC 20:1	594.377		309.28									16801	31.39	1	5.1	10511	0	10511	0	0							0.32		4.39									26144254	575188	34	36.6667	FTMS - p ESI cv=34.00 d Full ms2 596.3968@hcd36.67 [70.0000-629.3447]
	2	39	24H-B3-X230412P00121R22843S25	-0.166353	LPC (Lyso phosphatidylcholine)	LPC 20:1	LPC 20:1	594.377		309.28	534.36	224.07							16713	31.22	3	66.78	106018	0	49048	51770	5200							-0.2		5.48	2.78	6.58							26144254	277001	34	36.6667	FTMS - p ESI cv=34.00 d Full ms2 594.3769@hcd36.67 [70.0000-627.2844]
	2	39	24H-B3-X230412P00121R22843S25	-0.166353	LPC (Lyso phosphatidylcholine)	LPC 20:1	LPC 20:1	594.377		309.28									16683	31.16	1	7.74	14906	0	14906	0	0							-0.88		9.33									26144254	674169	34	36.6667	FTMS - p ESI cv=34.00 d Full ms2 595.3797@hcd36.67 [70.0000-628.3073]
	2	39	24H-B3-X230412P00121R22843S25	-0.166353	LPC (Lyso phosphatidylcholine)	LPC 20:1	LPC 20:1	594.378		309.28	534.36								16622	31.04	2	26.37	26292	0	17118	9174	0							1.16		6.86	-0.75								26144254	95909.5	29	36.6667	FTMS - p ESI cv=29.00 d Full ms2 594.3777@hcd36.67 [70.0000-627.2852]
	2	39	24H-B3-X230412P00121R22843S25	-0.166353	LPC (Lyso phosphatidylcholine)	LPC 20:1	LPC 20:1	594.377											16544..19071	30.89..35.72	0	0	0	0	0	0	0							-0.18											26144254	26144254	29;34		FTMS - p ESI cv=29.00 Full ms [400.0000-1400.0000];FTMS - p ESI cv=34.00 Full ms [400.0000-1400.0000]
0	1	>40			LPC (Lyso phosphatidylcholine)	LPC 20:2	LPC 20:2	592.361	168.043	307.264	532.34	224.069								-0.98..51	15																										29;34
	2	40	24H-A1-X230413P00121R22867S08	-0.188963	LPC (Lyso phosphatidylcholine)	LPC 20:2	LPC 20:2	592.363			532.34								16322	30.89	1	7.34	7008	0	0	7008	0							1.86			0.45								3725358	61194.3	34	36.6667	FTMS - p ESI cv=34.00 d Full ms2 592.3624@hcd36.67 [70.0000-625.2297]
	2	40	24H-A1-X230413P00121R22867S08	-0.188963	LPC (Lyso phosphatidylcholine)	LPC 20:2	LPC 20:2	592.36											16305..16559	30.86..31.36	0	0	0	0	0	0	0							1.87											3725358	3725358	29;34		FTMS - p ESI cv=29.00 Full ms [400.0000-1400.0000];FTMS - p ESI cv=34.00 Full ms [400.0000-1400.0000]
	2	40	24H-A2-X230413P00121R22867S10	-0.763242	LPC (Lyso phosphatidylcholine)	LPC 20:2	LPC 20:2	592.36		307.27	532.34								16393	31.55	2	36.53	54072	0	22683	31389	0							-3.18		6.36	-4.13								1890473	304077	34	36.6667	FTMS - p ESI cv=34.00 d Full ms2 592.3591@hcd36.67 [70.0000-625.2263]
	2	40	24H-A2-X230413P00121R22867S10	-0.763242	LPC (Lyso phosphatidylcholine)	LPC 20:2	LPC 20:2	592.361											1945..16441	3.59..31.63	0	0	0	0	0	0	0							1.29											1890473	1890473	34;39		FTMS - p ESI cv=34.00 Full ms [400.0000-1400.0000];FTMS - p ESI cv=39.00 Full ms [400.0000-1400.0000]
	2	40	24H-A3-X230413P00121R22867S12	0.102186	LPC (Lyso phosphatidylcholine)	LPC 20:2	LPC 20:2	592.36											13022..16684	24.64..31.82	0	0	0	0	0	0	0							1.93											1118915	1118915	34;39		FTMS - p ESI cv=34.00 Full ms [400.0000-1400.0000];FTMS - p ESI cv=39.00 Full ms [400.0000-1400.0000]
	2	40	24H-A4-X230413P00121R22867S14	0.0781512	LPC (Lyso phosphatidylcholine)	LPC 20:2	LPC 20:2	592.36											16182..16379	31.11..31.49	0	0	0	0	0	0	0							2.13											64031	64031	34		FTMS - p ESI cv=34.00 Full ms [400.0000-1400.0000]
	2	40	24H-A5-X230413P00121R22867S16	-0.299484	LPC (Lyso phosphatidylcholine)	LPC 20:2	LPC 20:2	592.361											13029..16828	24.28..31.55	0	0	0	0	0	0	0							0.29											1502465	1502465	34;39		FTMS - p ESI cv=34.00 Full ms [400.0000-1400.0000];FTMS - p ESI cv=39.00 Full ms [400.0000-1400.0000]
	2	40	24H-B1-X230412P00121R22843S21	-0.0193977	LPC (Lyso phosphatidylcholine)	LPC 20:2	LPC 20:2	592.361		307.26	532.34								16640	31.36	2	40.94	59649	0	31374	28275	0							-0.58		2.43	-0.28								5509050	420082	29	36.6667	FTMS - p ESI cv=29.00 d Full ms2 592.3611@hcd36.67 [70.0000-625.2283]
	2	40	24H-B1-X230412P00121R22843S21	-0.0193977	LPC (Lyso phosphatidylcholine)	LPC 20:2	LPC 20:2	592.359		307.27	532.34								16624	31.33	2	26.63	31867	0	17629	14238	0							-4.34		7.1	-4.76								5509050	580374	34	36.6667	FTMS - p ESI cv=34.00 d Full ms2 593.3594@hcd36.67 [70.0000-626.2466]
	2	40	24H-B1-X230412P00121R22843S21	-0.0193977	LPC (Lyso phosphatidylcholine)	LPC 20:2	LPC 20:2	592.359		307.26									16450	31	1	10.26	7208	0	7208	0	0							-3.58		-1.63									5509050	49641.6	34	36.6667	FTMS - p ESI cv=34.00 d Full ms2 592.3593@hcd36.67 [70.0000-625.2265]
	2	40	24H-B1-X230412P00121R22843S21	-0.0193977	LPC (Lyso phosphatidylcholine)	LPC 20:2	LPC 20:2	592.36											12983..19336	24.23..36.67	0	0	0	0	0	0	0							2.62											5509050	5509050	29;34;39		FTMS - p ESI cv=29.00 Full ms [400.0000-1400.0000];FTMS - p ESI cv=34.00 Full ms [400.0000-1400.0000];FTMS - p ESI cv=39.00 Full ms [400.0000-1400.0000]
	2	40	24H-B2-X230412P00121R22843S23	-0.218576	LPC (Lyso phosphatidylcholine)	LPC 20:2	LPC 20:2	592.362		307.26									16311	31.19	1	17.97	15313	0	15313	0	0							1.31		2.73									19972679	128615	29	36.6667	FTMS - p ESI cv=29.00 d Full ms2 592.3621@hcd36.67 [70.0000-625.2293]
	2	40	24H-B2-X230412P00121R22843S23	-0.218576	LPC (Lyso phosphatidylcholine)	LPC 20:2	LPC 20:2	592.36											2566..19146	4.55..36.8	0	0	0	0	0	0	0							2.03											19972679	19972679	29;34;39		FTMS - p ESI cv=29.00 Full ms [400.0000-1400.0000];FTMS - p ESI cv=34.00 Full ms [400.0000-1400.0000];FTMS - p ESI cv=39.00 Full ms [400.0000-1400.0000]
	2	40	24H-B3-X230412P00121R22843S25	-0.166353	LPC (Lyso phosphatidylcholine)	LPC 20:2	LPC 20:2	592.361		307.26	532.34	224.07							16982	31.71	3	41.39	94098	0	37883	48422	7793							-1.26		2.98	-1.06	0.32							11306896	1.095e+06	29	36.6667	FTMS - p ESI cv=29.00 d Full ms2 592.3606@hcd36.67 [70.0000-625.2278]
	2	40	24H-B3-X230412P00121R22843S25	-0.166353	LPC (Lyso phosphatidylcholine)	LPC 20:2	LPC 20:2	592.36											13018..19071	24.24..35.72	0	0	0	0	0	0	0							2.18											11306896	11306896	29;34;39		FTMS - p ESI cv=29.00 Full ms [400.0000-1400.0000];FTMS - p ESI cv=34.00 Full ms [400.0000-1400.0000];FTMS - p ESI cv=39.00 Full ms [400.0000-1400.0000]
0	1	>41			LPC (Lyso phosphatidylcholine)	LPC 20:3	LPC 20:3	590.346	168.043	305.248	530.325	224.069								-0.98..51	15																										29;34
	2	41	24H-A1-X230413P00121R22867S08	-0.188963	LPC (Lyso phosphatidylcholine)	LPC 20:3	LPC 20:3	590.344		305.25	530.32								16381	31.01	2	34.98	43134	0	28138	14996	0							-2.39		4.37	-0.18								11341695	206261	34	36.6667	FTMS - p ESI cv=34.00 d Full ms2 590.3442@hcd36.67 [70.0000-623.1711]
	2	41	24H-A1-X230413P00121R22867S08	-0.188963	LPC (Lyso phosphatidylcholine)	LPC 20:3	LPC 20:3	590.344											15367..17759	29.04..33.76	0	0	0	0	0	0	0							3.29											11341695	11341695	29;34;39		FTMS - p ESI cv=29.00 Full ms [400.0000-1400.0000];FTMS - p ESI cv=34.00 Full ms [400.0000-1400.0000];FTMS - p ESI cv=39.00 Full ms [400.0000-1400.0000]
	2	41	24H-A2-X230413P00121R22867S10	-0.763242	LPC (Lyso phosphatidylcholine)	LPC 20:3	LPC 20:3	590.344											12745..19576	24.45..37.87	0	0	0	0	0	0	0							3.75											7036254	7036254	29;34;39		FTMS - p ESI cv=29.00 Full ms [400.0000-1400.0000];FTMS - p ESI cv=34.00 Full ms [400.0000-1400.0000];FTMS - p ESI cv=39.00 Full ms [400.0000-1400.0000]
	2	41	24H-A3-X230413P00121R22867S12	0.102186	LPC (Lyso phosphatidylcholine)	LPC 20:3	LPC 20:3	590.347		305.25	530.33								16510	31.48	2	23.79	18775	0	12876	5899	0							2.02		5.08	4.35								4645597	42360.9	34	36.6667	FTMS - p ESI cv=34.00 d Full ms2 590.3470@hcd36.67 [70.0000-623.1740]
	2	41	24H-A3-X230413P00121R22867S12	0.102186	LPC (Lyso phosphatidylcholine)	LPC 20:3	LPC 20:3	590.344											12997..19243	24.59..36.99	0	0	0	0	0	0	0							3.41											4645597	4645597	29;34;39		FTMS - p ESI cv=29.00 Full ms [400.0000-1400.0000];FTMS - p ESI cv=34.00 Full ms [400.0000-1400.0000];FTMS - p ESI cv=39.00 Full ms [400.0000-1400.0000]
	2	41	24H-A4-X230413P00121R22867S14	0.0781512	LPC (Lyso phosphatidylcholine)	LPC 20:3	LPC 20:3	590.344											16192..17472	31.13..33.69	0	0	0	0	0	0	0							3.18											1175293	1175293	29;34		FTMS - p ESI cv=29.00 Full ms [400.0000-1400.0000];FTMS - p ESI cv=34.00 Full ms [400.0000-1400.0000]
	2	41	24H-A5-X230413P00121R22867S16	-0.299484	LPC (Lyso phosphatidylcholine)	LPC 20:3	LPC 20:3	590.347		305.25	530.33								16665	31.24	2	19.85	17624	0	12769	4855	0							1.91		9.28	3.02								7747156	144015	34	36.6667	FTMS - p ESI cv=34.00 d Full ms2 591.3494@hcd36.67 [70.0000-624.1964]
	2	41	24H-A5-X230413P00121R22867S16	-0.299484	LPC (Lyso phosphatidylcholine)	LPC 20:3	LPC 20:3	590.344											16597..18371	31.11..34.59	0	0	0	0	0	0	0							3.41											7747156	7747156	29;34;39		FTMS - p ESI cv=29.00 Full ms [400.0000-1400.0000];FTMS - p ESI cv=34.00 Full ms [400.0000-1400.0000];FTMS - p ESI cv=39.00 Full ms [400.0000-1400.0000]
	2	41	24H-B1-X230412P00121R22843S21	-0.0193977	LPC (Lyso phosphatidylcholine)	LPC 20:3	LPC 20:3	590.345		305.25	530.32								16474	31.05	2	38.28	19549	0	13098	6451	0							-0.95		3.3	-0.35								42180341	82472.7	34	36.6667	FTMS - p ESI cv=34.00 d Full ms2 590.3452@hcd36.67 [70.0000-623.1721]
	2	41	24H-B1-X230412P00121R22843S21	-0.0193977	LPC (Lyso phosphatidylcholine)	LPC 20:3	LPC 20:3	590.344											467..19775	0.82..37.53	0	0	0	0	0	0	0							3.24											42180341	42180341	29;34;39		FTMS - p ESI cv=29.00 Full ms [400.0000-1400.0000];FTMS - p ESI cv=34.00 Full ms [400.0000-1400.0000];FTMS - p ESI cv=39.00 Full ms [400.0000-1400.0000]
	2	41	24H-B2-X230412P00121R22843S23	-0.218576	LPC (Lyso phosphatidylcholine)	LPC 20:3	LPC 20:3	590.345		305.25	530.33								16376	31.31	2	67.74	239521	0	157994	81527	0							-1.9		3.6	2.6								184854153	801553	34	36.6667	FTMS - p ESI cv=34.00 d Full ms2 590.3445@hcd36.67 [70.0000-623.1714]
	2	41	24H-B2-X230412P00121R22843S23	-0.218576	LPC (Lyso phosphatidylcholine)	LPC 20:3	LPC 20:3	590.345		305.25	530.33								16336	31.24	2	29.7	38601	0	27169	11432	0							-1.87		5	7.43								184854153	176222	29	36.6667	FTMS - p ESI cv=29.00 d Full ms2 590.3445@hcd36.67 [70.0000-623.1714]
	2	41	24H-B2-X230412P00121R22843S23	-0.218576	LPC (Lyso phosphatidylcholine)	LPC 20:3	LPC 20:3	590.344											16272..19754	31.11..38.02	0	0	0	0	0	0	0							3.34											184854153	184854153	29;34;39		FTMS - p ESI cv=29.00 Full ms [400.0000-1400.0000];FTMS - p ESI cv=34.00 Full ms [400.0000-1400.0000];FTMS - p ESI cv=39.00 Full ms [400.0000-1400.0000]
	2	41	24H-B3-X230412P00121R22843S25	-0.166353	LPC (Lyso phosphatidylcholine)	LPC 20:3	LPC 20:3	590.346		305.25	530.33								16782	31.35	2	57.37	99816	0	70263	29553	0							0.6		2.55	5.65								92837153	438556	34	36.6667	FTMS - p ESI cv=34.00 d Full ms2 590.3461@hcd36.67 [70.0000-623.1730]
	2	41	24H-B3-X230412P00121R22843S25	-0.166353	LPC (Lyso phosphatidylcholine)	LPC 20:3	LPC 20:3	590.344											16742..20189	31.28..37.92	0	0	0	0	0	0	0							3.28											92837153	92837153	29;34;39		FTMS - p ESI cv=29.00 Full ms [400.0000-1400.0000];FTMS - p ESI cv=34.00 Full ms [400.0000-1400.0000];FTMS - p ESI cv=39.00 Full ms [400.0000-1400.0000]
0	1	>42			LPC (Lyso phosphatidylcholine)	LPC 20:4	LPC 20:4	588.33	168.043	303.232	528.309	224.069								-0.98..51	53																										29;34
	2	42	24H-A1-X230413P00121R22867S08	-0.188963	LPC (Lyso phosphatidylcholine)	LPC 20:4	LPC 20:4	588.328		303.23									17128	32.49	1	14.48	6124	0	6124	0	0							-2.94		2.63									812652498	51157.8	29	36.6667	FTMS - p ESI cv=29.00 d Full ms2 588.3283@hcd36.67 [70.0000-621.1149]
	2	42	24H-A1-X230413P00121R22867S08	-0.188963	LPC (Lyso phosphatidylcholine)	LPC 20:4	LPC 20:4	588.33	168.04	303.23	528.31	224.07							16768	31.77	4	76.27	1325190	21689	571573	648246	83682							0.27	2.3	4.04	2.16	1.09							812652498	9.64993e+06	29	36.6667	FTMS - p ESI cv=29.00 d Full ms2 588.3302@hcd36.67 [70.0000-621.1168]
	2	42	24H-A1-X230413P00121R22867S08	-0.188963	LPC (Lyso phosphatidylcholine)	LPC 20:4	LPC 20:4	588.33	168.04	303.23	528.31	224.07							16751	31.73	4	75.34	1833757	26176	807034	893323	107224							-0.59	-1.69	4.04	2.74	1.63							812652498	17147342	34	36.6667	FTMS - p ESI cv=34.00 d Full ms2 588.3297@hcd36.67 [70.0000-621.1163]
	2	42	24H-A1-X230413P00121R22867S08	-0.188963	LPC (Lyso phosphatidylcholine)	LPC 20:4	LPC 20:4	588.33	168.04	303.23	528.31	224.07							16714	31.66	4	50.36	905598	21193	449724	353752	80929							-0.1	1.3	4.25	2.51	1.77							812652498	2.10168e+07	29	36.6667	FTMS - p ESI cv=29.00 d Full ms2 589.3799@hcd36.67 [70.0000-622.1876]
	2	42	24H-A1-X230413P00121R22867S08	-0.188963	LPC (Lyso phosphatidylcholine)	LPC 20:4	LPC 20:4	588.329		303.23									16467	31.18	1	10.86	20961	0	20961	0	0							-2.62		7.06									812652498	1.17748e+06	29	36.6667	FTMS - p ESI cv=29.00 d Full ms2 590.3369@hcd36.67 [70.0000-623.1636]
	2	42	24H-A1-X230413P00121R22867S08	-0.188963	LPC (Lyso phosphatidylcholine)	LPC 20:4	LPC 20:4	588.333		303.23	528.31								16411	31.07	2	68.82	180672	0	128782	51890	0							4.4		4.45	3.9								812652498	655069	29	36.6667	FTMS - p ESI cv=29.00 d Full ms2 588.3326@hcd36.67 [70.0000-621.1193]
	2	42	24H-A1-X230413P00121R22867S08	-0.188963	LPC (Lyso phosphatidylcholine)	LPC 20:4	LPC 20:4	588.33		303.23	528.31								16391	31.03	2	69.62	132171	0	87383	44788	0							-0.74		3.94	5.97								812652498	493213	34	36.6667	FTMS - p ESI cv=34.00 d Full ms2 588.3296@hcd36.67 [70.0000-621.1161]
	2	42	24H-A1-X230413P00121R22867S08	-0.188963	LPC (Lyso phosphatidylcholine)	LPC 20:4	LPC 20:4	588.33											16363..17871	30.97..33.98	0	0	0	0	0	0	0							0.36											812652498	812652498	29;34		FTMS - p ESI cv=29.00 Full ms [400.0000-1400.0000];FTMS - p ESI cv=34.00 Full ms [400.0000-1400.0000]
	2	42	24H-A2-X230413P00121R22867S10	-0.763242	LPC (Lyso phosphatidylcholine)	LPC 20:4	LPC 20:4	588.33		303.23	528.31								17429	33.58	2	40.88	34850	0	17089	17761	0							0.03		6.93	2.85								497401700	21087.3	34	36.6667	FTMS - p ESI cv=34.00 d Full ms2 588.3297@hcd36.67 [70.0000-621.1163]
	2	42	24H-A2-X230413P00121R22867S10	-0.763242	LPC (Lyso phosphatidylcholine)	LPC 20:4	LPC 20:4	588.33		303.23	528.31	224.07							16688	32.09	3	53.31	96158	0	43662	47935	4561							-0.74		3.91	3.08	0.44							497401700	852077	29	36.6667	FTMS - p ESI cv=29.00 d Full ms2 588.3293@hcd36.67 [70.0000-621.1158]
	2	42	24H-A2-X230413P00121R22867S10	-0.763242	LPC (Lyso phosphatidylcholine)	LPC 20:4	LPC 20:4	588.33		303.23	528.31	224.07							16680	32.07	3	53.78	127671	0	60368	57849	9454							0.22		5.42	3.31	3.02							497401700	1.35633e+06	34	36.6667	FTMS - p ESI cv=34.00 d Full ms2 588.3298@hcd36.67 [70.0000-621.1164]
	2	42	24H-A2-X230413P00121R22867S10	-0.763242	LPC (Lyso phosphatidylcholine)	LPC 20:4	LPC 20:4	588.33	168.04	303.23		224.07							16650	32.02	3	16.42	23173	3672	13619	0	5882							-0.09	-3.57	7.23		-1.39							497401700	1.4368e+06	34	36.6667	FTMS - p ESI cv=34.00 d Full ms2 590.3361@hcd36.67 [70.0000-623.1628]
	2	42	24H-A2-X230413P00121R22867S10	-0.763242	LPC (Lyso phosphatidylcholine)	LPC 20:4	LPC 20:4	588.33		303.23	528.31								16308	31.38	2	65.14	199288	0	133835	65453	0							-0.4		4.42	0.89								497401700	957092	29	36.6667	FTMS - p ESI cv=29.00 d Full ms2 588.3295@hcd36.67 [70.0000-621.1160]
	2	42	24H-A2-X230413P00121R22867S10	-0.763242	LPC (Lyso phosphatidylcholine)	LPC 20:4	LPC 20:4	588.329		303.23	528.31								16301	31.37	2	64.69	190950	0	127152	63798	0							-1.52		4.62	2.39								497401700	741426	34	36.6667	FTMS - p ESI cv=34.00 d Full ms2 588.3288@hcd36.67 [70.0000-621.1154]
	2	42	24H-A2-X230413P00121R22867S10	-0.763242	LPC (Lyso phosphatidylcholine)	LPC 20:4	LPC 20:4	588.33											16254..19634	31.28..37.98	0	0	0	0	0	0	0							0.33											497401700	497401700	29;34		FTMS - p ESI cv=29.00 Full ms [400.0000-1400.0000];FTMS - p ESI cv=34.00 Full ms [400.0000-1400.0000]
	2	42	24H-A3-X230413P00121R22867S12	0.102186	LPC (Lyso phosphatidylcholine)	LPC 20:4	LPC 20:4	588.33		303.23	528.31	224.07							16939	32.34	3	62.55	141641	0	61664	71256	8721							0.04		3.65	1.18	0.46							235816609	1.40264e+06	29	36.6667	FTMS - p ESI cv=29.00 d Full ms2 588.3302@hcd36.67 [70.0000-621.1168]
	2	42	24H-A3-X230413P00121R22867S12	0.102186	LPC (Lyso phosphatidylcholine)	LPC 20:4	LPC 20:4	588.33	168.04	303.23	528.31	224.07							16894	32.25	4	73.8	544646	9060	233620	269281	32685							-0.19	2.1	4.05	2.91	2.91							235816609	4.1342e+06	34	36.6667	FTMS - p ESI cv=34.00 d Full ms2 588.3301@hcd36.67 [70.0000-621.1167]
	2	42	24H-A3-X230413P00121R22867S12	0.102186	LPC (Lyso phosphatidylcholine)	LPC 20:4	LPC 20:4	588.329		303.23	528.31								16590	31.64	2	67.24	175392	0	114522	60870	0							-1.82		2.75	1.41								235816609	598484	29	36.6667	FTMS - p ESI cv=29.00 d Full ms2 588.3291@hcd36.67 [70.0000-621.1157]
	2	42	24H-A3-X230413P00121R22867S12	0.102186	LPC (Lyso phosphatidylcholine)	LPC 20:4	LPC 20:4	588.329		303.23	528.31								16542	31.54	2	53.62	71513	0	49967	21546	0							-1.51		3.15	4.64								235816609	275896	34	36.6667	FTMS - p ESI cv=34.00 d Full ms2 588.3293@hcd36.67 [70.0000-621.1159]
	2	42	24H-A3-X230413P00121R22867S12	0.102186	LPC (Lyso phosphatidylcholine)	LPC 20:4	LPC 20:4	588.33											16499..20655	31.46..39.81	0	0	0	0	0	0	0							0.29											235816609	235816609	29;34		FTMS - p ESI cv=29.00 Full ms [400.0000-1400.0000];FTMS - p ESI cv=34.00 Full ms [400.0000-1400.0000]
	2	42	24H-A4-X230413P00121R22867S14	0.0781512	LPC (Lyso phosphatidylcholine)	LPC 20:4	LPC 20:4	588.33		303.23	528.31	224.07							16615	31.95	3	63.75	125685	0	57374	58724	9587							-0.25		4.48	2.82	2.59							69922931	949439	34	36.6667	FTMS - p ESI cv=34.00 d Full ms2 588.3300@hcd36.67 [70.0000-621.1166]
	2	42	24H-A4-X230413P00121R22867S14	0.0781512	LPC (Lyso phosphatidylcholine)	LPC 20:4	LPC 20:4	588.33		303.23	528.31								16325	31.39	2	59.51	42418	0	29175	13243	0							0.25		4.98	-2.02								69922931	195988	29	36.6667	FTMS - p ESI cv=29.00 d Full ms2 588.3303@hcd36.67 [70.0000-621.1169]
	2	42	24H-A4-X230413P00121R22867S14	0.0781512	LPC (Lyso phosphatidylcholine)	LPC 20:4	LPC 20:4	588.33											16230..19319	31.2..37.34	0	0	0	0	0	0	0							0.49											69922931	69922931	29;34		FTMS - p ESI cv=29.00 Full ms [400.0000-1400.0000];FTMS - p ESI cv=34.00 Full ms [400.0000-1400.0000]
	2	42	24H-A5-X230413P00121R22867S16	-0.299484	LPC (Lyso phosphatidylcholine)	LPC 20:4	LPC 20:4	588.331		303.23	528.31								17400	32.64	2	18.99	19668	0	8434	11234	0							1.91		2.54	1.35								573390565	13391.2	34	36.6667	FTMS - p ESI cv=34.00 d Full ms2 588.3311@hcd36.67 [70.0000-621.1177]
	2	42	24H-A5-X230413P00121R22867S16	-0.299484	LPC (Lyso phosphatidylcholine)	LPC 20:4	LPC 20:4	588.329		303.23	528.31	224.07							17103	32.04	3	44.71	52272	0	21755	27270	3247							-2.06		5.26	1.58	5.83							573390565	353314	29	36.6667	FTMS - p ESI cv=29.00 d Full ms2 588.3287@hcd36.67 [70.0000-621.1154]
	2	42	24H-A5-X230413P00121R22867S16	-0.299484	LPC (Lyso phosphatidylcholine)	LPC 20:4	LPC 20:4	588.33	168.04	303.23	528.31	224.07							17029	31.91	4	71.85	504119	5774	227857	242769	27719							-0.44	6.22	3.85	2.62	1.27							573390565	5.28632e+06	34	36.6667	FTMS - p ESI cv=34.00 d Full ms2 588.3297@hcd36.67 [70.0000-621.1163]
	2	42	24H-A5-X230413P00121R22867S16	-0.299484	LPC (Lyso phosphatidylcholine)	LPC 20:4	LPC 20:4	588.331		303.23	528.31								16713	31.34	2	59.13	183886	0	120499	63387	0							1.38		4.15	1.23								573390565	1.35301e+06	29	36.6667	FTMS - p ESI cv=29.00 d Full ms2 588.3308@hcd36.67 [70.0000-621.1174]
	2	42	24H-A5-X230413P00121R22867S16	-0.299484	LPC (Lyso phosphatidylcholine)	LPC 20:4	LPC 20:4	588.331		303.23									16651	31.21	1	9.37	8113	0	8113	0	0							0.81		4.66									573390565	99527.6	34	36.6667	FTMS - p ESI cv=34.00 d Full ms2 588.3304@hcd36.67 [70.0000-621.1171]
	2	42	24H-A5-X230413P00121R22867S16	-0.299484	LPC (Lyso phosphatidylcholine)	LPC 20:4	LPC 20:4	588.33											638..20469	1.18..38.72	0	0	0	0	0	0	0							0.25											573390565	573390565	29;34		FTMS - p ESI cv=29.00 Full ms [400.0000-1400.0000];FTMS - p ESI cv=34.00 Full ms [400.0000-1400.0000]
	2	42	24H-B1-X230412P00121R22843S21	-0.0193977	LPC (Lyso phosphatidylcholine)	LPC 20:4	LPC 20:4	588.33		303.23									19811	37.6	1	6.44	5446	0	5446	0	0							0.32		5.99									882182983	55616.2	34	36.6667	FTMS - p ESI cv=34.00 d Full ms2 588.3303@hcd36.67 [70.0000-621.1169]
	2	42	24H-B1-X230412P00121R22843S21	-0.0193977	LPC (Lyso phosphatidylcholine)	LPC 20:4	LPC 20:4	588.329		303.23	528.31								17728	33.45	2	11.86	15212	0	7484	7728	0							-2.21		4.88	-6.08								882182983	152730	29	36.6667	FTMS - p ESI cv=29.00 d Full ms2 588.3288@hcd36.67 [70.0000-621.1154]
	2	42	24H-B1-X230412P00121R22843S21	-0.0193977	LPC (Lyso phosphatidylcholine)	LPC 20:4	LPC 20:4	588.33	168.04	303.23	528.31	224.07							16928	31.85	4	72.34	523603	9312	219082	259964	35245							-0.96	2.04	3.27	1.76	-1.59							882182983	3.26085e+06	29	36.6667	FTMS - p ESI cv=29.00 d Full ms2 588.3296@hcd36.67 [70.0000-621.1161]
	2	42	24H-B1-X230412P00121R22843S21	-0.0193977	LPC (Lyso phosphatidylcholine)	LPC 20:4	LPC 20:4	588.329	168.04	303.23	528.31	224.07							16886	31.79	4	75.39	1197747	15253	531926	573744	76824							-1.58	6.67	3.27	1.99	0.99							882182983	1.18172e+07	34	36.6667	FTMS - p ESI cv=34.00 d Full ms2 588.3292@hcd36.67 [70.0000-621.1158]
	2	42	24H-B1-X230412P00121R22843S21	-0.0193977	LPC (Lyso phosphatidylcholine)	LPC 20:4	LPC 20:4	588.33	168.04	303.23	528.31	224.07							16788	31.63	4	47.06	974805	17281	476808	382062	98654							-0.53	1.67	3.87	2.22	0.99							882182983	2.70549e+07	34	36.6667	FTMS - p ESI cv=34.00 d Full ms2 589.3796@hcd36.67 [70.0000-622.1872]
	2	42	24H-B1-X230412P00121R22843S21	-0.0193977	LPC (Lyso phosphatidylcholine)	LPC 20:4	LPC 20:4	588.33		303.23	528.31								16534	31.16	2	64.67	94109	0	63246	30863	0							-0.61		5.89	2.69								882182983	375386	29	36.6667	FTMS - p ESI cv=29.00 d Full ms2 588.3298@hcd36.67 [70.0000-621.1164]
	2	42	24H-B1-X230412P00121R22843S21	-0.0193977	LPC (Lyso phosphatidylcholine)	LPC 20:4	LPC 20:4	588.33		303.23	528.31								16497	31.09	2	53.77	24610	0	18889	5721	0							-0.5		3.47	-2.27								882182983	145794	34	36.6667	FTMS - p ESI cv=34.00 d Full ms2 588.3298@hcd36.67 [70.0000-621.1165]
	2	42	24H-B1-X230412P00121R22843S21	-0.0193977	LPC (Lyso phosphatidylcholine)	LPC 20:4	LPC 20:4	588.33											3592..20017	6.41..38.01	0	0	0	0	0	0	0							0.66											882182983	882182983	29;34;39		FTMS - p ESI cv=29.00 Full ms [400.0000-1400.0000];FTMS - p ESI cv=34.00 Full ms [400.0000-1400.0000];FTMS - p ESI cv=39.00 Full ms [400.0000-1400.0000]
	2	42	24H-B2-X230412P00121R22843S23	-0.218576	LPC (Lyso phosphatidylcholine)	LPC 20:4	LPC 20:4	588.33		303.23	528.31								19561	37.64	2	20.87	17083	0	7378	9705	0							0.12		5.68	0.69								2247661703	210443	34	36.6667	FTMS - p ESI cv=34.00 d Full ms2 588.3301@hcd36.67 [70.0000-621.1167]
	2	42	24H-B2-X230412P00121R22843S23	-0.218576	LPC (Lyso phosphatidylcholine)	LPC 20:4	LPC 20:4	588.33		303.23	528.31								17634	33.76	2	32.9	26568	0	12414	14154	0							0.6		0.25	0.57								2247661703	29519.8	29	36.6667	FTMS - p ESI cv=29.00 d Full ms2 588.3304@hcd36.67 [70.0000-621.1170]
	2	42	24H-B2-X230412P00121R22843S23	-0.218576	LPC (Lyso phosphatidylcholine)	LPC 20:4	LPC 20:4	588.33		303.23	528.31								17174	32.83	2	23.15	15087	0	8037	7050	0							-0.84		1.96	-0.34								2247661703	84777.1	29	36.6667	FTMS - p ESI cv=29.00 d Full ms2 588.3295@hcd36.67 [70.0000-621.1161]
	2	42	24H-B2-X230412P00121R22843S23	-0.218576	LPC (Lyso phosphatidylcholine)	LPC 20:4	LPC 20:4	588.33		303.24	528.31								17163	32.81	2	23.47	16343	0	5419	10924	0							-0.19		9.11	0.92								2247661703	100333	34	36.6667	FTMS - p ESI cv=34.00 d Full ms2 588.3299@hcd36.67 [70.0000-621.1165]
	2	42	24H-B2-X230412P00121R22843S23	-0.218576	LPC (Lyso phosphatidylcholine)	LPC 20:4	LPC 20:4	588.33	168.04	303.23	528.31	224.07							16821	32.12	4	71.59	965697	16068	413652	476134	59843							0.01	4.05	4.27	3	2							2247661703	7.92971e+06	29	36.6667	FTMS - p ESI cv=29.00 d Full ms2 588.3300@hcd36.67 [70.0000-621.1166]
	2	42	24H-B2-X230412P00121R22843S23	-0.218576	LPC (Lyso phosphatidylcholine)	LPC 20:4	LPC 20:4	588.33	168.04	303.23	528.31	224.07							16807	32.1	4	76.65	1636331	21811	704659	807641	102220							-0.23	1.69	3.77	2.65	-0.03							2247661703	15839534	34	36.6667	FTMS - p ESI cv=34.00 d Full ms2 588.3299@hcd36.67 [70.0000-621.1165]
	2	42	24H-B2-X230412P00121R22843S23	-0.218576	LPC (Lyso phosphatidylcholine)	LPC 20:4	LPC 20:4	588.331	168.04	303.23	528.31	224.07							16432	31.43	4	76.32	636284	8471	415627	205658	6528							1.13	-1.11	4.17	2.42	1.32							2247661703	3.01381e+06	29	36.6667	FTMS - p ESI cv=29.00 d Full ms2 588.3307@hcd36.67 [70.0000-621.1173]
	2	42	24H-B2-X230412P00121R22843S23	-0.218576	LPC (Lyso phosphatidylcholine)	LPC 20:4	LPC 20:4	588.33	168.04	303.23	528.31								16415	31.39	3	74.61	537685	5931	346819	184935	0							-0.8	3.14	3.97	2.42								2247661703	2.50629e+06	34	36.6667	FTMS - p ESI cv=34.00 d Full ms2 588.3295@hcd36.67 [70.0000-621.1161]
	2	42	24H-B2-X230412P00121R22843S23	-0.218576	LPC (Lyso phosphatidylcholine)	LPC 20:4	LPC 20:4	588.33											16359..20500	31.28..39.51	0	0	0	0	0	0	0							0.09											2247661703	2247661703	29;34		FTMS - p ESI cv=29.00 Full ms [400.0000-1400.0000];FTMS - p ESI cv=34.00 Full ms [400.0000-1400.0000]
	2	42	24H-B3-X230412P00121R22843S25	-0.166353	LPC (Lyso phosphatidylcholine)	LPC 20:4	LPC 20:4	588.33			528.31								20046	37.64	1	20.51	9507	0	0	9507	0							-0.78			3.53								2403322644	162716	34	36.6667	FTMS - p ESI cv=34.00 d Full ms2 588.3296@hcd36.67 [70.0000-621.1161]
	2	42	24H-B3-X230412P00121R22843S25	-0.166353	LPC (Lyso phosphatidylcholine)	LPC 20:4	LPC 20:4	588.33		303.23	528.31								17582	32.78	2	24.58	10292	0	5927	4365	0							0.23		5.23	4.45								2403322644	78943.9	34	36.6667	FTMS - p ESI cv=34.00 d Full ms2 588.3302@hcd36.67 [70.0000-621.1168]
	2	42	24H-B3-X230412P00121R22843S25	-0.166353	LPC (Lyso phosphatidylcholine)	LPC 20:4	LPC 20:4	588.33	168.04	303.23	528.31	224.07							17257	32.16	4	75.67	1233247	18868	535103	599812	79464							0.24	3.55	3.92	2.72	0.45							2403322644	9.13913e+06	29	36.6667	FTMS - p ESI cv=29.00 d Full ms2 588.3302@hcd36.67 [70.0000-621.1168]
	2	42	24H-B3-X230412P00121R22843S25	-0.166353	LPC (Lyso phosphatidylcholine)	LPC 20:4	LPC 20:4	588.33	168.04	303.23	528.31	224.07							17212	32.08	4	77.48	3177337	39304	1322844	1628672	186517							-0.79	2.73	4.22	2.95	0.93							2403322644	23254703	34	36.6667	FTMS - p ESI cv=34.00 d Full ms2 588.3296@hcd36.67 [70.0000-621.1161]
	2	42	24H-B3-X230412P00121R22843S25	-0.166353	LPC (Lyso phosphatidylcholine)	LPC 20:4	LPC 20:4	588.331		303.23	528.31	224.07							16843	31.47	3	72.15	380964	0	253803	122266	4895							0.98		4.12	2.83	-0.63							2403322644	2.65757e+06	29	36.6667	FTMS - p ESI cv=29.00 d Full ms2 588.3306@hcd36.67 [70.0000-621.1172]
	2	42	24H-B3-X230412P00121R22843S25	-0.166353	LPC (Lyso phosphatidylcholine)	LPC 20:4	LPC 20:4	588.33		303.23	528.31								16800	31.39	2	51.72	78080	0	54209	23871	0							-0.55		3.62	4.33								2403322644	581431	34	36.6667	FTMS - p ESI cv=34.00 d Full ms2 588.3297@hcd36.67 [70.0000-621.1163]
	2	42	24H-B3-X230412P00121R22843S25	-0.166353	LPC (Lyso phosphatidylcholine)	LPC 20:4	LPC 20:4	588.33											16769..20826	31.33..39.23	0	0	0	0	0	0	0							0.19											2403322644	2403322644	29;34		FTMS - p ESI cv=29.00 Full ms [400.0000-1400.0000];FTMS - p ESI cv=34.00 Full ms [400.0000-1400.0000]
0	1	>43			LPC (Lyso phosphatidylcholine)	LPC 20:5	LPC 20:5	586.314	168.043	301.217	526.293	224.069								-0.98..51	18																										29;34
	2	43	24H-A1-X230413P00121R22867S08	-0.188963	LPC (Lyso phosphatidylcholine)	LPC 20:5	LPC 20:5	586.314	168.04	301.22	526.3	224.07							16821	31.87	4	9.45	66333	5331	14283	15087	31632							-1.01	0.3	8.27	4.54	1.57							7808699	7.35006e+06	34	36.6667	FTMS - p ESI cv=34.00 d Full ms2 587.3167@hcd36.67 [70.0000-620.0830]
	2	43	24H-A1-X230413P00121R22867S08	-0.188963	LPC (Lyso phosphatidylcholine)	LPC 20:5	LPC 20:5	586.313		301.22	526.3								16802	31.83	2	40.77	43318	0	18142	25176	0							-2.58		1.59	4.19								7808699	376881	34	36.6667	FTMS - p ESI cv=34.00 d Full ms2 586.3129@hcd36.67 [70.0000-619.0591]
	2	43	24H-A1-X230413P00121R22867S08	-0.188963	LPC (Lyso phosphatidylcholine)	LPC 20:5	LPC 20:5	586.314		301.22	526.29								16800	31.83	2	39.28	37746	0	16499	21247	0							-1.4		0.57	1.41								7808699	218779	29	36.6667	FTMS - p ESI cv=29.00 d Full ms2 586.3135@hcd36.67 [70.0000-619.0598]
	2	43	24H-A1-X230413P00121R22867S08	-0.188963	LPC (Lyso phosphatidylcholine)	LPC 20:5	LPC 20:5	586.314											16761..17108	31.75..32.45	0	0	0	0	0	0	0							0.27											7808699	7808699	29;34;39		FTMS - p ESI cv=29.00 Full ms [400.0000-1400.0000];FTMS - p ESI cv=34.00 Full ms [400.0000-1400.0000];FTMS - p ESI cv=39.00 Full ms [400.0000-1400.0000]
	2	43	24H-A2-X230413P00121R22867S10	-0.763242	LPC (Lyso phosphatidylcholine)	LPC 20:5	LPC 20:5	586.313		301.22	526.29								16658	32.03	2	51.04	34961	0	14264	20697	0							-1.7		5.61	-3.92								3332418	421282	34	36.6667	FTMS - p ESI cv=34.00 d Full ms2 586.3130@hcd36.67 [70.0000-619.0593]
	2	43	24H-A2-X230413P00121R22867S10	-0.763242	LPC (Lyso phosphatidylcholine)	LPC 20:5	LPC 20:5	586.315											1012..16856	1.86..32.43	0	0	0	0	0	0	0							-0.38											3332418	3332418	29;34;39		FTMS - p ESI cv=29.00 Full ms [400.0000-1400.0000];FTMS - p ESI cv=34.00 Full ms [400.0000-1400.0000];FTMS - p ESI cv=39.00 Full ms [400.0000-1400.0000]
	2	43	24H-A3-X230413P00121R22867S12	0.102186	LPC (Lyso phosphatidylcholine)	LPC 20:5	LPC 20:5	586.315											16855..17080	32.17..32.62	0	0	0	0	0	0	0							-0.31											604636	604636	29;34		FTMS - p ESI cv=29.00 Full ms [400.0000-1400.0000];FTMS - p ESI cv=34.00 Full ms [400.0000-1400.0000]
	2	43	24H-A4-X230413P00121R22867S14	0.0781512	LPC (Lyso phosphatidylcholine)	LPC 20:5	LPC 20:5	586.314											16614..16754	31.95..32.23	0	0	0	0	0	0	0							1.57											154337	154337	29;34		FTMS - p ESI cv=29.00 Full ms [400.0000-1400.0000];FTMS - p ESI cv=34.00 Full ms [400.0000-1400.0000]
	2	43	24H-A5-X230413P00121R22867S16	-0.299484	LPC (Lyso phosphatidylcholine)	LPC 20:5	LPC 20:5	586.314		301.22	526.29								17065	31.97	2	20.14	16806	0	4968	11838	0							-0.81		3.82	0.94								3230572	128129	29	36.6667	FTMS - p ESI cv=29.00 d Full ms2 586.3138@hcd36.67 [70.0000-619.0601]
	2	43	24H-A5-X230413P00121R22867S16	-0.299484	LPC (Lyso phosphatidylcholine)	LPC 20:5	LPC 20:5	586.314											16998..17211	31.85..32.27	0	0	0	0	0	0	0							0.73											3230572	3230572	29;34		FTMS - p ESI cv=29.00 Full ms [400.0000-1400.0000];FTMS - p ESI cv=34.00 Full ms [400.0000-1400.0000]
	2	43	24H-B1-X230412P00121R22843S21	-0.0193977	LPC (Lyso phosphatidylcholine)	LPC 20:5	LPC 20:5	586.315			526.3								16971	31.93	1	18.07	8446	0	0	8446	0							0.32			8.66								2104375	89134.4	29	36.6667	FTMS - p ESI cv=29.00 d Full ms2 586.3147@hcd36.67 [70.0000-619.0610]
	2	43	24H-B1-X230412P00121R22843S21	-0.0193977	LPC (Lyso phosphatidylcholine)	LPC 20:5	LPC 20:5	586.314											16883..17780	31.78..33.56	0	0	0	0	0	0	0							0.55											2104375	2104375	29;34		FTMS - p ESI cv=29.00 Full ms [400.0000-1400.0000];FTMS - p ESI cv=34.00 Full ms [400.0000-1400.0000]
	2	43	24H-B2-X230412P00121R22843S23	-0.218576	LPC (Lyso phosphatidylcholine)	LPC 20:5	LPC 20:5	586.315		301.22	526.29								16845	32.17	2	56.84	118668	0	50023	68645	0							1.41		6.18	2.94								15108835	591911	34	36.6667	FTMS - p ESI cv=34.00 d Full ms2 586.3152@hcd36.67 [70.0000-619.0615]
	2	43	24H-B2-X230412P00121R22843S23	-0.218576	LPC (Lyso phosphatidylcholine)	LPC 20:5	LPC 20:5	586.314		301.22	526.29	224.07							16832	32.14	3	59.16	99660	0	37919	52524	9217							-0.03		3.44	1.44	1.94							15108835	573751	29	36.6667	FTMS - p ESI cv=29.00 d Full ms2 586.3143@hcd36.67 [70.0000-619.0606]
	2	43	24H-B2-X230412P00121R22843S23	-0.218576	LPC (Lyso phosphatidylcholine)	LPC 20:5	LPC 20:5	586.315											16776..17216	32.04..32.92	0	0	0	0	0	0	0							-0.33											15108835	15108835	29;34;39		FTMS - p ESI cv=29.00 Full ms [400.0000-1400.0000];FTMS - p ESI cv=34.00 Full ms [400.0000-1400.0000];FTMS - p ESI cv=39.00 Full ms [400.0000-1400.0000]
	2	43	24H-B3-X230412P00121R22843S25	-0.166353	LPC (Lyso phosphatidylcholine)	LPC 20:5	LPC 20:5	586.315		301.22	526.29	224.07							17341	32.31	3	62.13	51466	0	19734	27076	4656							0.23		1.36	2.19	0.52							9517562	314194	34	36.6667	FTMS - p ESI cv=34.00 d Full ms2 586.3145@hcd36.67 [70.0000-619.0608]
	2	43	24H-B3-X230412P00121R22843S25	-0.166353	LPC (Lyso phosphatidylcholine)	LPC 20:5	LPC 20:5	586.315		301.22	526.3	224.07							17296	32.23	3	56.02	68316	0	24925	38884	4507							0.4		1.06	5.67	3.59							9517562	448915	29	36.6667	FTMS - p ESI cv=29.00 d Full ms2 586.3146@hcd36.67 [70.0000-619.0609]
	2	43	24H-B3-X230412P00121R22843S25	-0.166353	LPC (Lyso phosphatidylcholine)	LPC 20:5	LPC 20:5	586.315											8508..17445	15.64..32.51	0	0	0	0	0	0	0							-0.52											9517562	9517562	29;34		FTMS - p ESI cv=29.00 Full ms [400.0000-1400.0000];FTMS - p ESI cv=34.00 Full ms [400.0000-1400.0000]
0	1	>44			LPC (Lyso phosphatidylcholine)	LPC 21:0	LPC 21:0	610.408	168.043	325.31	550.387	224.069								-0.98..51	10																										29;34
	2	44	24H-A1-X230413P00121R22867S08	-0.188963	LPC (Lyso phosphatidylcholine)	LPC 21:0	LPC 21:0	610.411		325.31	550.39								16192	30.64	2	13.67	14429	0	6759	7670	0							4.17		5.15	-1.46								120109	166103	34	36.6667	FTMS - p ESI cv=34.00 d Full ms2 610.4108@hcd36.67 [70.0000-643.6390]
	2	44	24H-A1-X230413P00121R22867S08	-0.188963	LPC (Lyso phosphatidylcholine)	LPC 21:0	LPC 21:0	610.409											16128..16244	30.51..30.74	0	0	0	0	0	0	0							-1.26											120109	120109	29;34		FTMS - p ESI cv=29.00 Full ms [400.0000-1400.0000];FTMS - p ESI cv=34.00 Full ms [400.0000-1400.0000]
	2	44	24H-A2-X230413P00121R22867S10	-0.763242	LPC (Lyso phosphatidylcholine)	LPC 21:0	LPC 21:0	610.409											16055..16143	30.88..31.05	0	0	0	0	0	0	0							-0.74											224813	224813	29;34		FTMS - p ESI cv=29.00 Full ms [400.0000-1400.0000];FTMS - p ESI cv=34.00 Full ms [400.0000-1400.0000]
	2	44	24H-A3-X230413P00121R22867S12	0.102186	LPC (Lyso phosphatidylcholine)	LPC 21:0	LPC 21:0	610.408											16303..16373	31.07..31.21	0	0	0	0	0	0	0							0.38											84268	84268	29;34		FTMS - p ESI cv=29.00 Full ms [400.0000-1400.0000];FTMS - p ESI cv=34.00 Full ms [400.0000-1400.0000]
	2	44	24H-A4-X230413P00121R22867S14	0.0781512	LPC (Lyso phosphatidylcholine)	LPC 21:0	LPC 21:0	610.408											1880..1880	3.41..3.41	0	0	0	0	0	0	0							0.59											903	903	29		FTMS - p ESI cv=29.00 Full ms [400.0000-1400.0000]
	2	44	24H-A5-X230413P00121R22867S16	-0.299484	LPC (Lyso phosphatidylcholine)	LPC 21:0	LPC 21:0	610.409											16430..16509	30.77..30.93	0	0	0	0	0	0	0							-0.79											113789	113789	29;34		FTMS - p ESI cv=29.00 Full ms [400.0000-1400.0000];FTMS - p ESI cv=34.00 Full ms [400.0000-1400.0000]
	2	44	24H-B1-X230412P00121R22843S21	-0.0193977	LPC (Lyso phosphatidylcholine)	LPC 21:0	LPC 21:0	610.409											16283..16390	30.66..30.88	0	0	0	0	0	0	0							-0.18											38819	38819	34		FTMS - p ESI cv=34.00 Full ms [400.0000-1400.0000]
	2	44	24H-B2-X230412P00121R22843S23	-0.218576	LPC (Lyso phosphatidylcholine)	LPC 21:0	LPC 21:0	610.408		325.31	550.39								16203	30.98	2	20.22	14948	0	7659	7289	0							-1.11		7.43	-0.88								212451	59942.4	29	36.6667	FTMS - p ESI cv=29.00 d Full ms2 610.4076@hcd36.67 [70.0000-643.6357]
	2	44	24H-B2-X230412P00121R22843S23	-0.218576	LPC (Lyso phosphatidylcholine)	LPC 21:0	LPC 21:0	610.409											171..16225	0.31..31.02	0	0	0	0	0	0	0							-1.35											212451	212451	29;34;39		FTMS - p ESI cv=29.00 Full ms [400.0000-1400.0000];FTMS - p ESI cv=34.00 Full ms [400.0000-1400.0000];FTMS - p ESI cv=39.00 Full ms [400.0000-1400.0000]
	2	44	24H-B3-X230412P00121R22843S25	-0.166353	LPC (Lyso phosphatidylcholine)	LPC 21:0	LPC 21:0	610.409											15536..16646	28.95..31.09	0	0	0	0	0	0	0							-0.4											334486	334486	29;34;39		FTMS - p ESI cv=29.00 Full ms [400.0000-1400.0000];FTMS - p ESI cv=34.00 Full ms [400.0000-1400.0000];FTMS - p ESI cv=39.00 Full ms [400.0000-1400.0000]
0	1	>45			LPC (Lyso phosphatidylcholine)	LPC 21:1	LPC 21:1	608.393	168.043	323.295	548.372	224.069								-0.98..51	3																										29;34
	2	45	24H-A1-X230413P00121R22867S08	-0.188963	LPC (Lyso phosphatidylcholine)	LPC 21:1	LPC 21:1	608.393											17239..17280	32.72..32.8	0	0	0	0	0	0	0							-0.04											7742	7742	34		FTMS - p ESI cv=34.00 Full ms [400.0000-1400.0000]
	2	45	24H-A2-X230413P00121R22867S10	-0.763242	LPC (Lyso phosphatidylcholine)	LPC 21:1	LPC 21:1	608.396											2271..2271	4.19..4.19	0	0	0	0	0	0	0							-4.69											926	926	34		FTMS - p ESI cv=34.00 Full ms [400.0000-1400.0000]
	2	45	24H-A3-X230413P00121R22867S12	0.102186	LPC (Lyso phosphatidylcholine)	LPC 21:1	LPC 21:1	608.391											15644..17305	29.79..33.09	0	0	0	0	0	0	0							2.28											1633	1633	34;39		FTMS - p ESI cv=34.00 Full ms [400.0000-1400.0000];FTMS - p ESI cv=39.00 Full ms [400.0000-1400.0000]
0	1	>46			LPC (Lyso phosphatidylcholine)	LPC 21:2	LPC 21:2	606.377	168.043	321.279	546.356	224.069								-0.98..51	3																										29;34
	2	46	24H-A1-X230413P00121R22867S08	-0.188963	LPC (Lyso phosphatidylcholine)	LPC 21:2	LPC 21:2	606.374											17785..17785	33.81..33.81	0	0	0	0	0	0	0							4.98											3849	3849	29		FTMS - p ESI cv=29.00 Full ms [400.0000-1400.0000]
	2	46	24H-A2-X230413P00121R22867S10	-0.763242	LPC (Lyso phosphatidylcholine)	LPC 21:2	LPC 21:2	606.376											12783..16229	24.53..31.22	0	0	0	0	0	0	0							1.09											91864	91864	29;34;39		FTMS - p ESI cv=29.00 Full ms [400.0000-1400.0000];FTMS - p ESI cv=34.00 Full ms [400.0000-1400.0000];FTMS - p ESI cv=39.00 Full ms [400.0000-1400.0000]
	2	46	24H-A3-X230413P00121R22867S12	0.102186	LPC (Lyso phosphatidylcholine)	LPC 21:2	LPC 21:2	606.377											13038..16428	24.67..31.32	0	0	0	0	0	0	0							-0.63											30672	30672	34;39		FTMS - p ESI cv=34.00 Full ms [400.0000-1400.0000];FTMS - p ESI cv=39.00 Full ms [400.0000-1400.0000]
0	1	>47			LPC (Lyso phosphatidylcholine)	LPC 22:0	LPC 22:0	624.424	168.043	339.326	564.403	224.069								-0.98..51	18																										29;34
	2	47	24H-A1-X230413P00121R22867S08	-0.188963	LPC (Lyso phosphatidylcholine)	LPC 22:0	LPC 22:0	624.424		339.33	564.41								16005	30.27	2	19.44	18047	0	10798	7249	0							-0.41		9.57	9.45								3875555	40027.5	34	36.6667	FTMS - p ESI cv=34.00 d Full ms2 624.4236@hcd36.67 [70.0000-657.9321]
	2	47	24H-A1-X230413P00121R22867S08	-0.188963	LPC (Lyso phosphatidylcholine)	LPC 22:0	LPC 22:0	624.424		339.33									15995	30.25	1	22.89	13335	0	13335	0	0							0.27		7.24									3875555	43023.6	29	36.6667	FTMS - p ESI cv=29.00 d Full ms2 624.4241@hcd36.67 [70.0000-657.9326]
	2	47	24H-A1-X230413P00121R22867S08	-0.188963	LPC (Lyso phosphatidylcholine)	LPC 22:0	LPC 22:0	624.424											15956..16274	30.18..30.8	0	0	0	0	0	0	0							0.47											3875555	3875555	29;34		FTMS - p ESI cv=29.00 Full ms [400.0000-1400.0000];FTMS - p ESI cv=34.00 Full ms [400.0000-1400.0000]
	2	47	24H-A2-X230413P00121R22867S10	-0.763242	LPC (Lyso phosphatidylcholine)	LPC 22:0	LPC 22:0	624.425		339.33	564.4	224.07							16047	30.87	3	68.9	215617	0	93425	112460	9732							0.94		2.95	2.56	1.25							3856464	227055	29	36.6667	FTMS - p ESI cv=29.00 d Full ms2 624.4241@hcd36.67 [70.0000-657.9326]
	2	47	24H-A2-X230413P00121R22867S10	-0.763242	LPC (Lyso phosphatidylcholine)	LPC 22:0	LPC 22:0	624.424		339.33	564.41								16040	30.85	2	58.31	107558	0	48945	58613	0							-0.45		5.29	6.56								3856464	117303	34	36.6667	FTMS - p ESI cv=34.00 d Full ms2 624.4233@hcd36.67 [70.0000-657.9318]
	2	47	24H-A2-X230413P00121R22867S10	-0.763242	LPC (Lyso phosphatidylcholine)	LPC 22:0	LPC 22:0	624.424											15920..16194	30.61..31.15	0	0	0	0	0	0	0							0.06											3856464	3856464	29;34		FTMS - p ESI cv=29.00 Full ms [400.0000-1400.0000];FTMS - p ESI cv=34.00 Full ms [400.0000-1400.0000]
	2	47	24H-A3-X230413P00121R22867S12	0.102186	LPC (Lyso phosphatidylcholine)	LPC 22:0	LPC 22:0	624.422		339.33	564.4								16205	30.88	2	32.82	17085	0	9490	7595	0							-2.55		5.96	3.42								2054668	42487.9	34	36.6667	FTMS - p ESI cv=34.00 d Full ms2 624.4225@hcd36.67 [70.0000-657.9310]
	2	47	24H-A3-X230413P00121R22867S12	0.102186	LPC (Lyso phosphatidylcholine)	LPC 22:0	LPC 22:0	624.422		339.33									16197	30.87	1	5.11	6132	0	6132	0	0							-2.54		3.89									2054668	32953.4	29	36.6667	FTMS - p ESI cv=29.00 d Full ms2 624.4225@hcd36.67 [70.0000-657.9310]
	2	47	24H-A3-X230413P00121R22867S12	0.102186	LPC (Lyso phosphatidylcholine)	LPC 22:0	LPC 22:0	624.424											16162..16428	30.8..31.32	0	0	0	0	0	0	0							0.31											2054668	2054668	29;34		FTMS - p ESI cv=29.00 Full ms [400.0000-1400.0000];FTMS - p ESI cv=34.00 Full ms [400.0000-1400.0000]
	2	47	24H-A4-X230413P00121R22867S14	0.0781512	LPC (Lyso phosphatidylcholine)	LPC 22:0	LPC 22:0	624.424											15836..16159	30.42..31.06	0	0	0	0	0	0	0							0.49											439285	439285	29;34		FTMS - p ESI cv=29.00 Full ms [400.0000-1400.0000];FTMS - p ESI cv=34.00 Full ms [400.0000-1400.0000]
	2	47	24H-A5-X230413P00121R22867S16	-0.299484	LPC (Lyso phosphatidylcholine)	LPC 22:0	LPC 22:0	624.425		339.33	564.4								16396	30.7	2	54.57	63088	0	27257	35831	0							1.34		3.84	2.53								2848636	162123	29	36.6667	FTMS - p ESI cv=29.00 d Full ms2 624.4247@hcd36.67 [70.0000-657.9332]
	2	47	24H-A5-X230413P00121R22867S16	-0.299484	LPC (Lyso phosphatidylcholine)	LPC 22:0	LPC 22:0	624.425		339.33	564.4								16284	30.47	2	11.55	8646	0	4777	3869	0							1.42		9.86	-8.28								2848636	26965.6	34	36.6667	FTMS - p ESI cv=34.00 d Full ms2 624.4247@hcd36.67 [70.0000-657.9332]
	2	47	24H-A5-X230413P00121R22867S16	-0.299484	LPC (Lyso phosphatidylcholine)	LPC 22:0	LPC 22:0	624.424											16256..16537	30.41..30.98	0	0	0	0	0	0	0							0.71											2848636	2848636	29;34		FTMS - p ESI cv=29.00 Full ms [400.0000-1400.0000];FTMS - p ESI cv=34.00 Full ms [400.0000-1400.0000]
	2	47	24H-B1-X230412P00121R22843S21	-0.0193977	LPC (Lyso phosphatidylcholine)	LPC 22:0	LPC 22:0	624.424		339.33	564.4								16271	30.63	2	31.82	22840	0	8368	14472	0							0.11		0.5	1.6								1284311	67603.2	29	36.6667	FTMS - p ESI cv=29.00 d Full ms2 624.4241@hcd36.67 [70.0000-657.9326]
	2	47	24H-B1-X230412P00121R22843S21	-0.0193977	LPC (Lyso phosphatidylcholine)	LPC 22:0	LPC 22:0	624.424											16098..16390	30.28..30.88	0	0	0	0	0	0	0							0.21											1284311	1284311	29;34		FTMS - p ESI cv=29.00 Full ms [400.0000-1400.0000];FTMS - p ESI cv=34.00 Full ms [400.0000-1400.0000]
	2	47	24H-B2-X230412P00121R22843S23	-0.218576	LPC (Lyso phosphatidylcholine)	LPC 22:0	LPC 22:0	624.424											15925..16259	30.42..31.08	0	0	0	0	0	0	0							0.32											3726225	3726225	29;34		FTMS - p ESI cv=29.00 Full ms [400.0000-1400.0000];FTMS - p ESI cv=34.00 Full ms [400.0000-1400.0000]
	2	47	24H-B3-X230412P00121R22843S25	-0.166353	LPC (Lyso phosphatidylcholine)	LPC 22:0	LPC 22:0	624.422			564.4								16393	30.59	1	6.26	5417	0	0	5417	0							-2.84			0.99								3388200	35024.3	34	36.6667	FTMS - p ESI cv=34.00 d Full ms2 624.4222@hcd36.67 [70.0000-657.9306]
	2	47	24H-B3-X230412P00121R22843S25	-0.166353	LPC (Lyso phosphatidylcholine)	LPC 22:0	LPC 22:0	624.424											16342..16660	30.48..31.11	0	0	0	0	0	0	0							0.04											3388200	3388200	29;34		FTMS - p ESI cv=29.00 Full ms [400.0000-1400.0000];FTMS - p ESI cv=34.00 Full ms [400.0000-1400.0000]
0	1	>48			LPC (Lyso phosphatidylcholine)	LPC 22:1	LPC 22:1	622.408	168.043	337.31	562.387	224.069								-0.98..51	14																										29;34
	2	48	24H-A1-X230413P00121R22867S08	-0.188963	LPC (Lyso phosphatidylcholine)	LPC 22:1	LPC 22:1	622.408			562.39								16182	30.62	1	11.59	11318	0	0	11318	0							-0.28			6.59								738704	36742.4	29	36.6667	FTMS - p ESI cv=29.00 d Full ms2 622.4081@hcd36.67 [70.0000-655.8763]
	2	48	24H-A1-X230413P00121R22867S08	-0.188963	LPC (Lyso phosphatidylcholine)	LPC 22:1	LPC 22:1	622.409											16064..16305	30.39..30.86	0	0	0	0	0	0	0							-1.75											738704	738704	29;34		FTMS - p ESI cv=29.00 Full ms [400.0000-1400.0000];FTMS - p ESI cv=34.00 Full ms [400.0000-1400.0000]
	2	48	24H-A2-X230413P00121R22867S10	-0.763242	LPC (Lyso phosphatidylcholine)	LPC 22:1	LPC 22:1	622.408		337.31	562.39								16206	31.18	2	19.6	16809	0	8629	8180	0							-0.03		5.54	0.98								993819	90279.2	29	36.6667	FTMS - p ESI cv=29.00 d Full ms2 622.4079@hcd36.67 [70.0000-655.8760]
	2	48	24H-A2-X230413P00121R22867S10	-0.763242	LPC (Lyso phosphatidylcholine)	LPC 22:1	LPC 22:1	622.409											15998..16217	30.77..31.2	0	0	0	0	0	0	0							-1.68											993819	993819	29;34		FTMS - p ESI cv=29.00 Full ms [400.0000-1400.0000];FTMS - p ESI cv=34.00 Full ms [400.0000-1400.0000]
	2	48	24H-A3-X230413P00121R22867S12	0.102186	LPC (Lyso phosphatidylcholine)	LPC 22:1	LPC 22:1	622.408		337.31	562.39								16377	31.22	2	37.21	25385	0	8748	16637	0							-0.65		-2.73	3.16								532609	55968.6	29	36.6667	FTMS - p ESI cv=29.00 d Full ms2 622.4080@hcd36.67 [70.0000-655.8762]
	2	48	24H-A3-X230413P00121R22867S12	0.102186	LPC (Lyso phosphatidylcholine)	LPC 22:1	LPC 22:1	622.41											16234..16499	30.94..31.46	0	0	0	0	0	0	0							-2.05											532609	532609	29;34		FTMS - p ESI cv=29.00 Full ms [400.0000-1400.0000];FTMS - p ESI cv=34.00 Full ms [400.0000-1400.0000]
	2	48	24H-A4-X230413P00121R22867S14	0.0781512	LPC (Lyso phosphatidylcholine)	LPC 22:1	LPC 22:1	622.408											4600..16192	8.71..31.13	0	0	0	0	0	0	0							0.82											52531	52531	34		FTMS - p ESI cv=34.00 Full ms [400.0000-1400.0000]
	2	48	24H-A5-X230413P00121R22867S16	-0.299484	LPC (Lyso phosphatidylcholine)	LPC 22:1	LPC 22:1	622.408			562.39								16550	31.01	1	9.94	7952	0	0	7952	0							-0.64			4.43								515069	75990.9	29	36.6667	FTMS - p ESI cv=29.00 d Full ms2 622.4078@hcd36.67 [70.0000-655.8760]
	2	48	24H-A5-X230413P00121R22867S16	-0.299484	LPC (Lyso phosphatidylcholine)	LPC 22:1	LPC 22:1	622.409											645..16587	1.19..31.08	0	0	0	0	0	0	0							-1.76											515069	515069	29;34;39		FTMS - p ESI cv=29.00 Full ms [400.0000-1400.0000];FTMS - p ESI cv=34.00 Full ms [400.0000-1400.0000];FTMS - p ESI cv=39.00 Full ms [400.0000-1400.0000]
	2	48	24H-B1-X230412P00121R22843S21	-0.0193977	LPC (Lyso phosphatidylcholine)	LPC 22:1	LPC 22:1	622.408											16205..16441	30.5..30.98	0	0	0	0	0	0	0							0.28											316730	316730	29;34		FTMS - p ESI cv=29.00 Full ms [400.0000-1400.0000];FTMS - p ESI cv=34.00 Full ms [400.0000-1400.0000]
	2	48	24H-B2-X230412P00121R22843S23	-0.218576	LPC (Lyso phosphatidylcholine)	LPC 22:1	LPC 22:1	622.41		337.31	562.39								16293	31.15	2	37.26	28528	0	10466	18062	0							2.11		7.71	3.26								1115172	169516	29	36.6667	FTMS - p ESI cv=29.00 d Full ms2 622.4095@hcd36.67 [70.0000-655.8777]
	2	48	24H-B2-X230412P00121R22843S23	-0.218576	LPC (Lyso phosphatidylcholine)	LPC 22:1	LPC 22:1	622.41											15997..16316	30.57..31.2	0	0	0	0	0	0	0							-2.01											1115172	1115172	29;34		FTMS - p ESI cv=29.00 Full ms [400.0000-1400.0000];FTMS - p ESI cv=34.00 Full ms [400.0000-1400.0000]
	2	48	24H-B3-X230412P00121R22843S25	-0.166353	LPC (Lyso phosphatidylcholine)	LPC 22:1	LPC 22:1	622.41		337.31	562.39								16598	30.99	2	30.77	29889	0	14759	15130	0							3.27		6.94	-1.12								1304587	55389.4	29	36.6667	FTMS - p ESI cv=29.00 d Full ms2 622.4103@hcd36.67 [70.0000-655.8785]
	2	48	24H-B3-X230412P00121R22843S25	-0.166353	LPC (Lyso phosphatidylcholine)	LPC 22:1	LPC 22:1	622.409											16445..16712	30.69..31.22	0	0	0	0	0	0	0							-1.47											1304587	1304587	29;34		FTMS - p ESI cv=29.00 Full ms [400.0000-1400.0000];FTMS - p ESI cv=34.00 Full ms [400.0000-1400.0000]
0	1	>49			LPC (Lyso phosphatidylcholine)	LPC 22:2	LPC 22:2	620.393	168.043	335.295	560.372	224.069								-0.98..51	6																										29;34
	2	49	24H-A1-X230413P00121R22867S08	-0.188963	LPC (Lyso phosphatidylcholine)	LPC 22:2	LPC 22:2	620.393											15956..16305	30.18..30.86	0	0	0	0	0	0	0							-0.16											85500	85500	29;34		FTMS - p ESI cv=29.00 Full ms [400.0000-1400.0000];FTMS - p ESI cv=34.00 Full ms [400.0000-1400.0000]
	2	49	24H-A2-X230413P00121R22867S10	-0.763242	LPC (Lyso phosphatidylcholine)	LPC 22:2	LPC 22:2	620.394											14658..14658	28.13..28.13	0	0	0	0	0	0	0							-2.35											6650	6650	34		FTMS - p ESI cv=34.00 Full ms [400.0000-1400.0000]
	2	49	24H-A3-X230413P00121R22867S12	0.102186	LPC (Lyso phosphatidylcholine)	LPC 22:2	LPC 22:2	620.394											5462..16428	10.32..31.32	0	0	0	0	0	0	0							-1.8											33693	33693	34;39		FTMS - p ESI cv=34.00 Full ms [400.0000-1400.0000];FTMS - p ESI cv=39.00 Full ms [400.0000-1400.0000]
	2	49	24H-A5-X230413P00121R22867S16	-0.299484	LPC (Lyso phosphatidylcholine)	LPC 22:2	LPC 22:2	620.393											15149..15187	28.23..28.31	0	0	0	0	0	0	0							-0.91											9903	9903	34		FTMS - p ESI cv=34.00 Full ms [400.0000-1400.0000]
	2	49	24H-B1-X230412P00121R22843S21	-0.0193977	LPC (Lyso phosphatidylcholine)	LPC 22:2	LPC 22:2	620.392											12552..12552	23.41..23.41	0	0	0	0	0	0	0							0.74											17474	17474	29		FTMS - p ESI cv=29.00 Full ms [400.0000-1400.0000]
	2	49	24H-B2-X230412P00121R22843S23	-0.218576	LPC (Lyso phosphatidylcholine)	LPC 22:2	LPC 22:2	620.395											16123..16308	30.82..31.18	0	0	0	0	0	0	0							-2.94											68295	68295	29;34		FTMS - p ESI cv=29.00 Full ms [400.0000-1400.0000];FTMS - p ESI cv=34.00 Full ms [400.0000-1400.0000]
0	1	>50			LPC (Lyso phosphatidylcholine)	LPC 22:3	LPC 22:3	618.377	168.043	333.279	558.356	224.069								-0.98..51	5																										29;34
	2	50	24H-A1-X230413P00121R22867S08	-0.188963	LPC (Lyso phosphatidylcholine)	LPC 22:3	LPC 22:3	618.377											16187..16187	30.63..30.63	0	0	0	0	0	0	0							0.93											4453	4453	34		FTMS - p ESI cv=34.00 Full ms [400.0000-1400.0000]
	2	50	24H-A2-X230413P00121R22867S10	-0.763242	LPC (Lyso phosphatidylcholine)	LPC 22:3	LPC 22:3	618.377											12620..15049	24.2..28.92	0	0	0	0	0	0	0							0.83											81567	81567	34;39		FTMS - p ESI cv=34.00 Full ms [400.0000-1400.0000];FTMS - p ESI cv=39.00 Full ms [400.0000-1400.0000]
	2	50	24H-A3-X230413P00121R22867S12	0.102186	LPC (Lyso phosphatidylcholine)	LPC 22:3	LPC 22:3	618.376											12825..15338	24.24..29.18	0	0	0	0	0	0	0							1.39											98970	98970	29;34;39		FTMS - p ESI cv=29.00 Full ms [400.0000-1400.0000];FTMS - p ESI cv=34.00 Full ms [400.0000-1400.0000];FTMS - p ESI cv=39.00 Full ms [400.0000-1400.0000]
	2	50	24H-A5-X230413P00121R22867S16	-0.299484	LPC (Lyso phosphatidylcholine)	LPC 22:3	LPC 22:3	618.378											1906..16460	3.52..30.83	0	0	0	0	0	0	0							-0.66											10464	10464	34;39		FTMS - p ESI cv=34.00 Full ms [400.0000-1400.0000];FTMS - p ESI cv=39.00 Full ms [400.0000-1400.0000]
	2	50	24H-B2-X230412P00121R22843S23	-0.218576	LPC (Lyso phosphatidylcholine)	LPC 22:3	LPC 22:3	618.376											16152..16359	30.88..31.28	0	0	0	0	0	0	0							1.21											128299	128299	29;34		FTMS - p ESI cv=29.00 Full ms [400.0000-1400.0000];FTMS - p ESI cv=34.00 Full ms [400.0000-1400.0000]
0	1	>51			LPC (Lyso phosphatidylcholine)	LPC 22:4	LPC 22:4	616.361	168.043	331.264	556.34	224.069								-0.98..51	10																										29;34
	2	51	24H-A1-X230413P00121R22867S08	-0.188963	LPC (Lyso phosphatidylcholine)	LPC 22:4	LPC 22:4	616.36		331.27	556.34								16472	31.19	2	46.72	42647	0	16553	26094	0							-2.86		5.84	0.77								1312228	414485	34	36.6667	FTMS - p ESI cv=34.00 d Full ms2 616.3596@hcd36.67 [70.0000-649.7067]
	2	51	24H-A1-X230413P00121R22867S08	-0.188963	LPC (Lyso phosphatidylcholine)	LPC 22:4	LPC 22:4	616.359											16305..16509	30.86..31.26	0	0	0	0	0	0	0							3.25											1312228	1312228	29;34		FTMS - p ESI cv=29.00 Full ms [400.0000-1400.0000];FTMS - p ESI cv=34.00 Full ms [400.0000-1400.0000]
	2	51	24H-A2-X230413P00121R22867S10	-0.763242	LPC (Lyso phosphatidylcholine)	LPC 22:4	LPC 22:4	616.36											12696..16385	24.35..31.53	0	0	0	0	0	0	0							1.68											935077	935077	29;34;39		FTMS - p ESI cv=29.00 Full ms [400.0000-1400.0000];FTMS - p ESI cv=34.00 Full ms [400.0000-1400.0000];FTMS - p ESI cv=39.00 Full ms [400.0000-1400.0000]
	2	51	24H-A3-X230413P00121R22867S12	0.102186	LPC (Lyso phosphatidylcholine)	LPC 22:4	LPC 22:4	616.359											12954..16648	24.5..31.75	0	0	0	0	0	0	0							3.58											982210	982210	34;39		FTMS - p ESI cv=34.00 Full ms [400.0000-1400.0000];FTMS - p ESI cv=39.00 Full ms [400.0000-1400.0000]
	2	51	24H-A4-X230413P00121R22867S14	0.0781512	LPC (Lyso phosphatidylcholine)	LPC 22:4	LPC 22:4	616.359											3280..16299	6.09..31.34	0	0	0	0	0	0	0							4.15											17996	17996	34;39		FTMS - p ESI cv=34.00 Full ms [400.0000-1400.0000];FTMS - p ESI cv=39.00 Full ms [400.0000-1400.0000]
	2	51	24H-A5-X230413P00121R22867S16	-0.299484	LPC (Lyso phosphatidylcholine)	LPC 22:4	LPC 22:4	616.361											16557..16749	31.02..31.4	0	0	0	0	0	0	0							0.13											398352	398352	34		FTMS - p ESI cv=34.00 Full ms [400.0000-1400.0000]
	2	51	24H-B1-X230412P00121R22843S21	-0.0193977	LPC (Lyso phosphatidylcholine)	LPC 22:4	LPC 22:4	616.362		331.27	556.34								16549	31.19	2	43.73	24352	0	12555	11797	0							0.52		5.12	1.14								3436736	207435	29	36.6667	FTMS - p ESI cv=29.00 d Full ms2 616.3618@hcd36.67 [70.0000-649.7090]
	2	51	24H-B1-X230412P00121R22843S21	-0.0193977	LPC (Lyso phosphatidylcholine)	LPC 22:4	LPC 22:4	616.36											16390..16690	30.88..31.45	0	0	0	0	0	0	0							2.95											3436736	3436736	29;34		FTMS - p ESI cv=29.00 Full ms [400.0000-1400.0000];FTMS - p ESI cv=34.00 Full ms [400.0000-1400.0000]
	2	51	24H-B2-X230412P00121R22843S23	-0.218576	LPC (Lyso phosphatidylcholine)	LPC 22:4	LPC 22:4	616.36											82..19146	0.15..36.8	0	0	0	0	0	0	0							2.16											17866973	17866973	29;34		FTMS - p ESI cv=29.00 Full ms [400.0000-1400.0000];FTMS - p ESI cv=34.00 Full ms [400.0000-1400.0000]
	2	51	24H-B3-X230412P00121R22843S25	-0.166353	LPC (Lyso phosphatidylcholine)	LPC 22:4	LPC 22:4	616.361											16681..18955	31.16..35.49	0	0	0	0	0	0	0							1.42											6818848	6818848	29;34		FTMS - p ESI cv=29.00 Full ms [400.0000-1400.0000];FTMS - p ESI cv=34.00 Full ms [400.0000-1400.0000]
0	1	>52			LPC (Lyso phosphatidylcholine)	LPC 22:5	LPC 22:5	614.346	168.043	329.248	554.325	224.069								-0.98..51	18																										29;34
	2	52	24H-A1-X230413P00121R22867S08	-0.188963	LPC (Lyso phosphatidylcholine)	LPC 22:5	LPC 22:5	614.345		329.25	554.32	224.07							16469	31.19	3	41.7	94720	0	37089	51032	6599							-1.44		1.38	0.48	-2.03							20377772	676034	29	36.6667	FTMS - p ESI cv=29.00 d Full ms2 614.3448@hcd36.67 [70.0000-647.6517]
	2	52	24H-A1-X230413P00121R22867S08	-0.188963	LPC (Lyso phosphatidylcholine)	LPC 22:5	LPC 22:5	614.346		329.25	554.32								16324	30.9	2	26.6	16676	0	10799	5877	0							0.14		7.77	-5.01								20377772	118539	34	36.6667	FTMS - p ESI cv=34.00 d Full ms2 614.3458@hcd36.67 [70.0000-647.6527]
	2	52	24H-A1-X230413P00121R22867S08	-0.188963	LPC (Lyso phosphatidylcholine)	LPC 22:5	LPC 22:5	614.344											16305..17168	30.86..32.57	0	0	0	0	0	0	0							2.29											20377772	20377772	29;34		FTMS - p ESI cv=29.00 Full ms [400.0000-1400.0000];FTMS - p ESI cv=34.00 Full ms [400.0000-1400.0000]
	2	52	24H-A2-X230413P00121R22867S10	-0.763242	LPC (Lyso phosphatidylcholine)	LPC 22:5	LPC 22:5	614.347			554.33								16256	31.28	1	12.99	6940	0	0	6940	0							2.02			2.38								15304223	198964	34	36.6667	FTMS - p ESI cv=34.00 d Full ms2 614.3466@hcd36.67 [70.0000-647.6535]
	2	52	24H-A2-X230413P00121R22867S10	-0.763242	LPC (Lyso phosphatidylcholine)	LPC 22:5	LPC 22:5	614.345											16187..19472	31.14..37.66	0	0	0	0	0	0	0							1.67											15304223	15304223	29;34		FTMS - p ESI cv=29.00 Full ms [400.0000-1400.0000];FTMS - p ESI cv=34.00 Full ms [400.0000-1400.0000]
	2	52	24H-A3-X230413P00121R22867S12	0.102186	LPC (Lyso phosphatidylcholine)	LPC 22:5	LPC 22:5	614.347		329.25	554.33								16629	31.72	2	32.5	83568	0	31567	52001	0							1.66		-3.45	0.74								12525834	651217	29	36.6667	FTMS - p ESI cv=29.00 d Full ms2 614.3469@hcd36.67 [70.0000-647.6538]
	2	52	24H-A3-X230413P00121R22867S12	0.102186	LPC (Lyso phosphatidylcholine)	LPC 22:5	LPC 22:5	614.344											2093..18205	3.86..34.91	0	0	0	0	0	0	0							2.72											12525834	12525834	29;34		FTMS - p ESI cv=29.00 Full ms [400.0000-1400.0000];FTMS - p ESI cv=34.00 Full ms [400.0000-1400.0000]
	2	52	24H-A4-X230413P00121R22867S14	0.0781512	LPC (Lyso phosphatidylcholine)	LPC 22:5	LPC 22:5	614.344											6316..17717	11.98..34.18	0	0	0	0	0	0	0							3.37											1378752	1378752	29;34;39		FTMS - p ESI cv=29.00 Full ms [400.0000-1400.0000];FTMS - p ESI cv=34.00 Full ms [400.0000-1400.0000];FTMS - p ESI cv=39.00 Full ms [400.0000-1400.0000]
	2	52	24H-A5-X230413P00121R22867S16	-0.299484	LPC (Lyso phosphatidylcholine)	LPC 22:5	LPC 22:5	614.345		329.25									16600	31.11	1	19.24	10307	0	10307	0	0							-0.73		6.68									18705183	60051.9	34	36.6667	FTMS - p ESI cv=34.00 d Full ms2 614.3452@hcd36.67 [70.0000-647.6520]
	2	52	24H-A5-X230413P00121R22867S16	-0.299484	LPC (Lyso phosphatidylcholine)	LPC 22:5	LPC 22:5	614.344											16575..17732	31.06..33.31	0	0	0	0	0	0	0							2.77											18705183	18705183	29;34		FTMS - p ESI cv=29.00 Full ms [400.0000-1400.0000];FTMS - p ESI cv=34.00 Full ms [400.0000-1400.0000]
	2	52	24H-B1-X230412P00121R22843S21	-0.0193977	LPC (Lyso phosphatidylcholine)	LPC 22:5	LPC 22:5	614.346		329.25									16504	31.11	1	9.24	7049	0	7049	0	0							-0.25		9.55									34696964	189841	34	36.6667	FTMS - p ESI cv=34.00 d Full ms2 615.3472@hcd36.67 [70.0000-648.6741]
	2	52	24H-B1-X230412P00121R22843S21	-0.0193977	LPC (Lyso phosphatidylcholine)	LPC 22:5	LPC 22:5	614.344											16404..19775	30.9..37.53	0	0	0	0	0	0	0							2.51											34696964	34696964	29;34		FTMS - p ESI cv=29.00 Full ms [400.0000-1400.0000];FTMS - p ESI cv=34.00 Full ms [400.0000-1400.0000]
	2	52	24H-B2-X230412P00121R22843S23	-0.218576	LPC (Lyso phosphatidylcholine)	LPC 22:5	LPC 22:5	614.345		329.25	554.33								16337	31.24	2	43.82	83990	0	50606	33384	0							-1.01		6.69	0.84								127180698	427584	29	36.6667	FTMS - p ESI cv=29.00 d Full ms2 614.3450@hcd36.67 [70.0000-647.6519]
	2	52	24H-B2-X230412P00121R22843S23	-0.218576	LPC (Lyso phosphatidylcholine)	LPC 22:5	LPC 22:5	614.346		329.25	554.33								16323	31.21	2	44.99	67596	0	44570	23026	0							1.06		4.46	2.27								127180698	475580	34	36.6667	FTMS - p ESI cv=34.00 d Full ms2 614.3463@hcd36.67 [70.0000-647.6532]
	2	52	24H-B2-X230412P00121R22843S23	-0.218576	LPC (Lyso phosphatidylcholine)	LPC 22:5	LPC 22:5	614.345											16272..19711	31.11..37.93	0	0	0	0	0	0	0							2.08											127180698	127180698	29;34		FTMS - p ESI cv=29.00 Full ms [400.0000-1400.0000];FTMS - p ESI cv=34.00 Full ms [400.0000-1400.0000]
	2	52	24H-B3-X230412P00121R22843S25	-0.166353	LPC (Lyso phosphatidylcholine)	LPC 22:5	LPC 22:5	614.343		329.25	554.33								16791	31.37	2	40.26	55242	0	37480	17762	0							-3.89		7.66	8.17								98733498	594802	29	36.6667	FTMS - p ESI cv=29.00 d Full ms2 614.3433@hcd36.67 [70.0000-647.6501]
	2	52	24H-B3-X230412P00121R22843S25	-0.166353	LPC (Lyso phosphatidylcholine)	LPC 22:5	LPC 22:5	614.346		329.25	554.33								16745	31.28	2	31.36	54041	0	34256	19785	0							0.91		6.17	3.32								98733498	494462	34	36.6667	FTMS - p ESI cv=34.00 d Full ms2 614.3463@hcd36.67 [70.0000-647.6532]
	2	52	24H-B3-X230412P00121R22843S25	-0.166353	LPC (Lyso phosphatidylcholine)	LPC 22:5	LPC 22:5	614.345											16698..20189	31.19..37.92	0	0	0	0	0	0	0							2.07											98733498	98733498	29;34		FTMS - p ESI cv=29.00 Full ms [400.0000-1400.0000];FTMS - p ESI cv=34.00 Full ms [400.0000-1400.0000]
0	1	>53			LPC (Lyso phosphatidylcholine)	LPC 22:6	LPC 22:6	612.33	168.043	327.232	552.309	224.069								-0.98..51	55																										29;34
	2	53	24H-A1-X230413P00121R22867S08	-0.188963	LPC (Lyso phosphatidylcholine)	LPC 22:6	LPC 22:6	612.33	168.04	327.23	552.31	224.07							16808	31.84	4	62.42	542855	10424	175722	317339	39370							-0.54	4.02	4.23	2.3	0.75							451474529	4.88512e+06	29	36.6667	FTMS - p ESI cv=29.00 d Full ms2 612.3297@hcd36.67 [70.0000-645.5963]
	2	53	24H-A1-X230413P00121R22867S08	-0.188963	LPC (Lyso phosphatidylcholine)	LPC 22:6	LPC 22:6	612.33	168.04	327.23	552.31	224.07							16771	31.77	4	66.97	796228	14880	231645	483209	66494							-0.63	1.12	4.04	2.41	2.38							451474529	7.87807e+06	34	36.6667	FTMS - p ESI cv=34.00 d Full ms2 612.3297@hcd36.67 [70.0000-645.5963]
	2	53	24H-A1-X230413P00121R22867S08	-0.188963	LPC (Lyso phosphatidylcholine)	LPC 22:6	LPC 22:6	612.33	168.04	327.23	552.31	224.07							16444	31.14	4	28.22	156269	4488	85846	61451	4484							-0.74	-3.14	4.6	-1.67	0.82							451474529	1.87876e+06	29	36.6667	FTMS - p ESI cv=29.00 d Full ms2 612.3296@hcd36.67 [70.0000-645.5962]
	2	53	24H-A1-X230413P00121R22867S08	-0.188963	LPC (Lyso phosphatidylcholine)	LPC 22:6	LPC 22:6	612.33		327.23	552.31								16415	31.08	2	18.04	40651	0	23175	17476	0							0.38		5.35	0.42								451474529	594138	34	36.6667	FTMS - p ESI cv=34.00 d Full ms2 612.3303@hcd36.67 [70.0000-645.5969]
	2	53	24H-A1-X230413P00121R22867S08	-0.188963	LPC (Lyso phosphatidylcholine)	LPC 22:6	LPC 22:6	612.33											16379..17839	31.01..33.92	0	0	0	0	0	0	0							0.54											451474529	451474529	29;34		FTMS - p ESI cv=29.00 Full ms [400.0000-1400.0000];FTMS - p ESI cv=34.00 Full ms [400.0000-1400.0000]
	2	53	24H-A2-X230413P00121R22867S10	-0.763242	LPC (Lyso phosphatidylcholine)	LPC 22:6	LPC 22:6	612.331		327.23	552.31								17430	33.58	2	18.08	13913	0	6991	6922	0							1.64		-1.25	6.85								295620198	14125.9	34	36.6667	FTMS - p ESI cv=34.00 d Full ms2 612.3307@hcd36.67 [70.0000-645.5973]
	2	53	24H-A2-X230413P00121R22867S10	-0.763242	LPC (Lyso phosphatidylcholine)	LPC 22:6	LPC 22:6	612.328			552.31								16744	32.2	1	13.43	7581	0	0	7581	0							-3.71			-5.3								295620198	144384	29	36.6667	FTMS - p ESI cv=29.00 d Full ms2 612.3274@hcd36.67 [70.0000-645.5939]
	2	53	24H-A2-X230413P00121R22867S10	-0.763242	LPC (Lyso phosphatidylcholine)	LPC 22:6	LPC 22:6	612.33		327.23	552.31								16710	32.14	2	34.41	34794	0	14967	19827	0							-0.61		6.29	4.53								295620198	473693	34	36.6667	FTMS - p ESI cv=34.00 d Full ms2 612.3293@hcd36.67 [70.0000-645.5959]
	2	53	24H-A2-X230413P00121R22867S10	-0.763242	LPC (Lyso phosphatidylcholine)	LPC 22:6	LPC 22:6	612.33		327.23	552.31	224.07							16677	32.07	3	42.47	53382	0	15445	32733	5204							-0.2		3.12	4.42	3.98							295620198	1.62724e+06	29	36.6667	FTMS - p ESI cv=29.00 d Full ms2 611.3220@hcd36.67 [70.0000-644.5684]
	2	53	24H-A2-X230413P00121R22867S10	-0.763242	LPC (Lyso phosphatidylcholine)	LPC 22:6	LPC 22:6	612.33		327.23	552.31	224.07							16641	32	3	9.1	14812	0	7084	3446	4282							0.35		5.08	9.72	2.68							295620198	1301146	34	36.6667	FTMS - p ESI cv=34.00 d Full ms2 614.3355@hcd36.67 [70.0000-647.6423]
	2	53	24H-A2-X230413P00121R22867S10	-0.763242	LPC (Lyso phosphatidylcholine)	LPC 22:6	LPC 22:6	612.329		327.23	552.31								16357	31.48	2	30.65	157301	0	94976	62325	0							-2.31		2.56	2.1								295620198	2.31055e+06	29	36.6667	FTMS - p ESI cv=29.00 d Full ms2 612.3282@hcd36.67 [70.0000-645.5948]
	2	53	24H-A2-X230413P00121R22867S10	-0.763242	LPC (Lyso phosphatidylcholine)	LPC 22:6	LPC 22:6	612.328		327.23	552.31								16329	31.43	2	23.83	102437	0	59998	42439	0							-4.12		4.24	3.42								295620198	1.21766e+06	34	36.6667	FTMS - p ESI cv=34.00 d Full ms2 612.3271@hcd36.67 [70.0000-645.5937]
	2	53	24H-A2-X230413P00121R22867S10	-0.763242	LPC (Lyso phosphatidylcholine)	LPC 22:6	LPC 22:6	612.33											16300..19593	31.37..37.9	0	0	0	0	0	0	0							0.53											295620198	295620198	29;34		FTMS - p ESI cv=29.00 Full ms [400.0000-1400.0000];FTMS - p ESI cv=34.00 Full ms [400.0000-1400.0000]
	2	53	24H-A3-X230413P00121R22867S12	0.102186	LPC (Lyso phosphatidylcholine)	LPC 22:6	LPC 22:6	612.332		327.23	552.31								18024	34.54	2	29.48	33860	0	12851	21009	0							2.42		4.96	3.77								257448285	109833	29	36.6667	FTMS - p ESI cv=29.00 d Full ms2 612.3317@hcd36.67 [70.0000-645.5983]
	2	53	24H-A3-X230413P00121R22867S12	0.102186	LPC (Lyso phosphatidylcholine)	LPC 22:6	LPC 22:6	612.33		327.23	552.31	224.07							16955	32.37	3	55.81	116353	0	38945	69642	7766							-0.62		5.89	4.88	3.11							257448285	1.59297e+06	29	36.6667	FTMS - p ESI cv=29.00 d Full ms2 612.3298@hcd36.67 [70.0000-645.5964]
	2	53	24H-A3-X230413P00121R22867S12	0.102186	LPC (Lyso phosphatidylcholine)	LPC 22:6	LPC 22:6	612.33	168.04	327.23	552.31	224.07							16912	32.28	4	62.65	421337	11045	122250	251649	36393							-0.44	2.82	3.75	3.11	-0.21							257448285	5.78331e+06	34	36.6667	FTMS - p ESI cv=34.00 d Full ms2 612.3300@hcd36.67 [70.0000-645.5966]
	2	53	24H-A3-X230413P00121R22867S12	0.102186	LPC (Lyso phosphatidylcholine)	LPC 22:6	LPC 22:6	612.33		327.23	552.31								16637	31.73	2	43.81	101506	0	52052	49454	0							-0.34		3.28	-0.19								257448285	1.0689e+06	29	36.6667	FTMS - p ESI cv=29.00 d Full ms2 611.3681@hcd36.67 [70.0000-644.6155]
	2	53	24H-A3-X230413P00121R22867S12	0.102186	LPC (Lyso phosphatidylcholine)	LPC 22:6	LPC 22:6	612.328		327.23	552.31								16596	31.65	2	33.88	130379	0	73449	56930	0							-2.7		4.5	3.88								257448285	835558	29	36.6667	FTMS - p ESI cv=29.00 d Full ms2 612.3286@hcd36.67 [70.0000-645.5951]
	2	53	24H-A3-X230413P00121R22867S12	0.102186	LPC (Lyso phosphatidylcholine)	LPC 22:6	LPC 22:6	612.331		327.24	552.31								16557	31.57	2	18.45	32577	0	19013	13564	0							1.09		8.97	1.45								257448285	367250	34	36.6667	FTMS - p ESI cv=34.00 d Full ms2 612.3309@hcd36.67 [70.0000-645.5975]
	2	53	24H-A3-X230413P00121R22867S12	0.102186	LPC (Lyso phosphatidylcholine)	LPC 22:6	LPC 22:6	612.33											16528..19877	31.51..38.26	0	0	0	0	0	0	0							0.52											257448285	257448285	29;34		FTMS - p ESI cv=29.00 Full ms [400.0000-1400.0000];FTMS - p ESI cv=34.00 Full ms [400.0000-1400.0000]
	2	53	24H-A4-X230413P00121R22867S14	0.0781512	LPC (Lyso phosphatidylcholine)	LPC 22:6	LPC 22:6	612.33		327.23	552.31								16647	32.01	2	20.36	17975	0	7316	10659	0							-0.38		-5.64	-0.39								39140332	336802	34	36.6667	FTMS - p ESI cv=34.00 d Full ms2 612.3300@hcd36.67 [70.0000-645.5966]
	2	53	24H-A4-X230413P00121R22867S14	0.0781512	LPC (Lyso phosphatidylcholine)	LPC 22:6	LPC 22:6	612.33		327.23	552.31	224.07							16430	31.59	3	45.17	40249	0	12822	22815	4612							-0.11		7.5	-0.17	5.66							39140332	386887	29	36.6667	FTMS - p ESI cv=29.00 d Full ms2 611.3705@hcd36.67 [70.0000-644.6179]
	2	53	24H-A4-X230413P00121R22867S14	0.0781512	LPC (Lyso phosphatidylcholine)	LPC 22:6	LPC 22:6	612.33		327.24	552.31								16331	31.41	2	33.26	16575	0	8378	8197	0							0.23		9.37	2.36								39140332	162550	29	36.6667	FTMS - p ESI cv=29.00 d Full ms2 612.3303@hcd36.67 [70.0000-645.5969]
	2	53	24H-A4-X230413P00121R22867S14	0.0781512	LPC (Lyso phosphatidylcholine)	LPC 22:6	LPC 22:6	612.33											4535..19292	8.58..37.28	0	0	0	0	0	0	0							0.69											39140332	39140332	29;34		FTMS - p ESI cv=29.00 Full ms [400.0000-1400.0000];FTMS - p ESI cv=34.00 Full ms [400.0000-1400.0000]
	2	53	24H-A5-X230413P00121R22867S16	-0.299484	LPC (Lyso phosphatidylcholine)	LPC 22:6	LPC 22:6	612.329		327.23	552.31								17129	32.1	2	22.46	19752	0	7956	11796	0							-1.45		4.71	-0.34								509046296	291038	29	36.6667	FTMS - p ESI cv=29.00 d Full ms2 612.3290@hcd36.67 [70.0000-645.5956]
	2	53	24H-A5-X230413P00121R22867S16	-0.299484	LPC (Lyso phosphatidylcholine)	LPC 22:6	LPC 22:6	612.33		327.23	552.31	224.07							17075	31.99	3	58.68	153963	0	49588	88783	15592							0.51		4.15	2.52	-0.15							509046296	1.70803e+06	34	36.6667	FTMS - p ESI cv=34.00 d Full ms2 612.3303@hcd36.67 [70.0000-645.5969]
	2	53	24H-A5-X230413P00121R22867S16	-0.299484	LPC (Lyso phosphatidylcholine)	LPC 22:6	LPC 22:6	612.329		327.23	552.31								16748	31.4	2	42.48	157614	0	88038	69576	0							-1.99		4.34	5.94								509046296	1.76745e+06	29	36.6667	FTMS - p ESI cv=29.00 d Full ms2 612.3287@hcd36.67 [70.0000-645.5953]
	2	53	24H-A5-X230413P00121R22867S16	-0.299484	LPC (Lyso phosphatidylcholine)	LPC 22:6	LPC 22:6	612.329		327.23	552.31								16691	31.29	2	30.62	44408	0	22737	21671	0							-1.09		5.18	3.18								509046296	341406	34	36.6667	FTMS - p ESI cv=34.00 d Full ms2 612.3293@hcd36.67 [70.0000-645.5958]
	2	53	24H-A5-X230413P00121R22867S16	-0.299484	LPC (Lyso phosphatidylcholine)	LPC 22:6	LPC 22:6	612.33											16649..20035	31.21..37.85	0	0	0	0	0	0	0							0.47											509046296	509046296	29;34		FTMS - p ESI cv=29.00 Full ms [400.0000-1400.0000];FTMS - p ESI cv=34.00 Full ms [400.0000-1400.0000]
	2	53	24H-B1-X230412P00121R22843S21	-0.0193977	LPC (Lyso phosphatidylcholine)	LPC 22:6	LPC 22:6	612.331		327.23	552.31								17327	32.65	2	29.79	41773	0	17039	24734	0							1.07		-5.44	0.58								481562008	13860.4	34	36.6667	FTMS - p ESI cv=34.00 d Full ms2 612.3308@hcd36.67 [70.0000-645.5974]
	2	53	24H-B1-X230412P00121R22843S21	-0.0193977	LPC (Lyso phosphatidylcholine)	LPC 22:6	LPC 22:6	612.33		327.23	552.31	224.07							16968	31.93	3	57.27	98605	0	30513	57328	10764							-0.55		5.55	3.23	0.92							481562008	918736	29	36.6667	FTMS - p ESI cv=29.00 d Full ms2 612.3298@hcd36.67 [70.0000-645.5964]
	2	53	24H-B1-X230412P00121R22843S21	-0.0193977	LPC (Lyso phosphatidylcholine)	LPC 22:6	LPC 22:6	612.33	168.04	327.23	552.31	224.07							16940	31.88	4	62.5	289226	5661	90201	165574	27790							-0.15	0.68	3.41	2.68	3.3							481562008	1.75879e+06	34	36.6667	FTMS - p ESI cv=34.00 d Full ms2 612.3300@hcd36.67 [70.0000-645.5966]
	2	53	24H-B1-X230412P00121R22843S21	-0.0193977	LPC (Lyso phosphatidylcholine)	LPC 22:6	LPC 22:6	612.329		327.23	552.31								16566	31.22	2	36.91	44608	0	27066	17542	0							-2.47		-0.13	4.67								481562008	432244	29	36.6667	FTMS - p ESI cv=29.00 d Full ms2 612.3286@hcd36.67 [70.0000-645.5952]
	2	53	24H-B1-X230412P00121R22843S21	-0.0193977	LPC (Lyso phosphatidylcholine)	LPC 22:6	LPC 22:6	612.331		327.23	552.31								16541	31.18	2	32.1	42614	0	24536	18078	0							0.71		4.71	-0.29								481562008	368028	34	36.6667	FTMS - p ESI cv=34.00 d Full ms2 612.3306@hcd36.67 [70.0000-645.5972]
	2	53	24H-B1-X230412P00121R22843S21	-0.0193977	LPC (Lyso phosphatidylcholine)	LPC 22:6	LPC 22:6	612.33											1245..20017	2.16..38.01	0	0	0	0	0	0	0							0.96											481562008	481562008	29;34;39		FTMS - p ESI cv=29.00 Full ms [400.0000-1400.0000];FTMS - p ESI cv=34.00 Full ms [400.0000-1400.0000];FTMS - p ESI cv=39.00 Full ms [400.0000-1400.0000]
	2	53	24H-B2-X230412P00121R22843S23	-0.218576	LPC (Lyso phosphatidylcholine)	LPC 22:6	LPC 22:6	612.33			552.31								19564	37.65	1	7.24	5944	0	0	5944	0							-0.5			-3.85								1214022913	93911.5	34	36.6667	FTMS - p ESI cv=34.00 d Full ms2 612.3297@hcd36.67 [70.0000-645.5963]
	2	53	24H-B2-X230412P00121R22843S23	-0.218576	LPC (Lyso phosphatidylcholine)	LPC 22:6	LPC 22:6	612.331		327.24	552.31								18121	34.75	2	30.5	29630	0	14289	15341	0							1.13		8.92	-3.85								1214022913	99856.9	34	36.6667	FTMS - p ESI cv=34.00 d Full ms2 612.3307@hcd36.67 [70.0000-645.5973]
	2	53	24H-B2-X230412P00121R22843S23	-0.218576	LPC (Lyso phosphatidylcholine)	LPC 22:6	LPC 22:6	612.332		327.23	552.31	224.07							18097	34.71	3	46.75	57705	0	18626	32729	6350							2.76		6.87	1.88	7.72							1214022913	10567.8	29	36.6667	FTMS - p ESI cv=29.00 d Full ms2 612.3317@hcd36.67 [70.0000-645.5983]
	2	53	24H-B2-X230412P00121R22843S23	-0.218576	LPC (Lyso phosphatidylcholine)	LPC 22:6	LPC 22:6	612.333		327.23	552.31								17677	33.85	2	27.04	27232	0	12043	15189	0							4.47		4.91	9.51								1214022913	8342.62	34	36.6667	FTMS - p ESI cv=34.00 d Full ms2 612.3328@hcd36.67 [70.0000-645.5994]
	2	53	24H-B2-X230412P00121R22843S23	-0.218576	LPC (Lyso phosphatidylcholine)	LPC 22:6	LPC 22:6	612.33			552.31								17178	32.84	1	6.07	4744	0	0	4744	0							-0.46			-2.97								1214022913	68514.9	34	36.6667	FTMS - p ESI cv=34.00 d Full ms2 612.3297@hcd36.67 [70.0000-645.5963]
	2	53	24H-B2-X230412P00121R22843S23	-0.218576	LPC (Lyso phosphatidylcholine)	LPC 22:6	LPC 22:6	612.33	168.04	327.23	552.31	224.07							16855	32.19	4	61.18	350325	7324	103314	208263	31424							-0.48	2.15	3.23	2.99	-0.85							1214022913	3.77249e+06	29	36.6667	FTMS - p ESI cv=29.00 d Full ms2 612.3297@hcd36.67 [70.0000-645.5963]
	2	53	24H-B2-X230412P00121R22843S23	-0.218576	LPC (Lyso phosphatidylcholine)	LPC 22:6	LPC 22:6	612.33	168.04	327.23	552.31	224.07							16825	32.13	4	64.25	690448	13137	210962	404616	61733							-0.29	3.33	3.88	2.44	-0.03							1214022913	8.16035e+06	34	36.6667	FTMS - p ESI cv=34.00 d Full ms2 612.3298@hcd36.67 [70.0000-645.5964]
	2	53	24H-B2-X230412P00121R22843S23	-0.218576	LPC (Lyso phosphatidylcholine)	LPC 22:6	LPC 22:6	612.33	168.04	327.23	552.31	224.07							16463	31.49	4	41.21	337879	5955	185502	136060	10362							0.58	6.78	3.7	3.76	3.5							1214022913	3.62463e+06	29	36.6667	FTMS - p ESI cv=29.00 d Full ms2 612.3304@hcd36.67 [70.0000-645.5970]
	2	53	24H-B2-X230412P00121R22843S23	-0.218576	LPC (Lyso phosphatidylcholine)	LPC 22:6	LPC 22:6	612.33	168.04	327.23	552.31	224.07							16436	31.43	4	35.06	146794	4232	75712	61669	5181							0.31	6.59	4.44	-0.09	8.4							1214022913	977488	34	36.6667	FTMS - p ESI cv=34.00 d Full ms2 612.3302@hcd36.67 [70.0000-645.5968]
	2	53	24H-B2-X230412P00121R22843S23	-0.218576	LPC (Lyso phosphatidylcholine)	LPC 22:6	LPC 22:6	612.33											16402..20092	31.37..38.7	0	0	0	0	0	0	0							0.3											1214022913	1214022913	29;34		FTMS - p ESI cv=29.00 Full ms [400.0000-1400.0000];FTMS - p ESI cv=34.00 Full ms [400.0000-1400.0000]
	2	53	24H-B3-X230412P00121R22843S25	-0.166353	LPC (Lyso phosphatidylcholine)	LPC 22:6	LPC 22:6	612.329		327.23	552.31								20050	37.65	2	47.88	20567	0	6157	14410	0							-1.39		3.55	6.14								1327254255	78714.8	34	36.6667	FTMS - p ESI cv=34.00 d Full ms2 612.3292@hcd36.67 [70.0000-645.5958]
	2	53	24H-B3-X230412P00121R22843S25	-0.166353	LPC (Lyso phosphatidylcholine)	LPC 22:6	LPC 22:6	612.328		327.23	552.31								18238	34.07	2	19.39	14822	0	4757	10065	0							-4.11		5.79	5.59								1327254255	1.56637e+06	34	36.6667	FTMS - p ESI cv=34.00 d Full ms2 613.3304@hcd36.67 [70.0000-646.6170]
	2	53	24H-B3-X230412P00121R22843S25	-0.166353	LPC (Lyso phosphatidylcholine)	LPC 22:6	LPC 22:6	612.33	168.04	327.23	552.31	224.07							17308	32.25	4	61.69	343801	4725	106448	201201	31427							-0.87	-1.71	3.37	2.05	5.02							1327254255	2.03743e+06	29	36.6667	FTMS - p ESI cv=29.00 d Full ms2 612.3295@hcd36.67 [70.0000-645.5961]
	2	53	24H-B3-X230412P00121R22843S25	-0.166353	LPC (Lyso phosphatidylcholine)	LPC 22:6	LPC 22:6	612.329		327.23		224.07							17286	32.21	2	7.72	14040	0	6817	0	7223							-1.06		-0.54		3.65							1327254255	1.39668e+06	29	36.6667	FTMS - p ESI cv=29.00 d Full ms2 614.3404@hcd36.67 [70.0000-647.6472]
	2	53	24H-B3-X230412P00121R22843S25	-0.166353	LPC (Lyso phosphatidylcholine)	LPC 22:6	LPC 22:6	612.33	168.04	327.23	552.31	224.07							17280	32.2	4	66.34	515515	11231	157620	301052	45612							-0.21	-0.8	4.67	2.94	1.27							1327254255	5.7213e+06	34	36.6667	FTMS - p ESI cv=34.00 d Full ms2 612.3299@hcd36.67 [70.0000-645.5965]
	2	53	24H-B3-X230412P00121R22843S25	-0.166353	LPC (Lyso phosphatidylcholine)	LPC 22:6	LPC 22:6	612.33	168.04	327.23	552.31	224.07							17181	32.03	4	14.53	126270	12655	52397	20004	41214							-0.79	0.91	5.51	2.27	1.34							1327254255	8.37676e+06	34	36.6667	FTMS - p ESI cv=34.00 d Full ms2 614.3373@hcd36.67 [70.0000-647.6440]
	2	53	24H-B3-X230412P00121R22843S25	-0.166353	LPC (Lyso phosphatidylcholine)	LPC 22:6	LPC 22:6	612.329		327.23	552.31								16912	31.59	2	38.29	177366	0	103152	74214	0							-1.57		3.37	3.82								1327254255	2.13232e+06	29	36.6667	FTMS - p ESI cv=29.00 d Full ms2 611.3708@hcd36.67 [70.0000-644.6183]
	2	53	24H-B3-X230412P00121R22843S25	-0.166353	LPC (Lyso phosphatidylcholine)	LPC 22:6	LPC 22:6	612.33	168.04	327.23	552.31	224.07							16892	31.55	4	36.78	294623	6520	157647	126392	4064							0.28	-1.26	3.55	1.94	2.16							1327254255	1.8873e+06	29	36.6667	FTMS - p ESI cv=29.00 d Full ms2 612.3302@hcd36.67 [70.0000-645.5968]
	2	53	24H-B3-X230412P00121R22843S25	-0.166353	LPC (Lyso phosphatidylcholine)	LPC 22:6	LPC 22:6	612.33	168.04	327.23	552.31	224.07							16867	31.51	4	34.72	201434	3669	113864	79446	4455							-0.93	1.82	3.74	2.16	6.45							1327254255	2.36884e+06	34	36.6667	FTMS - p ESI cv=34.00 d Full ms2 612.3295@hcd36.67 [70.0000-645.5960]
	2	53	24H-B3-X230412P00121R22843S25	-0.166353	LPC (Lyso phosphatidylcholine)	LPC 22:6	LPC 22:6	612.33											16798..20313	31.38..38.18	0	0	0	0	0	0	0							0.43											1327254255	1327254255	29;34		FTMS - p ESI cv=29.00 Full ms [400.0000-1400.0000];FTMS - p ESI cv=34.00 Full ms [400.0000-1400.0000]
0	1	>54			LPC (Lyso phosphatidylcholine)	LPC 23:0	LPC 23:0	638.44	168.043	353.342	578.419	224.069								-0.98..51	18																										29;34
	2	54	24H-A1-X230413P00121R22867S08	-0.188963	LPC (Lyso phosphatidylcholine)	LPC 23:0	LPC 23:0	638.439		353.34	578.42								16066	30.39	2	29.81	21630	0	8391	13239	0							-1.43		-1.71	4.85								881688	189426	34	36.6667	FTMS - p ESI cv=34.00 d Full ms2 638.4387@hcd36.67 [70.0000-672.2274]
	2	54	24H-A1-X230413P00121R22867S08	-0.188963	LPC (Lyso phosphatidylcholine)	LPC 23:0	LPC 23:0	638.44		353.34	578.42								16055	30.37	2	30.58	37846	0	19517	18329	0							0.65		5.01	4.43								881688	97267	29	36.6667	FTMS - p ESI cv=29.00 d Full ms2 638.4400@hcd36.67 [70.0000-672.2288]
	2	54	24H-A1-X230413P00121R22867S08	-0.188963	LPC (Lyso phosphatidylcholine)	LPC 23:0	LPC 23:0	638.439											15968..16214	30.2..30.68	0	0	0	0	0	0	0							0.74											881688	881688	29;34		FTMS - p ESI cv=29.00 Full ms [400.0000-1400.0000];FTMS - p ESI cv=34.00 Full ms [400.0000-1400.0000]
	2	54	24H-A2-X230413P00121R22867S10	-0.763242	LPC (Lyso phosphatidylcholine)	LPC 23:0	LPC 23:0	638.439		353.34	578.42								16000	30.77	2	22.81	25907	0	10980	14927	0							-0.72		7.32	4.37								857226	179469	34	36.6667	FTMS - p ESI cv=34.00 d Full ms2 638.4387@hcd36.67 [70.0000-672.2275]
	2	54	24H-A2-X230413P00121R22867S10	-0.763242	LPC (Lyso phosphatidylcholine)	LPC 23:0	LPC 23:0	638.441		353.34	578.42								15988	30.75	2	39.31	42497	0	17850	24647	0							1.3		2.82	-3								857226	87452.2	29	36.6667	FTMS - p ESI cv=29.00 d Full ms2 638.4401@hcd36.67 [70.0000-672.2288]
	2	54	24H-A2-X230413P00121R22867S10	-0.763242	LPC (Lyso phosphatidylcholine)	LPC 23:0	LPC 23:0	638.44											4563..16111	8.68..30.99	0	0	0	0	0	0	0							0.2											857226	857226	29;34		FTMS - p ESI cv=29.00 Full ms [400.0000-1400.0000];FTMS - p ESI cv=34.00 Full ms [400.0000-1400.0000]
	2	54	24H-A3-X230413P00121R22867S12	0.102186	LPC (Lyso phosphatidylcholine)	LPC 23:0	LPC 23:0	638.439		353.34	578.42								16266	31	2	40.47	29245	0	13942	15303	0							-0.37		3	5.09								543847	188624	34	36.6667	FTMS - p ESI cv=34.00 d Full ms2 638.4395@hcd36.67 [70.0000-672.2283]
	2	54	24H-A3-X230413P00121R22867S12	0.102186	LPC (Lyso phosphatidylcholine)	LPC 23:0	LPC 23:0	638.438			578.42								16227	30.92	1	10.3	10211	0	0	10211	0							-2.47			2.35								543847	43382.8	29	36.6667	FTMS - p ESI cv=29.00 d Full ms2 638.4382@hcd36.67 [70.0000-672.2269]
	2	54	24H-A3-X230413P00121R22867S12	0.102186	LPC (Lyso phosphatidylcholine)	LPC 23:0	LPC 23:0	638.439											16137..16345	30.75..31.16	0	0	0	0	0	0	0							0.45											543847	543847	29;34		FTMS - p ESI cv=29.00 Full ms [400.0000-1400.0000];FTMS - p ESI cv=34.00 Full ms [400.0000-1400.0000]
	2	54	24H-A4-X230413P00121R22867S14	0.0781512	LPC (Lyso phosphatidylcholine)	LPC 23:0	LPC 23:0	638.44											1146..16014	2.07..30.77	0	0	0	0	0	0	0							-1.03											59385	59385	29;34		FTMS - p ESI cv=29.00 Full ms [400.0000-1400.0000];FTMS - p ESI cv=34.00 Full ms [400.0000-1400.0000]
	2	54	24H-A5-X230413P00121R22867S16	-0.299484	LPC (Lyso phosphatidylcholine)	LPC 23:0	LPC 23:0	638.44		353.34	578.42								16357	30.62	2	16.79	15501	0	6344	9157	0							0.92		0.81	6.34								622218	69303.3	29	36.6667	FTMS - p ESI cv=29.00 d Full ms2 638.4401@hcd36.67 [70.0000-672.2289]
	2	54	24H-A5-X230413P00121R22867S16	-0.299484	LPC (Lyso phosphatidylcholine)	LPC 23:0	LPC 23:0	638.439											1325..16477	2.44..30.86	0	0	0	0	0	0	0							0.56											622218	622218	29;34		FTMS - p ESI cv=29.00 Full ms [400.0000-1400.0000];FTMS - p ESI cv=34.00 Full ms [400.0000-1400.0000]
	2	54	24H-B1-X230412P00121R22843S21	-0.0193977	LPC (Lyso phosphatidylcholine)	LPC 23:0	LPC 23:0	638.44											16145..25625	30.37..49.29	0	0	0	0	0	0	0							0.09											248925	248925	29;34;39		FTMS - p ESI cv=29.00 Full ms [400.0000-1400.0000];FTMS - p ESI cv=34.00 Full ms [400.0000-1400.0000];FTMS - p ESI cv=39.00 Full ms [400.0000-1400.0000]
	2	54	24H-B2-X230412P00121R22843S23	-0.218576	LPC (Lyso phosphatidylcholine)	LPC 23:0	LPC 23:0	638.44		353.34	578.42								16023	30.62	2	24.94	24305	0	13851	10454	0							0.67		2.28	-0.28								768345	71715.5	29	36.6667	FTMS - p ESI cv=29.00 d Full ms2 638.4400@hcd36.67 [70.0000-672.2288]
	2	54	24H-B2-X230412P00121R22843S23	-0.218576	LPC (Lyso phosphatidylcholine)	LPC 23:0	LPC 23:0	638.44											6655..16179	12.49..30.93	0	0	0	0	0	0	0							0.05											768345	768345	29;34		FTMS - p ESI cv=29.00 Full ms [400.0000-1400.0000];FTMS - p ESI cv=34.00 Full ms [400.0000-1400.0000]
	2	54	24H-B3-X230412P00121R22843S25	-0.166353	LPC (Lyso phosphatidylcholine)	LPC 23:0	LPC 23:0	638.439		353.34	578.42								16473	30.75	2	46.8	43790	0	19363	24427	0							-1.13		6.11	1.98								707959	129767	29	36.6667	FTMS - p ESI cv=29.00 d Full ms2 638.4388@hcd36.67 [70.0000-672.2277]
	2	54	24H-B3-X230412P00121R22843S25	-0.166353	LPC (Lyso phosphatidylcholine)	LPC 23:0	LPC 23:0	638.439			578.42								16448	30.7	1	8.22	7439	0	0	7439	0							-1.21			-4.13								707959	185050	34	36.6667	FTMS - p ESI cv=34.00 d Full ms2 638.4388@hcd36.67 [70.0000-672.2276]
	2	54	24H-B3-X230412P00121R22843S25	-0.166353	LPC (Lyso phosphatidylcholine)	LPC 23:0	LPC 23:0	638.439											6481..16591	11.88..30.98	0	0	0	0	0	0	0							0.36											707959	707959	29;34		FTMS - p ESI cv=29.00 Full ms [400.0000-1400.0000];FTMS - p ESI cv=34.00 Full ms [400.0000-1400.0000]
0	1	>55			LPC (Lyso phosphatidylcholine)	LPC 24:0	LPC 24:0	652.455	168.043	367.357	592.434	224.069								-0.98..51	21																										29;34
	2	55	24H-A1-X230413P00121R22867S08	-0.188963	LPC (Lyso phosphatidylcholine)	LPC 24:0	LPC 24:0	652.457		367.36	592.43								15870	30.01	2	26.9	23307	0	14725	8582	0							3.07		4.96	-1.06								5104669	26135.2	29	36.6667	FTMS - p ESI cv=29.00 d Full ms2 652.4572@hcd36.67 [70.0000-686.5264]
	2	55	24H-A1-X230413P00121R22867S08	-0.188963	LPC (Lyso phosphatidylcholine)	LPC 24:0	LPC 24:0	652.455											15843..16174	29.96..30.6	0	0	0	0	0	0	0							0.97											5104669	5104669	29;34		FTMS - p ESI cv=29.00 Full ms [400.0000-1400.0000];FTMS - p ESI cv=34.00 Full ms [400.0000-1400.0000]
	2	55	24H-A2-X230413P00121R22867S10	-0.763242	LPC (Lyso phosphatidylcholine)	LPC 24:0	LPC 24:0	652.458		367.36	592.44	224.07							15912	30.6	3	56.55	131182	0	55823	68087	7272							4.55		1.71	1.57	2.41							5394125	115279	29	36.6667	FTMS - p ESI cv=29.00 d Full ms2 652.4578@hcd36.67 [70.0000-686.5270]
	2	55	24H-A2-X230413P00121R22867S10	-0.763242	LPC (Lyso phosphatidylcholine)	LPC 24:0	LPC 24:0	652.456		367.36	592.43								15888	30.55	2	24.98	23943	0	15118	8825	0							0.56		5.78	-5.53								5394125	43388.3	34	36.6667	FTMS - p ESI cv=34.00 d Full ms2 652.4552@hcd36.67 [70.0000-686.5243]
	2	55	24H-A2-X230413P00121R22867S10	-0.763242	LPC (Lyso phosphatidylcholine)	LPC 24:0	LPC 24:0	652.455											15792..16103	30.37..30.97	0	0	0	0	0	0	0							0.66											5394125	5394125	29;34		FTMS - p ESI cv=29.00 Full ms [400.0000-1400.0000];FTMS - p ESI cv=34.00 Full ms [400.0000-1400.0000]
	2	55	24H-A3-X230413P00121R22867S12	0.102186	LPC (Lyso phosphatidylcholine)	LPC 24:0	LPC 24:0	652.456		367.36	592.43								16087	30.65	2	31.82	34223	0	21924	12299	0							1.03		3	-0.63								3586461	74557.5	29	36.6667	FTMS - p ESI cv=29.00 d Full ms2 652.4561@hcd36.67 [70.0000-686.5252]
	2	55	24H-A3-X230413P00121R22867S12	0.102186	LPC (Lyso phosphatidylcholine)	LPC 24:0	LPC 24:0	652.455		367.36									16075	30.63	1	24.06	8371	0	8371	0	0							-0.09		8.49									3586461	48298.5	34	36.6667	FTMS - p ESI cv=34.00 d Full ms2 652.4553@hcd36.67 [70.0000-686.5245]
	2	55	24H-A3-X230413P00121R22867S12	0.102186	LPC (Lyso phosphatidylcholine)	LPC 24:0	LPC 24:0	652.455											16048..16303	30.57..31.07	0	0	0	0	0	0	0							0.3											3586461	3586461	29;34		FTMS - p ESI cv=29.00 Full ms [400.0000-1400.0000];FTMS - p ESI cv=34.00 Full ms [400.0000-1400.0000]
	2	55	24H-A4-X230413P00121R22867S14	0.0781512	LPC (Lyso phosphatidylcholine)	LPC 24:0	LPC 24:0	652.456		367.36	592.43								15865	30.47	2	21.01	15763	0	7581	8182	0							0.76		3.03	0								1000413	45103.1	29	36.6667	FTMS - p ESI cv=29.00 d Full ms2 652.4559@hcd36.67 [70.0000-686.5250]
	2	55	24H-A4-X230413P00121R22867S14	0.0781512	LPC (Lyso phosphatidylcholine)	LPC 24:0	LPC 24:0	652.455		367.36									15837	30.42	1	5.35	3862	0	3862	0	0							-0.2		4.94									1000413	15934.1	34	36.6667	FTMS - p ESI cv=34.00 d Full ms2 652.4553@hcd36.67 [70.0000-686.5244]
	2	55	24H-A4-X230413P00121R22867S14	0.0781512	LPC (Lyso phosphatidylcholine)	LPC 24:0	LPC 24:0	652.455											15698..16035	30.14..30.81	0	0	0	0	0	0	0							0.33											1000413	1000413	29;34		FTMS - p ESI cv=29.00 Full ms [400.0000-1400.0000];FTMS - p ESI cv=34.00 Full ms [400.0000-1400.0000]
	2	55	24H-A5-X230413P00121R22867S16	-0.299484	LPC (Lyso phosphatidylcholine)	LPC 24:0	LPC 24:0	652.454		367.36	592.43								16243	30.39	2	18.88	18943	0	10340	8603	0							-1.49		7.06	-4.45								5245849	49416.7	34	36.6667	FTMS - p ESI cv=34.00 d Full ms2 652.4542@hcd36.67 [70.0000-686.5233]
	2	55	24H-A5-X230413P00121R22867S16	-0.299484	LPC (Lyso phosphatidylcholine)	LPC 24:0	LPC 24:0	652.454		367.36	592.43								16204	30.31	2	33.56	18991	0	11455	7536	0							-2.14		8.89	-5.89								5245849	66219.1	29	36.6667	FTMS - p ESI cv=29.00 d Full ms2 652.4537@hcd36.67 [70.0000-686.5228]
	2	55	24H-A5-X230413P00121R22867S16	-0.299484	LPC (Lyso phosphatidylcholine)	LPC 24:0	LPC 24:0	652.455											788..16424	1.46..30.75	0	0	0	0	0	0	0							0.57											5245849	5245849	29;34		FTMS - p ESI cv=29.00 Full ms [400.0000-1400.0000];FTMS - p ESI cv=34.00 Full ms [400.0000-1400.0000]
	2	55	24H-B1-X230412P00121R22843S21	-0.0193977	LPC (Lyso phosphatidylcholine)	LPC 24:0	LPC 24:0	652.455		367.36	592.43								16146	30.37	2	19.77	12400	0	4522	7878	0							-0.57		-5.51	-0.51								1623817	39239.9	34	36.6667	FTMS - p ESI cv=34.00 d Full ms2 651.4453@hcd36.67 [70.0000-685.4941]
	2	55	24H-B1-X230412P00121R22843S21	-0.0193977	LPC (Lyso phosphatidylcholine)	LPC 24:0	LPC 24:0	652.454		367.36	592.43								16085	30.25	2	25.64	12233	0	7558	4675	0							-1.62		5.7	-8.75								1623817	35227.4	29	36.6667	FTMS - p ESI cv=29.00 d Full ms2 652.4543@hcd36.67 [70.0000-686.5234]
	2	55	24H-B1-X230412P00121R22843S21	-0.0193977	LPC (Lyso phosphatidylcholine)	LPC 24:0	LPC 24:0	652.455											16007..16270	30.1..30.63	0	0	0	0	0	0	0							0.72											1623817	1623817	29;34		FTMS - p ESI cv=29.00 Full ms [400.0000-1400.0000];FTMS - p ESI cv=34.00 Full ms [400.0000-1400.0000]
	2	55	24H-B2-X230412P00121R22843S23	-0.218576	LPC (Lyso phosphatidylcholine)	LPC 24:0	LPC 24:0	652.454		367.36									15806	30.19	1	7.49	6186	0	6186	0	0							-2.74		7.89									4876799	29384.1	29	36.6667	FTMS - p ESI cv=29.00 d Full ms2 652.4534@hcd36.67 [70.0000-686.5225]
	2	55	24H-B2-X230412P00121R22843S23	-0.218576	LPC (Lyso phosphatidylcholine)	LPC 24:0	LPC 24:0	652.455											15766..16172	30.11..30.91	0	0	0	0	0	0	0							0.6											4876799	4876799	29;34		FTMS - p ESI cv=29.00 Full ms [400.0000-1400.0000];FTMS - p ESI cv=34.00 Full ms [400.0000-1400.0000]
	2	55	24H-B3-X230412P00121R22843S25	-0.166353	LPC (Lyso phosphatidylcholine)	LPC 24:0	LPC 24:0	652.455		367.36	592.44	224.07							16389	30.58	3	56.62	77183	0	28804	44627	3752							0.06		1.86	2.41	6.11							5504261	135476	34	36.6667	FTMS - p ESI cv=34.00 d Full ms2 652.4553@hcd36.67 [70.0000-686.5244]
	2	55	24H-B3-X230412P00121R22843S25	-0.166353	LPC (Lyso phosphatidylcholine)	LPC 24:0	LPC 24:0	652.455											15547..16573	28.97..30.94	0	0	0	0	0	0	0							0.44											5504261	5504261	29;34		FTMS - p ESI cv=29.00 Full ms [400.0000-1400.0000];FTMS - p ESI cv=34.00 Full ms [400.0000-1400.0000]
0	1	>56			LPC (Lyso phosphatidylcholine)	LPC 24:1	LPC 24:1	650.44	168.043	365.342	590.419	224.069								-0.98..51	15																										29;34
	2	56	24H-A1-X230413P00121R22867S08	-0.188963	LPC (Lyso phosphatidylcholine)	LPC 24:1	LPC 24:1	650.439		365.34	590.42								16057	30.37	2	34.79	34427	0	13941	20486	0							-1.19		6.19	4.55								991731	51175.7	29	36.6667	FTMS - p ESI cv=29.00 d Full ms2 650.4388@hcd36.67 [70.0000-684.4676]
	2	56	24H-A1-X230413P00121R22867S08	-0.188963	LPC (Lyso phosphatidylcholine)	LPC 24:1	LPC 24:1	650.442		365.34	590.42								16038	30.34	2	16.07	15636	0	6366	9270	0							3.79		3.1	0.31								991731	27823.1	34	36.6667	FTMS - p ESI cv=34.00 d Full ms2 650.4420@hcd36.67 [70.0000-684.4709]
	2	56	24H-A1-X230413P00121R22867S08	-0.188963	LPC (Lyso phosphatidylcholine)	LPC 24:1	LPC 24:1	650.441											15927..16226	30.12..30.71	0	0	0	0	0	0	0							-1.45											991731	991731	29;34		FTMS - p ESI cv=29.00 Full ms [400.0000-1400.0000];FTMS - p ESI cv=34.00 Full ms [400.0000-1400.0000]
	2	56	24H-A2-X230413P00121R22867S10	-0.763242	LPC (Lyso phosphatidylcholine)	LPC 24:1	LPC 24:1	650.441		365.34	590.42	224.07							16083	30.94	3	45.3	58649	0	23378	30575	4696							1.83		3.42	4.51	-2.07							844154	254199	34	36.6667	FTMS - p ESI cv=34.00 d Full ms2 650.4404@hcd36.67 [70.0000-684.4692]
	2	56	24H-A2-X230413P00121R22867S10	-0.763242	LPC (Lyso phosphatidylcholine)	LPC 24:1	LPC 24:1	650.441											15920..16111	30.61..30.99	0	0	0	0	0	0	0							-2.27											844154	844154	29;34		FTMS - p ESI cv=29.00 Full ms [400.0000-1400.0000];FTMS - p ESI cv=34.00 Full ms [400.0000-1400.0000]
	2	56	24H-A3-X230413P00121R22867S12	0.102186	LPC (Lyso phosphatidylcholine)	LPC 24:1	LPC 24:1	650.441											2617..16386	4.82..31.24	0	0	0	0	0	0	0							-1.6											336083	336083	29;34		FTMS - p ESI cv=29.00 Full ms [400.0000-1400.0000];FTMS - p ESI cv=34.00 Full ms [400.0000-1400.0000]
	2	56	24H-A4-X230413P00121R22867S14	0.0781512	LPC (Lyso phosphatidylcholine)	LPC 24:1	LPC 24:1	650.44											15898..16104	30.54..30.95	0	0	0	0	0	0	0							0.14											99868	99868	34		FTMS - p ESI cv=34.00 Full ms [400.0000-1400.0000]
	2	56	24H-A5-X230413P00121R22867S16	-0.299484	LPC (Lyso phosphatidylcholine)	LPC 24:1	LPC 24:1	650.438		365.34	590.42								16426	30.76	2	20.86	22951	0	9573	13378	0							-2.67		5.38	5.7								761305	79856.3	29	36.6667	FTMS - p ESI cv=29.00 d Full ms2 650.4377@hcd36.67 [70.0000-684.4665]
	2	56	24H-A5-X230413P00121R22867S16	-0.299484	LPC (Lyso phosphatidylcholine)	LPC 24:1	LPC 24:1	650.44			590.42								16412	30.73	1	8.91	5469	0	0	5469	0							0			-1.94								761305	283555	29	36.6667	FTMS - p ESI cv=29.00 d Full ms2 651.4436@hcd36.67 [70.0000-685.4925]
	2	56	24H-A5-X230413P00121R22867S16	-0.299484	LPC (Lyso phosphatidylcholine)	LPC 24:1	LPC 24:1	650.44											2062..16492	3.8..30.89	0	0	0	0	0	0	0							-0.07											761305	761305	29;34		FTMS - p ESI cv=29.00 Full ms [400.0000-1400.0000];FTMS - p ESI cv=34.00 Full ms [400.0000-1400.0000]
	2	56	24H-B1-X230412P00121R22843S21	-0.0193977	LPC (Lyso phosphatidylcholine)	LPC 24:1	LPC 24:1	650.442		365.34									16254	30.6	1	5.19	5394	0	5394	0	0							4.02		3.18									262101	39853.6	29	36.6667	FTMS - p ESI cv=29.00 d Full ms2 650.4423@hcd36.67 [70.0000-684.4711]
	2	56	24H-B1-X230412P00121R22843S21	-0.0193977	LPC (Lyso phosphatidylcholine)	LPC 24:1	LPC 24:1	650.441											16127..16359	30.33..30.81	0	0	0	0	0	0	0							-1.95											262101	262101	29;34		FTMS - p ESI cv=29.00 Full ms [400.0000-1400.0000];FTMS - p ESI cv=34.00 Full ms [400.0000-1400.0000]
	2	56	24H-B2-X230412P00121R22843S23	-0.218576	LPC (Lyso phosphatidylcholine)	LPC 24:1	LPC 24:1	650.441											15905..16209	30.39..30.99	0	0	0	0	0	0	0							-1.71											1055728	1055728	29;34		FTMS - p ESI cv=29.00 Full ms [400.0000-1400.0000];FTMS - p ESI cv=34.00 Full ms [400.0000-1400.0000]
	2	56	24H-B3-X230412P00121R22843S25	-0.166353	LPC (Lyso phosphatidylcholine)	LPC 24:1	LPC 24:1	650.441		365.34	590.42								16475	30.75	2	42.19	48089	0	20536	27553	0							2.52		5.5	0.91								702035	71134.6	29	36.6667	FTMS - p ESI cv=29.00 d Full ms2 650.4412@hcd36.67 [70.0000-684.4700]
	2	56	24H-B3-X230412P00121R22843S25	-0.166353	LPC (Lyso phosphatidylcholine)	LPC 24:1	LPC 24:1	650.441											16342..16600	30.48..30.99	0	0	0	0	0	0	0							-1.7											702035	702035	29;34		FTMS - p ESI cv=29.00 Full ms [400.0000-1400.0000];FTMS - p ESI cv=34.00 Full ms [400.0000-1400.0000]
0	1	>57			LPC (Lyso phosphatidylcholine)	LPC 24:2	LPC 24:2	648.424	168.043	363.326	588.403	224.069								-0.98..51	12																										29;34
	2	57	24H-A1-X230413P00121R22867S08	-0.188963	LPC (Lyso phosphatidylcholine)	LPC 24:2	LPC 24:2	648.426		363.33	588.41								16183	30.62	2	16.77	10202	0	4760	5442	0							3.06		-0.02	5.65								138828	28260.3	29	36.6667	FTMS - p ESI cv=29.00 d Full ms2 648.4259@hcd36.67 [70.0000-682.4144]
	2	57	24H-A1-X230413P00121R22867S08	-0.188963	LPC (Lyso phosphatidylcholine)	LPC 24:2	LPC 24:2	648.424											16128..16257	30.51..30.76	0	0	0	0	0	0	0							-0.61											138828	138828	29;34		FTMS - p ESI cv=29.00 Full ms [400.0000-1400.0000];FTMS - p ESI cv=34.00 Full ms [400.0000-1400.0000]
	2	57	24H-A2-X230413P00121R22867S10	-0.763242	LPC (Lyso phosphatidylcholine)	LPC 24:2	LPC 24:2	648.424			588.4								16087	30.94	1	3.82	4591	0	0	4591	0							0.22			0								88932	23692.8	34	36.6667	FTMS - p ESI cv=34.00 d Full ms2 648.4237@hcd36.67 [70.0000-682.4122]
	2	57	24H-A2-X230413P00121R22867S10	-0.763242	LPC (Lyso phosphatidylcholine)	LPC 24:2	LPC 24:2	648.425											1998..16143	3.69..31.05	0	0	0	0	0	0	0							-1.01											88932	88932	34		FTMS - p ESI cv=34.00 Full ms [400.0000-1400.0000]
	2	57	24H-A3-X230413P00121R22867S12	0.102186	LPC (Lyso phosphatidylcholine)	LPC 24:2	LPC 24:2	648.425											16265..16386	31..31.24	0	0	0	0	0	0	0							-1.06											45584	45584	29;34		FTMS - p ESI cv=29.00 Full ms [400.0000-1400.0000];FTMS - p ESI cv=34.00 Full ms [400.0000-1400.0000]
	2	57	24H-A4-X230413P00121R22867S14	0.0781512	LPC (Lyso phosphatidylcholine)	LPC 24:2	LPC 24:2	648.424											16092..16092	30.93..30.93	0	0	0	0	0	0	0							0.41											2326	2326	34		FTMS - p ESI cv=34.00 Full ms [400.0000-1400.0000]
	2	57	24H-A5-X230413P00121R22867S16	-0.299484	LPC (Lyso phosphatidylcholine)	LPC 24:2	LPC 24:2	648.425											16400..16492	30.71..30.89	0	0	0	0	0	0	0							-1.18											50921	50921	34		FTMS - p ESI cv=34.00 Full ms [400.0000-1400.0000]
	2	57	24H-B1-X230412P00121R22843S21	-0.0193977	LPC (Lyso phosphatidylcholine)	LPC 24:2	LPC 24:2	648.424											16234..16375	30.56..30.84	0	0	0	0	0	0	0							0.13											43130	43130	34		FTMS - p ESI cv=34.00 Full ms [400.0000-1400.0000]
	2	57	24H-B2-X230412P00121R22843S23	-0.218576	LPC (Lyso phosphatidylcholine)	LPC 24:2	LPC 24:2	648.425		363.33	588.4								16205	30.98	2	19.4	11607	0	6806	4801	0							2.03		2.77	0.59								329538	49930.2	29	36.6667	FTMS - p ESI cv=29.00 d Full ms2 648.4252@hcd36.67 [70.0000-682.4137]
	2	57	24H-B2-X230412P00121R22843S23	-0.218576	LPC (Lyso phosphatidylcholine)	LPC 24:2	LPC 24:2	648.424											15997..16237	30.57..31.04	0	0	0	0	0	0	0							-0.21											329538	329538	29;34		FTMS - p ESI cv=29.00 Full ms [400.0000-1400.0000];FTMS - p ESI cv=34.00 Full ms [400.0000-1400.0000]
	2	57	24H-B3-X230412P00121R22843S25	-0.166353	LPC (Lyso phosphatidylcholine)	LPC 24:2	LPC 24:2	648.426			588.4								16623	31.04	1	26.26	6079	0	0	6079	0							3.13			-0.28								189291	53013.2	29	36.6667	FTMS - p ESI cv=29.00 d Full ms2 648.4260@hcd36.67 [70.0000-682.4145]
	2	57	24H-B3-X230412P00121R22843S25	-0.166353	LPC (Lyso phosphatidylcholine)	LPC 24:2	LPC 24:2	648.424											8138..16624	14.95..31.04	0	0	0	0	0	0	0							-0.51											189291	189291	29;34;39		FTMS - p ESI cv=29.00 Full ms [400.0000-1400.0000];FTMS - p ESI cv=34.00 Full ms [400.0000-1400.0000];FTMS - p ESI cv=39.00 Full ms [400.0000-1400.0000]
0	1	>58			LPC (Lyso phosphatidylcholine)	LPC 24:4	LPC 24:4	644.393	168.043	359.295	584.372	224.069								-0.98..51	6																										29;34
	2	58	24H-A1-X230413P00121R22867S08	-0.188963	LPC (Lyso phosphatidylcholine)	LPC 24:4	LPC 24:4	644.391											16160..16311	30.58..30.87	0	0	0	0	0	0	0							2.56											65529	65529	29;34		FTMS - p ESI cv=29.00 Full ms [400.0000-1400.0000];FTMS - p ESI cv=34.00 Full ms [400.0000-1400.0000]
	2	58	24H-A2-X230413P00121R22867S10	-0.763242	LPC (Lyso phosphatidylcholine)	LPC 24:4	LPC 24:4	644.393											14882..16111	28.58..30.99	0	0	0	0	0	0	0							-1.05											5448	5448	34;39		FTMS - p ESI cv=34.00 Full ms [400.0000-1400.0000];FTMS - p ESI cv=39.00 Full ms [400.0000-1400.0000]
	2	58	24H-A3-X230413P00121R22867S12	0.102186	LPC (Lyso phosphatidylcholine)	LPC 24:4	LPC 24:4	644.392											16459..16459	31.38..31.38	0	0	0	0	0	0	0							1.78											17656	17656	34		FTMS - p ESI cv=34.00 Full ms [400.0000-1400.0000]
	2	58	24H-B1-X230412P00121R22843S21	-0.0193977	LPC (Lyso phosphatidylcholine)	LPC 24:4	LPC 24:4	644.393											7602..16472	13.96..31.04	0	0	0	0	0	0	0							-0.23											90754	90754	34;39		FTMS - p ESI cv=34.00 Full ms [400.0000-1400.0000];FTMS - p ESI cv=39.00 Full ms [400.0000-1400.0000]
	2	58	24H-B2-X230412P00121R22843S23	-0.218576	LPC (Lyso phosphatidylcholine)	LPC 24:4	LPC 24:4	644.393											16123..16316	30.82..31.2	0	0	0	0	0	0	0							0.32											310212	310212	29;34		FTMS - p ESI cv=29.00 Full ms [400.0000-1400.0000];FTMS - p ESI cv=34.00 Full ms [400.0000-1400.0000]
	2	58	24H-B3-X230412P00121R22843S25	-0.166353	LPC (Lyso phosphatidylcholine)	LPC 24:4	LPC 24:4	644.391											195..16734	0.35..31.26	0	0	0	0	0	0	0							3.11											151238	151238	34;39		FTMS - p ESI cv=34.00 Full ms [400.0000-1400.0000];FTMS - p ESI cv=39.00 Full ms [400.0000-1400.0000]
0	1	>59			LPC (Lyso phosphatidylcholine)	LPC 25:0	LPC 25:0	666.471	168.043	381.373	606.45	224.069								-0.98..51	10																										29;34
	2	59	24H-A1-X230413P00121R22867S08	-0.188963	LPC (Lyso phosphatidylcholine)	LPC 25:0	LPC 25:0	666.47			606.45								15993	30.25	1	20.36	13400	0	0	13400	0							-0.82			6.06								116963	36523.5	29	36.6667	FTMS - p ESI cv=29.00 d Full ms2 666.4703@hcd36.67 [70.0000-700.8197]
	2	59	24H-A1-X230413P00121R22867S08	-0.188963	LPC (Lyso phosphatidylcholine)	LPC 25:0	LPC 25:0	666.471											15927..16051	30.12..30.36	0	0	0	0	0	0	0							-0.49											116963	116963	29		FTMS - p ESI cv=29.00 Full ms [400.0000-1400.0000]
	2	59	24H-A2-X230413P00121R22867S10	-0.763242	LPC (Lyso phosphatidylcholine)	LPC 25:0	LPC 25:0	666.469											15907..15907	30.59..30.59	0	0	0	0	0	0	0							2.7											37968	37968	29		FTMS - p ESI cv=29.00 Full ms [400.0000-1400.0000]
	2	59	24H-A3-X230413P00121R22867S12	0.102186	LPC (Lyso phosphatidylcholine)	LPC 25:0	LPC 25:0	666.469			606.45								16165	30.8	1	9.11	5802	0	0	5802	0							-2.48			5.77								79295	32188.3	29	36.6667	FTMS - p ESI cv=29.00 d Full ms2 666.4694@hcd36.67 [70.0000-700.8188]
	2	59	24H-A3-X230413P00121R22867S12	0.102186	LPC (Lyso phosphatidylcholine)	LPC 25:0	LPC 25:0	666.47											1300..16191	2.4..30.86	0	0	0	0	0	0	0							0.98											79295	79295	29;34		FTMS - p ESI cv=29.00 Full ms [400.0000-1400.0000];FTMS - p ESI cv=34.00 Full ms [400.0000-1400.0000]
	2	59	24H-A5-X230413P00121R22867S16	-0.299484	LPC (Lyso phosphatidylcholine)	LPC 25:0	LPC 25:0	666.472											16251..16282	30.4..30.47	0	0	0	0	0	0	0							-1.54											67463	67463	29		FTMS - p ESI cv=29.00 Full ms [400.0000-1400.0000]
	2	59	24H-B1-X230412P00121R22843S21	-0.0193977	LPC (Lyso phosphatidylcholine)	LPC 25:0	LPC 25:0	666.474											17141..17141	32.28..32.28	0	0	0	0	0	0	0							-4.88											1554	1554	34		FTMS - p ESI cv=34.00 Full ms [400.0000-1400.0000]
	2	59	24H-B2-X230412P00121R22843S23	-0.218576	LPC (Lyso phosphatidylcholine)	LPC 25:0	LPC 25:0	666.468		381.37	606.45								15965	30.51	2	30.94	17399	0	8370	9029	0							-4.25		-0.74	1.36								145881	53073.8	29	36.6667	FTMS - p ESI cv=29.00 d Full ms2 666.4680@hcd36.67 [70.0000-700.8174]
	2	59	24H-B2-X230412P00121R22843S23	-0.218576	LPC (Lyso phosphatidylcholine)	LPC 25:0	LPC 25:0	666.471											15905..15987	30.39..30.55	0	0	0	0	0	0	0							0.63											145881	145881	29;34		FTMS - p ESI cv=29.00 Full ms [400.0000-1400.0000];FTMS - p ESI cv=34.00 Full ms [400.0000-1400.0000]
	2	59	24H-B3-X230412P00121R22843S25	-0.166353	LPC (Lyso phosphatidylcholine)	LPC 25:0	LPC 25:0	666.471											16309..16399	30.42..30.6	0	0	0	0	0	0	0							0.33											185295	185295	29		FTMS - p ESI cv=29.00 Full ms [400.0000-1400.0000]
0	1	>60			LPC (Lyso phosphatidylcholine)	LPC 26:0	LPC 26:0	680.487	168.043	395.389	620.466	224.069								-0.98..51	11																										29;34
	2	60	24H-A1-X230413P00121R22867S08	-0.188963	LPC (Lyso phosphatidylcholine)	LPC 26:0	LPC 26:0	680.486		395.39									15931	30.13	1	3.81	5916	0	5916	0	0							-1.65		3.77									212130	294697	29	36.6667	FTMS - p ESI cv=29.00 d Full ms2 680.4854@hcd36.67 [70.0000-715.1151]
	2	60	24H-A1-X230413P00121R22867S08	-0.188963	LPC (Lyso phosphatidylcholine)	LPC 26:0	LPC 26:0	680.485											15879..16034	30.03..30.33	0	0	0	0	0	0	0							2.45											212130	212130	29;34		FTMS - p ESI cv=29.00 Full ms [400.0000-1400.0000];FTMS - p ESI cv=34.00 Full ms [400.0000-1400.0000]
	2	60	24H-A2-X230413P00121R22867S10	-0.763242	LPC (Lyso phosphatidylcholine)	LPC 26:0	LPC 26:0	680.486		395.39									15916	30.61	1	3.59	6255	0	6255	0	0							-0.71		0.41									142014	448196	29	36.6667	FTMS - p ESI cv=29.00 d Full ms2 680.4857@hcd36.67 [70.0000-715.1154]
	2	60	24H-A2-X230413P00121R22867S10	-0.763242	LPC (Lyso phosphatidylcholine)	LPC 26:0	LPC 26:0	680.486											2585..15907	4.77..30.59	0	0	0	0	0	0	0							0.92											142014	142014	29		FTMS - p ESI cv=29.00 Full ms [400.0000-1400.0000]
	2	60	24H-A3-X230413P00121R22867S12	0.102186	LPC (Lyso phosphatidylcholine)	LPC 26:0	LPC 26:0	680.485											16063..16234	30.6..30.94	0	0	0	0	0	0	0							2.39											157693	157693	29;34		FTMS - p ESI cv=29.00 Full ms [400.0000-1400.0000];FTMS - p ESI cv=34.00 Full ms [400.0000-1400.0000]
	2	60	24H-A4-X230413P00121R22867S14	0.0781512	LPC (Lyso phosphatidylcholine)	LPC 26:0	LPC 26:0	680.485											1733..15984	3.14..30.71	0	0	0	0	0	0	0							2.48											12640	12640	29		FTMS - p ESI cv=29.00 Full ms [400.0000-1400.0000]
	2	60	24H-A5-X230413P00121R22867S16	-0.299484	LPC (Lyso phosphatidylcholine)	LPC 26:0	LPC 26:0	680.485											1697..16324	3.13..30.55	0	0	0	0	0	0	0							2.29											189733	189733	29;34		FTMS - p ESI cv=29.00 Full ms [400.0000-1400.0000];FTMS - p ESI cv=34.00 Full ms [400.0000-1400.0000]
	2	60	24H-B1-X230412P00121R22843S21	-0.0193977	LPC (Lyso phosphatidylcholine)	LPC 26:0	LPC 26:0	680.488											11976..11976	22.27..22.27	0	0	0	0	0	0	0							-1.43											15317	15317	29		FTMS - p ESI cv=29.00 Full ms [400.0000-1400.0000]
	2	60	24H-B2-X230412P00121R22843S23	-0.218576	LPC (Lyso phosphatidylcholine)	LPC 26:0	LPC 26:0	680.486											15708..15968	30..30.51	0	0	0	0	0	0	0							1.41											310768	310768	29;34		FTMS - p ESI cv=29.00 Full ms [400.0000-1400.0000];FTMS - p ESI cv=34.00 Full ms [400.0000-1400.0000]
	2	60	24H-B3-X230412P00121R22843S25	-0.166353	LPC (Lyso phosphatidylcholine)	LPC 26:0	LPC 26:0	680.485		395.39									16302	30.4	1	6.52	9947	0	9947	0	0							-2.2		1.97									258690	298803	29	36.6667	FTMS - p ESI cv=29.00 d Full ms2 680.4850@hcd36.67 [70.0000-715.1147]
	2	60	24H-B3-X230412P00121R22843S25	-0.166353	LPC (Lyso phosphatidylcholine)	LPC 26:0	LPC 26:0	680.486											16246..16348	30.29..30.5	0	0	0	0	0	0	0							0.72											258690	258690	29		FTMS - p ESI cv=29.00 Full ms [400.0000-1400.0000]
0	1	>61			LPC (Lyso phosphatidylcholine)	LPC 26:1	LPC 26:1	678.471	168.043	393.373	618.45	224.069								-0.98..51	8																										29;34
	2	61	24H-A1-X230413P00121R22867S08	-0.188963	LPC (Lyso phosphatidylcholine)	LPC 26:1	LPC 26:1	678.47											16000..16064	30.26..30.39	0	0	0	0	0	0	0							1.29											18640	18640	34		FTMS - p ESI cv=34.00 Full ms [400.0000-1400.0000]
	2	61	24H-A2-X230413P00121R22867S10	-0.763242	LPC (Lyso phosphatidylcholine)	LPC 26:1	LPC 26:1	678.47											15998..15998	30.77..30.77	0	0	0	0	0	0	0							1.11											8580	8580	34		FTMS - p ESI cv=34.00 Full ms [400.0000-1400.0000]
	2	61	24H-A3-X230413P00121R22867S12	0.102186	LPC (Lyso phosphatidylcholine)	LPC 26:1	LPC 26:1	678.47											16137..16265	30.75..31	0	0	0	0	0	0	0							0.86											48457	48457	29;34		FTMS - p ESI cv=29.00 Full ms [400.0000-1400.0000];FTMS - p ESI cv=34.00 Full ms [400.0000-1400.0000]
	2	61	24H-A4-X230413P00121R22867S14	0.0781512	LPC (Lyso phosphatidylcholine)	LPC 26:1	LPC 26:1	678.474											15850..15850	30.44..30.44	0	0	0	0	0	0	0							-3.71											1893	1893	34		FTMS - p ESI cv=34.00 Full ms [400.0000-1400.0000]
	2	61	24H-A5-X230413P00121R22867S16	-0.299484	LPC (Lyso phosphatidylcholine)	LPC 26:1	LPC 26:1	678.47											16272..16336	30.45..30.58	0	0	0	0	0	0	0							0.96											40729	40729	34		FTMS - p ESI cv=34.00 Full ms [400.0000-1400.0000]
	2	61	24H-B1-X230412P00121R22843S21	-0.0193977	LPC (Lyso phosphatidylcholine)	LPC 26:1	LPC 26:1	678.471											16145..16188	30.37..30.46	0	0	0	0	0	0	0							-0.41											4361	4361	34		FTMS - p ESI cv=34.00 Full ms [400.0000-1400.0000]
	2	61	24H-B2-X230412P00121R22843S23	-0.218576	LPC (Lyso phosphatidylcholine)	LPC 26:1	LPC 26:1	678.472											15925..16029	30.42..30.63	0	0	0	0	0	0	0							-1.51											136351	136351	29;34		FTMS - p ESI cv=29.00 Full ms [400.0000-1400.0000];FTMS - p ESI cv=34.00 Full ms [400.0000-1400.0000]
	2	61	24H-B3-X230412P00121R22843S25	-0.166353	LPC (Lyso phosphatidylcholine)	LPC 26:1	LPC 26:1	678.472											2301..16385	4.02..30.57	0	0	0	0	0	0	0							-2.12											32485	32485	29;39		FTMS - p ESI cv=29.00 Full ms [400.0000-1400.0000];FTMS - p ESI cv=39.00 Full ms [400.0000-1400.0000]
0	1	>62			LPC (Lyso phosphatidylcholine)	LPC 26:2	LPC 26:2	676.455	168.043	391.357	616.434	224.069								-0.98..51	4																										29;34
	2	62	24H-A1-X230413P00121R22867S08	-0.188963	LPC (Lyso phosphatidylcholine)	LPC 26:2	LPC 26:2	676.457											16064..16094	30.39..30.45	0	0	0	0	0	0	0							-2.83											6452	6452	34		FTMS - p ESI cv=34.00 Full ms [400.0000-1400.0000]
	2	62	24H-A2-X230413P00121R22867S10	-0.763242	LPC (Lyso phosphatidylcholine)	LPC 26:2	LPC 26:2	676.456											3952..16020	7.49..30.81	0	0	0	0	0	0	0							-1.26											11452	11452	34;39		FTMS - p ESI cv=34.00 Full ms [400.0000-1400.0000];FTMS - p ESI cv=39.00 Full ms [400.0000-1400.0000]
	2	62	24H-A5-X230413P00121R22867S16	-0.299484	LPC (Lyso phosphatidylcholine)	LPC 26:2	LPC 26:2	676.458											16359..16359	30.62..30.62	0	0	0	0	0	0	0							-3.96											3849	3849	34		FTMS - p ESI cv=34.00 Full ms [400.0000-1400.0000]
	2	62	24H-B2-X230412P00121R22843S23	-0.218576	LPC (Lyso phosphatidylcholine)	LPC 26:2	LPC 26:2	676.458											16029..16029	30.63..30.63	0	0	0	0	0	0	0							-4.24											2008	2008	34		FTMS - p ESI cv=34.00 Full ms [400.0000-1400.0000]
0	1	>63			LPC (Lyso phosphatidylcholine)	LPC 26:4	LPC 26:4	672.424	168.043	387.326	612.403	224.069								-0.98..51	2																										29;34
	2	63	24H-A3-X230413P00121R22867S12	0.102186	LPC (Lyso phosphatidylcholine)	LPC 26:4	LPC 26:4	672.422											3978..4096	7.48..7.71	0	0	0	0	0	0	0							2.66											1219	1219	29;39		FTMS - p ESI cv=29.00 Full ms [400.0000-1400.0000];FTMS - p ESI cv=39.00 Full ms [400.0000-1400.0000]
	2	63	24H-B2-X230412P00121R22843S23	-0.218576	LPC (Lyso phosphatidylcholine)	LPC 26:4	LPC 26:4	672.423											6518..7229	12.22..13.58	0	0	0	0	0	0	0							1.77											8224	8224	29;39		FTMS - p ESI cv=29.00 Full ms [400.0000-1400.0000];FTMS - p ESI cv=39.00 Full ms [400.0000-1400.0000]
0	1	>64			LPC (Lyso phosphatidylcholine)	LPC 27:0	LPC 27:0	694.502	168.043	409.404	634.481	224.069								-0.98..51	6																										29;34
	2	64	24H-A1-X230413P00121R22867S08	-0.188963	LPC (Lyso phosphatidylcholine)	LPC 27:0	LPC 27:0	694.505											15904..15904	30.08..30.08	0	0	0	0	0	0	0							-4.26											18338	18338	29		FTMS - p ESI cv=29.00 Full ms [400.0000-1400.0000]
	2	64	24H-A2-X230413P00121R22867S10	-0.763242	LPC (Lyso phosphatidylcholine)	LPC 27:0	LPC 27:0	694.505											14640..15860	28.1..30.5	0	0	0	0	0	0	0							-3.63											70136	70136	34		FTMS - p ESI cv=34.00 Full ms [400.0000-1400.0000]
	2	64	24H-A3-X230413P00121R22867S12	0.102186	LPC (Lyso phosphatidylcholine)	LPC 27:0	LPC 27:0	694.505											15955..16019	30.39..30.52	0	0	0	0	0	0	0							-4.18											46604	46604	29;34		FTMS - p ESI cv=29.00 Full ms [400.0000-1400.0000];FTMS - p ESI cv=34.00 Full ms [400.0000-1400.0000]
	2	64	24H-A5-X230413P00121R22867S16	-0.299484	LPC (Lyso phosphatidylcholine)	LPC 27:0	LPC 27:0	694.505											16125..16125	30.16..30.16	0	0	0	0	0	0	0							-4.19											18366	18366	29		FTMS - p ESI cv=29.00 Full ms [400.0000-1400.0000]
	2	64	24H-B2-X230412P00121R22843S23	-0.218576	LPC (Lyso phosphatidylcholine)	LPC 27:0	LPC 27:0	694.505											15804..15821	30.19..30.22	0	0	0	0	0	0	0							-4.37											26406	26406	29		FTMS - p ESI cv=29.00 Full ms [400.0000-1400.0000]
	2	64	24H-B3-X230412P00121R22843S25	-0.166353	LPC (Lyso phosphatidylcholine)	LPC 27:0	LPC 27:0	694.504											6498..16246	11.91..30.29	0	0	0	0	0	0	0							-2											52453	52453	29;34;39		FTMS - p ESI cv=29.00 Full ms [400.0000-1400.0000];FTMS - p ESI cv=34.00 Full ms [400.0000-1400.0000];FTMS - p ESI cv=39.00 Full ms [400.0000-1400.0000]
0	1	>77			LPE (Lyso phosphatidylethanolamine)	LPE 13:0	LPE 13:0	410.231	140.012	213.185	214.048	196.038	349.178	196.038						-0.98..51	7																										34;39
	2	77	24H-A2-X230413P00121R22867S10	-0.763242	LPE (Lyso phosphatidylethanolamine)	LPE 13:0	LPE 13:0	410.231											15125..15267	29.06..29.35	0	0	0	0	0	0	0	0	0					-0.52											10892	10892	39		FTMS - p ESI cv=39.00 Full ms [400.0000-1400.0000]
	2	77	24H-A3-X230413P00121R22867S12	0.102186	LPE (Lyso phosphatidylethanolamine)	LPE 13:0	LPE 13:0	410.23											15322..22364	29.15..43.25	0	0	0	0	0	0	0	0	0					1.08											4772	4772	34;39		FTMS - p ESI cv=34.00 Full ms [400.0000-1400.0000];FTMS - p ESI cv=39.00 Full ms [400.0000-1400.0000]
	2	77	24H-A4-X230413P00121R22867S14	0.0781512	LPE (Lyso phosphatidylethanolamine)	LPE 13:0	LPE 13:0	410.232											9963..22076	18.93..42.87	0	0	0	0	0	0	0	0	0					-3.22											5155	5155	34;39		FTMS - p ESI cv=34.00 Full ms [400.0000-1400.0000];FTMS - p ESI cv=39.00 Full ms [400.0000-1400.0000]
	2	77	24H-A5-X230413P00121R22867S16	-0.299484	LPE (Lyso phosphatidylethanolamine)	LPE 13:0	LPE 13:0	410.23											12707..22680	23.65..43.15	0	0	0	0	0	0	0	0	0					1.38											21660	21660	34;39		FTMS - p ESI cv=34.00 Full ms [400.0000-1400.0000];FTMS - p ESI cv=39.00 Full ms [400.0000-1400.0000]
	2	77	24H-B1-X230412P00121R22843S21	-0.0193977	LPE (Lyso phosphatidylethanolamine)	LPE 13:0	LPE 13:0	410.23											9356..23346	17.24..44.74	0	0	0	0	0	0	0	0	0					2.47											8381	8381	34;39		FTMS - p ESI cv=34.00 Full ms [400.0000-1400.0000];FTMS - p ESI cv=39.00 Full ms [400.0000-1400.0000]
	2	77	24H-B2-X230412P00121R22843S23	-0.218576	LPE (Lyso phosphatidylethanolamine)	LPE 13:0	LPE 13:0	410.231											1888..23157	3.34..44.88	0	0	0	0	0	0	0	0	0					-1.22											13898	13898	34;39		FTMS - p ESI cv=34.00 Full ms [400.0000-1400.0000];FTMS - p ESI cv=39.00 Full ms [400.0000-1400.0000]
	2	77	24H-B3-X230412P00121R22843S25	-0.166353	LPE (Lyso phosphatidylethanolamine)	LPE 13:0	LPE 13:0	410.23											22219..22219	42.04..42.04	0	0	0	0	0	0	0	0	0					1.31											1284	1284	34		FTMS - p ESI cv=34.00 Full ms [400.0000-1400.0000]
0	1	>78			LPE (Lyso phosphatidylethanolamine)	LPE 13:1	LPE 13:1	408.215	140.012	211.17	214.048	196.038	347.162	196.038						-0.98..51	5																										34;39
	2	78	24H-A2-X230413P00121R22867S10	-0.763242	LPE (Lyso phosphatidylethanolamine)	LPE 13:1	LPE 13:1	408.217											3254..3254	6.1..6.1	0	0	0	0	0	0	0	0	0					-4.19											1007	1007	39		FTMS - p ESI cv=39.00 Full ms [400.0000-1400.0000]
	2	78	24H-A3-X230413P00121R22867S12	0.102186	LPE (Lyso phosphatidylethanolamine)	LPE 13:1	LPE 13:1	408.215											2048..2048	3.78..3.78	0	0	0	0	0	0	0	0	0					-0.78											926	926	34		FTMS - p ESI cv=34.00 Full ms [400.0000-1400.0000]
	2	78	24H-A4-X230413P00121R22867S14	0.0781512	LPE (Lyso phosphatidylethanolamine)	LPE 13:1	LPE 13:1	408.216											8016..17249	15.22..33.24	0	0	0	0	0	0	0	0	0					-2.77											2249	2249	34;39		FTMS - p ESI cv=34.00 Full ms [400.0000-1400.0000];FTMS - p ESI cv=39.00 Full ms [400.0000-1400.0000]
	2	78	24H-B2-X230412P00121R22843S23	-0.218576	LPE (Lyso phosphatidylethanolamine)	LPE 13:1	LPE 13:1	408.217											16651..16651	31.82..31.82	0	0	0	0	0	0	0	0	0					-4.24											282783	282783	34		FTMS - p ESI cv=34.00 Full ms [400.0000-1400.0000]
	2	78	24H-B3-X230412P00121R22843S25	-0.166353	LPE (Lyso phosphatidylethanolamine)	LPE 13:1	LPE 13:1	408.216											22327..22327	42.25..42.25	0	0	0	0	0	0	0	0	0					-2.4											1250	1250	34		FTMS - p ESI cv=34.00 Full ms [400.0000-1400.0000]
0	1	>79			LPE (Lyso phosphatidylethanolamine)	LPE 14:0	LPE 14:0	424.246	140.012	227.201	214.048	196.038	363.194	196.038						-0.98..51	5																										34;39
	2	79	24H-A1-X230413P00121R22867S08	-0.188963	LPE (Lyso phosphatidylethanolamine)	LPE 14:0	LPE 14:0	424.246											16081..16081	30.42..30.42	0	0	0	0	0	0	0	0	0					-0.06											1431	1431	39		FTMS - p ESI cv=39.00 Full ms [400.0000-1400.0000]
	2	79	24H-A3-X230413P00121R22867S12	0.102186	LPE (Lyso phosphatidylethanolamine)	LPE 14:0	LPE 14:0	424.245											15608..15608	29.72..29.72	0	0	0	0	0	0	0	0	0					2.31											1055	1055	39		FTMS - p ESI cv=39.00 Full ms [400.0000-1400.0000]
	2	79	24H-B1-X230412P00121R22843S21	-0.0193977	LPE (Lyso phosphatidylethanolamine)	LPE 14:0	LPE 14:0	424.247											22383..22383	42.79..42.79	0	0	0	0	0	0	0	0	0					-1.4											1204	1204	39		FTMS - p ESI cv=39.00 Full ms [400.0000-1400.0000]
	2	79	24H-B2-X230412P00121R22843S23	-0.218576	LPE (Lyso phosphatidylethanolamine)	LPE 14:0	LPE 14:0	424.247											15938..16078	30.45..30.73	0	0	0	0	0	0	0	0	0					-0.9											12350	12350	39		FTMS - p ESI cv=39.00 Full ms [400.0000-1400.0000]
	2	79	24H-B3-X230412P00121R22843S25	-0.166353	LPE (Lyso phosphatidylethanolamine)	LPE 14:0	LPE 14:0	424.246											16380..22761	30.56..43.13	0	0	0	0	0	0	0	0	0					0.13											9494	9494	39		FTMS - p ESI cv=39.00 Full ms [400.0000-1400.0000]
0	1	>80			LPE (Lyso phosphatidylethanolamine)	LPE 14:1	LPE 14:1	422.231	140.012	225.185	214.048	196.038	361.178	196.038						-0.98..51	2																										34;39
	2	80	24H-A3-X230413P00121R22867S12	0.102186	LPE (Lyso phosphatidylethanolamine)	LPE 14:1	LPE 14:1	422.23											25658..25658	49.78..49.78	0	0	0	0	0	0	0	0	0					2.62											2420	2420	34		FTMS - p ESI cv=34.00 Full ms [400.0000-1400.0000]
	2	80	24H-B1-X230412P00121R22843S21	-0.0193977	LPE (Lyso phosphatidylethanolamine)	LPE 14:1	LPE 14:1	422.23											22925..22925	43.88..43.88	0	0	0	0	0	0	0	0	0					2.64											1203	1203	34		FTMS - p ESI cv=34.00 Full ms [400.0000-1400.0000]
0	1	>81			LPE (Lyso phosphatidylethanolamine)	LPE 15:0	LPE 15:0	438.262	140.012	241.217	214.048	196.038	377.209	196.038						-0.98..51	7																										34;39
	2	81	24H-A1-X230413P00121R22867S08	-0.188963	LPE (Lyso phosphatidylethanolamine)	LPE 15:0	LPE 15:0	438.262											15949..16013	30.16..30.29	0	0	0	0	0	0	0	0	0					1.13											18611	18611	39		FTMS - p ESI cv=39.00 Full ms [400.0000-1400.0000]
	2	81	24H-A2-X230413P00121R22867S10	-0.763242	LPE (Lyso phosphatidylethanolamine)	LPE 15:0	LPE 15:0	438.263											15870..15925	30.52..30.63	0	0	0	0	0	0	0	0	0					-3.14											8589	8589	39		FTMS - p ESI cv=39.00 Full ms [400.0000-1400.0000]
	2	81	24H-A3-X230413P00121R22867S12	0.102186	LPE (Lyso phosphatidylethanolamine)	LPE 15:0	LPE 15:0	438.262											16104..16154	30.68..30.78	0	0	0	0	0	0	0	0	0					0.18											18545	18545	39		FTMS - p ESI cv=39.00 Full ms [400.0000-1400.0000]
	2	81	24H-A5-X230413P00121R22867S16	-0.299484	LPE (Lyso phosphatidylethanolamine)	LPE 15:0	LPE 15:0	438.263											2423..16258	4.47..30.42	0	0	0	0	0	0	0	0	0					-1.46											35811	35811	39		FTMS - p ESI cv=39.00 Full ms [400.0000-1400.0000]
	2	81	24H-B1-X230412P00121R22843S21	-0.0193977	LPE (Lyso phosphatidylethanolamine)	LPE 15:0	LPE 15:0	438.263											8602..16111	15.84..30.3	0	0	0	0	0	0	0	0	0					-2.39											14303	14303	39		FTMS - p ESI cv=39.00 Full ms [400.0000-1400.0000]
	2	81	24H-B2-X230412P00121R22843S23	-0.218576	LPE (Lyso phosphatidylethanolamine)	LPE 15:0	LPE 15:0	438.263											14815..15955	28.25..30.49	0	0	0	0	0	0	0	0	0					-2.21											39806	39806	39		FTMS - p ESI cv=39.00 Full ms [400.0000-1400.0000]
	2	81	24H-B3-X230412P00121R22843S25	-0.166353	LPE (Lyso phosphatidylethanolamine)	LPE 15:0	LPE 15:0	438.263											16306..16395	30.41..30.59	0	0	0	0	0	0	0	0	0					-1.89											66564	66564	39		FTMS - p ESI cv=39.00 Full ms [400.0000-1400.0000]
0	1	>82			LPE (Lyso phosphatidylethanolamine)	LPE 15:1	LPE 15:1	436.246	140.012	239.201	214.048	196.038	375.194	196.038						-0.98..51	6																										34;39
	2	82	24H-A1-X230413P00121R22867S08	-0.188963	LPE (Lyso phosphatidylethanolamine)	LPE 15:1	LPE 15:1	436.246											15013..15212	28.34..28.73	0	0	0	0	0	0	0	0	0					-0.05											10470	10470	39		FTMS - p ESI cv=39.00 Full ms [400.0000-1400.0000]
	2	82	24H-A2-X230413P00121R22867S10	-0.763242	LPE (Lyso phosphatidylethanolamine)	LPE 15:1	LPE 15:1	436.247											14839..15035	28.49..28.89	0	0	0	0	0	0	0	0	0					-0.18											61057	61057	39		FTMS - p ESI cv=39.00 Full ms [400.0000-1400.0000]
	2	82	24H-A3-X230413P00121R22867S12	0.102186	LPE (Lyso phosphatidylethanolamine)	LPE 15:1	LPE 15:1	436.245											14949..15089	28.4..28.68	0	0	0	0	0	0	0	0	0					2.28											7808	7808	39		FTMS - p ESI cv=39.00 Full ms [400.0000-1400.0000]
	2	82	24H-A5-X230413P00121R22867S16	-0.299484	LPE (Lyso phosphatidylethanolamine)	LPE 15:1	LPE 15:1	436.246											15260..15702	28.45..29.33	0	0	0	0	0	0	0	0	0					1.57											17049	17049	39		FTMS - p ESI cv=39.00 Full ms [400.0000-1400.0000]
	2	82	24H-B1-X230412P00121R22843S21	-0.0193977	LPE (Lyso phosphatidylethanolamine)	LPE 15:1	LPE 15:1	436.247											7422..7422	13.63..13.63	0	0	0	0	0	0	0	0	0					-1.85											1040	1040	39		FTMS - p ESI cv=39.00 Full ms [400.0000-1400.0000]
	2	82	24H-B2-X230412P00121R22843S23	-0.218576	LPE (Lyso phosphatidylethanolamine)	LPE 15:1	LPE 15:1	436.247											1436..14824	2.55..28.27	0	0	0	0	0	0	0	0	0					-2.29											12213	12213	39		FTMS - p ESI cv=39.00 Full ms [400.0000-1400.0000]
0	1	>83			LPE (Lyso phosphatidylethanolamine)	LPE 16:0	LPE 16:0	452.278	140.012	255.232	214.048	196.038	391.225	196.038						-0.98..51	39																										34;39
	2	83	24H-A1-X230413P00121R22867S08	-0.188963	LPE (Lyso phosphatidylethanolamine)	LPE 16:0	LPE 16:0	452.277	140.01	255.23		196.04		196.04					15821	29.91	4	23.62	58660	5256	34900	0	9252	0	9252					-1.59	6.35	5.96		2.93		0.93					39259974	179491	34	36.6667	FTMS - p ESI cv=34.00 d Full ms2 454.2840@hcd36.67 [70.0000-484.3897]
	2	83	24H-A1-X230413P00121R22867S08	-0.188963	LPE (Lyso phosphatidylethanolamine)	LPE 16:0	LPE 16:0	452.276		255.23		196.04		196.04					15764	29.8	3	45.97	84517	0	70975	0	6771	0	6771					-3.05		4.41		2.39		0.38					39259974	67004.3	34	36.6667	FTMS - p ESI cv=34.00 d Full ms2 452.2762@hcd36.67 [70.0000-482.3418]
	2	83	24H-A1-X230413P00121R22867S08	-0.188963	LPE (Lyso phosphatidylethanolamine)	LPE 16:0	LPE 16:0	452.278	140.01	255.23	214.05								15679	29.64	3	71.23	370611	4382	354253	11976	0	0	0					0.29	2.64	4.59	3.34								39259974	283182	39	36.6667	FTMS - p ESI cv=39.00 d Full ms2 452.2778@hcd36.67 [70.0000-482.3433]
	2	83	24H-A1-X230413P00121R22867S08	-0.188963	LPE (Lyso phosphatidylethanolamine)	LPE 16:0	LPE 16:0	452.278											15528..16877	29.35..31.98	0	0	0	0	0	0	0	0	0					0											39259974	39259974	34;39		FTMS - p ESI cv=34.00 Full ms [400.0000-1400.0000];FTMS - p ESI cv=39.00 Full ms [400.0000-1400.0000]
	2	83	24H-A2-X230413P00121R22867S10	-0.763242	LPE (Lyso phosphatidylethanolamine)	LPE 16:0	LPE 16:0	452.278	140.01	255.23	214.05	196.04		196.04					15847	30.47	5	70.14	662154	17188	521843	13331	54896	0	54896					0.42	4.52	4.57	4.77	3.58		1.58					52343631	1.73661e+06	39	36.6667	FTMS - p ESI cv=39.00 d Full ms2 452.2776@hcd36.67 [70.0000-482.3431]
	2	83	24H-A2-X230413P00121R22867S10	-0.763242	LPE (Lyso phosphatidylethanolamine)	LPE 16:0	LPE 16:0	452.278		255.23									15813	30.4	1	12.15	16593	0	16593	0	0	0	0					0.74		5.76									52343631	331302	34	36.6667	FTMS - p ESI cv=34.00 d Full ms2 454.2877@hcd36.67 [70.0000-484.3934]
	2	83	24H-A2-X230413P00121R22867S10	-0.763242	LPE (Lyso phosphatidylethanolamine)	LPE 16:0	LPE 16:0	452.277		255.23		196.04		196.04					15747	30.28	3	20.42	46898	0	26970	0	9964	0	9964					-0.55		5.7		8.33		6.33					52343631	246045	34	36.6667	FTMS - p ESI cv=34.00 d Full ms2 454.2827@hcd36.67 [70.0000-484.3884]
	2	83	24H-A2-X230413P00121R22867S10	-0.763242	LPE (Lyso phosphatidylethanolamine)	LPE 16:0	LPE 16:0	452.278		255.23		196.04		196.04					15680	30.15	3	66.45	150919	0	128859	0	11030	0	11030					0.73		4.98		1.33		-0.67					52343631	187924	34	36.6667	FTMS - p ESI cv=34.00 d Full ms2 452.2777@hcd36.67 [70.0000-482.3433]
	2	83	24H-A2-X230413P00121R22867S10	-0.763242	LPE (Lyso phosphatidylethanolamine)	LPE 16:0	LPE 16:0	452.279		255.23									15479	29.76	1	50.55	94888	0	94888	0	0	0	0					2.42		4.45									52343631	81867.2	39	36.6667	FTMS - p ESI cv=39.00 d Full ms2 452.2785@hcd36.67 [70.0000-482.3440]
	2	83	24H-A2-X230413P00121R22867S10	-0.763242	LPE (Lyso phosphatidylethanolamine)	LPE 16:0	LPE 16:0	452.278											2317..19565	4.27..37.84	0	0	0	0	0	0	0	0	0					-0.09											52343631	52343631	34;39		FTMS - p ESI cv=34.00 Full ms [400.0000-1400.0000];FTMS - p ESI cv=39.00 Full ms [400.0000-1400.0000]
	2	83	24H-A3-X230413P00121R22867S12	0.102186	LPE (Lyso phosphatidylethanolamine)	LPE 16:0	LPE 16:0	452.278		255.23									16155	30.78	1	29.04	17117	0	17117	0	0	0	0					0.23		3.16									13179827	150778	39	36.6667	FTMS - p ESI cv=39.00 d Full ms2 452.2779@hcd36.67 [70.0000-482.3434]
	2	83	24H-A3-X230413P00121R22867S12	0.102186	LPE (Lyso phosphatidylethanolamine)	LPE 16:0	LPE 16:0	452.278		255.23									16043	30.56	1	8.13	8668	0	8668	0	0	0	0					0.44		0									13179827	80927.4	34	36.6667	FTMS - p ESI cv=34.00 d Full ms2 454.2832@hcd36.67 [70.0000-484.3889]
	2	83	24H-A3-X230413P00121R22867S12	0.102186	LPE (Lyso phosphatidylethanolamine)	LPE 16:0	LPE 16:0	452.278	140.01	255.23		196.04		196.04					15969	30.42	4	60.23	168368	4066	139640	0	12331	0	12331					-0.07	0.28	5.02		7		5					13179827	134510	34	36.6667	FTMS - p ESI cv=34.00 d Full ms2 452.2777@hcd36.67 [70.0000-482.3433]
	2	83	24H-A3-X230413P00121R22867S12	0.102186	LPE (Lyso phosphatidylethanolamine)	LPE 16:0	LPE 16:0	452.278		255.23									15782	30.06	1	42.88	44716	0	44716	0	0	0	0					-0.06		6.15									13179827	12036.2	39	36.6667	FTMS - p ESI cv=39.00 d Full ms2 452.2777@hcd36.67 [70.0000-482.3433]
	2	83	24H-A3-X230413P00121R22867S12	0.102186	LPE (Lyso phosphatidylethanolamine)	LPE 16:0	LPE 16:0	452.278											14763..19680	28.03..37.87	0	0	0	0	0	0	0	0	0					-0.1											13179827	13179827	34;39		FTMS - p ESI cv=34.00 Full ms [400.0000-1400.0000];FTMS - p ESI cv=39.00 Full ms [400.0000-1400.0000]
	2	83	24H-A4-X230413P00121R22867S14	0.0781512	LPE (Lyso phosphatidylethanolamine)	LPE 16:0	LPE 16:0	452.278		255.23									15763	30.27	1	46.13	20106	0	20106	0	0	0	0					0.55		4.2									3370441	44206.6	39	36.6667	FTMS - p ESI cv=39.00 d Full ms2 452.2780@hcd36.67 [70.0000-482.3436]
	2	83	24H-A4-X230413P00121R22867S14	0.0781512	LPE (Lyso phosphatidylethanolamine)	LPE 16:0	LPE 16:0	452.278		255.23									15575	29.9	1	10.78	6897	0	6897	0	0	0	0					0.38		2.11									3370441	13899.7	34	36.6667	FTMS - p ESI cv=34.00 d Full ms2 452.2779@hcd36.67 [70.0000-482.3435]
	2	83	24H-A4-X230413P00121R22867S14	0.0781512	LPE (Lyso phosphatidylethanolamine)	LPE 16:0	LPE 16:0	452.278											9585..17522	18.2..33.79	0	0	0	0	0	0	0	0	0					0.12											3370441	3370441	34;39		FTMS - p ESI cv=34.00 Full ms [400.0000-1400.0000];FTMS - p ESI cv=39.00 Full ms [400.0000-1400.0000]
	2	83	24H-A5-X230413P00121R22867S16	-0.299484	LPE (Lyso phosphatidylethanolamine)	LPE 16:0	LPE 16:0	452.277		255.23									17870	33.59	1	14.47	7097	0	7097	0	0	0	0					-1.64		7.87									15099191	6282.55	39	36.6667	FTMS - p ESI cv=39.00 d Full ms2 452.2768@hcd36.67 [70.0000-482.3424]
	2	83	24H-A5-X230413P00121R22867S16	-0.299484	LPE (Lyso phosphatidylethanolamine)	LPE 16:0	LPE 16:0	452.278	140.01	255.23		196.04		196.04					16093	30.1	4	19.8	49256	3499	32003	0	6877	0	6877					-0.19	1.77	4.64		1.64		-0.35					15099191	210349	39	36.6667	FTMS - p ESI cv=39.00 d Full ms2 454.2848@hcd36.67 [70.0000-484.3905]
	2	83	24H-A5-X230413P00121R22867S16	-0.299484	LPE (Lyso phosphatidylethanolamine)	LPE 16:0	LPE 16:0	452.278	140.01	255.23	214.05	196.04		196.04					16088	30.09	5	60.42	172752	7033	134577	3040	14051	0	14051					0.58	5.8	4.52	7.08	9.58		7.58					15099191	278082	34	36.6667	FTMS - p ESI cv=34.00 d Full ms2 452.2779@hcd36.67 [70.0000-482.3434]
	2	83	24H-A5-X230413P00121R22867S16	-0.299484	LPE (Lyso phosphatidylethanolamine)	LPE 16:0	LPE 16:0	452.278		255.23									15927	29.77	1	53.84	51231	0	51231	0	0	0	0					-0.21		5.6									15099191	35481	39	36.6667	FTMS - p ESI cv=39.00 d Full ms2 452.2775@hcd36.67 [70.0000-482.3430]
	2	83	24H-A5-X230413P00121R22867S16	-0.299484	LPE (Lyso phosphatidylethanolamine)	LPE 16:0	LPE 16:0	452.278											15899..19763	29.72..37.31	0	0	0	0	0	0	0	0	0					0.08											15099191	15099191	34;39		FTMS - p ESI cv=34.00 Full ms [400.0000-1400.0000];FTMS - p ESI cv=39.00 Full ms [400.0000-1400.0000]
	2	83	24H-B1-X230412P00121R22843S21	-0.0193977	LPE (Lyso phosphatidylethanolamine)	LPE 16:0	LPE 16:0	452.278		255.23									15915	29.93	1	9.58	13605	0	13605	0	0	0	0					-0.05		4.66									17505138	113192	39	36.6667	FTMS - p ESI cv=39.00 d Full ms2 454.2833@hcd36.67 [70.0000-484.3889]
	2	83	24H-B1-X230412P00121R22843S21	-0.0193977	LPE (Lyso phosphatidylethanolamine)	LPE 16:0	LPE 16:0	452.278		255.23				196.04					15887	29.88	2	53.58	76010	0	68644	0	0	0	7366					-0.16		3.1				8					17505138	79117.5	34	36.6667	FTMS - p ESI cv=34.00 d Full ms2 452.2776@hcd36.67 [70.0000-482.3432]
	2	83	24H-B1-X230412P00121R22843S21	-0.0193977	LPE (Lyso phosphatidylethanolamine)	LPE 16:0	LPE 16:0	452.278		255.23									15728	29.57	1	24.38	13278	0	13278	0	0	0	0					-0.23		5.85									17505138	8181.83	39	36.6667	FTMS - p ESI cv=39.00 d Full ms2 452.2776@hcd36.67 [70.0000-482.3432]
	2	83	24H-B1-X230412P00121R22843S21	-0.0193977	LPE (Lyso phosphatidylethanolamine)	LPE 16:0	LPE 16:0	452.278											15706..18172	29.52..34.35	0	0	0	0	0	0	0	0	0					0.1											17505138	17505138	34;39		FTMS - p ESI cv=34.00 Full ms [400.0000-1400.0000];FTMS - p ESI cv=39.00 Full ms [400.0000-1400.0000]
	2	83	24H-B2-X230412P00121R22843S23	-0.218576	LPE (Lyso phosphatidylethanolamine)	LPE 16:0	LPE 16:0	452.278	140.01	255.23	214.05	196.04		196.04					15841	30.26	5	67.74	1323610	31313	1057676	21329	106646	0	106646					0.08	0.38	4.26	4.44	3.66		1.66					43534505	3.09294e+06	39	36.6667	FTMS - p ESI cv=39.00 d Full ms2 452.2776@hcd36.67 [70.0000-482.3432]
	2	83	24H-B2-X230412P00121R22843S23	-0.218576	LPE (Lyso phosphatidylethanolamine)	LPE 16:0	LPE 16:0	452.278		255.23		196.04		196.04					15782	30.14	3	16.53	24193	0	14105	0	5044	0	5044					0		8.92		5.61		3.6					43534505	259734	34	36.6667	FTMS - p ESI cv=34.00 d Full ms2 454.2909@hcd36.67 [70.0000-484.3967]
	2	83	24H-B2-X230412P00121R22843S23	-0.218576	LPE (Lyso phosphatidylethanolamine)	LPE 16:0	LPE 16:0	452.278	140.01	255.23	214.05	196.04		196.04					15685	29.96	5	68.49	324911	9159	257757	3599	27198	0	27198					-0.29	6.59	4.32	5.22	2.88		0.88					43534505	264669	34	36.6667	FTMS - p ESI cv=34.00 d Full ms2 452.2775@hcd36.67 [70.0000-482.3430]
	2	83	24H-B2-X230412P00121R22843S23	-0.218576	LPE (Lyso phosphatidylethanolamine)	LPE 16:0	LPE 16:0	452.277		255.23									15640	29.87	1	13.81	9916	0	9916	0	0	0	0					-0.62		9.64									43534505	109135	39	36.6667	FTMS - p ESI cv=39.00 d Full ms2 454.2854@hcd36.67 [70.0000-484.3911]
	2	83	24H-B2-X230412P00121R22843S23	-0.218576	LPE (Lyso phosphatidylethanolamine)	LPE 16:0	LPE 16:0	452.276		255.23									15477	29.55	1	62.97	127615	0	127615	0	0	0	0					-2.88		4.26									43534505	70802.1	39	36.6667	FTMS - p ESI cv=39.00 d Full ms2 452.2763@hcd36.67 [70.0000-482.3418]
	2	83	24H-B2-X230412P00121R22843S23	-0.218576	LPE (Lyso phosphatidylethanolamine)	LPE 16:0	LPE 16:0	452.278											1359..19542	2.41..37.6	0	0	0	0	0	0	0	0	0					-0.09											43534505	43534505	34;39		FTMS - p ESI cv=34.00 Full ms [400.0000-1400.0000];FTMS - p ESI cv=39.00 Full ms [400.0000-1400.0000]
	2	83	24H-B3-X230412P00121R22843S25	-0.166353	LPE (Lyso phosphatidylethanolamine)	LPE 16:0	LPE 16:0	452.278	140.01	255.23	214.05	196.04		196.04					16260	30.32	5	67.24	1376555	34533	1084183	23347	117246	0	117246					0.01	1.97	4.51	3.46	3.77		1.76					68685853	2.32747e+06	39	36.6667	FTMS - p ESI cv=39.00 d Full ms2 452.2776@hcd36.67 [70.0000-482.3432]
	2	83	24H-B3-X230412P00121R22843S25	-0.166353	LPE (Lyso phosphatidylethanolamine)	LPE 16:0	LPE 16:0	452.278		255.23		196.04		196.04					16230	30.26	3	14.94	25421	0	15901	0	4760	0	4760					0.34		8.63		2.21		0.21					68685853	413943	34	36.6667	FTMS - p ESI cv=34.00 d Full ms2 454.2849@hcd36.67 [70.0000-484.3907]
	2	83	24H-B3-X230412P00121R22843S25	-0.166353	LPE (Lyso phosphatidylethanolamine)	LPE 16:0	LPE 16:0	452.277	140.01	255.23	214.05	196.04		196.04					16131	30.07	5	65.26	535168	15102	426536	8392	42569	0	42569					-1.11	4.47	3.97	2.75	4.23		2.23					68685853	382753	34	36.6667	FTMS - p ESI cv=34.00 d Full ms2 452.2771@hcd36.67 [70.0000-482.3427]
	2	83	24H-B3-X230412P00121R22843S25	-0.166353	LPE (Lyso phosphatidylethanolamine)	LPE 16:0	LPE 16:0	452.278		255.23									15985	29.81	1	14.86	13277	0	13277	0	0	0	0					0.08		5.1									68685853	148118	39	36.6667	FTMS - p ESI cv=39.00 d Full ms2 454.2812@hcd36.67 [70.0000-484.3868]
	2	83	24H-B3-X230412P00121R22843S25	-0.166353	LPE (Lyso phosphatidylethanolamine)	LPE 16:0	LPE 16:0	452.277		255.23									15871	29.61	1	61.88	98234	0	98234	0	0	0	0					-0.6		3.91									68685853	93631.7	39	36.6667	FTMS - p ESI cv=39.00 d Full ms2 452.2774@hcd36.67 [70.0000-482.3429]
	2	83	24H-B3-X230412P00121R22843S25	-0.166353	LPE (Lyso phosphatidylethanolamine)	LPE 16:0	LPE 16:0	452.278											15844..20065	29.56..37.67	0	0	0	0	0	0	0	0	0					0.09											68685853	68685853	34;39		FTMS - p ESI cv=34.00 Full ms [400.0000-1400.0000];FTMS - p ESI cv=39.00 Full ms [400.0000-1400.0000]
0	1	>84			LPE (Lyso phosphatidylethanolamine)	LPE 16:1	LPE 16:1	450.262	140.012	253.217	214.048	196.038	389.209	196.038						-0.98..51	14																										34;39
	2	84	24H-A1-X230413P00121R22867S08	-0.188963	LPE (Lyso phosphatidylethanolamine)	LPE 16:1	LPE 16:1	450.263		253.22									15950	30.16	1	34.29	32028	0	32028	0	0	0	0					2.88		4.56									220102	70447.7	39	36.6667	FTMS - p ESI cv=39.00 d Full ms2 450.2633@hcd36.67 [70.0000-480.2885]
	2	84	24H-A1-X230413P00121R22867S08	-0.188963	LPE (Lyso phosphatidylethanolamine)	LPE 16:1	LPE 16:1	450.262											15261..16081	28.83..30.42	0	0	0	0	0	0	0	0	0					-0.7											220102	220102	39		FTMS - p ESI cv=39.00 Full ms [400.0000-1400.0000]
	2	84	24H-A2-X230413P00121R22867S10	-0.763242	LPE (Lyso phosphatidylethanolamine)	LPE 16:1	LPE 16:1	450.262		253.22									15871	30.52	1	20.05	13231	0	13231	0	0	0	0					0.43		3.87									139922	40603.6	39	36.6667	FTMS - p ESI cv=39.00 d Full ms2 450.2619@hcd36.67 [70.0000-480.2872]
	2	84	24H-A2-X230413P00121R22867S10	-0.763242	LPE (Lyso phosphatidylethanolamine)	LPE 16:1	LPE 16:1	450.262											1945..15953	3.59..30.68	0	0	0	0	0	0	0	0	0					0.67											139922	139922	39		FTMS - p ESI cv=39.00 Full ms [400.0000-1400.0000]
	2	84	24H-A3-X230413P00121R22867S12	0.102186	LPE (Lyso phosphatidylethanolamine)	LPE 16:1	LPE 16:1	450.261		253.22									16125	30.72	1	21.83	8945	0	8945	0	0	0	0					-1.33		7.1									52361	15730.8	39	36.6667	FTMS - p ESI cv=39.00 d Full ms2 450.2615@hcd36.67 [70.0000-480.2867]
	2	84	24H-A3-X230413P00121R22867S12	0.102186	LPE (Lyso phosphatidylethanolamine)	LPE 16:1	LPE 16:1	450.262											4835..16212	9.12..30.9	0	0	0	0	0	0	0	0	0					0.3											52361	52361	39		FTMS - p ESI cv=39.00 Full ms [400.0000-1400.0000]
	2	84	24H-A4-X230413P00121R22867S14	0.0781512	LPE (Lyso phosphatidylethanolamine)	LPE 16:1	LPE 16:1	450.263											15683..15868	30.11..30.48	0	0	0	0	0	0	0	0	0					-1.24											76735	76735	39		FTMS - p ESI cv=39.00 Full ms [400.0000-1400.0000]
	2	84	24H-A5-X230413P00121R22867S16	-0.299484	LPE (Lyso phosphatidylethanolamine)	LPE 16:1	LPE 16:1	450.262											1955..16302	3.61..30.51	0	0	0	0	0	0	0	0	0					-0.3											89534	89534	39		FTMS - p ESI cv=39.00 Full ms [400.0000-1400.0000]
	2	84	24H-B1-X230412P00121R22843S21	-0.0193977	LPE (Lyso phosphatidylethanolamine)	LPE 16:1	LPE 16:1	450.262		253.22									16038	30.16	1	23.61	9633	0	9633	0	0	0	0					-0.3		7.11									221100	18783.4	39	36.6667	FTMS - p ESI cv=39.00 d Full ms2 450.2619@hcd36.67 [70.0000-480.2872]
	2	84	24H-B1-X230412P00121R22843S21	-0.0193977	LPE (Lyso phosphatidylethanolamine)	LPE 16:1	LPE 16:1	450.262											15979..23288	30.05..44.62	0	0	0	0	0	0	0	0	0					-0.32											221100	221100	39		FTMS - p ESI cv=39.00 Full ms [400.0000-1400.0000]
	2	84	24H-B2-X230412P00121R22843S23	-0.218576	LPE (Lyso phosphatidylethanolamine)	LPE 16:1	LPE 16:1	450.263		253.22		196.04		196.04					15859	30.3	3	63.01	85913	0	65379	0	10267	0	10267					2.95		4.83		2		-0.04					695974	109856	39	36.6667	FTMS - p ESI cv=39.00 d Full ms2 450.2633@hcd36.67 [70.0000-480.2886]
	2	84	24H-B2-X230412P00121R22843S23	-0.218576	LPE (Lyso phosphatidylethanolamine)	LPE 16:1	LPE 16:1	450.262											15840..17905	30.26..34.31	0	0	0	0	0	0	0	0	0					-0.4											695974	695974	39		FTMS - p ESI cv=39.00 Full ms [400.0000-1400.0000]
	2	84	24H-B3-X230412P00121R22843S25	-0.166353	LPE (Lyso phosphatidylethanolamine)	LPE 16:1	LPE 16:1	450.262		253.22									16296	30.39	1	40.34	62610	0	62610	0	0	0	0					0.71		4.84									1010490	136343	39	36.6667	FTMS - p ESI cv=39.00 d Full ms2 450.2623@hcd36.67 [70.0000-480.2876]
	2	84	24H-B3-X230412P00121R22843S25	-0.166353	LPE (Lyso phosphatidylethanolamine)	LPE 16:1	LPE 16:1	450.262											3631..22929	6.49..43.47	0	0	0	0	0	0	0	0	0					-0.46											1010490	1010490	39		FTMS - p ESI cv=39.00 Full ms [400.0000-1400.0000]
0	1	>85			LPE (Lyso phosphatidylethanolamine)	LPE 16:2	LPE 16:2	448.246	140.012	251.201	214.048	196.038	387.194	196.038						-0.98..51	3																										34;39
	2	85	24H-A1-X230413P00121R22867S08	-0.188963	LPE (Lyso phosphatidylethanolamine)	LPE 16:2	LPE 16:2	448.246											16291..16291	30.83..30.83	0	0	0	0	0	0	0	0	0					1.15											1122	1122	39		FTMS - p ESI cv=39.00 Full ms [400.0000-1400.0000]
	2	85	24H-B1-X230412P00121R22843S21	-0.0193977	LPE (Lyso phosphatidylethanolamine)	LPE 16:2	LPE 16:2	448.246											9740..9740	17.97..17.97	0	0	0	0	0	0	0	0	0					0.57											1234	1234	39		FTMS - p ESI cv=39.00 Full ms [400.0000-1400.0000]
	2	85	24H-B3-X230412P00121R22843S25	-0.166353	LPE (Lyso phosphatidylethanolamine)	LPE 16:2	LPE 16:2	448.247											16380..16380	30.56..30.56	0	0	0	0	0	0	0	0	0					-0.93											1435	1435	39		FTMS - p ESI cv=39.00 Full ms [400.0000-1400.0000]
0	1	>86			LPE (Lyso phosphatidylethanolamine)	LPE 16:3	LPE 16:3	446.231	140.012	249.185	214.048	196.038	385.178	196.038						-0.98..51	4																										34;39
	2	86	24H-A1-X230413P00121R22867S08	-0.188963	LPE (Lyso phosphatidylethanolamine)	LPE 16:3	LPE 16:3	446.23											16326..16326	30.9..30.9	0	0	0	0	0	0	0	0	0					1.85											1114	1114	39		FTMS - p ESI cv=39.00 Full ms [400.0000-1400.0000]
	2	86	24H-A2-X230413P00121R22867S10	-0.763242	LPE (Lyso phosphatidylethanolamine)	LPE 16:3	LPE 16:3	446.23											16005..16123	30.78..31.01	0	0	0	0	0	0	0	0	0					2											3295	3295	39		FTMS - p ESI cv=39.00 Full ms [400.0000-1400.0000]
	2	86	24H-A3-X230413P00121R22867S12	0.102186	LPE (Lyso phosphatidylethanolamine)	LPE 16:3	LPE 16:3	446.232											1113..1113	2.05..2.05	0	0	0	0	0	0	0	0	0					-2.63											850	850	39		FTMS - p ESI cv=39.00 Full ms [400.0000-1400.0000]
	2	86	24H-B1-X230412P00121R22843S21	-0.0193977	LPE (Lyso phosphatidylethanolamine)	LPE 16:3	LPE 16:3	446.231											763..763	1.33..1.33	0	0	0	0	0	0	0	0	0					-1.32											1077	1077	39		FTMS - p ESI cv=39.00 Full ms [400.0000-1400.0000]
0	1	>87			LPE (Lyso phosphatidylethanolamine)	LPE 16:4	LPE 16:4	444.215	140.012	247.17	214.048	196.038	383.162	196.038						-0.98..51	3																										34;39
	2	87	24H-A2-X230413P00121R22867S10	-0.763242	LPE (Lyso phosphatidylethanolamine)	LPE 16:4	LPE 16:4	444.213											6626..6626	12.66..12.66	0	0	0	0	0	0	0	0	0					4.87											1367	1367	39		FTMS - p ESI cv=39.00 Full ms [400.0000-1400.0000]
	2	87	24H-B2-X230412P00121R22843S23	-0.218576	LPE (Lyso phosphatidylethanolamine)	LPE 16:4	LPE 16:4	444.217											7675..7675	14.44..14.44	0	0	0	0	0	0	0	0	0					-4.88											1215	1215	39		FTMS - p ESI cv=39.00 Full ms [400.0000-1400.0000]
	2	87	24H-B3-X230412P00121R22843S25	-0.166353	LPE (Lyso phosphatidylethanolamine)	LPE 16:4	LPE 16:4	444.217											23160..23160	43.95..43.95	0	0	0	0	0	0	0	0	0					-4.48											1102	1102	34		FTMS - p ESI cv=34.00 Full ms [400.0000-1400.0000]
0	1	>88			LPE (Lyso phosphatidylethanolamine)	LPE 17:0	LPE 17:0	466.293	140.012	269.248	214.048	196.038	405.241	196.038						-0.98..51	16																										34;39
	2	88	24H-A1-X230413P00121R22867S08	-0.188963	LPE (Lyso phosphatidylethanolamine)	LPE 17:0	LPE 17:0	466.293		269.25		196.04		196.04					15749	29.77	3	55.28	88989	0	77037	0	5976	0	5976					-0.09		4.59		9.34		7.39					1453216	103971	39	36.6667	FTMS - p ESI cv=39.00 d Full ms2 466.2932@hcd36.67 [70.0000-496.6391]
	2	88	24H-A1-X230413P00121R22867S08	-0.188963	LPE (Lyso phosphatidylethanolamine)	LPE 17:0	LPE 17:0	466.292		269.25		196.04		196.04					15744	29.76	3	46.47	47261	0	36415	0	5423	0	5423					-2.84		4.47		3.04		1.08					1453216	77371.1	34	36.6667	FTMS - p ESI cv=34.00 d Full ms2 466.2920@hcd36.67 [70.0000-496.6378]
	2	88	24H-A1-X230413P00121R22867S08	-0.188963	LPE (Lyso phosphatidylethanolamine)	LPE 17:0	LPE 17:0	466.293											14572..16888	27.52..32	0	0	0	0	0	0	0	0	0					0.13											1453216	1453216	34;39		FTMS - p ESI cv=34.00 Full ms [400.0000-1400.0000];FTMS - p ESI cv=39.00 Full ms [400.0000-1400.0000]
	2	88	24H-A2-X230413P00121R22867S10	-0.763242	LPE (Lyso phosphatidylethanolamine)	LPE 17:0	LPE 17:0	466.294		269.25									15659	30.11	1	17.49	13590	0	13590	0	0	0	0					1.61		6.98									2095769	87704.8	34	36.6667	FTMS - p ESI cv=34.00 d Full ms2 467.3016@hcd36.67 [70.0000-497.6677]
	2	88	24H-A2-X230413P00121R22867S10	-0.763242	LPE (Lyso phosphatidylethanolamine)	LPE 17:0	LPE 17:0	466.294		269.25									15612	30.02	1	47.88	24795	0	24795	0	0	0	0					0.54		2.1									2095769	56015.3	34	36.6667	FTMS - p ESI cv=34.00 d Full ms2 466.2933@hcd36.67 [70.0000-496.6391]
	2	88	24H-A2-X230413P00121R22867S10	-0.763242	LPE (Lyso phosphatidylethanolamine)	LPE 17:0	LPE 17:0	466.293											5208..16786	9.91..32.29	0	0	0	0	0	0	0	0	0					0.5											2095769	2095769	34;39		FTMS - p ESI cv=34.00 Full ms [400.0000-1400.0000];FTMS - p ESI cv=39.00 Full ms [400.0000-1400.0000]
	2	88	24H-A3-X230413P00121R22867S12	0.102186	LPE (Lyso phosphatidylethanolamine)	LPE 17:0	LPE 17:0	466.293		269.25									15934	30.35	1	30.06	24092	0	24092	0	0	0	0					-1.15		6.9									700122	80433.9	39	36.6667	FTMS - p ESI cv=39.00 d Full ms2 466.2929@hcd36.67 [70.0000-496.6387]
	2	88	24H-A3-X230413P00121R22867S12	0.102186	LPE (Lyso phosphatidylethanolamine)	LPE 17:0	LPE 17:0	466.293											5214..17061	9.84..32.58	0	0	0	0	0	0	0	0	0					1.04											700122	700122	34;39		FTMS - p ESI cv=34.00 Full ms [400.0000-1400.0000];FTMS - p ESI cv=39.00 Full ms [400.0000-1400.0000]
	2	88	24H-A4-X230413P00121R22867S14	0.0781512	LPE (Lyso phosphatidylethanolamine)	LPE 17:0	LPE 17:0	466.293											1665..17648	3.02..34.04	0	0	0	0	0	0	0	0	0					0.74											62788	62788	34;39		FTMS - p ESI cv=34.00 Full ms [400.0000-1400.0000];FTMS - p ESI cv=39.00 Full ms [400.0000-1400.0000]
	2	88	24H-A5-X230413P00121R22867S16	-0.299484	LPE (Lyso phosphatidylethanolamine)	LPE 17:0	LPE 17:0	466.293											5124..23001	9.63..43.8	0	0	0	0	0	0	0	0	0					1.49											612400	612400	34;39		FTMS - p ESI cv=34.00 Full ms [400.0000-1400.0000];FTMS - p ESI cv=39.00 Full ms [400.0000-1400.0000]
	2	88	24H-B1-X230412P00121R22843S21	-0.0193977	LPE (Lyso phosphatidylethanolamine)	LPE 17:0	LPE 17:0	466.293		269.25									15842	29.79	1	11.82	7664	0	7664	0	0	0	0					-0.85		3.06									334181	39003.8	39	36.6667	FTMS - p ESI cv=39.00 d Full ms2 467.2939@hcd36.67 [70.0000-497.6598]
	2	88	24H-B1-X230412P00121R22843S21	-0.0193977	LPE (Lyso phosphatidylethanolamine)	LPE 17:0	LPE 17:0	466.294											15668..17069	29.45..32.13	0	0	0	0	0	0	0	0	0					-0.32											334181	334181	34;39		FTMS - p ESI cv=34.00 Full ms [400.0000-1400.0000];FTMS - p ESI cv=39.00 Full ms [400.0000-1400.0000]
	2	88	24H-B2-X230412P00121R22843S23	-0.218576	LPE (Lyso phosphatidylethanolamine)	LPE 17:0	LPE 17:0	466.293											4789..17547	8.93..33.59	0	0	0	0	0	0	0	0	0					0.05											2417417	2417417	34;39		FTMS - p ESI cv=34.00 Full ms [400.0000-1400.0000];FTMS - p ESI cv=39.00 Full ms [400.0000-1400.0000]
	2	88	24H-B3-X230412P00121R22843S25	-0.166353	LPE (Lyso phosphatidylethanolamine)	LPE 17:0	LPE 17:0	466.293		269.25									16052	29.92	1	31.68	40161	0	40161	0	0	0	0					0.09		6.95									3047461	120728	39	36.6667	FTMS - p ESI cv=39.00 d Full ms2 466.2933@hcd36.67 [70.0000-496.6392]
	2	88	24H-B3-X230412P00121R22843S25	-0.166353	LPE (Lyso phosphatidylethanolamine)	LPE 17:0	LPE 17:0	466.295		269.25									16023	29.87	1	22.13	16868	0	16868	0	0	0	0					4.42		2.64									3047461	59230.1	34	36.6667	FTMS - p ESI cv=34.00 d Full ms2 466.2953@hcd36.67 [70.0000-496.6413]
	2	88	24H-B3-X230412P00121R22843S25	-0.166353	LPE (Lyso phosphatidylethanolamine)	LPE 17:0	LPE 17:0	466.294											5241..17424	9.52..32.47	0	0	0	0	0	0	0	0	0					-0.39											3047461	3047461	34;39		FTMS - p ESI cv=34.00 Full ms [400.0000-1400.0000];FTMS - p ESI cv=39.00 Full ms [400.0000-1400.0000]
0	1	>89			LPE (Lyso phosphatidylethanolamine)	LPE 17:1	LPE 17:1	464.278	140.012	267.232	214.048	196.038	403.225	196.038						-0.98..51	8																										34;39
	2	89	24H-A1-X230413P00121R22867S08	-0.188963	LPE (Lyso phosphatidylethanolamine)	LPE 17:1	LPE 17:1	464.278											15898..15898	30.06..30.06	0	0	0	0	0	0	0	0	0					-0.49											19416	19416	39		FTMS - p ESI cv=39.00 Full ms [400.0000-1400.0000]
	2	89	24H-A2-X230413P00121R22867S10	-0.763242	LPE (Lyso phosphatidylethanolamine)	LPE 17:1	LPE 17:1	464.276											2376..2376	4.38..4.38	0	0	0	0	0	0	0	0	0					4.58											748	748	34		FTMS - p ESI cv=34.00 Full ms [400.0000-1400.0000]
	2	89	24H-A3-X230413P00121R22867S12	0.102186	LPE (Lyso phosphatidylethanolamine)	LPE 17:1	LPE 17:1	464.276											5385..5385	10.18..10.18	0	0	0	0	0	0	0	0	0					4.26											1176	1176	39		FTMS - p ESI cv=39.00 Full ms [400.0000-1400.0000]
	2	89	24H-A4-X230413P00121R22867S14	0.0781512	LPE (Lyso phosphatidylethanolamine)	LPE 17:1	LPE 17:1	464.279											15710..15710	30.17..30.17	0	0	0	0	0	0	0	0	0					-3.05											1823	1823	39		FTMS - p ESI cv=39.00 Full ms [400.0000-1400.0000]
	2	89	24H-A5-X230413P00121R22867S16	-0.299484	LPE (Lyso phosphatidylethanolamine)	LPE 17:1	LPE 17:1	464.276											1440..1440	2.66..2.66	0	0	0	0	0	0	0	0	0					2.68											1150	1150	39		FTMS - p ESI cv=39.00 Full ms [400.0000-1400.0000]
	2	89	24H-B1-X230412P00121R22843S21	-0.0193977	LPE (Lyso phosphatidylethanolamine)	LPE 17:1	LPE 17:1	464.277											455..21718	0.8..41.45	0	0	0	0	0	0	0	0	0					0.75											2238	2238	34;39		FTMS - p ESI cv=34.00 Full ms [400.0000-1400.0000];FTMS - p ESI cv=39.00 Full ms [400.0000-1400.0000]
	2	89	24H-B2-X230412P00121R22843S23	-0.218576	LPE (Lyso phosphatidylethanolamine)	LPE 17:1	LPE 17:1	464.279											15901..16123	30.38..30.82	0	0	0	0	0	0	0	0	0					-2.89											5982	5982	34;39		FTMS - p ESI cv=34.00 Full ms [400.0000-1400.0000];FTMS - p ESI cv=39.00 Full ms [400.0000-1400.0000]
	2	89	24H-B3-X230412P00121R22843S25	-0.166353	LPE (Lyso phosphatidylethanolamine)	LPE 17:1	LPE 17:1	464.276											15242..15242	28.39..28.39	0	0	0	0	0	0	0	0	0					4.59											6410	6410	39		FTMS - p ESI cv=39.00 Full ms [400.0000-1400.0000]
0	1	>90			LPE (Lyso phosphatidylethanolamine)	LPE 17:2	LPE 17:2	462.262	140.012	265.217	214.048	196.038	401.209	196.038						-0.98..51	5																										34;39
	2	90	24H-A2-X230413P00121R22867S10	-0.763242	LPE (Lyso phosphatidylethanolamine)	LPE 17:2	LPE 17:2	462.262											15059..15059	28.94..28.94	0	0	0	0	0	0	0	0	0					-0.79											1080	1080	39		FTMS - p ESI cv=39.00 Full ms [400.0000-1400.0000]
	2	90	24H-A3-X230413P00121R22867S12	0.102186	LPE (Lyso phosphatidylethanolamine)	LPE 17:2	LPE 17:2	462.263											293..293	0.54..0.54	0	0	0	0	0	0	0	0	0					-2.23											928	928	34		FTMS - p ESI cv=34.00 Full ms [400.0000-1400.0000]
	2	90	24H-A4-X230413P00121R22867S14	0.0781512	LPE (Lyso phosphatidylethanolamine)	LPE 17:2	LPE 17:2	462.261											10911..10911	20.76..20.76	0	0	0	0	0	0	0	0	0					2.55											1210	1210	39		FTMS - p ESI cv=39.00 Full ms [400.0000-1400.0000]
	2	90	24H-B1-X230412P00121R22843S21	-0.0193977	LPE (Lyso phosphatidylethanolamine)	LPE 17:2	LPE 17:2	462.264											23492..23492	45.05..45.05	0	0	0	0	0	0	0	0	0					-3.34											1125	1125	39		FTMS - p ESI cv=39.00 Full ms [400.0000-1400.0000]
	2	90	24H-B2-X230412P00121R22843S23	-0.218576	LPE (Lyso phosphatidylethanolamine)	LPE 17:2	LPE 17:2	462.262											15938..15975	30.45..30.53	0	0	0	0	0	0	0	0	0					0.15											2806	2806	39		FTMS - p ESI cv=39.00 Full ms [400.0000-1400.0000]
0	1	>91			LPE (Lyso phosphatidylethanolamine)	LPE 18:0	LPE 18:0	480.309	140.012	283.264	214.048	196.038	419.256	196.038						-0.98..51	25																										34;39
	2	91	24H-A1-X230413P00121R22867S08	-0.188963	LPE (Lyso phosphatidylethanolamine)	LPE 18:0	LPE 18:0	480.308		283.26									15512	29.32	1	50.92	86056	0	86056	0	0	0	0					-1.56		3.56									373609520	58355.3	34	36.6667	FTMS - p ESI cv=34.00 d Full ms2 480.3082@hcd36.67 [70.0000-510.9343]
	2	91	24H-A1-X230413P00121R22867S08	-0.188963	LPE (Lyso phosphatidylethanolamine)	LPE 18:0	LPE 18:0	480.309											15334..16888	28.98..32	0	0	0	0	0	0	0	0	0					0.2											373609520	373609520	34;39		FTMS - p ESI cv=34.00 Full ms [400.0000-1400.0000];FTMS - p ESI cv=39.00 Full ms [400.0000-1400.0000]
	2	91	24H-A2-X230413P00121R22867S10	-0.763242	LPE (Lyso phosphatidylethanolamine)	LPE 18:0	LPE 18:0	480.309		283.27		196.04		196.04					15594	29.98	3	14.86	55906	0	29354	0	13276	0	13276					0.01		5.43		2.31		0.41					362850090	508911	39	36.6667	FTMS - p ESI cv=39.00 d Full ms2 483.2748@hcd36.67 [70.0000-513.9603]
	2	91	24H-A2-X230413P00121R22867S10	-0.763242	LPE (Lyso phosphatidylethanolamine)	LPE 18:0	LPE 18:0	480.309	140.01	283.26	214.05	196.04		196.04					15564	29.93	5	65.21	3652729	104432	2879836	63667	302397	0	302397					0.02	0.6	3.81	-0.09	3.01		1.11					362850090	8.06072e+06	39	36.6667	FTMS - p ESI cv=39.00 d Full ms2 480.3087@hcd36.67 [70.0000-510.9348]
	2	91	24H-A2-X230413P00121R22867S10	-0.763242	LPE (Lyso phosphatidylethanolamine)	LPE 18:0	LPE 18:0	480.308		283.27									15288	29.39	1	52.95	74503	0	74503	0	0	0	0					-2.44		5.43									362850090	50379.3	34	36.6667	FTMS - p ESI cv=34.00 d Full ms2 480.3075@hcd36.67 [70.0000-510.9336]
	2	91	24H-A2-X230413P00121R22867S10	-0.763242	LPE (Lyso phosphatidylethanolamine)	LPE 18:0	LPE 18:0	480.309											5742..19900	10.95..38.52	0	0	0	0	0	0	0	0	0					0.12											362850090	362850090	34;39		FTMS - p ESI cv=34.00 Full ms [400.0000-1400.0000];FTMS - p ESI cv=39.00 Full ms [400.0000-1400.0000]
	2	91	24H-A3-X230413P00121R22867S12	0.102186	LPE (Lyso phosphatidylethanolamine)	LPE 18:0	LPE 18:0	480.308		283.26									15629	29.76	1	45.22	47212	0	47212	0	0	0	0					-1.52		2.73									102084564	29703.9	34	36.6667	FTMS - p ESI cv=34.00 d Full ms2 480.3083@hcd36.67 [70.0000-510.9345]
	2	91	24H-A3-X230413P00121R22867S12	0.102186	LPE (Lyso phosphatidylethanolamine)	LPE 18:0	LPE 18:0	480.309											15439..19896	29.39..38.3	0	0	0	0	0	0	0	0	0					0.01											102084564	102084564	34;39		FTMS - p ESI cv=34.00 Full ms [400.0000-1400.0000];FTMS - p ESI cv=39.00 Full ms [400.0000-1400.0000]
	2	91	24H-A4-X230413P00121R22867S14	0.0781512	LPE (Lyso phosphatidylethanolamine)	LPE 18:0	LPE 18:0	480.31		283.27									15316	29.37	1	13.9	5024	0	5024	0	0	0	0					1.72		6.53									28138947	6968.63	34	36.6667	FTMS - p ESI cv=34.00 d Full ms2 480.3099@hcd36.67 [70.0000-510.9361]
	2	91	24H-A4-X230413P00121R22867S14	0.0781512	LPE (Lyso phosphatidylethanolamine)	LPE 18:0	LPE 18:0	480.311		283.26									15266	29.26	1	18.09	10739	0	10739	0	0	0	0					3.61		4.48									28138947	10321.1	39	36.6667	FTMS - p ESI cv=39.00 d Full ms2 480.3108@hcd36.67 [70.0000-510.9370]
	2	91	24H-A4-X230413P00121R22867S14	0.0781512	LPE (Lyso phosphatidylethanolamine)	LPE 18:0	LPE 18:0	480.309											15233..19319	29.2..37.34	0	0	0	0	0	0	0	0	0					0.41											28138947	28138947	34;39		FTMS - p ESI cv=34.00 Full ms [400.0000-1400.0000];FTMS - p ESI cv=39.00 Full ms [400.0000-1400.0000]
	2	91	24H-A5-X230413P00121R22867S16	-0.299484	LPE (Lyso phosphatidylethanolamine)	LPE 18:0	LPE 18:0	480.31		283.27									17864	33.58	1	7.36	5939	0	5939	0	0	0	0					1.45		7.66									133883424	15426	39	36.6667	FTMS - p ESI cv=39.00 d Full ms2 480.3096@hcd36.67 [70.0000-510.9358]
	2	91	24H-A5-X230413P00121R22867S16	-0.299484	LPE (Lyso phosphatidylethanolamine)	LPE 18:0	LPE 18:0	480.308		283.27									15789	29.5	1	39.66	30052	0	30052	0	0	0	0					-1.94		5.61									133883424	29208.3	34	36.6667	FTMS - p ESI cv=34.00 d Full ms2 480.3080@hcd36.67 [70.0000-510.9341]
	2	91	24H-A5-X230413P00121R22867S16	-0.299484	LPE (Lyso phosphatidylethanolamine)	LPE 18:0	LPE 18:0	480.309											2841..19781	5.27..37.34	0	0	0	0	0	0	0	0	0					0.11											133883424	133883424	34;39		FTMS - p ESI cv=34.00 Full ms [400.0000-1400.0000];FTMS - p ESI cv=39.00 Full ms [400.0000-1400.0000]
	2	91	24H-B1-X230412P00121R22843S21	-0.0193977	LPE (Lyso phosphatidylethanolamine)	LPE 18:0	LPE 18:0	480.309		283.26									15603	29.32	1	11.64	11742	0	11742	0	0	0	0					-0.62		4.47									283297114	11106.3	34	36.6667	FTMS - p ESI cv=34.00 d Full ms2 480.3087@hcd36.67 [70.0000-510.9349]
	2	91	24H-B1-X230412P00121R22843S21	-0.0193977	LPE (Lyso phosphatidylethanolamine)	LPE 18:0	LPE 18:0	480.309		283.26									15593	29.3	1	38.91	41497	0	41497	0	0	0	0					0.85		3.5									283297114	20685.5	39	36.6667	FTMS - p ESI cv=39.00 d Full ms2 480.3094@hcd36.67 [70.0000-510.9356]
	2	91	24H-B1-X230412P00121R22843S21	-0.0193977	LPE (Lyso phosphatidylethanolamine)	LPE 18:0	LPE 18:0	480.309											15573..19805	29.26..37.59	0	0	0	0	0	0	0	0	0					0.49											283297114	283297114	34;39		FTMS - p ESI cv=34.00 Full ms [400.0000-1400.0000];FTMS - p ESI cv=39.00 Full ms [400.0000-1400.0000]
	2	91	24H-B2-X230412P00121R22843S23	-0.218576	LPE (Lyso phosphatidylethanolamine)	LPE 18:0	LPE 18:0	480.309	140.01	283.26	214.05	196.04		196.04					15624	29.83	5	58.85	1747058	49092	1352718	35300	154974	0	154974					-0.53	0.82	3.49	2.56	2.55		0.65					721805770	5.35185e+06	39	36.6667	FTMS - p ESI cv=39.00 d Full ms2 480.3087@hcd36.67 [70.0000-510.9348]
	2	91	24H-B2-X230412P00121R22843S23	-0.218576	LPE (Lyso phosphatidylethanolamine)	LPE 18:0	LPE 18:0	480.308		283.26									15300	29.2	1	40.49	54597	0	54597	0	0	0	0					-1.39		3.81									721805770	81831	34	36.6667	FTMS - p ESI cv=34.00 d Full ms2 480.3082@hcd36.67 [70.0000-510.9344]
	2	91	24H-B2-X230412P00121R22843S23	-0.218576	LPE (Lyso phosphatidylethanolamine)	LPE 18:0	LPE 18:0	480.309		283.26									15265	29.13	1	63.11	100910	0	100910	0	0	0	0					-0.85		3.7									721805770	62267.2	39	36.6667	FTMS - p ESI cv=39.00 d Full ms2 480.3085@hcd36.67 [70.0000-510.9347]
	2	91	24H-B2-X230412P00121R22843S23	-0.218576	LPE (Lyso phosphatidylethanolamine)	LPE 18:0	LPE 18:0	480.309											15153..20092	28.91..38.7	0	0	0	0	0	0	0	0	0					-0.06											721805770	721805770	34;39		FTMS - p ESI cv=34.00 Full ms [400.0000-1400.0000];FTMS - p ESI cv=39.00 Full ms [400.0000-1400.0000]
	2	91	24H-B3-X230412P00121R22843S25	-0.166353	LPE (Lyso phosphatidylethanolamine)	LPE 18:0	LPE 18:0	480.309	140.01	283.26	214.05	196.04		196.04					15998	29.83	5	63.96	2481637	63653	1938519	52403	213531	0	213531					0.17	1.53	4.08	2.65	3.43		1.53					1188520728	5.23755e+06	39	36.6667	FTMS - p ESI cv=39.00 d Full ms2 480.3090@hcd36.67 [70.0000-510.9352]
	2	91	24H-B3-X230412P00121R22843S25	-0.166353	LPE (Lyso phosphatidylethanolamine)	LPE 18:0	LPE 18:0	480.308		283.27									15662	29.2	1	65.13	71049	0	71049	0	0	0	0					-1.51		5.59									1188520728	55635.3	34	36.6667	FTMS - p ESI cv=34.00 d Full ms2 480.3082@hcd36.67 [70.0000-510.9344]
	2	91	24H-B3-X230412P00121R22843S25	-0.166353	LPE (Lyso phosphatidylethanolamine)	LPE 18:0	LPE 18:0	480.307		283.26									15633	29.14	1	35.92	40412	0	40412	0	0	0	0					-3.81		2.14									1188520728	12757.5	39	36.6667	FTMS - p ESI cv=39.00 d Full ms2 480.3071@hcd36.67 [70.0000-510.9333]
	2	91	24H-B3-X230412P00121R22843S25	-0.166353	LPE (Lyso phosphatidylethanolamine)	LPE 18:0	LPE 18:0	480.309											15536..20327	28.95..38.21	0	0	0	0	0	0	0	0	0					0											1188520728	1188520728	34;39		FTMS - p ESI cv=34.00 Full ms [400.0000-1400.0000];FTMS - p ESI cv=39.00 Full ms [400.0000-1400.0000]
0	1	>92			LPE (Lyso phosphatidylethanolamine)	LPE 18:1	LPE 18:1	478.293	140.012	281.248	214.048	196.038	417.241	196.038						-0.98..51	29																										34;39
	2	92	24H-A1-X230413P00121R22867S08	-0.188963	LPE (Lyso phosphatidylethanolamine)	LPE 18:1	LPE 18:1	478.293		281.25									15630	29.54	1	24.53	22789	0	22789	0	0	0	0					-0.83		7.33									18559453	25040.9	34	36.6667	FTMS - p ESI cv=34.00 d Full ms2 478.2929@hcd36.67 [70.0000-508.8787]
	2	92	24H-A1-X230413P00121R22867S08	-0.188963	LPE (Lyso phosphatidylethanolamine)	LPE 18:1	LPE 18:1	478.293		281.25									15569	29.43	1	56.92	51140	0	51140	0	0	0	0					-0.73		3.1									18559453	38682.8	39	36.6667	FTMS - p ESI cv=39.00 d Full ms2 478.3327@hcd36.67 [70.0000-508.9193]
	2	92	24H-A1-X230413P00121R22867S08	-0.188963	LPE (Lyso phosphatidylethanolamine)	LPE 18:1	LPE 18:1	478.294		281.25									15458	29.21	1	16.82	12215	0	12215	0	0	0	0					1.01		6.79									18559453	15345.6	39	36.6667	FTMS - p ESI cv=39.00 d Full ms2 478.2938@hcd36.67 [70.0000-508.8796]
	2	92	24H-A1-X230413P00121R22867S08	-0.188963	LPE (Lyso phosphatidylethanolamine)	LPE 18:1	LPE 18:1	478.293											15402..16888	29.1..32	0	0	0	0	0	0	0	0	0					0.42											18559453	18559453	34;39		FTMS - p ESI cv=34.00 Full ms [400.0000-1400.0000];FTMS - p ESI cv=39.00 Full ms [400.0000-1400.0000]
	2	92	24H-A2-X230413P00121R22867S10	-0.763242	LPE (Lyso phosphatidylethanolamine)	LPE 18:1	LPE 18:1	478.294	140.01	281.25	214.05	196.04		196.04					15646	30.08	5	13.72	311626	39796	11283	21407	119570	0	119570					1.08	1.47	1.39	1.73	3.3		1.35					24941902	3.35885e+06	34	36.6667	FTMS - p ESI cv=34.00 d Full ms2 480.3087@hcd36.67 [70.0000-510.9349]
	2	92	24H-A2-X230413P00121R22867S10	-0.763242	LPE (Lyso phosphatidylethanolamine)	LPE 18:1	LPE 18:1	478.292		281.25									15418	29.64	1	13.38	8512	0	8512	0	0	0	0					-3.59		-0.77									24941902	9090.08	34	36.6667	FTMS - p ESI cv=34.00 d Full ms2 478.2913@hcd36.67 [70.0000-508.8771]
	2	92	24H-A2-X230413P00121R22867S10	-0.763242	LPE (Lyso phosphatidylethanolamine)	LPE 18:1	LPE 18:1	478.293											10723..19565	20.49..37.84	0	0	0	0	0	0	0	0	0					0.11											24941902	24941902	34;39		FTMS - p ESI cv=34.00 Full ms [400.0000-1400.0000];FTMS - p ESI cv=39.00 Full ms [400.0000-1400.0000]
	2	92	24H-A3-X230413P00121R22867S12	0.102186	LPE (Lyso phosphatidylethanolamine)	LPE 18:1	LPE 18:1	478.293	140.01	281.25	214.05	196.04		196.04					15933	30.35	5	15.05	114048	15019	17054	9429	36273	0	36273					0.02	2.57	5.85	7.13	1.5		-0.44					6235779	1.97887e+06	39	36.6667	FTMS - p ESI cv=39.00 d Full ms2 480.3091@hcd36.67 [70.0000-510.9353]
	2	92	24H-A3-X230413P00121R22867S12	0.102186	LPE (Lyso phosphatidylethanolamine)	LPE 18:1	LPE 18:1	478.294		281.25									15868	30.22	1	27.43	35065	0	35065	0	0	0	0					1.91		3.13									6235779	36462.3	34	36.6667	FTMS - p ESI cv=34.00 d Full ms2 478.2943@hcd36.67 [70.0000-508.8802]
	2	92	24H-A3-X230413P00121R22867S12	0.102186	LPE (Lyso phosphatidylethanolamine)	LPE 18:1	LPE 18:1	478.295		281.25									15575	29.65	1	8.25	6132	0	6132	0	0	0	0					3.14		7.15									6235779	9164.41	39	36.6667	FTMS - p ESI cv=39.00 d Full ms2 478.2949@hcd36.67 [70.0000-508.8808]
	2	92	24H-A3-X230413P00121R22867S12	0.102186	LPE (Lyso phosphatidylethanolamine)	LPE 18:1	LPE 18:1	478.293											10873..19680	20.38..37.87	0	0	0	0	0	0	0	0	0					-0.07											6235779	6235779	34;39		FTMS - p ESI cv=34.00 Full ms [400.0000-1400.0000];FTMS - p ESI cv=39.00 Full ms [400.0000-1400.0000]
	2	92	24H-A4-X230413P00121R22867S14	0.0781512	LPE (Lyso phosphatidylethanolamine)	LPE 18:1	LPE 18:1	478.293											15308..17434	29.35..33.61	0	0	0	0	0	0	0	0	0					0.73											1348604	1348604	34;39		FTMS - p ESI cv=34.00 Full ms [400.0000-1400.0000];FTMS - p ESI cv=39.00 Full ms [400.0000-1400.0000]
	2	92	24H-A5-X230413P00121R22867S16	-0.299484	LPE (Lyso phosphatidylethanolamine)	LPE 18:1	LPE 18:1	478.293	140.01	281.25	214.05	196.04		196.04					16060	30.04	5	62.56	340508	8174	262190	5910	32117	0	32117					-0.02	4.28	3.97	3.05	0.89		-1.05					6703982	722887	39	36.6667	FTMS - p ESI cv=39.00 d Full ms2 478.2932@hcd36.67 [70.0000-508.8791]
	2	92	24H-A5-X230413P00121R22867S16	-0.299484	LPE (Lyso phosphatidylethanolamine)	LPE 18:1	LPE 18:1	478.292		281.25									15968	29.86	1	24.92	16763	0	16763	0	0	0	0					-2.15		5.92									6703982	22113.6	34	36.6667	FTMS - p ESI cv=34.00 d Full ms2 478.2922@hcd36.67 [70.0000-508.8781]
	2	92	24H-A5-X230413P00121R22867S16	-0.299484	LPE (Lyso phosphatidylethanolamine)	LPE 18:1	LPE 18:1	478.293		281.25									15870	29.66	1	20.88	20907	0	20907	0	0	0	0					-0.42		7.33									6703982	9953.71	39	36.6667	FTMS - p ESI cv=39.00 d Full ms2 477.3319@hcd36.67 [70.0000-507.8985]
	2	92	24H-A5-X230413P00121R22867S16	-0.299484	LPE (Lyso phosphatidylethanolamine)	LPE 18:1	LPE 18:1	478.293		281.25									15705	29.34	1	8.44	5269	0	5269	0	0	0	0					-1.52		-1.12									6703982	8105.19	39	36.6667	FTMS - p ESI cv=39.00 d Full ms2 478.2925@hcd36.67 [70.0000-508.8784]
	2	92	24H-A5-X230413P00121R22867S16	-0.299484	LPE (Lyso phosphatidylethanolamine)	LPE 18:1	LPE 18:1	478.293											10980..18013	20.32..33.87	0	0	0	0	0	0	0	0	0					0.67											6703982	6703982	34;39		FTMS - p ESI cv=34.00 Full ms [400.0000-1400.0000];FTMS - p ESI cv=39.00 Full ms [400.0000-1400.0000]
	2	92	24H-B1-X230412P00121R22843S21	-0.0193977	LPE (Lyso phosphatidylethanolamine)	LPE 18:1	LPE 18:1	478.292		281.25									15792	29.7	1	31.25	22790	0	22790	0	0	0	0					-1.9		6.73									9446039	26380	34	36.6667	FTMS - p ESI cv=34.00 d Full ms2 478.2924@hcd36.67 [70.0000-508.8783]
	2	92	24H-B1-X230412P00121R22843S21	-0.0193977	LPE (Lyso phosphatidylethanolamine)	LPE 18:1	LPE 18:1	478.294		281.25									15669	29.45	1	40.63	22707	0	22707	0	0	0	0					1.35		3.36									9446039	10863.6	39	36.6667	FTMS - p ESI cv=39.00 d Full ms2 478.2940@hcd36.67 [70.0000-508.8799]
	2	92	24H-B1-X230412P00121R22843S21	-0.0193977	LPE (Lyso phosphatidylethanolamine)	LPE 18:1	LPE 18:1	478.293											1694..17979	2.95..33.96	0	0	0	0	0	0	0	0	0					0.2											9446039	9446039	34;39		FTMS - p ESI cv=34.00 Full ms [400.0000-1400.0000];FTMS - p ESI cv=39.00 Full ms [400.0000-1400.0000]
	2	92	24H-B2-X230412P00121R22843S23	-0.218576	LPE (Lyso phosphatidylethanolamine)	LPE 18:1	LPE 18:1	478.293	140.01	281.25		196.04		196.04					15667	29.92	4	14.36	73114	8496	14908	0	24855	0	24855					-0.81	6.49	4.54		2.68		0.72					40658333	853029	34	36.6667	FTMS - p ESI cv=34.00 d Full ms2 480.3087@hcd36.67 [70.0000-510.9349]
	2	92	24H-B2-X230412P00121R22843S23	-0.218576	LPE (Lyso phosphatidylethanolamine)	LPE 18:1	LPE 18:1	478.292		281.25									15487	29.57	1	16.38	9159	0	9159	0	0	0	0					-2.2		0.42									40658333	39167.2	34	36.6667	FTMS - p ESI cv=34.00 d Full ms2 478.3275@hcd36.67 [70.0000-508.9141]
	2	92	24H-B2-X230412P00121R22843S23	-0.218576	LPE (Lyso phosphatidylethanolamine)	LPE 18:1	LPE 18:1	478.295		281.25									15463	29.52	1	35.99	18727	0	18727	0	0	0	0					3.27		4.97									40658333	32894.7	34	36.6667	FTMS - p ESI cv=34.00 d Full ms2 478.2948@hcd36.67 [70.0000-508.8807]
	2	92	24H-B2-X230412P00121R22843S23	-0.218576	LPE (Lyso phosphatidylethanolamine)	LPE 18:1	LPE 18:1	478.293		281.25									15260	29.12	1	8.81	3342	0	3342	0	0	0	0					-0.92		2.59									40658333	5436.99	39	36.6667	FTMS - p ESI cv=39.00 d Full ms2 478.2928@hcd36.67 [70.0000-508.8787]
	2	92	24H-B2-X230412P00121R22843S23	-0.218576	LPE (Lyso phosphatidylethanolamine)	LPE 18:1	LPE 18:1	478.293											10689..19581	20.28..37.68	0	0	0	0	0	0	0	0	0					0.11											40658333	40658333	34;39		FTMS - p ESI cv=34.00 Full ms [400.0000-1400.0000];FTMS - p ESI cv=39.00 Full ms [400.0000-1400.0000]
	2	92	24H-B3-X230412P00121R22843S25	-0.166353	LPE (Lyso phosphatidylethanolamine)	LPE 18:1	LPE 18:1	478.294	140.01	281.25	214.05	196.04		196.04					16038	29.9	5	14.8	292539	36805	16462	20236	109518	0	109518					0.57	0.88	4.38	-1.43	3.56		1.61					64699473	2.24431e+06	34	36.6667	FTMS - p ESI cv=34.00 d Full ms2 480.3091@hcd36.67 [70.0000-510.9352]
	2	92	24H-B3-X230412P00121R22843S25	-0.166353	LPE (Lyso phosphatidylethanolamine)	LPE 18:1	LPE 18:1	478.292		281.25									15852	29.57	1	34.71	26558	0	26558	0	0	0	0					-2.46		3.94									64699473	49273.2	34	36.6667	FTMS - p ESI cv=34.00 d Full ms2 478.2921@hcd36.67 [70.0000-508.8780]
	2	92	24H-B3-X230412P00121R22843S25	-0.166353	LPE (Lyso phosphatidylethanolamine)	LPE 18:1	LPE 18:1	478.294		281.25									15761	29.39	1	66.53	69074	0	69074	0	0	0	0					0.29		4.92									64699473	53408.3	39	36.6667	FTMS - p ESI cv=39.00 d Full ms2 478.2934@hcd36.67 [70.0000-508.8793]
	2	92	24H-B3-X230412P00121R22843S25	-0.166353	LPE (Lyso phosphatidylethanolamine)	LPE 18:1	LPE 18:1	478.293											11036..20065	20.44..37.67	0	0	0	0	0	0	0	0	0					0.05											64699473	64699473	34;39		FTMS - p ESI cv=34.00 Full ms [400.0000-1400.0000];FTMS - p ESI cv=39.00 Full ms [400.0000-1400.0000]
0	1	>93			LPE (Lyso phosphatidylethanolamine)	LPE 18:2	LPE 18:2	476.278	140.012	279.232	214.048	196.038	415.225	196.038						-0.98..51	26																										34;39
	2	93	24H-A1-X230413P00121R22867S08	-0.188963	LPE (Lyso phosphatidylethanolamine)	LPE 18:2	LPE 18:2	476.278		279.23		196.04		196.04					15897	30.06	3	40.28	50100	0	39152	0	5474	0	5474					-0.08		4.92		1.38		-0.62					18843497	95834.3	34	36.6667	FTMS - p ESI cv=34.00 d Full ms2 476.2776@hcd36.67 [70.0000-506.8231]
	2	93	24H-A1-X230413P00121R22867S08	-0.188963	LPE (Lyso phosphatidylethanolamine)	LPE 18:2	LPE 18:2	476.278	140.01	279.23	214.05	196.04		196.04					15824	29.92	5	17.91	245143	28275	51955	11931	76491	0	76491					0.62	1.99	3.72	-1.14	2.7		0.69					18843497	1.63819e+06	39	36.6667	FTMS - p ESI cv=39.00 d Full ms2 478.2935@hcd36.67 [70.0000-508.8794]
	2	93	24H-A1-X230413P00121R22867S08	-0.188963	LPE (Lyso phosphatidylethanolamine)	LPE 18:2	LPE 18:2	476.277	140.01	279.23	214.05	196.04		196.04					15800	29.87	5	66.63	679588	21115	535965	14374	54067	0	54067					-0.79	1.88	4.27	2.48	4.02		2.02					18843497	424849	39	36.6667	FTMS - p ESI cv=39.00 d Full ms2 476.2773@hcd36.67 [70.0000-506.8228]
	2	93	24H-A1-X230413P00121R22867S08	-0.188963	LPE (Lyso phosphatidylethanolamine)	LPE 18:2	LPE 18:2	476.278											15528..16643	29.35..31.52	0	0	0	0	0	0	0	0	0					0											18843497	18843497	34;39		FTMS - p ESI cv=34.00 Full ms [400.0000-1400.0000];FTMS - p ESI cv=39.00 Full ms [400.0000-1400.0000]
	2	93	24H-A2-X230413P00121R22867S10	-0.763242	LPE (Lyso phosphatidylethanolamine)	LPE 18:2	LPE 18:2	476.276	140.01		214.05	196.04		196.04					15627	30.05	4	13.25	135429	16136	0	12969	53162	0	53162					-2.74	2.67		2.27	2.73		0.72					16102811	825800	39	36.6667	FTMS - p ESI cv=39.00 d Full ms2 478.3338@hcd36.67 [70.0000-508.9205]
	2	93	24H-A2-X230413P00121R22867S10	-0.763242	LPE (Lyso phosphatidylethanolamine)	LPE 18:2	LPE 18:2	476.278	140.01	279.23	214.05	196.04		196.04					15565	29.93	5	14.9	56276	6707	8248	4777	18272	0	18272					0.58	1.91	8.77	4.98	6.15		4.15					16102811	335673	39	36.6667	FTMS - p ESI cv=39.00 d Full ms2 478.2925@hcd36.67 [70.0000-508.8784]
	2	93	24H-A2-X230413P00121R22867S10	-0.763242	LPE (Lyso phosphatidylethanolamine)	LPE 18:2	LPE 18:2	476.278											15333..19565	29.47..37.84	0	0	0	0	0	0	0	0	0					-0.11											16102811	16102811	34;39		FTMS - p ESI cv=34.00 Full ms [400.0000-1400.0000];FTMS - p ESI cv=39.00 Full ms [400.0000-1400.0000]
	2	93	24H-A3-X230413P00121R22867S12	0.102186	LPE (Lyso phosphatidylethanolamine)	LPE 18:2	LPE 18:2	476.278		279.23									15842	30.17	1	64.19	107344	0	107344	0	0	0	0					1.6		3.43									5763415	147201	39	36.6667	FTMS - p ESI cv=39.00 d Full ms2 476.2785@hcd36.67 [70.0000-506.8241]
	2	93	24H-A3-X230413P00121R22867S12	0.102186	LPE (Lyso phosphatidylethanolamine)	LPE 18:2	LPE 18:2	476.278											1200..19680	2.21..37.87	0	0	0	0	0	0	0	0	0					-0.14											5763415	5763415	34;39		FTMS - p ESI cv=34.00 Full ms [400.0000-1400.0000];FTMS - p ESI cv=39.00 Full ms [400.0000-1400.0000]
	2	93	24H-A4-X230413P00121R22867S14	0.0781512	LPE (Lyso phosphatidylethanolamine)	LPE 18:2	LPE 18:2	476.278		279.23									15801	30.35	1	12.92	6954	0	6954	0	0	0	0					-0.06		2.69									1800129	15652.2	39	36.6667	FTMS - p ESI cv=39.00 d Full ms2 476.2777@hcd36.67 [70.0000-506.8233]
	2	93	24H-A4-X230413P00121R22867S14	0.0781512	LPE (Lyso phosphatidylethanolamine)	LPE 18:2	LPE 18:2	476.278		279.23									15453	29.65	1	23.56	6486	0	6486	0	0	0	0					-0.15		6.95									1800129	12143.2	39	36.6667	FTMS - p ESI cv=39.00 d Full ms2 476.2777@hcd36.67 [70.0000-506.8232]
	2	93	24H-A4-X230413P00121R22867S14	0.0781512	LPE (Lyso phosphatidylethanolamine)	LPE 18:2	LPE 18:2	476.278											15402..17434	29.55..33.61	0	0	0	0	0	0	0	0	0					0.14											1800129	1800129	34;39		FTMS - p ESI cv=34.00 Full ms [400.0000-1400.0000];FTMS - p ESI cv=39.00 Full ms [400.0000-1400.0000]
	2	93	24H-A5-X230413P00121R22867S16	-0.299484	LPE (Lyso phosphatidylethanolamine)	LPE 18:2	LPE 18:2	476.278	140.01	279.23	214.05	196.04		196.04					16107	30.13	5	67.08	441656	12100	334484	11006	42033	0	42033					0.61	2.32	3.83	6.02	2.03		0.03					7477390	455844	39	36.6667	FTMS - p ESI cv=39.00 d Full ms2 476.2779@hcd36.67 [70.0000-506.8234]
	2	93	24H-A5-X230413P00121R22867S16	-0.299484	LPE (Lyso phosphatidylethanolamine)	LPE 18:2	LPE 18:2	476.277	140.01	279.23	214.05	196.04		196.04					15992	29.9	5	23.22	74779	5481	39207	4305	12893	0	12893					-0.6	3.41	4.49	3.24	4.13		2.13					7477390	372260	39	36.6667	FTMS - p ESI cv=39.00 d Full ms2 477.2831@hcd36.67 [70.0000-507.8488]
	2	93	24H-A5-X230413P00121R22867S16	-0.299484	LPE (Lyso phosphatidylethanolamine)	LPE 18:2	LPE 18:2	476.278											15831..18007	29.59..33.86	0	0	0	0	0	0	0	0	0					-0.06											7477390	7477390	39		FTMS - p ESI cv=39.00 Full ms [400.0000-1400.0000]
	2	93	24H-B1-X230412P00121R22843S21	-0.0193977	LPE (Lyso phosphatidylethanolamine)	LPE 18:2	LPE 18:2	476.277		279.23									15995	30.07	1	11.71	10503	0	10503	0	0	0	0					-1.22		-0.7									25010164	39453.7	34	36.6667	FTMS - p ESI cv=34.00 d Full ms2 477.2787@hcd36.67 [70.0000-507.8443]
	2	93	24H-B1-X230412P00121R22843S21	-0.0193977	LPE (Lyso phosphatidylethanolamine)	LPE 18:2	LPE 18:2	476.278		279.23									15965	30.02	1	23.66	17687	0	17687	0	0	0	0					-0.29		9.67									25010164	38066.9	34	36.6667	FTMS - p ESI cv=34.00 d Full ms2 476.2776@hcd36.67 [70.0000-506.8231]
	2	93	24H-B1-X230412P00121R22843S21	-0.0193977	LPE (Lyso phosphatidylethanolamine)	LPE 18:2	LPE 18:2	476.278	140.01	279.23		196.04		196.04					15925	29.95	4	47.48	248434	10134	182636	0	27832	0	27832					0.08	3.34	3.99		-0.26		-2.27					25010164	911610	39	36.6667	FTMS - p ESI cv=39.00 d Full ms2 477.3187@hcd36.67 [70.0000-507.8851]
	2	93	24H-B1-X230412P00121R22843S21	-0.0193977	LPE (Lyso phosphatidylethanolamine)	LPE 18:2	LPE 18:2	476.278		279.23									15764	29.64	1	55.74	73043	0	73043	0	0	0	0					0.16		6.06									25010164	61234.4	39	36.6667	FTMS - p ESI cv=39.00 d Full ms2 476.2778@hcd36.67 [70.0000-506.8233]
	2	93	24H-B1-X230412P00121R22843S21	-0.0193977	LPE (Lyso phosphatidylethanolamine)	LPE 18:2	LPE 18:2	476.278											15706..18172	29.52..34.35	0	0	0	0	0	0	0	0	0					0.12											25010164	25010164	34;39		FTMS - p ESI cv=34.00 Full ms [400.0000-1400.0000];FTMS - p ESI cv=39.00 Full ms [400.0000-1400.0000]
	2	93	24H-B2-X230412P00121R22843S23	-0.218576	LPE (Lyso phosphatidylethanolamine)	LPE 18:2	LPE 18:2	476.276		279.23		196.04		196.04					15817	30.21	3	49.65	71803	0	62897	0	4453	0	4453					-2.59		3.53		4.91		2.9					54616969	159043	34	36.6667	FTMS - p ESI cv=34.00 d Full ms2 476.2764@hcd36.67 [70.0000-506.8219]
	2	93	24H-B2-X230412P00121R22843S23	-0.218576	LPE (Lyso phosphatidylethanolamine)	LPE 18:2	LPE 18:2	476.278	140.01	279.23	214.05								15527	29.65	3	73.27	357087	4077	343026	9984	0	0	0					0.28	-3.53	4.4	3.37								54616969	457945	39	36.6667	FTMS - p ESI cv=39.00 d Full ms2 476.2777@hcd36.67 [70.0000-506.8233]
	2	93	24H-B2-X230412P00121R22843S23	-0.218576	LPE (Lyso phosphatidylethanolamine)	LPE 18:2	LPE 18:2	476.278											15476..19542	29.55..37.6	0	0	0	0	0	0	0	0	0					-0.17											54616969	54616969	34;39		FTMS - p ESI cv=34.00 Full ms [400.0000-1400.0000];FTMS - p ESI cv=39.00 Full ms [400.0000-1400.0000]
	2	93	24H-B3-X230412P00121R22843S25	-0.166353	LPE (Lyso phosphatidylethanolamine)	LPE 18:2	LPE 18:2	476.277		279.23		196.04		196.04					16186	30.17	3	52.96	106467	0	89785	0	8341	0	8341					-0.6		5.12		1.35		-0.64					89232423	231845	34	36.6667	FTMS - p ESI cv=34.00 d Full ms2 476.2773@hcd36.67 [70.0000-506.8229]
	2	93	24H-B3-X230412P00121R22843S25	-0.166353	LPE (Lyso phosphatidylethanolamine)	LPE 18:2	LPE 18:2	476.277		279.23									15905	29.68	1	67.35	169563	0	169563	0	0	0	0					-1.58		4.13									89232423	205404	39	36.6667	FTMS - p ESI cv=39.00 d Full ms2 476.2769@hcd36.67 [70.0000-506.8224]
	2	93	24H-B3-X230412P00121R22843S25	-0.166353	LPE (Lyso phosphatidylethanolamine)	LPE 18:2	LPE 18:2	476.278											15870..20119	29.61..37.79	0	0	0	0	0	0	0	0	0					-0.08											89232423	89232423	34;39		FTMS - p ESI cv=34.00 Full ms [400.0000-1400.0000];FTMS - p ESI cv=39.00 Full ms [400.0000-1400.0000]
0	1	>94			LPE (Lyso phosphatidylethanolamine)	LPE 18:3	LPE 18:3	474.262	140.012	277.217	214.048	196.038	413.209	196.038						-0.98..51	13																										34;39
	2	94	24H-A1-X230413P00121R22867S08	-0.188963	LPE (Lyso phosphatidylethanolamine)	LPE 18:3	LPE 18:3	474.261		277.22									15951	30.17	1	27.1	18209	0	18209	0	0	0	0					-2.03		5.56									154709	47595.9	39	36.6667	FTMS - p ESI cv=39.00 d Full ms2 474.2610@hcd36.67 [70.0000-504.7662]
	2	94	24H-A1-X230413P00121R22867S08	-0.188963	LPE (Lyso phosphatidylethanolamine)	LPE 18:3	LPE 18:3	474.262											15898..16046	30.06..30.35	0	0	0	0	0	0	0	0	0					0.91											154709	154709	39		FTMS - p ESI cv=39.00 Full ms [400.0000-1400.0000]
	2	94	24H-A2-X230413P00121R22867S10	-0.763242	LPE (Lyso phosphatidylethanolamine)	LPE 18:3	LPE 18:3	474.262		277.22									15895	30.57	1	13.61	9307	0	9307	0	0	0	0					-0.27		1.51									103253	25214.2	39	36.6667	FTMS - p ESI cv=39.00 d Full ms2 474.2616@hcd36.67 [70.0000-504.7668]
	2	94	24H-A2-X230413P00121R22867S10	-0.763242	LPE (Lyso phosphatidylethanolamine)	LPE 18:3	LPE 18:3	474.262											15815..15978	30.41..30.73	0	0	0	0	0	0	0	0	0					-0.19											103253	103253	39		FTMS - p ESI cv=39.00 Full ms [400.0000-1400.0000]
	2	94	24H-A3-X230413P00121R22867S12	0.102186	LPE (Lyso phosphatidylethanolamine)	LPE 18:3	LPE 18:3	474.263											4545..20953	8.57..40.42	0	0	0	0	0	0	0	0	0					-1.05											33985	33985	39		FTMS - p ESI cv=39.00 Full ms [400.0000-1400.0000]
	2	94	24H-A4-X230413P00121R22867S14	0.0781512	LPE (Lyso phosphatidylethanolamine)	LPE 18:3	LPE 18:3	474.262											15730..15819	30.21..30.38	0	0	0	0	0	0	0	0	0					0.15											2993	2993	39		FTMS - p ESI cv=39.00 Full ms [400.0000-1400.0000]
	2	94	24H-A5-X230413P00121R22867S16	-0.299484	LPE (Lyso phosphatidylethanolamine)	LPE 18:3	LPE 18:3	474.262											16182..16319	30.27..30.54	0	0	0	0	0	0	0	0	0					0.32											77195	77195	39		FTMS - p ESI cv=39.00 Full ms [400.0000-1400.0000]
	2	94	24H-B1-X230412P00121R22843S21	-0.0193977	LPE (Lyso phosphatidylethanolamine)	LPE 18:3	LPE 18:3	474.262		277.22									16053	30.18	1	23.77	8711	0	8711	0	0	0	0					-0.31		9.68									192766	17480.1	39	36.6667	FTMS - p ESI cv=39.00 d Full ms2 474.2619@hcd36.67 [70.0000-504.7672]
	2	94	24H-B1-X230412P00121R22843S21	-0.0193977	LPE (Lyso phosphatidylethanolamine)	LPE 18:3	LPE 18:3	474.262											3445..17174	6.13..32.34	0	0	0	0	0	0	0	0	0					-0.49											192766	192766	34;39		FTMS - p ESI cv=34.00 Full ms [400.0000-1400.0000];FTMS - p ESI cv=39.00 Full ms [400.0000-1400.0000]
	2	94	24H-B2-X230412P00121R22843S23	-0.218576	LPE (Lyso phosphatidylethanolamine)	LPE 18:3	LPE 18:3	474.262											15840..17135	30.26..32.75	0	0	0	0	0	0	0	0	0					-0.69											505906	505906	34;39		FTMS - p ESI cv=34.00 Full ms [400.0000-1400.0000];FTMS - p ESI cv=39.00 Full ms [400.0000-1400.0000]
	2	94	24H-B3-X230412P00121R22843S25	-0.166353	LPE (Lyso phosphatidylethanolamine)	LPE 18:3	LPE 18:3	474.262	140.01		214.05	196.04		196.04					16365	30.53	4	13.42	31397	4468	0	3199	11865	0	11865					0.9	7.96		8.21	6.54		4.49					864718	324650	39	36.6667	FTMS - p ESI cv=39.00 d Full ms2 476.2779@hcd36.67 [70.0000-506.8235]
	2	94	24H-B3-X230412P00121R22843S25	-0.166353	LPE (Lyso phosphatidylethanolamine)	LPE 18:3	LPE 18:3	474.262		277.22									16297	30.39	1	44.45	32769	0	32769	0	0	0	0					0.09		6.53									864718	96522.4	39	36.6667	FTMS - p ESI cv=39.00 d Full ms2 474.2620@hcd36.67 [70.0000-504.7673]
	2	94	24H-B3-X230412P00121R22843S25	-0.166353	LPE (Lyso phosphatidylethanolamine)	LPE 18:3	LPE 18:3	474.262											16266..23860	30.33..45.4	0	0	0	0	0	0	0	0	0					0.08											864718	864718	34;39		FTMS - p ESI cv=34.00 Full ms [400.0000-1400.0000];FTMS - p ESI cv=39.00 Full ms [400.0000-1400.0000]
0	1	>95			LPE (Lyso phosphatidylethanolamine)	LPE 18:4	LPE 18:4	472.246	140.012	275.201	214.048	196.038	411.194	196.038						-0.98..51	2																										34;39
	2	95	24H-A3-X230413P00121R22867S12	0.102186	LPE (Lyso phosphatidylethanolamine)	LPE 18:4	LPE 18:4	472.247											278..278	0.52..0.52	0	0	0	0	0	0	0	0	0					-2.04											1245	1245	34		FTMS - p ESI cv=34.00 Full ms [400.0000-1400.0000]
	2	95	24H-A4-X230413P00121R22867S14	0.0781512	LPE (Lyso phosphatidylethanolamine)	LPE 18:4	LPE 18:4	472.246											51..1404	0.1..2.54	0	0	0	0	0	0	0	0	0					0.11											1654	1654	39		FTMS - p ESI cv=39.00 Full ms [400.0000-1400.0000]
0	1	>96			LPE (Lyso phosphatidylethanolamine)	LPE 18:5	LPE 18:5	470.231	140.012	273.185	214.048	196.038	409.178	196.038						-0.98..51	7																										34;39
	2	96	24H-A2-X230413P00121R22867S10	-0.763242	LPE (Lyso phosphatidylethanolamine)	LPE 18:5	LPE 18:5	470.232											6975..25727	13.31..50.15	0	0	0	0	0	0	0	0	0					-1.58											6592	6592	39		FTMS - p ESI cv=39.00 Full ms [400.0000-1400.0000]
	2	96	24H-A3-X230413P00121R22867S12	0.102186	LPE (Lyso phosphatidylethanolamine)	LPE 18:5	LPE 18:5	470.23											25963..25963	50.38..50.38	0	0	0	0	0	0	0	0	0					0.81											1427	1427	39		FTMS - p ESI cv=39.00 Full ms [400.0000-1400.0000]
	2	96	24H-A4-X230413P00121R22867S14	0.0781512	LPE (Lyso phosphatidylethanolamine)	LPE 18:5	LPE 18:5	470.231											25640..25959	49.94..50.56	0	0	0	0	0	0	0	0	0					-0.42											4905	4905	39		FTMS - p ESI cv=39.00 Full ms [400.0000-1400.0000]
	2	96	24H-A5-X230413P00121R22867S16	-0.299484	LPE (Lyso phosphatidylethanolamine)	LPE 18:5	LPE 18:5	470.231											26351..26416	50.44..50.57	0	0	0	0	0	0	0	0	0					0.01											1513	1513	39		FTMS - p ESI cv=39.00 Full ms [400.0000-1400.0000]
	2	96	24H-B1-X230412P00121R22843S21	-0.0193977	LPE (Lyso phosphatidylethanolamine)	LPE 18:5	LPE 18:5	470.232											6978..26464	12.78..50.96	0	0	0	0	0	0	0	0	0					-2.12											8498	8498	39		FTMS - p ESI cv=39.00 Full ms [400.0000-1400.0000]
	2	96	24H-B2-X230412P00121R22843S23	-0.218576	LPE (Lyso phosphatidylethanolamine)	LPE 18:5	LPE 18:5	470.231											25605..26189	49.73..50.88	0	0	0	0	0	0	0	0	0					-0.83											4385	4385	39		FTMS - p ESI cv=39.00 Full ms [400.0000-1400.0000]
	2	96	24H-B3-X230412P00121R22843S25	-0.166353	LPE (Lyso phosphatidylethanolamine)	LPE 18:5	LPE 18:5	470.232											5810..26291	10.58..50.21	0	0	0	0	0	0	0	0	0					-2.63											16336	16336	34;39		FTMS - p ESI cv=34.00 Full ms [400.0000-1400.0000];FTMS - p ESI cv=39.00 Full ms [400.0000-1400.0000]
0	1	>97			LPE (Lyso phosphatidylethanolamine)	LPE 19:0	LPE 19:0	494.325	140.012	297.279	214.048	196.038	433.272	196.038						-0.98..51	18																										34;39
	2	97	24H-A1-X230413P00121R22867S08	-0.188963	LPE (Lyso phosphatidylethanolamine)	LPE 19:0	LPE 19:0	494.325		297.28									15631	29.54	1	20	13366	0	13366	0	0	0	0					-0.21		9									2623422	24646.9	34	36.6667	FTMS - p ESI cv=34.00 d Full ms2 494.3245@hcd36.67 [70.0000-525.2310]
	2	97	24H-A1-X230413P00121R22867S08	-0.188963	LPE (Lyso phosphatidylethanolamine)	LPE 19:0	LPE 19:0	494.324											15454..16743	29.2..31.72	0	0	0	0	0	0	0	0	0					0.82											2623422	2623422	34;39		FTMS - p ESI cv=34.00 Full ms [400.0000-1400.0000];FTMS - p ESI cv=39.00 Full ms [400.0000-1400.0000]
	2	97	24H-A2-X230413P00121R22867S10	-0.763242	LPE (Lyso phosphatidylethanolamine)	LPE 19:0	LPE 19:0	494.325		297.28									15515	29.83	1	28.99	12907	0	12907	0	0	0	0					0.22		2.59									2250767	57817.1	39	36.6667	FTMS - p ESI cv=39.00 d Full ms2 495.3320@hcd36.67 [70.0000-526.2586]
	2	97	24H-A2-X230413P00121R22867S10	-0.763242	LPE (Lyso phosphatidylethanolamine)	LPE 19:0	LPE 19:0	494.324		297.28									15413	29.63	1	10.31	11581	0	11581	0	0	0	0					-1.64		6.91									2250767	29935.2	34	36.6667	FTMS - p ESI cv=34.00 d Full ms2 494.3235@hcd36.67 [70.0000-525.2299]
	2	97	24H-A2-X230413P00121R22867S10	-0.763242	LPE (Lyso phosphatidylethanolamine)	LPE 19:0	LPE 19:0	494.324		297.28									15370	29.55	1	6.51	4357	0	4357	0	0	0	0					-2.34		-2.73									2250767	10690	39	36.6667	FTMS - p ESI cv=39.00 d Full ms2 495.3264@hcd36.67 [70.0000-526.2529]
	2	97	24H-A2-X230413P00121R22867S10	-0.763242	LPE (Lyso phosphatidylethanolamine)	LPE 19:0	LPE 19:0	494.324											15221..16468	29.25..31.68	0	0	0	0	0	0	0	0	0					0.53											2250767	2250767	34;39		FTMS - p ESI cv=34.00 Full ms [400.0000-1400.0000];FTMS - p ESI cv=39.00 Full ms [400.0000-1400.0000]
	2	97	24H-A3-X230413P00121R22867S12	0.102186	LPE (Lyso phosphatidylethanolamine)	LPE 19:0	LPE 19:0	494.325		297.28									15756	30.01	1	16.38	11586	0	11586	0	0	0	0					0.32		7.89									571512	20530.4	34	36.6667	FTMS - p ESI cv=34.00 d Full ms2 494.3249@hcd36.67 [70.0000-525.2314]
	2	97	24H-A3-X230413P00121R22867S12	0.102186	LPE (Lyso phosphatidylethanolamine)	LPE 19:0	LPE 19:0	494.324		297.28									15733	29.96	1	14.74	12496	0	12496	0	0	0	0					-1.4		4.4									571512	18974.6	39	36.6667	FTMS - p ESI cv=39.00 d Full ms2 494.3240@hcd36.67 [70.0000-525.2305]
	2	97	24H-A3-X230413P00121R22867S12	0.102186	LPE (Lyso phosphatidylethanolamine)	LPE 19:0	LPE 19:0	494.324											15568..17210	29.64..32.9	0	0	0	0	0	0	0	0	0					1.61											571512	571512	34;39		FTMS - p ESI cv=34.00 Full ms [400.0000-1400.0000];FTMS - p ESI cv=39.00 Full ms [400.0000-1400.0000]
	2	97	24H-A4-X230413P00121R22867S14	0.0781512	LPE (Lyso phosphatidylethanolamine)	LPE 19:0	LPE 19:0	494.324											9148..16418	17.37..31.57	0	0	0	0	0	0	0	0	0					2.3											46354	46354	34;39		FTMS - p ESI cv=34.00 Full ms [400.0000-1400.0000];FTMS - p ESI cv=39.00 Full ms [400.0000-1400.0000]
	2	97	24H-A5-X230413P00121R22867S16	-0.299484	LPE (Lyso phosphatidylethanolamine)	LPE 19:0	LPE 19:0	494.324											929..15926	1.72..29.77	0	0	0	0	0	0	0	0	0					1.88											101871	101871	34;39		FTMS - p ESI cv=34.00 Full ms [400.0000-1400.0000];FTMS - p ESI cv=39.00 Full ms [400.0000-1400.0000]
	2	97	24H-B1-X230412P00121R22843S21	-0.0193977	LPE (Lyso phosphatidylethanolamine)	LPE 19:0	LPE 19:0	494.323											15549..23781	29.21..45.66	0	0	0	0	0	0	0	0	0					3.14											475455	475455	34;39		FTMS - p ESI cv=34.00 Full ms [400.0000-1400.0000];FTMS - p ESI cv=39.00 Full ms [400.0000-1400.0000]
	2	97	24H-B2-X230412P00121R22843S23	-0.218576	LPE (Lyso phosphatidylethanolamine)	LPE 19:0	LPE 19:0	494.324		297.28									15548	29.69	1	10.97	4395	0	4395	0	0	0	0					-0.82		4.1									4012204	30674.7	34	36.6667	FTMS - p ESI cv=34.00 d Full ms2 493.3137@hcd36.67 [70.0000-524.2000]
	2	97	24H-B2-X230412P00121R22843S23	-0.218576	LPE (Lyso phosphatidylethanolamine)	LPE 19:0	LPE 19:0	494.324		297.28									15387	29.37	1	15.57	10777	0	10777	0	0	0	0					-2.27		5.74									4012204	16580.2	34	36.6667	FTMS - p ESI cv=34.00 d Full ms2 494.3234@hcd36.67 [70.0000-525.2299]
	2	97	24H-B2-X230412P00121R22843S23	-0.218576	LPE (Lyso phosphatidylethanolamine)	LPE 19:0	LPE 19:0	494.324											15078..19146	28.76..36.8	0	0	0	0	0	0	0	0	0					0.48											4012204	4012204	34;39		FTMS - p ESI cv=34.00 Full ms [400.0000-1400.0000];FTMS - p ESI cv=39.00 Full ms [400.0000-1400.0000]
	2	97	24H-B3-X230412P00121R22843S25	-0.166353	LPE (Lyso phosphatidylethanolamine)	LPE 19:0	LPE 19:0	494.323		297.28									15772	29.42	1	17.66	10360	0	10360	0	0	0	0					-3.1		7.75									3042737	23747.9	34	36.6667	FTMS - p ESI cv=34.00 d Full ms2 494.3231@hcd36.67 [70.0000-525.2295]
	2	97	24H-B3-X230412P00121R22843S25	-0.166353	LPE (Lyso phosphatidylethanolamine)	LPE 19:0	LPE 19:0	494.323		297.28									15763	29.4	1	15.88	10564	0	10564	0	0	0	0					-3.04		-2.61									3042737	25968.4	39	36.6667	FTMS - p ESI cv=39.00 d Full ms2 494.3231@hcd36.67 [70.0000-525.2296]
	2	97	24H-B3-X230412P00121R22843S25	-0.166353	LPE (Lyso phosphatidylethanolamine)	LPE 19:0	LPE 19:0	494.325											15369..19071	28.65..35.72	0	0	0	0	0	0	0	0	0					0.03											3042737	3042737	34;39		FTMS - p ESI cv=34.00 Full ms [400.0000-1400.0000];FTMS - p ESI cv=39.00 Full ms [400.0000-1400.0000]
0	1	>98			LPE (Lyso phosphatidylethanolamine)	LPE 19:1	LPE 19:1	492.309	140.012	295.264	214.048	196.038	431.256	196.038						-0.98..51	8																										34;39
	2	98	24H-A1-X230413P00121R22867S08	-0.188963	LPE (Lyso phosphatidylethanolamine)	LPE 19:1	LPE 19:1	492.308											15107..15715	28.52..29.71	0	0	0	0	0	0	0	0	0					1.88											25139	25139	34;39		FTMS - p ESI cv=34.00 Full ms [400.0000-1400.0000];FTMS - p ESI cv=39.00 Full ms [400.0000-1400.0000]
	2	98	24H-A2-X230413P00121R22867S10	-0.763242	LPE (Lyso phosphatidylethanolamine)	LPE 19:1	LPE 19:1	492.308											5148..15613	9.8..30.02	0	0	0	0	0	0	0	0	0					1.72											63268	63268	39		FTMS - p ESI cv=39.00 Full ms [400.0000-1400.0000]
	2	98	24H-A3-X230413P00121R22867S12	0.102186	LPE (Lyso phosphatidylethanolamine)	LPE 19:1	LPE 19:1	492.309											15776..16019	30.04..30.52	0	0	0	0	0	0	0	0	0					0.29											76427	76427	34;39		FTMS - p ESI cv=34.00 Full ms [400.0000-1400.0000];FTMS - p ESI cv=39.00 Full ms [400.0000-1400.0000]
	2	98	24H-A4-X230413P00121R22867S14	0.0781512	LPE (Lyso phosphatidylethanolamine)	LPE 19:1	LPE 19:1	492.309											15451..15564	29.65..29.88	0	0	0	0	0	0	0	0	0					-0.76											31323	31323	34;39		FTMS - p ESI cv=34.00 Full ms [400.0000-1400.0000];FTMS - p ESI cv=39.00 Full ms [400.0000-1400.0000]
	2	98	24H-A5-X230413P00121R22867S16	-0.299484	LPE (Lyso phosphatidylethanolamine)	LPE 19:1	LPE 19:1	492.309											15831..16008	29.59..29.93	0	0	0	0	0	0	0	0	0					1											25072	25072	34;39		FTMS - p ESI cv=34.00 Full ms [400.0000-1400.0000];FTMS - p ESI cv=39.00 Full ms [400.0000-1400.0000]
	2	98	24H-B1-X230412P00121R22843S21	-0.0193977	LPE (Lyso phosphatidylethanolamine)	LPE 19:1	LPE 19:1	492.308											15643..15787	29.4..29.69	0	0	0	0	0	0	0	0	0					1.64											26694	26694	34;39		FTMS - p ESI cv=34.00 Full ms [400.0000-1400.0000];FTMS - p ESI cv=39.00 Full ms [400.0000-1400.0000]
	2	98	24H-B2-X230412P00121R22843S23	-0.218576	LPE (Lyso phosphatidylethanolamine)	LPE 19:1	LPE 19:1	492.309											541..17283	0.97..33.06	0	0	0	0	0	0	0	0	0					0.13											127862	127862	34;39		FTMS - p ESI cv=34.00 Full ms [400.0000-1400.0000];FTMS - p ESI cv=39.00 Full ms [400.0000-1400.0000]
	2	98	24H-B3-X230412P00121R22843S25	-0.166353	LPE (Lyso phosphatidylethanolamine)	LPE 19:1	LPE 19:1	492.309											15218..16735	28.35..31.26	0	0	0	0	0	0	0	0	0					0.53											5904	5904	34;39		FTMS - p ESI cv=34.00 Full ms [400.0000-1400.0000];FTMS - p ESI cv=39.00 Full ms [400.0000-1400.0000]
0	1	>99			LPE (Lyso phosphatidylethanolamine)	LPE 19:2	LPE 19:2	490.293	140.012	293.248	214.048	196.038	429.241	196.038						-0.98..51	4																										34;39
	2	99	24H-A2-X230413P00121R22867S10	-0.763242	LPE (Lyso phosphatidylethanolamine)	LPE 19:2	LPE 19:2	490.294											5303..5352	10.1..10.2	0	0	0	0	0	0	0	0	0					-0.73											4032	4032	39		FTMS - p ESI cv=39.00 Full ms [400.0000-1400.0000]
	2	99	24H-A5-X230413P00121R22867S16	-0.299484	LPE (Lyso phosphatidylethanolamine)	LPE 19:2	LPE 19:2	490.293											5189..5218	9.75..9.81	0	0	0	0	0	0	0	0	0					0.09											3178	3178	39		FTMS - p ESI cv=39.00 Full ms [400.0000-1400.0000]
	2	99	24H-B2-X230412P00121R22843S23	-0.218576	LPE (Lyso phosphatidylethanolamine)	LPE 19:2	LPE 19:2	490.293											5255..16993	9.8..32.46	0	0	0	0	0	0	0	0	0					1.04											72036	72036	34;39		FTMS - p ESI cv=34.00 Full ms [400.0000-1400.0000];FTMS - p ESI cv=39.00 Full ms [400.0000-1400.0000]
	2	99	24H-B3-X230412P00121R22843S25	-0.166353	LPE (Lyso phosphatidylethanolamine)	LPE 19:2	LPE 19:2	490.292											5377..16395	9.77..30.59	0	0	0	0	0	0	0	0	0					3.25											35511	35511	34;39		FTMS - p ESI cv=34.00 Full ms [400.0000-1400.0000];FTMS - p ESI cv=39.00 Full ms [400.0000-1400.0000]
0	1	>100			LPE (Lyso phosphatidylethanolamine)	LPE 20:0	LPE 20:0	508.34	140.012	311.295	214.048	196.038	447.288	196.038						-0.98..51	11																										34;39
	2	100	24H-A1-X230413P00121R22867S08	-0.188963	LPE (Lyso phosphatidylethanolamine)	LPE 20:0	LPE 20:0	508.34		311.29									15593	29.47	1	9.66	9115	0	9115	0	0	0	0					-0.95		0.52									154687846	15340.2	34	36.6667	FTMS - p ESI cv=34.00 d Full ms2 508.3397@hcd36.67 [70.0000-539.5266]
	2	100	24H-A1-X230413P00121R22867S08	-0.188963	LPE (Lyso phosphatidylethanolamine)	LPE 20:0	LPE 20:0	508.34											15410..16700	29.12..31.64	0	0	0	0	0	0	0	0	0					0.68											154687846	154687846	34;39		FTMS - p ESI cv=34.00 Full ms [400.0000-1400.0000];FTMS - p ESI cv=39.00 Full ms [400.0000-1400.0000]
	2	100	24H-A2-X230413P00121R22867S10	-0.763242	LPE (Lyso phosphatidylethanolamine)	LPE 20:0	LPE 20:0	508.339		311.3									15352	29.51	1	13.54	8377	0	8377	0	0	0	0					-2.4		1.38									164768728	13118.4	34	36.6667	FTMS - p ESI cv=34.00 d Full ms2 508.3387@hcd36.67 [70.0000-539.5255]
	2	100	24H-A2-X230413P00121R22867S10	-0.763242	LPE (Lyso phosphatidylethanolamine)	LPE 20:0	LPE 20:0	508.34											9577..19599	18.26..37.91	0	0	0	0	0	0	0	0	0					0.3											164768728	164768728	34;39		FTMS - p ESI cv=34.00 Full ms [400.0000-1400.0000];FTMS - p ESI cv=39.00 Full ms [400.0000-1400.0000]
	2	100	24H-A3-X230413P00121R22867S12	0.102186	LPE (Lyso phosphatidylethanolamine)	LPE 20:0	LPE 20:0	508.34											9726..19877	18.19..38.26	0	0	0	0	0	0	0	0	0					0.6											83232297	83232297	34;39		FTMS - p ESI cv=34.00 Full ms [400.0000-1400.0000];FTMS - p ESI cv=39.00 Full ms [400.0000-1400.0000]
	2	100	24H-A4-X230413P00121R22867S14	0.0781512	LPE (Lyso phosphatidylethanolamine)	LPE 20:0	LPE 20:0	508.34											16087..19319	30.92..37.34	0	0	0	0	0	0	0	0	0					1.22											11552365	11552365	34;39		FTMS - p ESI cv=34.00 Full ms [400.0000-1400.0000];FTMS - p ESI cv=39.00 Full ms [400.0000-1400.0000]
	2	100	24H-A5-X230413P00121R22867S16	-0.299484	LPE (Lyso phosphatidylethanolamine)	LPE 20:0	LPE 20:0	508.34											9590..19853	17.73..37.49	0	0	0	0	0	0	0	0	0					0.5											96433512	96433512	34;39		FTMS - p ESI cv=34.00 Full ms [400.0000-1400.0000];FTMS - p ESI cv=39.00 Full ms [400.0000-1400.0000]
	2	100	24H-B1-X230412P00121R22843S21	-0.0193977	LPE (Lyso phosphatidylethanolamine)	LPE 20:0	LPE 20:0	508.34											15617..19775	29.34..37.53	0	0	0	0	0	0	0	0	0					0.73											93808179	93808179	34;39		FTMS - p ESI cv=34.00 Full ms [400.0000-1400.0000];FTMS - p ESI cv=39.00 Full ms [400.0000-1400.0000]
	2	100	24H-B2-X230412P00121R22843S23	-0.218576	LPE (Lyso phosphatidylethanolamine)	LPE 20:0	LPE 20:0	508.338		311.29									15329	29.26	1	17.69	7455	0	7455	0	0	0	0					-4.37		0.06									249910071	11615	34	36.6667	FTMS - p ESI cv=34.00 d Full ms2 508.3380@hcd36.67 [70.0000-539.5247]
	2	100	24H-B2-X230412P00121R22843S23	-0.218576	LPE (Lyso phosphatidylethanolamine)	LPE 20:0	LPE 20:0	508.34											4716..19807	8.79..38.13	0	0	0	0	0	0	0	0	0					0.42											249910071	249910071	34;39		FTMS - p ESI cv=34.00 Full ms [400.0000-1400.0000];FTMS - p ESI cv=39.00 Full ms [400.0000-1400.0000]
	2	100	24H-B3-X230412P00121R22843S25	-0.166353	LPE (Lyso phosphatidylethanolamine)	LPE 20:0	LPE 20:0	508.34											9702..20313	17.89..38.18	0	0	0	0	0	0	0	0	0					0.5											373446799	373446799	34;39		FTMS - p ESI cv=34.00 Full ms [400.0000-1400.0000];FTMS - p ESI cv=39.00 Full ms [400.0000-1400.0000]
0	1	>101			LPE (Lyso phosphatidylethanolamine)	LPE 20:1	LPE 20:1	506.325	140.012	309.279	214.048	196.038	445.272	196.038						-0.98..51	15																										34;39
	2	101	24H-A1-X230413P00121R22867S08	-0.188963	LPE (Lyso phosphatidylethanolamine)	LPE 20:1	LPE 20:1	506.324		309.28									15515	29.32	1	8.81	6242	0	6242	0	0	0	0					-2.01		2.44									50279683	16332.5	34	36.6667	FTMS - p ESI cv=34.00 d Full ms2 506.3235@hcd36.67 [70.0000-537.4700]
	2	101	24H-A1-X230413P00121R22867S08	-0.188963	LPE (Lyso phosphatidylethanolamine)	LPE 20:1	LPE 20:1	506.324											15322..16700	28.95..31.64	0	0	0	0	0	0	0	0	0					0.84											50279683	50279683	34;39		FTMS - p ESI cv=34.00 Full ms [400.0000-1400.0000];FTMS - p ESI cv=39.00 Full ms [400.0000-1400.0000]
	2	101	24H-A2-X230413P00121R22867S10	-0.763242	LPE (Lyso phosphatidylethanolamine)	LPE 20:1	LPE 20:1	506.324											15169..19576	29.15..37.87	0	0	0	0	0	0	0	0	0					1.07											31079129	31079129	34;39		FTMS - p ESI cv=34.00 Full ms [400.0000-1400.0000];FTMS - p ESI cv=39.00 Full ms [400.0000-1400.0000]
	2	101	24H-A3-X230413P00121R22867S12	0.102186	LPE (Lyso phosphatidylethanolamine)	LPE 20:1	LPE 20:1	506.323		309.28									15724	29.94	1	11.84	11455	0	11455	0	0	0	0					-2.52		6.2									17630743	4333.42	34	36.6667	FTMS - p ESI cv=34.00 d Full ms2 506.3234@hcd36.67 [70.0000-537.4699]
	2	101	24H-A3-X230413P00121R22867S12	0.102186	LPE (Lyso phosphatidylethanolamine)	LPE 20:1	LPE 20:1	506.325		309.28									15609	29.72	1	13.92	8701	0	8701	0	0	0	0					0.42		7.77									17630743	8210.59	39	36.6667	FTMS - p ESI cv=39.00 d Full ms2 506.3249@hcd36.67 [70.0000-537.4714]
	2	101	24H-A3-X230413P00121R22867S12	0.102186	LPE (Lyso phosphatidylethanolamine)	LPE 20:1	LPE 20:1	506.324											15393..19863	29.29..38.23	0	0	0	0	0	0	0	0	0					1.2											17630743	17630743	34;39		FTMS - p ESI cv=34.00 Full ms [400.0000-1400.0000];FTMS - p ESI cv=39.00 Full ms [400.0000-1400.0000]
	2	101	24H-A4-X230413P00121R22867S14	0.0781512	LPE (Lyso phosphatidylethanolamine)	LPE 20:1	LPE 20:1	506.324											15347..18778	29.43..36.27	0	0	0	0	0	0	0	0	0					1.55											4310227	4310227	34;39		FTMS - p ESI cv=34.00 Full ms [400.0000-1400.0000];FTMS - p ESI cv=39.00 Full ms [400.0000-1400.0000]
	2	101	24H-A5-X230413P00121R22867S16	-0.299484	LPE (Lyso phosphatidylethanolamine)	LPE 20:1	LPE 20:1	506.324		309.28									15896	29.71	1	25.64	7998	0	7998	0	0	0	0					-0.46		5.12									26270364	12043.2	34	36.6667	FTMS - p ESI cv=34.00 d Full ms2 506.3243@hcd36.67 [70.0000-537.4708]
	2	101	24H-A5-X230413P00121R22867S16	-0.299484	LPE (Lyso phosphatidylethanolamine)	LPE 20:1	LPE 20:1	506.324											15702..19750	29.33..37.28	0	0	0	0	0	0	0	0	0					0.81											26270364	26270364	34;39		FTMS - p ESI cv=34.00 Full ms [400.0000-1400.0000];FTMS - p ESI cv=39.00 Full ms [400.0000-1400.0000]
	2	101	24H-B1-X230412P00121R22843S21	-0.0193977	LPE (Lyso phosphatidylethanolamine)	LPE 20:1	LPE 20:1	506.324		309.28									15700	29.51	1	20.2	11492	0	11492	0	0	0	0					-2.24		4.05									46113338	13064.1	34	36.6667	FTMS - p ESI cv=34.00 d Full ms2 506.3235@hcd36.67 [70.0000-537.4700]
	2	101	24H-B1-X230412P00121R22843S21	-0.0193977	LPE (Lyso phosphatidylethanolamine)	LPE 20:1	LPE 20:1	506.324											9536..19775	17.58..37.53	0	0	0	0	0	0	0	0	0					1.22											46113338	46113338	34;39		FTMS - p ESI cv=34.00 Full ms [400.0000-1400.0000];FTMS - p ESI cv=39.00 Full ms [400.0000-1400.0000]
	2	101	24H-B2-X230412P00121R22843S23	-0.218576	LPE (Lyso phosphatidylethanolamine)	LPE 20:1	LPE 20:1	506.324		309.28		196.04		196.04					15414	29.43	3	48.89	43683	0	36559	0	3562	0	3562					-0.62		4.94		2.57		0.72					151350604	45650.2	34	36.6667	FTMS - p ESI cv=34.00 d Full ms2 506.3242@hcd36.67 [70.0000-537.4707]
	2	101	24H-B2-X230412P00121R22843S23	-0.218576	LPE (Lyso phosphatidylethanolamine)	LPE 20:1	LPE 20:1	506.324		309.28									15207	29.02	1	9.21	6645	0	6645	0	0	0	0					-1.08		6.42									151350604	11004	39	36.6667	FTMS - p ESI cv=39.00 d Full ms2 506.3240@hcd36.67 [70.0000-537.4705]
	2	101	24H-B2-X230412P00121R22843S23	-0.218576	LPE (Lyso phosphatidylethanolamine)	LPE 20:1	LPE 20:1	506.324											15180..19733	28.96..37.98	0	0	0	0	0	0	0	0	0					0.74											151350604	151350604	34;39		FTMS - p ESI cv=34.00 Full ms [400.0000-1400.0000];FTMS - p ESI cv=39.00 Full ms [400.0000-1400.0000]
	2	101	24H-B3-X230412P00121R22843S25	-0.166353	LPE (Lyso phosphatidylethanolamine)	LPE 20:1	LPE 20:1	506.324											15564..20202	29..37.95	0	0	0	0	0	0	0	0	0					0.46											135760044	135760044	34;39		FTMS - p ESI cv=34.00 Full ms [400.0000-1400.0000];FTMS - p ESI cv=39.00 Full ms [400.0000-1400.0000]
0	1	>102			LPE (Lyso phosphatidylethanolamine)	LPE 20:2	LPE 20:2	504.309	140.012	307.264	214.048	196.038	443.256	196.038						-0.98..51	14																										34;39
	2	102	24H-A1-X230413P00121R22867S08	-0.188963	LPE (Lyso phosphatidylethanolamine)	LPE 20:2	LPE 20:2	504.307		307.26									15770	29.81	1	23.06	10799	0	10799	0	0	0	0					-4.32		-2.95									149325489	115222	39	36.6667	FTMS - p ESI cv=39.00 d Full ms2 505.3155@hcd36.67 [70.0000-536.4418]
	2	102	24H-A1-X230413P00121R22867S08	-0.188963	LPE (Lyso phosphatidylethanolamine)	LPE 20:2	LPE 20:2	504.309											15427..16888	29.15..32	0	0	0	0	0	0	0	0	0					0.49											149325489	149325489	34;39		FTMS - p ESI cv=34.00 Full ms [400.0000-1400.0000];FTMS - p ESI cv=39.00 Full ms [400.0000-1400.0000]
	2	102	24H-A2-X230413P00121R22867S10	-0.763242	LPE (Lyso phosphatidylethanolamine)	LPE 20:2	LPE 20:2	504.31		307.27									15584	29.96	1	26.14	14077	0	14077	0	0	0	0					1.24		4.77									90541284	115906	39	36.6667	FTMS - p ESI cv=39.00 d Full ms2 505.3143@hcd36.67 [70.0000-536.4406]
	2	102	24H-A2-X230413P00121R22867S10	-0.763242	LPE (Lyso phosphatidylethanolamine)	LPE 20:2	LPE 20:2	504.309											3483..19576	6.56..37.87	0	0	0	0	0	0	0	0	0					0.2											90541284	90541284	34;39		FTMS - p ESI cv=34.00 Full ms [400.0000-1400.0000];FTMS - p ESI cv=39.00 Full ms [400.0000-1400.0000]
	2	102	24H-A3-X230413P00121R22867S12	0.102186	LPE (Lyso phosphatidylethanolamine)	LPE 20:2	LPE 20:2	504.307		307.26									15817	30.12	1	17.27	8236	0	8236	0	0	0	0					-3.42		1.92									29221039	7826.6	39	36.6667	FTMS - p ESI cv=39.00 d Full ms2 504.3073@hcd36.67 [70.0000-535.4135]
	2	102	24H-A3-X230413P00121R22867S12	0.102186	LPE (Lyso phosphatidylethanolamine)	LPE 20:2	LPE 20:2	504.309											15644..19680	29.79..37.87	0	0	0	0	0	0	0	0	0					0.42											29221039	29221039	34;39		FTMS - p ESI cv=34.00 Full ms [400.0000-1400.0000];FTMS - p ESI cv=39.00 Full ms [400.0000-1400.0000]
	2	102	24H-A4-X230413P00121R22867S14	0.0781512	LPE (Lyso phosphatidylethanolamine)	LPE 20:2	LPE 20:2	504.309											15434..19199	29.61..37.1	0	0	0	0	0	0	0	0	0					0.46											12366171	12366171	34;39		FTMS - p ESI cv=34.00 Full ms [400.0000-1400.0000];FTMS - p ESI cv=39.00 Full ms [400.0000-1400.0000]
	2	102	24H-A5-X230413P00121R22867S16	-0.299484	LPE (Lyso phosphatidylethanolamine)	LPE 20:2	LPE 20:2	504.309											7344..19853	13.64..37.49	0	0	0	0	0	0	0	0	0					0.28											66955017	66955017	34;39		FTMS - p ESI cv=34.00 Full ms [400.0000-1400.0000];FTMS - p ESI cv=39.00 Full ms [400.0000-1400.0000]
	2	102	24H-B1-X230412P00121R22843S21	-0.0193977	LPE (Lyso phosphatidylethanolamine)	LPE 20:2	LPE 20:2	504.309		307.27									15799	29.71	1	10.56	9173	0	9173	0	0	0	0					0.02		5.51									205992794	32776	39	36.6667	FTMS - p ESI cv=39.00 d Full ms2 504.3090@hcd36.67 [70.0000-535.4152]
	2	102	24H-B1-X230412P00121R22843S21	-0.0193977	LPE (Lyso phosphatidylethanolamine)	LPE 20:2	LPE 20:2	504.309											15617..19805	29.34..37.59	0	0	0	0	0	0	0	0	0					0.71											205992794	205992794	34;39		FTMS - p ESI cv=34.00 Full ms [400.0000-1400.0000];FTMS - p ESI cv=39.00 Full ms [400.0000-1400.0000]
	2	102	24H-B2-X230412P00121R22843S23	-0.218576	LPE (Lyso phosphatidylethanolamine)	LPE 20:2	LPE 20:2	504.309											15284..19783	29.17..38.08	0	0	0	0	0	0	0	0	0					0.22											538603025	538603025	34;39		FTMS - p ESI cv=34.00 Full ms [400.0000-1400.0000];FTMS - p ESI cv=39.00 Full ms [400.0000-1400.0000]
	2	102	24H-B3-X230412P00121R22843S25	-0.166353	LPE (Lyso phosphatidylethanolamine)	LPE 20:2	LPE 20:2	504.31		307.27									15990	29.82	1	32.55	29804	0	29804	0	0	0	0					1.59		7.35									542367114	68165.6	34	36.6667	FTMS - p ESI cv=34.00 d Full ms2 504.3097@hcd36.67 [70.0000-535.4160]
	2	102	24H-B3-X230412P00121R22843S25	-0.166353	LPE (Lyso phosphatidylethanolamine)	LPE 20:2	LPE 20:2	504.309		307.27									15742	29.36	1	15.76	7789	0	7789	0	0	0	0					0.29		9.63									542367114	15753.5	39	36.6667	FTMS - p ESI cv=39.00 d Full ms2 504.3091@hcd36.67 [70.0000-535.4153]
	2	102	24H-B3-X230412P00121R22843S25	-0.166353	LPE (Lyso phosphatidylethanolamine)	LPE 20:2	LPE 20:2	504.309											15672..20327	29.22..38.21	0	0	0	0	0	0	0	0	0					0.26											542367114	542367114	34;39		FTMS - p ESI cv=34.00 Full ms [400.0000-1400.0000];FTMS - p ESI cv=39.00 Full ms [400.0000-1400.0000]
0	1	>103			LPE (Lyso phosphatidylethanolamine)	LPE 20:3	LPE 20:3	502.293	140.012	305.248	214.048	196.038	441.241	196.038						-0.98..51	12																										34;39
	2	103	24H-A1-X230413P00121R22867S08	-0.188963	LPE (Lyso phosphatidylethanolamine)	LPE 20:3	LPE 20:3	502.293		305.25									15498	29.29	1	8.46	3278	0	3278	0	0	0	0					-0.96		6.07									1322658	5741.57	39	36.6667	FTMS - p ESI cv=39.00 d Full ms2 502.2928@hcd36.67 [70.0000-533.3586]
	2	103	24H-A1-X230413P00121R22867S08	-0.188963	LPE (Lyso phosphatidylethanolamine)	LPE 20:3	LPE 20:3	502.293											15454..16888	29.2..32	0	0	0	0	0	0	0	0	0					0.83											1322658	1322658	34;39		FTMS - p ESI cv=34.00 Full ms [400.0000-1400.0000];FTMS - p ESI cv=39.00 Full ms [400.0000-1400.0000]
	2	103	24H-A2-X230413P00121R22867S10	-0.763242	LPE (Lyso phosphatidylethanolamine)	LPE 20:3	LPE 20:3	502.293											11894..16824	22.84..32.37	0	0	0	0	0	0	0	0	0					1.4											743990	743990	34;39		FTMS - p ESI cv=34.00 Full ms [400.0000-1400.0000];FTMS - p ESI cv=39.00 Full ms [400.0000-1400.0000]
	2	103	24H-A3-X230413P00121R22867S12	0.102186	LPE (Lyso phosphatidylethanolamine)	LPE 20:3	LPE 20:3	502.293											15608..17102	29.72..32.67	0	0	0	0	0	0	0	0	0					0.12											313423	313423	34;39		FTMS - p ESI cv=34.00 Full ms [400.0000-1400.0000];FTMS - p ESI cv=39.00 Full ms [400.0000-1400.0000]
	2	103	24H-A4-X230413P00121R22867S14	0.0781512	LPE (Lyso phosphatidylethanolamine)	LPE 20:3	LPE 20:3	502.293											15335..16731	29.41..32.18	0	0	0	0	0	0	0	0	0					0.64											40385	40385	34;39		FTMS - p ESI cv=34.00 Full ms [400.0000-1400.0000];FTMS - p ESI cv=39.00 Full ms [400.0000-1400.0000]
	2	103	24H-A5-X230413P00121R22867S16	-0.299484	LPE (Lyso phosphatidylethanolamine)	LPE 20:3	LPE 20:3	502.293											15771..17743	29.47..33.34	0	0	0	0	0	0	0	0	0					0.97											870007	870007	34;39		FTMS - p ESI cv=34.00 Full ms [400.0000-1400.0000];FTMS - p ESI cv=39.00 Full ms [400.0000-1400.0000]
	2	103	24H-B1-X230412P00121R22843S21	-0.0193977	LPE (Lyso phosphatidylethanolamine)	LPE 20:3	LPE 20:3	502.292											15643..17665	29.4..33.33	0	0	0	0	0	0	0	0	0					2.08											711725	711725	34;39		FTMS - p ESI cv=34.00 Full ms [400.0000-1400.0000];FTMS - p ESI cv=39.00 Full ms [400.0000-1400.0000]
	2	103	24H-B2-X230412P00121R22843S23	-0.218576	LPE (Lyso phosphatidylethanolamine)	LPE 20:3	LPE 20:3	502.292		305.25									15367	29.33	1	7.18	6272	0	6272	0	0	0	0					-2.7		5.9									4100068	8699.94	34	36.6667	FTMS - p ESI cv=34.00 d Full ms2 502.2919@hcd36.67 [70.0000-533.3577]
	2	103	24H-B2-X230412P00121R22843S23	-0.218576	LPE (Lyso phosphatidylethanolamine)	LPE 20:3	LPE 20:3	502.293											15273..19532	29.15..37.58	0	0	0	0	0	0	0	0	0					0.54											4100068	4100068	34;39		FTMS - p ESI cv=34.00 Full ms [400.0000-1400.0000];FTMS - p ESI cv=39.00 Full ms [400.0000-1400.0000]
	2	103	24H-B3-X230412P00121R22843S25	-0.166353	LPE (Lyso phosphatidylethanolamine)	LPE 20:3	LPE 20:3	502.293		305.25									15783	29.44	1	25.62	18452	0	18452	0	0	0	0					-0.26		7.25									5457350	29246.5	39	36.6667	FTMS - p ESI cv=39.00 d Full ms2 502.2932@hcd36.67 [70.0000-533.3590]
	2	103	24H-B3-X230412P00121R22843S25	-0.166353	LPE (Lyso phosphatidylethanolamine)	LPE 20:3	LPE 20:3	502.292		305.25									15778	29.43	1	11.23	8274	0	8274	0	0	0	0					-2.63		2.25									5457350	8469.56	34	36.6667	FTMS - p ESI cv=34.00 d Full ms2 502.2920@hcd36.67 [70.0000-533.3578]
	2	103	24H-B3-X230412P00121R22843S25	-0.166353	LPE (Lyso phosphatidylethanolamine)	LPE 20:3	LPE 20:3	502.292											15700..18646	29.28..34.88	0	0	0	0	0	0	0	0	0					1.8											5457350	5457350	34;39		FTMS - p ESI cv=34.00 Full ms [400.0000-1400.0000];FTMS - p ESI cv=39.00 Full ms [400.0000-1400.0000]
0	1	>104			LPE (Lyso phosphatidylethanolamine)	LPE 20:4	LPE 20:4	500.278	140.012	303.232	214.048	196.038	439.225	196.038						-0.98..51	36																										34;39
	2	104	24H-A1-X230413P00121R22867S08	-0.188963	LPE (Lyso phosphatidylethanolamine)	LPE 20:4	LPE 20:4	500.278	140.01	303.23	214.05	196.04		196.04					15900	30.07	5	63.44	467253	17728	325515	15338	54336	0	54336					-0.14	1.23	4.14	3.27	2.46		0.46					110458996	2.85825e+06	39	36.6667	FTMS - p ESI cv=39.00 d Full ms2 500.2776@hcd36.67 [70.0000-531.3031]
	2	104	24H-A1-X230413P00121R22867S08	-0.188963	LPE (Lyso phosphatidylethanolamine)	LPE 20:4	LPE 20:4	500.277	140.01	303.23	214.05	196.04		196.04					15628	29.54	5	64.97	361334	6353	331885	10900	6098	0	6098					-1.13	2.86	4.14	5.33	2.85		0.85					110458996	116960	34	36.6667	FTMS - p ESI cv=34.00 d Full ms2 500.2771@hcd36.67 [70.0000-531.3026]
	2	104	24H-A1-X230413P00121R22867S08	-0.188963	LPE (Lyso phosphatidylethanolamine)	LPE 20:4	LPE 20:4	500.278											15474..16856	29.24..31.94	0	0	0	0	0	0	0	0	0					0.24											110458996	110458996	34;39		FTMS - p ESI cv=34.00 Full ms [400.0000-1400.0000];FTMS - p ESI cv=39.00 Full ms [400.0000-1400.0000]
	2	104	24H-A2-X230413P00121R22867S10	-0.763242	LPE (Lyso phosphatidylethanolamine)	LPE 20:4	LPE 20:4	500.278	140.01	303.23	214.05	196.04		196.04					15778	30.34	5	64.65	1166444	45735	804398	34187	141062	0	141062					0.28	2.02	3.91	1.99	2.65		0.65					97340398	2.75282e+06	34	36.6667	FTMS - p ESI cv=34.00 d Full ms2 500.2775@hcd36.67 [70.0000-531.3030]
	2	104	24H-A2-X230413P00121R22867S10	-0.763242	LPE (Lyso phosphatidylethanolamine)	LPE 20:4	LPE 20:4	500.278	140.01	303.23	214.05	196.04		196.04					15736	30.26	5	63.76	1881033	68967	1299305	60461	226150	0	226150					-0.22	2.56	3.81	4.27	3.04		1.04					97340398	4.67429e+06	39	36.6667	FTMS - p ESI cv=39.00 d Full ms2 500.2772@hcd36.67 [70.0000-531.3028]
	2	104	24H-A2-X230413P00121R22867S10	-0.763242	LPE (Lyso phosphatidylethanolamine)	LPE 20:4	LPE 20:4	500.277		303.23									15412	29.63	1	46.81	49596	0	49596	0	0	0	0					-1.67		2.4									97340398	31789.4	34	36.6667	FTMS - p ESI cv=34.00 d Full ms2 500.2765@hcd36.67 [70.0000-531.3020]
	2	104	24H-A2-X230413P00121R22867S10	-0.763242	LPE (Lyso phosphatidylethanolamine)	LPE 20:4	LPE 20:4	500.278											15346..19576	29.5..37.87	0	0	0	0	0	0	0	0	0					0.14											97340398	97340398	34;39		FTMS - p ESI cv=34.00 Full ms [400.0000-1400.0000];FTMS - p ESI cv=39.00 Full ms [400.0000-1400.0000]
	2	104	24H-A3-X230413P00121R22867S12	0.102186	LPE (Lyso phosphatidylethanolamine)	LPE 20:4	LPE 20:4	500.278	140.01	303.23	214.05	196.04		196.04					16008	30.49	5	64.1	1388916	50951	957392	45217	167678	0	167678					-0.07	1.91	3.95	0.62	3.34		1.34					41597283	4.90932e+06	39	36.6667	FTMS - p ESI cv=39.00 d Full ms2 500.2777@hcd36.67 [70.0000-531.3033]
	2	104	24H-A3-X230413P00121R22867S12	0.102186	LPE (Lyso phosphatidylethanolamine)	LPE 20:4	LPE 20:4	500.277		303.23	214.05								15770	30.03	2	53.44	164602	0	159265	5337	0	0	0					-0.6		4.56	3.76								41597283	93816.6	34	36.6667	FTMS - p ESI cv=34.00 d Full ms2 500.2775@hcd36.67 [70.0000-531.3030]
	2	104	24H-A3-X230413P00121R22867S12	0.102186	LPE (Lyso phosphatidylethanolamine)	LPE 20:4	LPE 20:4	500.278											2400..19680	4.42..37.87	0	0	0	0	0	0	0	0	0					0.03											41597283	41597283	34;39		FTMS - p ESI cv=34.00 Full ms [400.0000-1400.0000];FTMS - p ESI cv=39.00 Full ms [400.0000-1400.0000]
	2	104	24H-A4-X230413P00121R22867S14	0.0781512	LPE (Lyso phosphatidylethanolamine)	LPE 20:4	LPE 20:4	500.277		303.23		196.04		196.04					15702	30.15	3	41.1	43521	0	31575	0	5973	0	5973					-0.48		0.76		1.81		-0.19					9446369	146064	39	36.6667	FTMS - p ESI cv=39.00 d Full ms2 500.2775@hcd36.67 [70.0000-531.3030]
	2	104	24H-A4-X230413P00121R22867S14	0.0781512	LPE (Lyso phosphatidylethanolamine)	LPE 20:4	LPE 20:4	500.278		303.23		196.04		196.04					15699	30.14	3	45.19	37777	0	26867	0	5455	0	5455					0.53		5.79		-0.44		-2.44					9446369	101027	34	36.6667	FTMS - p ESI cv=34.00 d Full ms2 500.2780@hcd36.67 [70.0000-531.3036]
	2	104	24H-A4-X230413P00121R22867S14	0.0781512	LPE (Lyso phosphatidylethanolamine)	LPE 20:4	LPE 20:4	500.278		303.23									15357	29.45	1	9.85	6107	0	6107	0	0	0	0					0.27		4.78									9446369	9043.73	34	36.6667	FTMS - p ESI cv=34.00 d Full ms2 500.2779@hcd36.67 [70.0000-531.3035]
	2	104	24H-A4-X230413P00121R22867S14	0.0781512	LPE (Lyso phosphatidylethanolamine)	LPE 20:4	LPE 20:4	500.277											15326..19295	29.39..37.29	0	0	0	0	0	0	0	0	0					0.51											9446369	9446369	34;39		FTMS - p ESI cv=34.00 Full ms [400.0000-1400.0000];FTMS - p ESI cv=39.00 Full ms [400.0000-1400.0000]
	2	104	24H-A5-X230413P00121R22867S16	-0.299484	LPE (Lyso phosphatidylethanolamine)	LPE 20:4	LPE 20:4	500.277		303.23		196.04		196.04					16200	30.3	3	49.04	47015	0	37671	0	4672	0	4672					-0.47		2.44		-0.06		-2.06					50451337	183024	39	36.6667	FTMS - p ESI cv=39.00 d Full ms2 500.2773@hcd36.67 [70.0000-531.3029]
	2	104	24H-A5-X230413P00121R22867S16	-0.299484	LPE (Lyso phosphatidylethanolamine)	LPE 20:4	LPE 20:4	500.278		303.23									16198	30.3	1	23.88	14303	0	14303	0	0	0	0					0.74		2.85									50451337	231743	34	36.6667	FTMS - p ESI cv=34.00 d Full ms2 501.2832@hcd36.67 [70.0000-532.3289]
	2	104	24H-A5-X230413P00121R22867S16	-0.299484	LPE (Lyso phosphatidylethanolamine)	LPE 20:4	LPE 20:4	500.277		303.23									15855	29.63	1	19.71	16755	0	16755	0	0	0	0					-1.54		6.47									50451337	7319.94	34	36.6667	FTMS - p ESI cv=34.00 d Full ms2 500.2768@hcd36.67 [70.0000-531.3023]
	2	104	24H-A5-X230413P00121R22867S16	-0.299484	LPE (Lyso phosphatidylethanolamine)	LPE 20:4	LPE 20:4	500.278											15817..23127	29.56..44.06	0	0	0	0	0	0	0	0	0					0.33											50451337	50451337	34;39		FTMS - p ESI cv=34.00 Full ms [400.0000-1400.0000];FTMS - p ESI cv=39.00 Full ms [400.0000-1400.0000]
	2	104	24H-B1-X230412P00121R22843S21	-0.0193977	LPE (Lyso phosphatidylethanolamine)	LPE 20:4	LPE 20:4	500.278	140.01	303.23	214.05	196.04		196.04					15867	29.84	5	51.66	426302	23024	255129	17031	65559	0	65559					-0.23	2.15	4.48	6.02	2.84		0.84					83115723	879767	34	36.6667	FTMS - p ESI cv=34.00 d Full ms2 501.3222@hcd36.67 [70.0000-532.3687]
	2	104	24H-B1-X230412P00121R22843S21	-0.0193977	LPE (Lyso phosphatidylethanolamine)	LPE 20:4	LPE 20:4	500.277		303.23									15705	29.52	1	49.82	57041	0	57041	0	0	0	0					-0.66		2.77									83115723	54025.4	34	36.6667	FTMS - p ESI cv=34.00 d Full ms2 500.2774@hcd36.67 [70.0000-531.3029]
	2	104	24H-B1-X230412P00121R22843S21	-0.0193977	LPE (Lyso phosphatidylethanolamine)	LPE 20:4	LPE 20:4	500.278											15643..19775	29.4..37.53	0	0	0	0	0	0	0	0	0					0.36											83115723	83115723	34;39		FTMS - p ESI cv=34.00 Full ms [400.0000-1400.0000];FTMS - p ESI cv=39.00 Full ms [400.0000-1400.0000]
	2	104	24H-B2-X230412P00121R22843S23	-0.218576	LPE (Lyso phosphatidylethanolamine)	LPE 20:4	LPE 20:4	500.278		303.23									19568	37.65	1	29.43	14297	0	14297	0	0	0	0					0.06		3.57									226493911	32570	34	36.6667	FTMS - p ESI cv=34.00 d Full ms2 500.2776@hcd36.67 [70.0000-531.3032]
	2	104	24H-B2-X230412P00121R22843S23	-0.218576	LPE (Lyso phosphatidylethanolamine)	LPE 20:4	LPE 20:4	500.278		303.23									16136	30.84	1	9.85	4815	0	4815	0	0	0	0					0.96		1.46									226493911	25867.2	39	36.6667	FTMS - p ESI cv=39.00 d Full ms2 500.2781@hcd36.67 [70.0000-531.3036]
	2	104	24H-B2-X230412P00121R22843S23	-0.218576	LPE (Lyso phosphatidylethanolamine)	LPE 20:4	LPE 20:4	500.278	140.01	303.23	214.05	196.04		196.04					15801	30.18	5	63.12	1421142	55277	997913	48102	159925	0	159925					0.27	0.38	3.77	3.01	2.81		0.8					226493911	7.15112e+06	34	36.6667	FTMS - p ESI cv=34.00 d Full ms2 500.2777@hcd36.67 [70.0000-531.3033]
	2	104	24H-B2-X230412P00121R22843S23	-0.218576	LPE (Lyso phosphatidylethanolamine)	LPE 20:4	LPE 20:4	500.278	140.01	303.23	214.05	196.04	439.23	196.04					15763	30.11	6	62.53	4037755	141124	2818416	122420	474471	6853	474471					-0.36	2.02	3.67	3.44	2.96	5.67	0.96					226493911	1.04003e+07	39	36.6667	FTMS - p ESI cv=39.00 d Full ms2 500.2774@hcd36.67 [70.0000-531.3030]
	2	104	24H-B2-X230412P00121R22843S23	-0.218576	LPE (Lyso phosphatidylethanolamine)	LPE 20:4	LPE 20:4	500.277	140.01	303.23	214.05	196.04		196.04					15442	29.48	5	69.91	557424	11172	498066	28098	10044	0	10044					-0.78	2.13	3.97	1.94	1.4		-0.59					226493911	599655	34	36.6667	FTMS - p ESI cv=34.00 d Full ms2 500.2772@hcd36.67 [70.0000-531.3027]
	2	104	24H-B2-X230412P00121R22843S23	-0.218576	LPE (Lyso phosphatidylethanolamine)	LPE 20:4	LPE 20:4	500.278											8799..19740	16.61..37.99	0	0	0	0	0	0	0	0	0					0.1											226493911	226493911	34;39		FTMS - p ESI cv=34.00 Full ms [400.0000-1400.0000];FTMS - p ESI cv=39.00 Full ms [400.0000-1400.0000]
	2	104	24H-B3-X230412P00121R22843S25	-0.166353	LPE (Lyso phosphatidylethanolamine)	LPE 20:4	LPE 20:4	500.279		303.23									20018	37.58	1	20.24	14158	0	14158	0	0	0	0					1.74		7.64									346801988	105698	39	36.6667	FTMS - p ESI cv=39.00 d Full ms2 500.2785@hcd36.67 [70.0000-531.3041]
	2	104	24H-B3-X230412P00121R22843S25	-0.166353	LPE (Lyso phosphatidylethanolamine)	LPE 20:4	LPE 20:4	500.28		303.24									18627	34.84	1	19.19	10892	0	10892	0	0	0	0					3.6		9.25									346801988	5506.56	39	36.6667	FTMS - p ESI cv=39.00 d Full ms2 500.2794@hcd36.67 [70.0000-531.3051]
	2	104	24H-B3-X230412P00121R22843S25	-0.166353	LPE (Lyso phosphatidylethanolamine)	LPE 20:4	LPE 20:4	500.278		303.23									16556	30.91	1	12.13	6238	0	6238	0	0	0	0					0.44		5.03									346801988	24550.9	39	36.6667	FTMS - p ESI cv=39.00 d Full ms2 500.2779@hcd36.67 [70.0000-531.3034]
	2	104	24H-B3-X230412P00121R22843S25	-0.166353	LPE (Lyso phosphatidylethanolamine)	LPE 20:4	LPE 20:4	500.278	140.01	303.23	214.05	196.04		196.04					16189	30.18	5	63.31	4462012	155075	3126271	123156	528755	0	528755					0.08	1.2	3.72	2.32	2.99		0.98					346801988	1.4525e+07	39	36.6667	FTMS - p ESI cv=39.00 d Full ms2 500.2777@hcd36.67 [70.0000-531.3032]
	2	104	24H-B3-X230412P00121R22843S25	-0.166353	LPE (Lyso phosphatidylethanolamine)	LPE 20:4	LPE 20:4	500.278	140.01	303.23	214.05	196.04		196.04					16184	30.17	5	64.89	3804834	142996	2582538	133286	473007	0	473007					0.17	1.86	3.82	2.53	2.83		0.83					346801988	11971150	34	36.6667	FTMS - p ESI cv=34.00 d Full ms2 500.2777@hcd36.67 [70.0000-531.3033]
	2	104	24H-B3-X230412P00121R22843S25	-0.166353	LPE (Lyso phosphatidylethanolamine)	LPE 20:4	LPE 20:4	500.278	140.01	303.23	214.05	196.04		196.04					15869	29.61	5	53.47	362671	12762	307808	22557	9772	0	9772					-0.2	3.16	4.73	6.81	2.29		0.28					346801988	1.6147e+06	34	36.6667	FTMS - p ESI cv=34.00 d Full ms2 501.3171@hcd36.67 [70.0000-532.3634]
	2	104	24H-B3-X230412P00121R22843S25	-0.166353	LPE (Lyso phosphatidylethanolamine)	LPE 20:4	LPE 20:4	500.277	140.01	303.23	214.05								15806	29.48	3	63.65	250531	4519	231903	14109	0	0	0					-1.33	2.29	4.42	5.1								346801988	125272	39	36.6667	FTMS - p ESI cv=39.00 d Full ms2 500.2770@hcd36.67 [70.0000-531.3025]
	2	104	24H-B3-X230412P00121R22843S25	-0.166353	LPE (Lyso phosphatidylethanolamine)	LPE 20:4	LPE 20:4	500.276		303.23									15803	29.48	1	51.09	116054	0	116054	0	0	0	0					-3.87		3.12									346801988	49589.3	34	36.6667	FTMS - p ESI cv=34.00 d Full ms2 500.2757@hcd36.67 [70.0000-531.3012]
	2	104	24H-B3-X230412P00121R22843S25	-0.166353	LPE (Lyso phosphatidylethanolamine)	LPE 20:4	LPE 20:4	500.278											645..23815	1.13..45.31	0	0	0	0	0	0	0	0	0					0.02											346801988	346801988	34;39		FTMS - p ESI cv=34.00 Full ms [400.0000-1400.0000];FTMS - p ESI cv=39.00 Full ms [400.0000-1400.0000]
0	1	>105			LPE (Lyso phosphatidylethanolamine)	LPE 20:5	LPE 20:5	498.262	140.012	301.217	214.048	196.038	437.209	196.038						-0.98..51	14																										34;39
	2	105	24H-A1-X230413P00121R22867S08	-0.188963	LPE (Lyso phosphatidylethanolamine)	LPE 20:5	LPE 20:5	498.262											15860..16034	29.99..30.33	0	0	0	0	0	0	0	0	0					-0.16											520089	520089	34;39		FTMS - p ESI cv=34.00 Full ms [400.0000-1400.0000];FTMS - p ESI cv=39.00 Full ms [400.0000-1400.0000]
	2	105	24H-A2-X230413P00121R22867S10	-0.763242	LPE (Lyso phosphatidylethanolamine)	LPE 20:5	LPE 20:5	498.261		301.22									15873	30.52	1	10.02	5604	0	5604	0	0	0	0					-1.51		4.49									272002	30271.4	39	36.6667	FTMS - p ESI cv=39.00 d Full ms2 498.2609@hcd36.67 [70.0000-529.2462]
	2	105	24H-A2-X230413P00121R22867S10	-0.763242	LPE (Lyso phosphatidylethanolamine)	LPE 20:5	LPE 20:5	498.262											15781..15925	30.35..30.63	0	0	0	0	0	0	0	0	0					-0.39											272002	272002	34;39		FTMS - p ESI cv=34.00 Full ms [400.0000-1400.0000];FTMS - p ESI cv=39.00 Full ms [400.0000-1400.0000]
	2	105	24H-A3-X230413P00121R22867S12	0.102186	LPE (Lyso phosphatidylethanolamine)	LPE 20:5	LPE 20:5	498.262											16081..16183	30.64..30.84	0	0	0	0	0	0	0	0	0					-0.27											82415	82415	34;39		FTMS - p ESI cv=34.00 Full ms [400.0000-1400.0000];FTMS - p ESI cv=39.00 Full ms [400.0000-1400.0000]
	2	105	24H-A4-X230413P00121R22867S14	0.0781512	LPE (Lyso phosphatidylethanolamine)	LPE 20:5	LPE 20:5	498.262											2545..15799	4.64..30.35	0	0	0	0	0	0	0	0	0					-0.79											25163	25163	34;39		FTMS - p ESI cv=34.00 Full ms [400.0000-1400.0000];FTMS - p ESI cv=39.00 Full ms [400.0000-1400.0000]
	2	105	24H-A5-X230413P00121R22867S16	-0.299484	LPE (Lyso phosphatidylethanolamine)	LPE 20:5	LPE 20:5	498.262											16137..16319	30.19..30.54	0	0	0	0	0	0	0	0	0					0.76											182934	182934	34;39		FTMS - p ESI cv=34.00 Full ms [400.0000-1400.0000];FTMS - p ESI cv=39.00 Full ms [400.0000-1400.0000]
	2	105	24H-B1-X230412P00121R22843S21	-0.0193977	LPE (Lyso phosphatidylethanolamine)	LPE 20:5	LPE 20:5	498.262				196.04		196.04					16037	30.15	2	10.26	10078	0	0	0	5039	0	5039					-0.1				0.56		-1.49					356848	123684	39	36.6667	FTMS - p ESI cv=39.00 d Full ms2 500.2776@hcd36.67 [70.0000-531.3031]
	2	105	24H-B1-X230412P00121R22843S21	-0.0193977	LPE (Lyso phosphatidylethanolamine)	LPE 20:5	LPE 20:5	498.262											15963..16121	30.02..30.32	0	0	0	0	0	0	0	0	0					0.52											356848	356848	34;39		FTMS - p ESI cv=34.00 Full ms [400.0000-1400.0000];FTMS - p ESI cv=39.00 Full ms [400.0000-1400.0000]
	2	105	24H-B2-X230412P00121R22843S23	-0.218576	LPE (Lyso phosphatidylethanolamine)	LPE 20:5	LPE 20:5	498.262		301.22									15860	30.3	1	29.41	17128	0	17128	0	0	0	0					-0.9		7.29									999559	90066.4	39	36.6667	FTMS - p ESI cv=39.00 d Full ms2 498.2615@hcd36.67 [70.0000-529.2468]
	2	105	24H-B2-X230412P00121R22843S23	-0.218576	LPE (Lyso phosphatidylethanolamine)	LPE 20:5	LPE 20:5	498.263				196.04		196.04					15853	30.28	2	18.2	12114	0	0	0	6057	0	6057					1.12				6.05		3.99					999559	91101	34	36.6667	FTMS - p ESI cv=34.00 d Full ms2 498.2625@hcd36.67 [70.0000-529.2477]
	2	105	24H-B2-X230412P00121R22843S23	-0.218576	LPE (Lyso phosphatidylethanolamine)	LPE 20:5	LPE 20:5	498.262											15799..22475	30.18..43.49	0	0	0	0	0	0	0	0	0					-0.34											999559	999559	34;39		FTMS - p ESI cv=34.00 Full ms [400.0000-1400.0000];FTMS - p ESI cv=39.00 Full ms [400.0000-1400.0000]
	2	105	24H-B3-X230412P00121R22843S25	-0.166353	LPE (Lyso phosphatidylethanolamine)	LPE 20:5	LPE 20:5	498.262		301.22		196.04		196.04					16282	30.36	3	69.46	37963	0	20215	0	8874	0	8874					-0.87		6.02		4.05		2					1416916	134008	39	36.6667	FTMS - p ESI cv=39.00 d Full ms2 498.2615@hcd36.67 [70.0000-529.2468]
	2	105	24H-B3-X230412P00121R22843S25	-0.166353	LPE (Lyso phosphatidylethanolamine)	LPE 20:5	LPE 20:5	498.264		301.22		196.04		196.04					16256	30.31	3	41.95	36270	0	22322	0	6974	0	6974					3.21		2.37		1.72		-0.33					1416916	101720	34	36.6667	FTMS - p ESI cv=34.00 d Full ms2 498.2636@hcd36.67 [70.0000-529.2488]
	2	105	24H-B3-X230412P00121R22843S25	-0.166353	LPE (Lyso phosphatidylethanolamine)	LPE 20:5	LPE 20:5	498.262											16216..16500	30.23..30.8	0	0	0	0	0	0	0	0	0					-0.13											1416916	1416916	34;39		FTMS - p ESI cv=34.00 Full ms [400.0000-1400.0000];FTMS - p ESI cv=39.00 Full ms [400.0000-1400.0000]
0	1	>106			LPE (Lyso phosphatidylethanolamine)	LPE 21:0	LPE 21:0	522.356	140.012	325.31	214.048	196.038	461.303	196.038						-0.98..51	8																										34;39
	2	106	24H-A1-X230413P00121R22867S08	-0.188963	LPE (Lyso phosphatidylethanolamine)	LPE 21:0	LPE 21:0	522.356											15497..16379	29.29..31.01	0	0	0	0	0	0	0	0	0					0.79											479342	479342	34;39		FTMS - p ESI cv=34.00 Full ms [400.0000-1400.0000];FTMS - p ESI cv=39.00 Full ms [400.0000-1400.0000]
	2	106	24H-A2-X230413P00121R22867S10	-0.763242	LPE (Lyso phosphatidylethanolamine)	LPE 21:0	LPE 21:0	522.356											16111..16312	30.99..31.39	0	0	0	0	0	0	0	0	0					0.44											456052	456052	34		FTMS - p ESI cv=34.00 Full ms [400.0000-1400.0000]
	2	106	24H-A3-X230413P00121R22867S12	0.102186	LPE (Lyso phosphatidylethanolamine)	LPE 21:0	LPE 21:0	522.356											15608..16541	29.72..31.54	0	0	0	0	0	0	0	0	0					0.37											312361	312361	34;39		FTMS - p ESI cv=34.00 Full ms [400.0000-1400.0000];FTMS - p ESI cv=39.00 Full ms [400.0000-1400.0000]
	2	106	24H-A4-X230413P00121R22867S14	0.0781512	LPE (Lyso phosphatidylethanolamine)	LPE 21:0	LPE 21:0	522.356											16201..16283	31.14..31.31	0	0	0	0	0	0	0	0	0					-0.22											33261	33261	34		FTMS - p ESI cv=34.00 Full ms [400.0000-1400.0000]
	2	106	24H-A5-X230413P00121R22867S16	-0.299484	LPE (Lyso phosphatidylethanolamine)	LPE 21:0	LPE 21:0	522.356											16460..16664	30.83..31.24	0	0	0	0	0	0	0	0	0					0											351388	351388	34		FTMS - p ESI cv=34.00 Full ms [400.0000-1400.0000]
	2	106	24H-B1-X230412P00121R22843S21	-0.0193977	LPE (Lyso phosphatidylethanolamine)	LPE 21:0	LPE 21:0	522.356											16323..16550	30.74..31.19	0	0	0	0	0	0	0	0	0					-0.68											822713	822713	34;39		FTMS - p ESI cv=34.00 Full ms [400.0000-1400.0000];FTMS - p ESI cv=39.00 Full ms [400.0000-1400.0000]
	2	106	24H-B2-X230412P00121R22843S23	-0.218576	LPE (Lyso phosphatidylethanolamine)	LPE 21:0	LPE 21:0	522.356											15259..19146	29.12..36.8	0	0	0	0	0	0	0	0	0					-0.46											1935972	1935972	34;39		FTMS - p ESI cv=34.00 Full ms [400.0000-1400.0000];FTMS - p ESI cv=39.00 Full ms [400.0000-1400.0000]
	2	106	24H-B3-X230412P00121R22843S25	-0.166353	LPE (Lyso phosphatidylethanolamine)	LPE 21:0	LPE 21:0	522.356											15683..16879	29.24..31.53	0	0	0	0	0	0	0	0	0					-0.25											3029087	3029087	34;39		FTMS - p ESI cv=34.00 Full ms [400.0000-1400.0000];FTMS - p ESI cv=39.00 Full ms [400.0000-1400.0000]
0	1	>107			LPE (Lyso phosphatidylethanolamine)	LPE 21:1	LPE 21:1	520.34	140.012	323.295	214.048	196.038	459.288	196.038						-0.98..51	4																										34;39
	2	107	24H-A4-X230413P00121R22867S14	0.0781512	LPE (Lyso phosphatidylethanolamine)	LPE 21:1	LPE 21:1	520.342											2275..2275	4.14..4.14	0	0	0	0	0	0	0	0	0					-2.4											976	976	39		FTMS - p ESI cv=39.00 Full ms [400.0000-1400.0000]
	2	107	24H-A5-X230413P00121R22867S16	-0.299484	LPE (Lyso phosphatidylethanolamine)	LPE 21:1	LPE 21:1	520.343											1437..1437	2.65..2.65	0	0	0	0	0	0	0	0	0					-4.3											875	875	39		FTMS - p ESI cv=39.00 Full ms [400.0000-1400.0000]
	2	107	24H-B2-X230412P00121R22843S23	-0.218576	LPE (Lyso phosphatidylethanolamine)	LPE 21:1	LPE 21:1	520.342											16051..16135	30.68..30.84	0	0	0	0	0	0	0	0	0					-2.27											3915	3915	39		FTMS - p ESI cv=39.00 Full ms [400.0000-1400.0000]
	2	107	24H-B3-X230412P00121R22843S25	-0.166353	LPE (Lyso phosphatidylethanolamine)	LPE 21:1	LPE 21:1	520.34											16500..16500	30.8..30.8	0	0	0	0	0	0	0	0	0					1.1											1803	1803	39		FTMS - p ESI cv=39.00 Full ms [400.0000-1400.0000]
0	1	>108			LPE (Lyso phosphatidylethanolamine)	LPE 21:2	LPE 21:2	518.325	140.012	321.279	214.048	196.038	457.272	196.038						-0.98..51	3																										34;39
	2	108	24H-B1-X230412P00121R22843S21	-0.0193977	LPE (Lyso phosphatidylethanolamine)	LPE 21:2	LPE 21:2	518.326											38..38	0.07..0.07	0	0	0	0	0	0	0	0	0					-2.32											789	789	39		FTMS - p ESI cv=39.00 Full ms [400.0000-1400.0000]
	2	108	24H-B2-X230412P00121R22843S23	-0.218576	LPE (Lyso phosphatidylethanolamine)	LPE 21:2	LPE 21:2	518.323											2750..2750	4.88..4.88	0	0	0	0	0	0	0	0	0					3.12											1012	1012	34		FTMS - p ESI cv=34.00 Full ms [400.0000-1400.0000]
	2	108	24H-B3-X230412P00121R22843S25	-0.166353	LPE (Lyso phosphatidylethanolamine)	LPE 21:2	LPE 21:2	518.325											1899..1899	3.3..3.3	0	0	0	0	0	0	0	0	0					0.12											1062	1062	34		FTMS - p ESI cv=34.00 Full ms [400.0000-1400.0000]
0	1	>109			LPE (Lyso phosphatidylethanolamine)	LPE 22:0	LPE 22:0	536.372	140.012	339.326	214.048	196.038	475.319	196.038						-0.98..51	14																										34;39
	2	109	24H-A1-X230413P00121R22867S08	-0.188963	LPE (Lyso phosphatidylethanolamine)	LPE 22:0	LPE 22:0	536.372		339.32									15493	29.28	1	18.73	5575	0	5575	0	0	0	0					0.73		-6.78									395946	15712.6	34	36.6667	FTMS - p ESI cv=34.00 d Full ms2 536.3719@hcd36.67 [70.0000-568.1193]
	2	109	24H-A1-X230413P00121R22867S08	-0.188963	LPE (Lyso phosphatidylethanolamine)	LPE 22:0	LPE 22:0	536.371		339.33									15421	29.14	1	11.12	6168	0	6168	0	0	0	0					-1.45		2.29									395946	13976.4	39	36.6667	FTMS - p ESI cv=39.00 d Full ms2 536.3707@hcd36.67 [70.0000-568.1182]
	2	109	24H-A1-X230413P00121R22867S08	-0.188963	LPE (Lyso phosphatidylethanolamine)	LPE 22:0	LPE 22:0	536.372											15394..16305	29.09..30.86	0	0	0	0	0	0	0	0	0					-0.05											395946	395946	34;39		FTMS - p ESI cv=34.00 Full ms [400.0000-1400.0000];FTMS - p ESI cv=39.00 Full ms [400.0000-1400.0000]
	2	109	24H-A2-X230413P00121R22867S10	-0.763242	LPE (Lyso phosphatidylethanolamine)	LPE 22:0	LPE 22:0	536.372		339.33									15170	29.15	1	10.59	6150	0	6150	0	0	0	0					0.22		4.39									385415	10032	39	36.6667	FTMS - p ESI cv=39.00 d Full ms2 536.3713@hcd36.67 [70.0000-568.1188]
	2	109	24H-A2-X230413P00121R22867S10	-0.763242	LPE (Lyso phosphatidylethanolamine)	LPE 22:0	LPE 22:0	536.371											15145..16219	29.1..31.2	0	0	0	0	0	0	0	0	0					0.53											385415	385415	34;39		FTMS - p ESI cv=34.00 Full ms [400.0000-1400.0000];FTMS - p ESI cv=39.00 Full ms [400.0000-1400.0000]
	2	109	24H-A3-X230413P00121R22867S12	0.102186	LPE (Lyso phosphatidylethanolamine)	LPE 22:0	LPE 22:0	536.372		339.33									15531	29.57	1	21.94	7845	0	7845	0	0	0	0					0.23		7.66									190327	12503.4	39	36.6667	FTMS - p ESI cv=39.00 d Full ms2 536.3718@hcd36.67 [70.0000-568.1193]
	2	109	24H-A3-X230413P00121R22867S12	0.102186	LPE (Lyso phosphatidylethanolamine)	LPE 22:0	LPE 22:0	536.372											15472..16481	29.45..31.42	0	0	0	0	0	0	0	0	0					-0.05											190327	190327	34;39		FTMS - p ESI cv=34.00 Full ms [400.0000-1400.0000];FTMS - p ESI cv=39.00 Full ms [400.0000-1400.0000]
	2	109	24H-A4-X230413P00121R22867S14	0.0781512	LPE (Lyso phosphatidylethanolamine)	LPE 22:0	LPE 22:0	536.372											16154..16182	31.05..31.11	0	0	0	0	0	0	0	0	0					-0.52											7335	7335	34		FTMS - p ESI cv=34.00 Full ms [400.0000-1400.0000]
	2	109	24H-A5-X230413P00121R22867S16	-0.299484	LPE (Lyso phosphatidylethanolamine)	LPE 22:0	LPE 22:0	536.371											15664..16611	29.25..31.13	0	0	0	0	0	0	0	0	0					1.54											159837	159837	34;39		FTMS - p ESI cv=34.00 Full ms [400.0000-1400.0000];FTMS - p ESI cv=39.00 Full ms [400.0000-1400.0000]
	2	109	24H-B1-X230412P00121R22843S21	-0.0193977	LPE (Lyso phosphatidylethanolamine)	LPE 22:0	LPE 22:0	536.372											2678..16463	4.65..31.03	0	0	0	0	0	0	0	0	0					0.07											186096	186096	34;39		FTMS - p ESI cv=34.00 Full ms [400.0000-1400.0000];FTMS - p ESI cv=39.00 Full ms [400.0000-1400.0000]
	2	109	24H-B2-X230412P00121R22843S23	-0.218576	LPE (Lyso phosphatidylethanolamine)	LPE 22:0	LPE 22:0	536.37		339.33									15246	29.09	1	14.14	6812	0	6812	0	0	0	0					-2.37		6.55									551375	15542.5	34	36.6667	FTMS - p ESI cv=34.00 d Full ms2 536.3702@hcd36.67 [70.0000-568.1176]
	2	109	24H-B2-X230412P00121R22843S23	-0.218576	LPE (Lyso phosphatidylethanolamine)	LPE 22:0	LPE 22:0	536.371											15108..16338	28.82..31.24	0	0	0	0	0	0	0	0	0					0.46											551375	551375	34;39		FTMS - p ESI cv=34.00 Full ms [400.0000-1400.0000];FTMS - p ESI cv=39.00 Full ms [400.0000-1400.0000]
	2	109	24H-B3-X230412P00121R22843S25	-0.166353	LPE (Lyso phosphatidylethanolamine)	LPE 22:0	LPE 22:0	536.374		339.33									15565	29.01	1	11.97	8121	0	8121	0	0	0	0					3.57		8.56									877302	9358.84	39	36.6667	FTMS - p ESI cv=39.00 d Full ms2 536.3735@hcd36.67 [70.0000-568.1209]
	2	109	24H-B3-X230412P00121R22843S25	-0.166353	LPE (Lyso phosphatidylethanolamine)	LPE 22:0	LPE 22:0	536.372											15533..16734	28.94..31.26	0	0	0	0	0	0	0	0	0					-0.46											877302	877302	34;39		FTMS - p ESI cv=34.00 Full ms [400.0000-1400.0000];FTMS - p ESI cv=39.00 Full ms [400.0000-1400.0000]
0	1	>110			LPE (Lyso phosphatidylethanolamine)	LPE 22:1	LPE 22:1	534.356	140.012	337.31	214.048	196.038	473.303	196.038						-0.98..51	8																										34;39
	2	110	24H-A1-X230413P00121R22867S08	-0.188963	LPE (Lyso phosphatidylethanolamine)	LPE 22:1	LPE 22:1	534.356											15454..16400	29.2..31.05	0	0	0	0	0	0	0	0	0					-0.84											459276	459276	34;39		FTMS - p ESI cv=34.00 Full ms [400.0000-1400.0000];FTMS - p ESI cv=39.00 Full ms [400.0000-1400.0000]
	2	110	24H-A2-X230413P00121R22867S10	-0.763242	LPE (Lyso phosphatidylethanolamine)	LPE 22:1	LPE 22:1	534.355											6179..16254	11.8..31.28	0	0	0	0	0	0	0	0	0					1.6											194452	194452	34;39		FTMS - p ESI cv=34.00 Full ms [400.0000-1400.0000];FTMS - p ESI cv=39.00 Full ms [400.0000-1400.0000]
	2	110	24H-A3-X230413P00121R22867S12	0.102186	LPE (Lyso phosphatidylethanolamine)	LPE 22:1	LPE 22:1	534.355											15587..16541	29.68..31.54	0	0	0	0	0	0	0	0	0					1.15											163239	163239	34;39		FTMS - p ESI cv=34.00 Full ms [400.0000-1400.0000];FTMS - p ESI cv=39.00 Full ms [400.0000-1400.0000]
	2	110	24H-A4-X230413P00121R22867S14	0.0781512	LPE (Lyso phosphatidylethanolamine)	LPE 22:1	LPE 22:1	534.356											16212..16245	31.17..31.23	0	0	0	0	0	0	0	0	0					-0.22											7838	7838	34		FTMS - p ESI cv=34.00 Full ms [400.0000-1400.0000]
	2	110	24H-A5-X230413P00121R22867S16	-0.299484	LPE (Lyso phosphatidylethanolamine)	LPE 22:1	LPE 22:1	534.356											2401..16640	4.43..31.19	0	0	0	0	0	0	0	0	0					-0.41											107222	107222	34;39		FTMS - p ESI cv=34.00 Full ms [400.0000-1400.0000];FTMS - p ESI cv=39.00 Full ms [400.0000-1400.0000]
	2	110	24H-B1-X230412P00121R22843S21	-0.0193977	LPE (Lyso phosphatidylethanolamine)	LPE 22:1	LPE 22:1	534.356											15643..16540	29.4..31.17	0	0	0	0	0	0	0	0	0					0.85											266366	266366	34;39		FTMS - p ESI cv=34.00 Full ms [400.0000-1400.0000];FTMS - p ESI cv=39.00 Full ms [400.0000-1400.0000]
	2	110	24H-B2-X230412P00121R22843S23	-0.218576	LPE (Lyso phosphatidylethanolamine)	LPE 22:1	LPE 22:1	534.356											15141..16427	28.89..31.42	0	0	0	0	0	0	0	0	0					-0.96											1365233	1365233	34;39		FTMS - p ESI cv=34.00 Full ms [400.0000-1400.0000];FTMS - p ESI cv=39.00 Full ms [400.0000-1400.0000]
	2	110	24H-B3-X230412P00121R22843S25	-0.166353	LPE (Lyso phosphatidylethanolamine)	LPE 22:1	LPE 22:1	534.356											15295..16806	28.5..31.4	0	0	0	0	0	0	0	0	0					0.11											1223136	1223136	34;39		FTMS - p ESI cv=34.00 Full ms [400.0000-1400.0000];FTMS - p ESI cv=39.00 Full ms [400.0000-1400.0000]
0	1	>111			LPE (Lyso phosphatidylethanolamine)	LPE 22:2	LPE 22:2	532.34	140.012	335.295	214.048	196.038	471.288	196.038						-0.98..51	3																										34;39
	2	111	24H-A3-X230413P00121R22867S12	0.102186	LPE (Lyso phosphatidylethanolamine)	LPE 22:2	LPE 22:2	532.341											1508..16528	2.78..31.51	0	0	0	0	0	0	0	0	0					-1											30785	30785	34		FTMS - p ESI cv=34.00 Full ms [400.0000-1400.0000]
	2	111	24H-B2-X230412P00121R22843S23	-0.218576	LPE (Lyso phosphatidylethanolamine)	LPE 22:2	LPE 22:2	532.342											15354..19146	29.31..36.8	0	0	0	0	0	0	0	0	0					-2.87											494344	494344	34;39		FTMS - p ESI cv=34.00 Full ms [400.0000-1400.0000];FTMS - p ESI cv=39.00 Full ms [400.0000-1400.0000]
	2	111	24H-B3-X230412P00121R22843S25	-0.166353	LPE (Lyso phosphatidylethanolamine)	LPE 22:2	LPE 22:2	532.339											15700..15700	29.28..29.28	0	0	0	0	0	0	0	0	0					2.45											2377	2377	34		FTMS - p ESI cv=34.00 Full ms [400.0000-1400.0000]
0	1	>112			LPE (Lyso phosphatidylethanolamine)	LPE 22:3	LPE 22:3	530.325	140.012	333.279	214.048	196.038	469.272	196.038						-0.98..51	8																										34;39
	2	112	24H-A1-X230413P00121R22867S08	-0.188963	LPE (Lyso phosphatidylethanolamine)	LPE 22:3	LPE 22:3	530.323											15627..16665	29.54..31.57	0	0	0	0	0	0	0	0	0					3.13											1728996	1728996	34;39		FTMS - p ESI cv=34.00 Full ms [400.0000-1400.0000];FTMS - p ESI cv=39.00 Full ms [400.0000-1400.0000]
	2	112	24H-A2-X230413P00121R22867S10	-0.763242	LPE (Lyso phosphatidylethanolamine)	LPE 22:3	LPE 22:3	530.324											1108..16545	2.04..31.83	0	0	0	0	0	0	0	0	0					1.44											913989	913989	34;39		FTMS - p ESI cv=34.00 Full ms [400.0000-1400.0000];FTMS - p ESI cv=39.00 Full ms [400.0000-1400.0000]
	2	112	24H-A3-X230413P00121R22867S12	0.102186	LPE (Lyso phosphatidylethanolamine)	LPE 22:3	LPE 22:3	530.323											1281..16861	2.36..32.18	0	0	0	0	0	0	0	0	0					2.58											942880	942880	34;39		FTMS - p ESI cv=34.00 Full ms [400.0000-1400.0000];FTMS - p ESI cv=39.00 Full ms [400.0000-1400.0000]
	2	112	24H-A4-X230413P00121R22867S14	0.0781512	LPE (Lyso phosphatidylethanolamine)	LPE 22:3	LPE 22:3	530.324											6933..16493	13.17..31.72	0	0	0	0	0	0	0	0	0					0.81											10097	10097	39		FTMS - p ESI cv=39.00 Full ms [400.0000-1400.0000]
	2	112	24H-A5-X230413P00121R22867S16	-0.299484	LPE (Lyso phosphatidylethanolamine)	LPE 22:3	LPE 22:3	530.324											16697..16915	31.31..31.7	0	0	0	0	0	0	0	0	0					1.8											650893	650893	34;39		FTMS - p ESI cv=34.00 Full ms [400.0000-1400.0000];FTMS - p ESI cv=39.00 Full ms [400.0000-1400.0000]
	2	112	24H-B1-X230412P00121R22843S21	-0.0193977	LPE (Lyso phosphatidylethanolamine)	LPE 22:3	LPE 22:3	530.324											15668..16830	29.45..31.69	0	0	0	0	0	0	0	0	0					1.6											3062871	3062871	34;39		FTMS - p ESI cv=34.00 Full ms [400.0000-1400.0000];FTMS - p ESI cv=39.00 Full ms [400.0000-1400.0000]
	2	112	24H-B2-X230412P00121R22843S23	-0.218576	LPE (Lyso phosphatidylethanolamine)	LPE 22:3	LPE 22:3	530.324											15232..19542	29.07..37.6	0	0	0	0	0	0	0	0	0					1.64											21284264	21284264	34;39		FTMS - p ESI cv=34.00 Full ms [400.0000-1400.0000];FTMS - p ESI cv=39.00 Full ms [400.0000-1400.0000]
	2	112	24H-B3-X230412P00121R22843S25	-0.166353	LPE (Lyso phosphatidylethanolamine)	LPE 22:3	LPE 22:3	530.324											15780..17188	29.43..32.04	0	0	0	0	0	0	0	0	0					1.38											7827781	7827781	34;39		FTMS - p ESI cv=34.00 Full ms [400.0000-1400.0000];FTMS - p ESI cv=39.00 Full ms [400.0000-1400.0000]
0	1	>113			LPE (Lyso phosphatidylethanolamine)	LPE 22:4	LPE 22:4	528.309	140.012	331.264	214.048	196.038	467.256	196.038						-0.98..51	15																										34;39
	2	113	24H-A1-X230413P00121R22867S08	-0.188963	LPE (Lyso phosphatidylethanolamine)	LPE 22:4	LPE 22:4	528.308		331.27									15558	29.4	1	18.09	14139	0	14139	0	0	0	0					-1.88		9.89									83039392	17314.1	34	36.6667	FTMS - p ESI cv=34.00 d Full ms2 528.3079@hcd36.67 [70.0000-559.8941]
	2	113	24H-A1-X230413P00121R22867S08	-0.188963	LPE (Lyso phosphatidylethanolamine)	LPE 22:4	LPE 22:4	528.309											15420..16888	29.14..32	0	0	0	0	0	0	0	0	0					0.66											83039392	83039392	34;39		FTMS - p ESI cv=34.00 Full ms [400.0000-1400.0000];FTMS - p ESI cv=39.00 Full ms [400.0000-1400.0000]
	2	113	24H-A2-X230413P00121R22867S10	-0.763242	LPE (Lyso phosphatidylethanolamine)	LPE 22:4	LPE 22:4	528.307		331.27									15334	29.48	1	18.03	9716	0	9716	0	0	0	0					-3.85		7.43									52292065	20722.2	39	36.6667	FTMS - p ESI cv=39.00 d Full ms2 528.3066@hcd36.67 [70.0000-559.8927]
	2	113	24H-A2-X230413P00121R22867S10	-0.763242	LPE (Lyso phosphatidylethanolamine)	LPE 22:4	LPE 22:4	528.309											15267..19576	29.35..37.87	0	0	0	0	0	0	0	0	0					0.81											52292065	52292065	34;39		FTMS - p ESI cv=34.00 Full ms [400.0000-1400.0000];FTMS - p ESI cv=39.00 Full ms [400.0000-1400.0000]
	2	113	24H-A3-X230413P00121R22867S12	0.102186	LPE (Lyso phosphatidylethanolamine)	LPE 22:4	LPE 22:4	528.308		331.26									15670	29.84	1	11.28	9739	0	9739	0	0	0	0					-1.13		3.06									24147397	20753.6	34	36.6667	FTMS - p ESI cv=34.00 d Full ms2 528.3085@hcd36.67 [70.0000-559.8946]
	2	113	24H-A3-X230413P00121R22867S12	0.102186	LPE (Lyso phosphatidylethanolamine)	LPE 22:4	LPE 22:4	528.309											15472..19243	29.45..36.99	0	0	0	0	0	0	0	0	0					0.24											24147397	24147397	34;39		FTMS - p ESI cv=34.00 Full ms [400.0000-1400.0000];FTMS - p ESI cv=39.00 Full ms [400.0000-1400.0000]
	2	113	24H-A4-X230413P00121R22867S14	0.0781512	LPE (Lyso phosphatidylethanolamine)	LPE 22:4	LPE 22:4	528.309											15246..18778	29.22..36.27	0	0	0	0	0	0	0	0	0					0.52											7938391	7938391	34;39		FTMS - p ESI cv=34.00 Full ms [400.0000-1400.0000];FTMS - p ESI cv=39.00 Full ms [400.0000-1400.0000]
	2	113	24H-A5-X230413P00121R22867S16	-0.299484	LPE (Lyso phosphatidylethanolamine)	LPE 22:4	LPE 22:4	528.31		331.27									15807	29.54	1	11.29	7177	0	7177	0	0	0	0					1.92		7.79									65107926	8420.17	39	36.6667	FTMS - p ESI cv=39.00 d Full ms2 528.3099@hcd36.67 [70.0000-559.8961]
	2	113	24H-A5-X230413P00121R22867S16	-0.299484	LPE (Lyso phosphatidylethanolamine)	LPE 22:4	LPE 22:4	528.309											15749..19853	29.42..37.49	0	0	0	0	0	0	0	0	0					0.47											65107926	65107926	34;39		FTMS - p ESI cv=34.00 Full ms [400.0000-1400.0000];FTMS - p ESI cv=39.00 Full ms [400.0000-1400.0000]
	2	113	24H-B1-X230412P00121R22843S21	-0.0193977	LPE (Lyso phosphatidylethanolamine)	LPE 22:4	LPE 22:4	528.309											15592..23534	29.3..45.14	0	0	0	0	0	0	0	0	0					0.85											92810600	92810600	34;39		FTMS - p ESI cv=34.00 Full ms [400.0000-1400.0000];FTMS - p ESI cv=39.00 Full ms [400.0000-1400.0000]
	2	113	24H-B2-X230412P00121R22843S23	-0.218576	LPE (Lyso phosphatidylethanolamine)	LPE 22:4	LPE 22:4	528.308		331.26									15304	29.21	1	14.47	10428	0	10428	0	0	0	0					-1.04		1.35									235625328	18775.8	34	36.6667	FTMS - p ESI cv=34.00 d Full ms2 528.3083@hcd36.67 [70.0000-559.8945]
	2	113	24H-B2-X230412P00121R22843S23	-0.218576	LPE (Lyso phosphatidylethanolamine)	LPE 22:4	LPE 22:4	528.309											15232..19754	29.07..38.02	0	0	0	0	0	0	0	0	0					0.19											235625328	235625328	34;39		FTMS - p ESI cv=34.00 Full ms [400.0000-1400.0000];FTMS - p ESI cv=39.00 Full ms [400.0000-1400.0000]
	2	113	24H-B3-X230412P00121R22843S25	-0.166353	LPE (Lyso phosphatidylethanolamine)	LPE 22:4	LPE 22:4	528.31		331.27									15688	29.25	1	19.49	12004	0	12004	0	0	0	0					2.1		6									252900224	17452.6	34	36.6667	FTMS - p ESI cv=34.00 d Full ms2 528.3101@hcd36.67 [70.0000-559.8962]
	2	113	24H-B3-X230412P00121R22843S25	-0.166353	LPE (Lyso phosphatidylethanolamine)	LPE 22:4	LPE 22:4	528.311		331.26									15674	29.22	1	9.27	8510	0	8510	0	0	0	0					3.11		1.21									252900224	11401.6	39	36.6667	FTMS - p ESI cv=39.00 d Full ms2 528.3105@hcd36.67 [70.0000-559.8968]
	2	113	24H-B3-X230412P00121R22843S25	-0.166353	LPE (Lyso phosphatidylethanolamine)	LPE 22:4	LPE 22:4	528.309											15655..20202	29.18..37.95	0	0	0	0	0	0	0	0	0					0.14											252900224	252900224	34;39		FTMS - p ESI cv=34.00 Full ms [400.0000-1400.0000];FTMS - p ESI cv=39.00 Full ms [400.0000-1400.0000]
0	1	>114			LPE (Lyso phosphatidylethanolamine)	LPE 22:5	LPE 22:5	526.293	140.012	329.248	214.048	196.038	465.241	196.038						-0.98..51	12																										34;39
	2	114	24H-A1-X230413P00121R22867S08	-0.188963	LPE (Lyso phosphatidylethanolamine)	LPE 22:5	LPE 22:5	526.292											15375..15769	29.05..29.81	0	0	0	0	0	0	0	0	0					2.41											6150048	6150048	34;39		FTMS - p ESI cv=34.00 Full ms [400.0000-1400.0000];FTMS - p ESI cv=39.00 Full ms [400.0000-1400.0000]
	2	114	24H-A2-X230413P00121R22867S10	-0.763242	LPE (Lyso phosphatidylethanolamine)	LPE 22:5	LPE 22:5	526.292											15145..17790	29.1..34.31	0	0	0	0	0	0	0	0	0					2.01											7319471	7319471	34;39		FTMS - p ESI cv=34.00 Full ms [400.0000-1400.0000];FTMS - p ESI cv=39.00 Full ms [400.0000-1400.0000]
	2	114	24H-A3-X230413P00121R22867S12	0.102186	LPE (Lyso phosphatidylethanolamine)	LPE 22:5	LPE 22:5	526.292											15451..15932	29.41..30.35	0	0	0	0	0	0	0	0	0					1.93											2559743	2559743	34;39		FTMS - p ESI cv=34.00 Full ms [400.0000-1400.0000];FTMS - p ESI cv=39.00 Full ms [400.0000-1400.0000]
	2	114	24H-A4-X230413P00121R22867S14	0.0781512	LPE (Lyso phosphatidylethanolamine)	LPE 22:5	LPE 22:5	526.292											15308..15560	29.35..29.87	0	0	0	0	0	0	0	0	0					2.39											290244	290244	34;39		FTMS - p ESI cv=34.00 Full ms [400.0000-1400.0000];FTMS - p ESI cv=39.00 Full ms [400.0000-1400.0000]
	2	114	24H-A5-X230413P00121R22867S16	-0.299484	LPE (Lyso phosphatidylethanolamine)	LPE 22:5	LPE 22:5	526.292											15635..18013	29.2..33.87	0	0	0	0	0	0	0	0	0					2.7											3028433	3028433	34;39		FTMS - p ESI cv=34.00 Full ms [400.0000-1400.0000];FTMS - p ESI cv=39.00 Full ms [400.0000-1400.0000]
	2	114	24H-B1-X230412P00121R22843S21	-0.0193977	LPE (Lyso phosphatidylethanolamine)	LPE 22:5	LPE 22:5	526.292		329.25									15665	29.44	1	11.8	5614	0	5614	0	0	0	0					-3.05		-0.08									4067533	11956	34	36.6667	FTMS - p ESI cv=34.00 d Full ms2 526.2917@hcd36.67 [70.0000-557.8376]
	2	114	24H-B1-X230412P00121R22843S21	-0.0193977	LPE (Lyso phosphatidylethanolamine)	LPE 22:5	LPE 22:5	526.292											15592..17979	29.3..33.96	0	0	0	0	0	0	0	0	0					1.84											4067533	4067533	34;39		FTMS - p ESI cv=34.00 Full ms [400.0000-1400.0000];FTMS - p ESI cv=39.00 Full ms [400.0000-1400.0000]
	2	114	24H-B2-X230412P00121R22843S23	-0.218576	LPE (Lyso phosphatidylethanolamine)	LPE 22:5	LPE 22:5	526.293		329.25									15345	29.29	1	29.04	34471	0	34471	0	0	0	0					-0.45		0.94									20621774	59050	39	36.6667	FTMS - p ESI cv=39.00 d Full ms2 526.2930@hcd36.67 [70.0000-557.8389]
	2	114	24H-B2-X230412P00121R22843S23	-0.218576	LPE (Lyso phosphatidylethanolamine)	LPE 22:5	LPE 22:5	526.292		329.25									15325	29.25	1	22.04	15375	0	15375	0	0	0	0					-2.49		4.46									20621774	34361.1	34	36.6667	FTMS - p ESI cv=34.00 d Full ms2 526.2919@hcd36.67 [70.0000-557.8378]
	2	114	24H-B2-X230412P00121R22843S23	-0.218576	LPE (Lyso phosphatidylethanolamine)	LPE 22:5	LPE 22:5	526.293											2466..19542	4.37..37.6	0	0	0	0	0	0	0	0	0					1.51											20621774	20621774	34;39		FTMS - p ESI cv=34.00 Full ms [400.0000-1400.0000];FTMS - p ESI cv=39.00 Full ms [400.0000-1400.0000]
	2	114	24H-B3-X230412P00121R22843S25	-0.166353	LPE (Lyso phosphatidylethanolamine)	LPE 22:5	LPE 22:5	526.292		329.25									15749	29.37	1	25.38	30419	0	30419	0	0	0	0					-2.11		2.56									37725420	87362.1	34	36.6667	FTMS - p ESI cv=34.00 d Full ms2 526.2922@hcd36.67 [70.0000-557.8380]
	2	114	24H-B3-X230412P00121R22843S25	-0.166353	LPE (Lyso phosphatidylethanolamine)	LPE 22:5	LPE 22:5	526.293											15579..19047	29.04..35.68	0	0	0	0	0	0	0	0	0					1.36											37725420	37725420	34;39		FTMS - p ESI cv=34.00 Full ms [400.0000-1400.0000];FTMS - p ESI cv=39.00 Full ms [400.0000-1400.0000]
0	1	>115			LPE (Lyso phosphatidylethanolamine)	LPE 22:6	LPE 22:6	524.278	140.012	327.232	214.048	196.038	463.225	196.038						-0.98..51	35																										34;39
	2	115	24H-A1-X230413P00121R22867S08	-0.188963	LPE (Lyso phosphatidylethanolamine)	LPE 22:6	LPE 22:6	524.277	140.01	327.23		196.04		196.04					15941	30.15	4	48.24	96396	8345	51501	0	18275	0	18275					-0.47	3.95	4.79		0.83		-1.16					93795517	1.19131e+06	34	36.6667	FTMS - p ESI cv=34.00 d Full ms2 524.2773@hcd36.67 [70.0000-555.7829]
	2	115	24H-A1-X230413P00121R22867S08	-0.188963	LPE (Lyso phosphatidylethanolamine)	LPE 22:6	LPE 22:6	524.277	140.01	327.23		196.04		196.04					15921	30.11	4	36.98	80103	5865	36688	0	18775	0	18775					-0.43	3.62	2.83		6.59		4.59					93795517	4.84052e+06	34	36.6667	FTMS - p ESI cv=34.00 d Full ms2 525.3196@hcd36.67 [70.0000-556.8459]
	2	115	24H-A1-X230413P00121R22867S08	-0.188963	LPE (Lyso phosphatidylethanolamine)	LPE 22:6	LPE 22:6	524.277	140.01	327.23	214.05	196.04		196.04					15899	30.07	5	53.57	645291	34073	324789	34791	125819	0	125819					-0.41	1.66	3.67	2.27	2.85		0.85					93795517	4.81883e+06	39	36.6667	FTMS - p ESI cv=39.00 d Full ms2 524.2774@hcd36.67 [70.0000-555.7830]
	2	115	24H-A1-X230413P00121R22867S08	-0.188963	LPE (Lyso phosphatidylethanolamine)	LPE 22:6	LPE 22:6	524.278		327.23									15530	29.35	1	9.41	6819	0	6819	0	0	0	0					0.59		-2.1									93795517	23279.7	39	36.6667	FTMS - p ESI cv=39.00 d Full ms2 524.2780@hcd36.67 [70.0000-555.7835]
	2	115	24H-A1-X230413P00121R22867S08	-0.188963	LPE (Lyso phosphatidylethanolamine)	LPE 22:6	LPE 22:6	524.278											15474..16833	29.24..31.89	0	0	0	0	0	0	0	0	0					0.3											93795517	93795517	34;39		FTMS - p ESI cv=34.00 Full ms [400.0000-1400.0000];FTMS - p ESI cv=39.00 Full ms [400.0000-1400.0000]
	2	115	24H-A2-X230413P00121R22867S10	-0.763242	LPE (Lyso phosphatidylethanolamine)	LPE 22:6	LPE 22:6	524.278	140.01	327.23	214.05	196.04		196.04					15801	30.38	5	44.73	244785	19859	99971	11353	56801	0	56801					-0.28	3.54	4.62	4.77	3.35		1.35					90989925	4.30096e+06	39	36.6667	FTMS - p ESI cv=39.00 d Full ms2 525.3245@hcd36.67 [70.0000-556.8510]
	2	115	24H-A2-X230413P00121R22867S10	-0.763242	LPE (Lyso phosphatidylethanolamine)	LPE 22:6	LPE 22:6	524.278	140.01	327.23	214.05	196.04		196.04					15692	30.17	5	50.91	865332	52028	434376	47624	165652	0	165652					0.03	1.36	3.78	1.35	3.19		1.19					90989925	2.33168e+06	34	36.6667	FTMS - p ESI cv=34.00 d Full ms2 524.2773@hcd36.67 [70.0000-555.7829]
	2	115	24H-A2-X230413P00121R22867S10	-0.763242	LPE (Lyso phosphatidylethanolamine)	LPE 22:6	LPE 22:6	524.278	140.01	327.23	214.05	196.04		196.04					15661	30.11	5	54.31	447823	28201	232095	19929	83799	0	83799					0	3.33	4.24	-1.92	2.03		0.02					90989925	1.274e+06	39	36.6667	FTMS - p ESI cv=39.00 d Full ms2 524.2773@hcd36.67 [70.0000-555.7828]
	2	115	24H-A2-X230413P00121R22867S10	-0.763242	LPE (Lyso phosphatidylethanolamine)	LPE 22:6	LPE 22:6	524.278											450..19576	0.83..37.87	0	0	0	0	0	0	0	0	0					0.21											90989925	90989925	34;39		FTMS - p ESI cv=34.00 Full ms [400.0000-1400.0000];FTMS - p ESI cv=39.00 Full ms [400.0000-1400.0000]
	2	115	24H-A3-X230413P00121R22867S12	0.102186	LPE (Lyso phosphatidylethanolamine)	LPE 22:6	LPE 22:6	524.278	140.01	327.23	214.05	196.04	463.22	196.04					16040	30.56	6	54.61	807006	52470	399232	42434	154516	3838	154516					-0.03	1.91	4.22	4.83	3.65	-1.51	1.65					52539000	4.10498e+06	34	36.6667	FTMS - p ESI cv=34.00 d Full ms2 524.2778@hcd36.67 [70.0000-555.7833]
	2	115	24H-A3-X230413P00121R22867S12	0.102186	LPE (Lyso phosphatidylethanolamine)	LPE 22:6	LPE 22:6	524.278	140.01	327.23	214.05	196.04		196.04					15974	30.43	5	51.35	860180	48070	427084	46658	169184	0	169184					0.08	1.91	4.12	3.26	3.34		1.34					52539000	3.96217e+06	39	36.6667	FTMS - p ESI cv=39.00 d Full ms2 524.2778@hcd36.67 [70.0000-555.7834]
	2	115	24H-A3-X230413P00121R22867S12	0.102186	LPE (Lyso phosphatidylethanolamine)	LPE 22:6	LPE 22:6	524.277		327.24	214.05	196.04		196.04					15839	30.16	4	27.44	51237	0	32887	7356	5497	0	5497					-0.44		8.88	-2.65	8.24		6.24					52539000	419877	34	36.6667	FTMS - p ESI cv=34.00 d Full ms2 525.3182@hcd36.67 [70.0000-556.8446]
	2	115	24H-A3-X230413P00121R22867S12	0.102186	LPE (Lyso phosphatidylethanolamine)	LPE 22:6	LPE 22:6	524.278											15550..19680	29.6..37.87	0	0	0	0	0	0	0	0	0					0.18											52539000	52539000	34;39		FTMS - p ESI cv=34.00 Full ms [400.0000-1400.0000];FTMS - p ESI cv=39.00 Full ms [400.0000-1400.0000]
	2	115	24H-A4-X230413P00121R22867S14	0.0781512	LPE (Lyso phosphatidylethanolamine)	LPE 22:6	LPE 22:6	524.278		327.23		196.04		196.04					15722	30.19	3	33.66	20424	0	10904	0	4760	0	4760					0.2		3.21		4.07		2.06					7902607	103677	39	36.6667	FTMS - p ESI cv=39.00 d Full ms2 524.2779@hcd36.67 [70.0000-555.7834]
	2	115	24H-A4-X230413P00121R22867S14	0.0781512	LPE (Lyso phosphatidylethanolamine)	LPE 22:6	LPE 22:6	524.277		327.24		196.04		196.04					15718	30.18	3	26.94	15944	0	9094	0	3425	0	3425					-0.91		9.28		7.26		5.25					7902607	85093.5	34	36.6667	FTMS - p ESI cv=34.00 d Full ms2 524.2773@hcd36.67 [70.0000-555.7828]
	2	115	24H-A4-X230413P00121R22867S14	0.0781512	LPE (Lyso phosphatidylethanolamine)	LPE 22:6	LPE 22:6	524.277		327.23									15615	29.99	1	11.37	9177	0	9177	0	0	0	0					-1.26		6.66									7902607	246798	34	36.6667	FTMS - p ESI cv=34.00 d Full ms2 525.3209@hcd36.67 [70.0000-556.8474]
	2	115	24H-A4-X230413P00121R22867S14	0.0781512	LPE (Lyso phosphatidylethanolamine)	LPE 22:6	LPE 22:6	524.277											15274..19295	29.28..37.29	0	0	0	0	0	0	0	0	0					0.48											7902607	7902607	34;39		FTMS - p ESI cv=34.00 Full ms [400.0000-1400.0000];FTMS - p ESI cv=39.00 Full ms [400.0000-1400.0000]
	2	115	24H-A5-X230413P00121R22867S16	-0.299484	LPE (Lyso phosphatidylethanolamine)	LPE 22:6	LPE 22:6	524.279		327.23									17865	33.58	1	8.99	9324	0	9324	0	0	0	0					1.92		7.04									59754636	15116	39	36.6667	FTMS - p ESI cv=39.00 d Full ms2 524.2786@hcd36.67 [70.0000-555.7841]
	2	115	24H-A5-X230413P00121R22867S16	-0.299484	LPE (Lyso phosphatidylethanolamine)	LPE 22:6	LPE 22:6	524.278	140.01	327.23	214.05	196.04		196.04					16169	30.24	5	49.32	251378	17510	132524	12624	44360	0	44360					-0.28	3.52	4.15	2.88	3.28		1.27					59754636	1.12612e+06	39	36.6667	FTMS - p ESI cv=39.00 d Full ms2 524.2774@hcd36.67 [70.0000-555.7830]
	2	115	24H-A5-X230413P00121R22867S16	-0.299484	LPE (Lyso phosphatidylethanolamine)	LPE 22:6	LPE 22:6	524.277	140.01	327.23	214.05	196.04		196.04					16157	30.22	5	52.55	331903	16899	168687	18357	63980	0	63980					-0.5	-3.89	3.59	2.88	2.73		0.73					59754636	1.38308e+06	34	36.6667	FTMS - p ESI cv=34.00 d Full ms2 524.2773@hcd36.67 [70.0000-555.7828]
	2	115	24H-A5-X230413P00121R22867S16	-0.299484	LPE (Lyso phosphatidylethanolamine)	LPE 22:6	LPE 22:6	524.277											15724..19853	29.38..37.49	0	0	0	0	0	0	0	0	0					0.42											59754636	59754636	34;39		FTMS - p ESI cv=34.00 Full ms [400.0000-1400.0000];FTMS - p ESI cv=39.00 Full ms [400.0000-1400.0000]
	2	115	24H-B1-X230412P00121R22843S21	-0.0193977	LPE (Lyso phosphatidylethanolamine)	LPE 22:6	LPE 22:6	524.277		327.23	214.05								15727	29.57	2	41.87	50583	0	44644	5939	0	0	0					-0.92		4.9	2.31								69372002	122872	39	36.6667	FTMS - p ESI cv=39.00 d Full ms2 524.2772@hcd36.67 [70.0000-555.7828]
	2	115	24H-B1-X230412P00121R22843S21	-0.0193977	LPE (Lyso phosphatidylethanolamine)	LPE 22:6	LPE 22:6	524.277		327.23									15716	29.55	1	23.02	19450	0	19450	0	0	0	0					-1.35		4.43									69372002	57955	34	36.6667	FTMS - p ESI cv=34.00 d Full ms2 524.2770@hcd36.67 [70.0000-555.7825]
	2	115	24H-B1-X230412P00121R22843S21	-0.0193977	LPE (Lyso phosphatidylethanolamine)	LPE 22:6	LPE 22:6	524.277											2815..19775	4.89..37.53	0	0	0	0	0	0	0	0	0					0.47											69372002	69372002	34;39		FTMS - p ESI cv=34.00 Full ms [400.0000-1400.0000];FTMS - p ESI cv=39.00 Full ms [400.0000-1400.0000]
	2	115	24H-B2-X230412P00121R22843S23	-0.218576	LPE (Lyso phosphatidylethanolamine)	LPE 22:6	LPE 22:6	524.278	140.01	327.23	214.05	196.04		196.04					15803	30.19	5	54.19	1357640	69331	664387	75280	274321	0	274321					0.22	0.71	3.51	2.3	2.81		0.8					185808151	8.96604e+06	39	36.6667	FTMS - p ESI cv=39.00 d Full ms2 524.2777@hcd36.67 [70.0000-555.7833]
	2	115	24H-B2-X230412P00121R22843S23	-0.218576	LPE (Lyso phosphatidylethanolamine)	LPE 22:6	LPE 22:6	524.278	140.01	327.23	214.05	196.04		196.04					15800	30.18	5	53.19	1381152	85940	673305	76451	272728	0	272728					0.1	2.13	3.98	1.44	3.12		1.11					185808151	8.65624e+06	34	36.6667	FTMS - p ESI cv=34.00 d Full ms2 524.2776@hcd36.67 [70.0000-555.7832]
	2	115	24H-B2-X230412P00121R22843S23	-0.218576	LPE (Lyso phosphatidylethanolamine)	LPE 22:6	LPE 22:6	524.278	140.01	327.23	214.05	196.04		196.04					15743	30.07	5	43.21	1135860	94709	466468	76303	249190	0	249190					-0.37	1.47	4.07	1.94	3.2		1.19					185808151	1.16896e+07	34	36.6667	FTMS - p ESI cv=34.00 d Full ms2 525.3184@hcd36.67 [70.0000-556.8447]
	2	115	24H-B2-X230412P00121R22843S23	-0.218576	LPE (Lyso phosphatidylethanolamine)	LPE 22:6	LPE 22:6	524.278	140.01	327.23	214.05	196.04		196.04					15636	29.86	5	38.66	315308	26901	117273	21988	74573	0	74573					-0.12	4.74	5.1	0.02	3.43		1.42					185808151	2.26315e+06	34	36.6667	FTMS - p ESI cv=34.00 d Full ms2 525.3254@hcd36.67 [70.0000-556.8519]
	2	115	24H-B2-X230412P00121R22843S23	-0.218576	LPE (Lyso phosphatidylethanolamine)	LPE 22:6	LPE 22:6	524.278	140.01	327.23	214.05	196.04		196.04					15451	29.5	5	50.92	192483	8298	156504	18289	4696	0	4696					0	6.49	5.1	8.14	9.97		7.96					185808151	455441	39	36.6667	FTMS - p ESI cv=39.00 d Full ms2 524.2776@hcd36.67 [70.0000-555.7831]
	2	115	24H-B2-X230412P00121R22843S23	-0.218576	LPE (Lyso phosphatidylethanolamine)	LPE 22:6	LPE 22:6	524.277	140.01	327.23	214.05								15443	29.48	3	46.51	93036	7355	76526	9155	0	0	0					-0.68	-1.02	3.14	-0.33								185808151	168675	34	36.6667	FTMS - p ESI cv=34.00 d Full ms2 524.2772@hcd36.67 [70.0000-555.7828]
	2	115	24H-B2-X230412P00121R22843S23	-0.218576	LPE (Lyso phosphatidylethanolamine)	LPE 22:6	LPE 22:6	524.278											15232..19581	29.07..37.68	0	0	0	0	0	0	0	0	0					0.11											185808151	185808151	34;39		FTMS - p ESI cv=34.00 Full ms [400.0000-1400.0000];FTMS - p ESI cv=39.00 Full ms [400.0000-1400.0000]
	2	115	24H-B3-X230412P00121R22843S25	-0.166353	LPE (Lyso phosphatidylethanolamine)	LPE 22:6	LPE 22:6	524.278	140.01	327.23	214.05	196.04		196.04					16232	30.27	5	51.82	1359559	72781	683512	79278	261994	0	261994					-0.14	1.64	3.93	3.46	3.22		1.22					291561604	1.001e+07	39	36.6667	FTMS - p ESI cv=39.00 d Full ms2 524.2775@hcd36.67 [70.0000-555.7831]
	2	115	24H-B3-X230412P00121R22843S25	-0.166353	LPE (Lyso phosphatidylethanolamine)	LPE 22:6	LPE 22:6	524.278	140.01	327.23	214.05	196.04	463.23	196.04					16183	30.17	6	52.89	2631909	155873	1317980	140161	505975	5945	505975					-0.16	2.07	3.83	3.81	3.22	5.93	1.22					291561604	1.25382e+07	34	36.6667	FTMS - p ESI cv=34.00 d Full ms2 524.2775@hcd36.67 [70.0000-555.7831]
	2	115	24H-B3-X230412P00121R22843S25	-0.166353	LPE (Lyso phosphatidylethanolamine)	LPE 22:6	LPE 22:6	524.278	140.01	327.23	214.05	196.04		196.04					15845	29.56	5	51.57	180669	8238	145734	13365	6666	0	6666					0.59	5.78	4.3	8.02	5.24		3.24					291561604	275815	39	36.6667	FTMS - p ESI cv=39.00 d Full ms2 524.2780@hcd36.67 [70.0000-555.7835]
	2	115	24H-B3-X230412P00121R22843S25	-0.166353	LPE (Lyso phosphatidylethanolamine)	LPE 22:6	LPE 22:6	524.278											15630..20258	29.14..38.07	0	0	0	0	0	0	0	0	0					0.15											291561604	291561604	34;39		FTMS - p ESI cv=34.00 Full ms [400.0000-1400.0000];FTMS - p ESI cv=39.00 Full ms [400.0000-1400.0000]
0	1	>116			LPE (Lyso phosphatidylethanolamine)	LPE 23:0	LPE 23:0	550.387	140.012	353.342	214.048	196.038	489.335	196.038						-0.98..51	7																										34;39
	2	116	24H-A1-X230413P00121R22867S08	-0.188963	LPE (Lyso phosphatidylethanolamine)	LPE 23:0	LPE 23:0	550.387											15344..15437	28.99..29.17	0	0	0	0	0	0	0	0	0					-0.4											52747	52747	39		FTMS - p ESI cv=39.00 Full ms [400.0000-1400.0000]
	2	116	24H-A2-X230413P00121R22867S10	-0.763242	LPE (Lyso phosphatidylethanolamine)	LPE 23:0	LPE 23:0	550.388											15125..15221	29.06..29.25	0	0	0	0	0	0	0	0	0					-1.32											29058	29058	39		FTMS - p ESI cv=39.00 Full ms [400.0000-1400.0000]
	2	116	24H-A3-X230413P00121R22867S12	0.102186	LPE (Lyso phosphatidylethanolamine)	LPE 23:0	LPE 23:0	550.387											15425..15550	29.36..29.6	0	0	0	0	0	0	0	0	0					-0.06											13137	13137	34;39		FTMS - p ESI cv=34.00 Full ms [400.0000-1400.0000];FTMS - p ESI cv=39.00 Full ms [400.0000-1400.0000]
	2	116	24H-A5-X230413P00121R22867S16	-0.299484	LPE (Lyso phosphatidylethanolamine)	LPE 23:0	LPE 23:0	550.388											2171..15674	4..29.27	0	0	0	0	0	0	0	0	0					-1.53											11858	11858	39		FTMS - p ESI cv=39.00 Full ms [400.0000-1400.0000]
	2	116	24H-B1-X230412P00121R22843S21	-0.0193977	LPE (Lyso phosphatidylethanolamine)	LPE 23:0	LPE 23:0	550.388											15450..15495	29.01..29.1	0	0	0	0	0	0	0	0	0					-1.21											3007	3007	39		FTMS - p ESI cv=39.00 Full ms [400.0000-1400.0000]
	2	116	24H-B2-X230412P00121R22843S23	-0.218576	LPE (Lyso phosphatidylethanolamine)	LPE 23:0	LPE 23:0	550.387											14749..15232	28.12..29.07	0	0	0	0	0	0	0	0	0					1.24											48491	48491	34;39		FTMS - p ESI cv=34.00 Full ms [400.0000-1400.0000];FTMS - p ESI cv=39.00 Full ms [400.0000-1400.0000]
	2	116	24H-B3-X230412P00121R22843S25	-0.166353	LPE (Lyso phosphatidylethanolamine)	LPE 23:0	LPE 23:0	550.388											15490..15573	28.86..29.02	0	0	0	0	0	0	0	0	0					-1.5											24241	24241	34;39		FTMS - p ESI cv=34.00 Full ms [400.0000-1400.0000];FTMS - p ESI cv=39.00 Full ms [400.0000-1400.0000]
0	1	>117			LPE (Lyso phosphatidylethanolamine)	LPE 24:0	LPE 24:0	564.403	140.012	367.357	214.048	196.038	503.35	196.038						-0.98..51	8																										34;39
	2	117	24H-A1-X230413P00121R22867S08	-0.188963	LPE (Lyso phosphatidylethanolamine)	LPE 24:0	LPE 24:0	564.403											15275..16226	28.86..30.71	0	0	0	0	0	0	0	0	0					0.11											317426	317426	34;39		FTMS - p ESI cv=34.00 Full ms [400.0000-1400.0000];FTMS - p ESI cv=39.00 Full ms [400.0000-1400.0000]
	2	117	24H-A2-X230413P00121R22867S10	-0.763242	LPE (Lyso phosphatidylethanolamine)	LPE 24:0	LPE 24:0	564.403											249..16111	0.46..30.99	0	0	0	0	0	0	0	0	0					-0.9											254102	254102	34;39		FTMS - p ESI cv=34.00 Full ms [400.0000-1400.0000];FTMS - p ESI cv=39.00 Full ms [400.0000-1400.0000]
	2	117	24H-A3-X230413P00121R22867S12	0.102186	LPE (Lyso phosphatidylethanolamine)	LPE 24:0	LPE 24:0	564.404											15332..16386	29.17..31.24	0	0	0	0	0	0	0	0	0					-1.14											190267	190267	34;39		FTMS - p ESI cv=34.00 Full ms [400.0000-1400.0000];FTMS - p ESI cv=39.00 Full ms [400.0000-1400.0000]
	2	117	24H-A4-X230413P00121R22867S14	0.0781512	LPE (Lyso phosphatidylethanolamine)	LPE 24:0	LPE 24:0	564.403											1690..16035	3.06..30.81	0	0	0	0	0	0	0	0	0					0.18											7742	7742	34;39		FTMS - p ESI cv=34.00 Full ms [400.0000-1400.0000];FTMS - p ESI cv=39.00 Full ms [400.0000-1400.0000]
	2	117	24H-A5-X230413P00121R22867S16	-0.299484	LPE (Lyso phosphatidylethanolamine)	LPE 24:0	LPE 24:0	564.402											15550..16492	29.03..30.89	0	0	0	0	0	0	0	0	0					0.92											161576	161576	34;39		FTMS - p ESI cv=34.00 Full ms [400.0000-1400.0000];FTMS - p ESI cv=39.00 Full ms [400.0000-1400.0000]
	2	117	24H-B1-X230412P00121R22843S21	-0.0193977	LPE (Lyso phosphatidylethanolamine)	LPE 24:0	LPE 24:0	564.403											15409..16323	28.93..30.74	0	0	0	0	0	0	0	0	0					-0.57											44445	44445	34;39		FTMS - p ESI cv=34.00 Full ms [400.0000-1400.0000];FTMS - p ESI cv=39.00 Full ms [400.0000-1400.0000]
	2	117	24H-B2-X230412P00121R22843S23	-0.218576	LPE (Lyso phosphatidylethanolamine)	LPE 24:0	LPE 24:0	564.403											15003..16179	28.63..30.93	0	0	0	0	0	0	0	0	0					0.15											238580	238580	34;39		FTMS - p ESI cv=34.00 Full ms [400.0000-1400.0000];FTMS - p ESI cv=39.00 Full ms [400.0000-1400.0000]
	2	117	24H-B3-X230412P00121R22843S25	-0.166353	LPE (Lyso phosphatidylethanolamine)	LPE 24:0	LPE 24:0	564.403											15387..16600	28.68..30.99	0	0	0	0	0	0	0	0	0					-0.35											244226	244226	34;39		FTMS - p ESI cv=34.00 Full ms [400.0000-1400.0000];FTMS - p ESI cv=39.00 Full ms [400.0000-1400.0000]
0	1	>118			LPE (Lyso phosphatidylethanolamine)	LPE 24:1	LPE 24:1	562.387	140.012	365.342	214.048	196.038	501.335	196.038						-0.98..51	7																										34;39
	2	118	24H-A1-X230413P00121R22867S08	-0.188963	LPE (Lyso phosphatidylethanolamine)	LPE 24:1	LPE 24:1	562.387											15420..16226	29.14..30.71	0	0	0	0	0	0	0	0	0					-0.23											39368	39368	34;39		FTMS - p ESI cv=34.00 Full ms [400.0000-1400.0000];FTMS - p ESI cv=39.00 Full ms [400.0000-1400.0000]
	2	118	24H-A2-X230413P00121R22867S10	-0.763242	LPE (Lyso phosphatidylethanolamine)	LPE 24:1	LPE 24:1	562.388											15169..16143	29.15..31.05	0	0	0	0	0	0	0	0	0					-1.52											54163	54163	34;39		FTMS - p ESI cv=34.00 Full ms [400.0000-1400.0000];FTMS - p ESI cv=39.00 Full ms [400.0000-1400.0000]
	2	118	24H-A3-X230413P00121R22867S12	0.102186	LPE (Lyso phosphatidylethanolamine)	LPE 24:1	LPE 24:1	562.388											4423..16386	8.34..31.24	0	0	0	0	0	0	0	0	0					-1.34											46310	46310	34;39		FTMS - p ESI cv=34.00 Full ms [400.0000-1400.0000];FTMS - p ESI cv=39.00 Full ms [400.0000-1400.0000]
	2	118	24H-A5-X230413P00121R22867S16	-0.299484	LPE (Lyso phosphatidylethanolamine)	LPE 24:1	LPE 24:1	562.388											15686..16492	29.3..30.89	0	0	0	0	0	0	0	0	0					-1.18											23397	23397	34;39		FTMS - p ESI cv=34.00 Full ms [400.0000-1400.0000];FTMS - p ESI cv=39.00 Full ms [400.0000-1400.0000]
	2	118	24H-B1-X230412P00121R22843S21	-0.0193977	LPE (Lyso phosphatidylethanolamine)	LPE 24:1	LPE 24:1	562.388											15525..16359	29.16..30.81	0	0	0	0	0	0	0	0	0					-0.93											4813	4813	34;39		FTMS - p ESI cv=34.00 Full ms [400.0000-1400.0000];FTMS - p ESI cv=39.00 Full ms [400.0000-1400.0000]
	2	118	24H-B2-X230412P00121R22843S23	-0.218576	LPE (Lyso phosphatidylethanolamine)	LPE 24:1	LPE 24:1	562.387											15125..16209	28.86..30.99	0	0	0	0	0	0	0	0	0					-0.3											34383	34383	34;39		FTMS - p ESI cv=34.00 Full ms [400.0000-1400.0000];FTMS - p ESI cv=39.00 Full ms [400.0000-1400.0000]
	2	118	24H-B3-X230412P00121R22843S25	-0.166353	LPE (Lyso phosphatidylethanolamine)	LPE 24:1	LPE 24:1	562.387											8288..16624	15.23..31.04	0	0	0	0	0	0	0	0	0					0.27											32283	32283	34;39		FTMS - p ESI cv=34.00 Full ms [400.0000-1400.0000];FTMS - p ESI cv=39.00 Full ms [400.0000-1400.0000]
0	1	>119			LPE (Lyso phosphatidylethanolamine)	LPE 24:2	LPE 24:2	560.372	140.012	363.326	214.048	196.038	499.319	196.038						-0.98..51	1																										34;39
	2	119	24H-B1-X230412P00121R22843S21	-0.0193977	LPE (Lyso phosphatidylethanolamine)	LPE 24:2	LPE 24:2	560.369											5517..5517	10.06..10.06	0	0	0	0	0	0	0	0	0					4.95											1168	1168	39		FTMS - p ESI cv=39.00 Full ms [400.0000-1400.0000]
0	1	>120			LPE (Lyso phosphatidylethanolamine)	LPE 24:4	LPE 24:4	556.34	140.012	359.295	214.048	196.038	495.288	196.038						-0.98..51	8																										34;39
	2	120	24H-A1-X230413P00121R22867S08	-0.188963	LPE (Lyso phosphatidylethanolamine)	LPE 24:4	LPE 24:4	556.339											15568..15627	29.42..29.54	0	0	0	0	0	0	0	0	0					1.5											18342	18342	34;39		FTMS - p ESI cv=34.00 Full ms [400.0000-1400.0000];FTMS - p ESI cv=39.00 Full ms [400.0000-1400.0000]
	2	120	24H-A2-X230413P00121R22867S10	-0.763242	LPE (Lyso phosphatidylethanolamine)	LPE 24:4	LPE 24:4	556.34											15381..15410	29.57..29.62	0	0	0	0	0	0	0	0	0					0.11											7314	7314	34		FTMS - p ESI cv=34.00 Full ms [400.0000-1400.0000]
	2	120	24H-A3-X230413P00121R22867S12	0.102186	LPE (Lyso phosphatidylethanolamine)	LPE 24:4	LPE 24:4	556.341											15665..15707	29.83..29.91	0	0	0	0	0	0	0	0	0					-0.71											7141	7141	34;39		FTMS - p ESI cv=34.00 Full ms [400.0000-1400.0000];FTMS - p ESI cv=39.00 Full ms [400.0000-1400.0000]
	2	120	24H-A4-X230413P00121R22867S14	0.0781512	LPE (Lyso phosphatidylethanolamine)	LPE 24:4	LPE 24:4	556.338											8451..8451	16.04..16.04	0	0	0	0	0	0	0	0	0					3.68											1577	1577	34		FTMS - p ESI cv=34.00 Full ms [400.0000-1400.0000]
	2	120	24H-A5-X230413P00121R22867S16	-0.299484	LPE (Lyso phosphatidylethanolamine)	LPE 24:4	LPE 24:4	556.34											15817..15846	29.56..29.62	0	0	0	0	0	0	0	0	0					0.32											6919	6919	34;39		FTMS - p ESI cv=34.00 Full ms [400.0000-1400.0000];FTMS - p ESI cv=39.00 Full ms [400.0000-1400.0000]
	2	120	24H-B1-X230412P00121R22843S21	-0.0193977	LPE (Lyso phosphatidylethanolamine)	LPE 24:4	LPE 24:4	556.339											15668..15687	29.45..29.49	0	0	0	0	0	0	0	0	0					2.55											6833	6833	34;39		FTMS - p ESI cv=34.00 Full ms [400.0000-1400.0000];FTMS - p ESI cv=39.00 Full ms [400.0000-1400.0000]
	2	120	24H-B2-X230412P00121R22843S23	-0.218576	LPE (Lyso phosphatidylethanolamine)	LPE 24:4	LPE 24:4	556.34											15180..15441	28.96..29.48	0	0	0	0	0	0	0	0	0					1.29											77724	77724	34;39		FTMS - p ESI cv=34.00 Full ms [400.0000-1400.0000];FTMS - p ESI cv=39.00 Full ms [400.0000-1400.0000]
	2	120	24H-B3-X230412P00121R22843S25	-0.166353	LPE (Lyso phosphatidylethanolamine)	LPE 24:4	LPE 24:4	556.34											15564..15812	29..29.5	0	0	0	0	0	0	0	0	0					0.49											90496	90496	34;39		FTMS - p ESI cv=34.00 Full ms [400.0000-1400.0000];FTMS - p ESI cv=39.00 Full ms [400.0000-1400.0000]
0	1	>121			LPE (Lyso phosphatidylethanolamine)	LPE 25:0	LPE 25:0	578.419	140.012	381.373	214.048	196.038	517.366	196.038						-0.98..51	6																										34;39
	2	121	24H-A1-X230413P00121R22867S08	-0.188963	LPE (Lyso phosphatidylethanolamine)	LPE 25:0	LPE 25:0	578.42											16064..16128	30.39..30.51	0	0	0	0	0	0	0	0	0					-3.08											12020	12020	34		FTMS - p ESI cv=34.00 Full ms [400.0000-1400.0000]
	2	121	24H-A2-X230413P00121R22867S10	-0.763242	LPE (Lyso phosphatidylethanolamine)	LPE 25:0	LPE 25:0	578.418											3525..16020	6.65..30.81	0	0	0	0	0	0	0	0	0					0.68											13595	13595	34		FTMS - p ESI cv=34.00 Full ms [400.0000-1400.0000]
	2	121	24H-A3-X230413P00121R22867S12	0.102186	LPE (Lyso phosphatidylethanolamine)	LPE 25:0	LPE 25:0	578.418											16234..16303	30.94..31.07	0	0	0	0	0	0	0	0	0					0.46											9968	9968	34		FTMS - p ESI cv=34.00 Full ms [400.0000-1400.0000]
	2	121	24H-A5-X230413P00121R22867S16	-0.299484	LPE (Lyso phosphatidylethanolamine)	LPE 25:0	LPE 25:0	578.419											16359..16379	30.62..30.66	0	0	0	0	0	0	0	0	0					-0.99											5323	5323	34		FTMS - p ESI cv=34.00 Full ms [400.0000-1400.0000]
	2	121	24H-B2-X230412P00121R22843S23	-0.218576	LPE (Lyso phosphatidylethanolamine)	LPE 25:0	LPE 25:0	578.42											1821..16093	3.23..30.76	0	0	0	0	0	0	0	0	0					-1.88											11486	11486	34;39		FTMS - p ESI cv=34.00 Full ms [400.0000-1400.0000];FTMS - p ESI cv=39.00 Full ms [400.0000-1400.0000]
	2	121	24H-B3-X230412P00121R22843S25	-0.166353	LPE (Lyso phosphatidylethanolamine)	LPE 25:0	LPE 25:0	578.42											16479..16479	30.76..30.76	0	0	0	0	0	0	0	0	0					-2.81											4545	4545	34		FTMS - p ESI cv=34.00 Full ms [400.0000-1400.0000]
0	1	>122			LPE (Lyso phosphatidylethanolamine)	LPE 26:0	LPE 26:0	592.434	140.012	395.389	214.048	196.038	531.381	196.038						-0.98..51	8																										34;39
	2	122	24H-A1-X230413P00121R22867S08	-0.188963	LPE (Lyso phosphatidylethanolamine)	LPE 26:0	LPE 26:0	592.434											16000..16128	30.26..30.51	0	0	0	0	0	0	0	0	0					0.77											41853	41853	34		FTMS - p ESI cv=34.00 Full ms [400.0000-1400.0000]
	2	122	24H-A2-X230413P00121R22867S10	-0.763242	LPE (Lyso phosphatidylethanolamine)	LPE 26:0	LPE 26:0	592.433											1996..16055	3.68..30.88	0	0	0	0	0	0	0	0	0					2.74											66006	66006	34;39		FTMS - p ESI cv=34.00 Full ms [400.0000-1400.0000];FTMS - p ESI cv=39.00 Full ms [400.0000-1400.0000]
	2	122	24H-A3-X230413P00121R22867S12	0.102186	LPE (Lyso phosphatidylethanolamine)	LPE 26:0	LPE 26:0	592.433											1281..16265	2.36..31	0	0	0	0	0	0	0	0	0					1.36											55944	55944	34;39		FTMS - p ESI cv=34.00 Full ms [400.0000-1400.0000];FTMS - p ESI cv=39.00 Full ms [400.0000-1400.0000]
	2	122	24H-A4-X230413P00121R22867S14	0.0781512	LPE (Lyso phosphatidylethanolamine)	LPE 26:0	LPE 26:0	592.432											15840..15840	30.42..30.42	0	0	0	0	0	0	0	0	0					4.23											3356	3356	34		FTMS - p ESI cv=34.00 Full ms [400.0000-1400.0000]
	2	122	24H-A5-X230413P00121R22867S16	-0.299484	LPE (Lyso phosphatidylethanolamine)	LPE 26:0	LPE 26:0	592.433											16264..16400	30.43..30.71	0	0	0	0	0	0	0	0	0					1.34											85704	85704	34		FTMS - p ESI cv=34.00 Full ms [400.0000-1400.0000]
	2	122	24H-B1-X230412P00121R22843S21	-0.0193977	LPE (Lyso phosphatidylethanolamine)	LPE 26:0	LPE 26:0	592.433											16145..16234	30.37..30.56	0	0	0	0	0	0	0	0	0					1.24											18433	18433	34		FTMS - p ESI cv=34.00 Full ms [400.0000-1400.0000]
	2	122	24H-B2-X230412P00121R22843S23	-0.218576	LPE (Lyso phosphatidylethanolamine)	LPE 26:0	LPE 26:0	592.433											15951..16093	30.48..30.76	0	0	0	0	0	0	0	0	0					1.54											70822	70822	34		FTMS - p ESI cv=34.00 Full ms [400.0000-1400.0000]
	2	122	24H-B3-X230412P00121R22843S25	-0.166353	LPE (Lyso phosphatidylethanolamine)	LPE 26:0	LPE 26:0	592.434											16376..16479	30.55..30.76	0	0	0	0	0	0	0	0	0					0.05											45782	45782	34		FTMS - p ESI cv=34.00 Full ms [400.0000-1400.0000]
0	1	>123			LPE (Lyso phosphatidylethanolamine)	LPE 26:1	LPE 26:1	590.419	140.012	393.373	214.048	196.038	529.366	196.038						-0.98..51	6																										34;39
	2	123	24H-A1-X230413P00121R22867S08	-0.188963	LPE (Lyso phosphatidylethanolamine)	LPE 26:1	LPE 26:1	590.418											16034..16187	30.33..30.63	0	0	0	0	0	0	0	0	0					1.59											34047	34047	34		FTMS - p ESI cv=34.00 Full ms [400.0000-1400.0000]
	2	123	24H-A2-X230413P00121R22867S10	-0.763242	LPE (Lyso phosphatidylethanolamine)	LPE 26:1	LPE 26:1	590.419											15998..16082	30.77..30.93	0	0	0	0	0	0	0	0	0					-0.27											36785	36785	34		FTMS - p ESI cv=34.00 Full ms [400.0000-1400.0000]
	2	123	24H-A3-X230413P00121R22867S12	0.102186	LPE (Lyso phosphatidylethanolamine)	LPE 26:1	LPE 26:1	590.418											16234..16345	30.94..31.16	0	0	0	0	0	0	0	0	0					0.79											19996	19996	34		FTMS - p ESI cv=34.00 Full ms [400.0000-1400.0000]
	2	123	24H-A5-X230413P00121R22867S16	-0.299484	LPE (Lyso phosphatidylethanolamine)	LPE 26:1	LPE 26:1	590.418											16379..16447	30.66..30.8	0	0	0	0	0	0	0	0	0					1.49											18419	18419	34		FTMS - p ESI cv=34.00 Full ms [400.0000-1400.0000]
	2	123	24H-B1-X230412P00121R22843S21	-0.0193977	LPE (Lyso phosphatidylethanolamine)	LPE 26:1	LPE 26:1	590.418											1191..16283	2.07..30.66	0	0	0	0	0	0	0	0	0					1.21											2677	2677	34;39		FTMS - p ESI cv=34.00 Full ms [400.0000-1400.0000];FTMS - p ESI cv=39.00 Full ms [400.0000-1400.0000]
	2	123	24H-B2-X230412P00121R22843S23	-0.218576	LPE (Lyso phosphatidylethanolamine)	LPE 26:1	LPE 26:1	590.419											16029..16152	30.63..30.88	0	0	0	0	0	0	0	0	0					-0.01											34180	34180	34		FTMS - p ESI cv=34.00 Full ms [400.0000-1400.0000]
0	1	>124			LPE (Lyso phosphatidylethanolamine)	LPE 26:2	LPE 26:2	588.403	140.012	391.357	214.048	196.038	527.35	196.038						-0.98..51	2																										34;39
	2	124	24H-A4-X230413P00121R22867S14	0.0781512	LPE (Lyso phosphatidylethanolamine)	LPE 26:2	LPE 26:2	588.405											7279..7279	13.82..13.82	0	0	0	0	0	0	0	0	0					-4.33											1568	1568	34		FTMS - p ESI cv=34.00 Full ms [400.0000-1400.0000]
	2	124	24H-B1-X230412P00121R22843S21	-0.0193977	LPE (Lyso phosphatidylethanolamine)	LPE 26:2	LPE 26:2	588.405											2588..2588	4.49..4.49	0	0	0	0	0	0	0	0	0					-3.39											815	815	39		FTMS - p ESI cv=39.00 Full ms [400.0000-1400.0000]
0	1	>125			LPE (Lyso phosphatidylethanolamine)	LPE 26:4	LPE 26:4	584.372	140.012	387.326	214.048	196.038	523.319	196.038						-0.98..51	3																										34;39
	2	125	24H-A3-X230413P00121R22867S12	0.102186	LPE (Lyso phosphatidylethanolamine)	LPE 26:4	LPE 26:4	584.372											636..636	1.17..1.17	0	0	0	0	0	0	0	0	0					-0.24											1050	1050	39		FTMS - p ESI cv=39.00 Full ms [400.0000-1400.0000]
	2	125	24H-A4-X230413P00121R22867S14	0.0781512	LPE (Lyso phosphatidylethanolamine)	LPE 26:4	LPE 26:4	584.374											1714..1714	3.11..3.11	0	0	0	0	0	0	0	0	0					-3.4											702	702	39		FTMS - p ESI cv=39.00 Full ms [400.0000-1400.0000]
	2	125	24H-B1-X230412P00121R22843S21	-0.0193977	LPE (Lyso phosphatidylethanolamine)	LPE 26:4	LPE 26:4	584.37											9103..9103	16.77..16.77	0	0	0	0	0	0	0	0	0					2.45											1552	1552	39		FTMS - p ESI cv=39.00 Full ms [400.0000-1400.0000]
0	1	>126			LPE (Lyso phosphatidylethanolamine)	LPE 27:0	LPE 27:0	606.45	140.012	409.404	214.048	196.038	545.397	196.038						-0.98..51	1																										34;39
	2	126	24H-B3-X230412P00121R22843S25	-0.166353	LPE (Lyso phosphatidylethanolamine)	LPE 27:0	LPE 27:0	606.448											21..10844	0.04..20.06	0	0	0	0	0	0	0	0	0					2.88											2071	2071	39		FTMS - p ESI cv=39.00 Full ms [400.0000-1400.0000]
0	1	>137			LPG (Lyso phosphatidylglycerol)	LPG 11:0	LPG 11:0	413.195	152.996	185.155	227.033	245.043								-0.98..51	1																										39;39
	2	137	24H-B1-X230412P00121R22843S21	-0.0193977	LPG (Lyso phosphatidylglycerol)	LPG 11:0	LPG 11:0	413.196											56..56	0.11..0.11	0	0	0	0	0	0	0							-3.23											1593	1593	39		FTMS - p ESI cv=39.00 Full ms [400.0000-1400.0000]
0	1	>138			LPG (Lyso phosphatidylglycerol)	LPG 12:0	LPG 12:0	427.21	152.996	199.17	227.033	245.043								-0.98..51	7																										39;39
	2	138	24H-A2-X230413P00121R22867S10	-0.763242	LPG (Lyso phosphatidylglycerol)	LPG 12:0	LPG 12:0	427.21											6994..26127	13.35..50.93	0	0	0	0	0	0	0							0.79											50606	50606	39		FTMS - p ESI cv=39.00 Full ms [400.0000-1400.0000]
	2	138	24H-A3-X230413P00121R22867S12	0.102186	LPG (Lyso phosphatidylglycerol)	LPG 12:0	LPG 12:0	427.21											2097..26149	3.87..50.74	0	0	0	0	0	0	0							1.34											40348	40348	39		FTMS - p ESI cv=39.00 Full ms [400.0000-1400.0000]
	2	138	24H-A4-X230413P00121R22867S14	0.0781512	LPG (Lyso phosphatidylglycerol)	LPG 12:0	LPG 12:0	427.209											25678..26168	50.01..50.97	0	0	0	0	0	0	0							1.9											40090	40090	39		FTMS - p ESI cv=39.00 Full ms [400.0000-1400.0000]
	2	138	24H-A5-X230413P00121R22867S16	-0.299484	LPG (Lyso phosphatidylglycerol)	LPG 12:0	LPG 12:0	427.21											8793..26608	16.27..50.93	0	0	0	0	0	0	0							1.21											57049	57049	39		FTMS - p ESI cv=39.00 Full ms [400.0000-1400.0000]
	2	138	24H-B1-X230412P00121R22843S21	-0.0193977	LPG (Lyso phosphatidylglycerol)	LPG 12:0	LPG 12:0	427.21											996..26437	1.73..50.9	0	0	0	0	0	0	0							1.07											64883	64883	39		FTMS - p ESI cv=39.00 Full ms [400.0000-1400.0000]
	2	138	24H-B2-X230412P00121R22843S23	-0.218576	LPG (Lyso phosphatidylglycerol)	LPG 12:0	LPG 12:0	427.21											7160..26183	13.45..50.86	0	0	0	0	0	0	0							0.55											64252	64252	39		FTMS - p ESI cv=39.00 Full ms [400.0000-1400.0000]
	2	138	24H-B3-X230412P00121R22843S25	-0.166353	LPG (Lyso phosphatidylglycerol)	LPG 12:0	LPG 12:0	427.21											8578..26559	15.77..50.72	0	0	0	0	0	0	0							1.01											87569	87569	39		FTMS - p ESI cv=39.00 Full ms [400.0000-1400.0000]
0	1	>139			LPG (Lyso phosphatidylglycerol)	LPG 13:0	LPG 13:0	441.226	152.996	213.186	227.033	245.043								-0.98..51	2																										39;39
	2	139	24H-A3-X230413P00121R22867S12	0.102186	LPG (Lyso phosphatidylglycerol)	LPG 13:0	LPG 13:0	441.225											2610..15393	4.81..29.29	0	0	0	0	0	0	0							2.44											6544	6544	39		FTMS - p ESI cv=39.00 Full ms [400.0000-1400.0000]
	2	139	24H-A5-X230413P00121R22867S16	-0.299484	LPG (Lyso phosphatidylglycerol)	LPG 13:0	LPG 13:0	441.227											4300..4300	8.05..8.05	0	0	0	0	0	0	0							-3.47											2477	2477	39		FTMS - p ESI cv=39.00 Full ms [400.0000-1400.0000]
0	1	>140			LPG (Lyso phosphatidylglycerol)	LPG 13:1	LPG 13:1	439.21	152.996	211.17	227.033	245.043								-0.98..51	4																										39;39
	2	140	24H-A2-X230413P00121R22867S10	-0.763242	LPG (Lyso phosphatidylglycerol)	LPG 13:1	LPG 13:1	439.21											2101..2101	3.88..3.88	0	0	0	0	0	0	0							1.69											2132	2132	39		FTMS - p ESI cv=39.00 Full ms [400.0000-1400.0000]
	2	140	24H-A3-X230413P00121R22867S12	0.102186	LPG (Lyso phosphatidylglycerol)	LPG 13:1	LPG 13:1	439.21											1956..14590	3.61..27.72	0	0	0	0	0	0	0							1.01											4393	4393	39		FTMS - p ESI cv=39.00 Full ms [400.0000-1400.0000]
[truncated: 100,723 more rows]

## Sheet: All-validated results
Formula	Levels	lineNo	run	ave calibration (ppm)	subclass	shortname	name	prec	frag1	frag2	frag3	frag4	frag5	frag6	frag7	frag8	frag9	frag10	scan	rt	matches	% matched	intsum	int1	int2	int3	int4	int5	int6	int7	int8	int9	int10	ppm prec	ppm1	ppm2	ppm3	ppm4	ppm5	ppm6	ppm7	ppm8	ppm9	ppm10	MatchRx MS1	precint	faims	CE	filterstring
[truncated: 266 more rows]

[truncated: 9 more sheets: All animal samples, Animal A1, Animal A2, Animal A3, Animal A4, Animal A5, Animal B1, Animal B2, Animal B3]
