# Supplementary material for: Development of LC-FAIMS-MS and its application to lipidomics study of Acinetobacter baumannii infection
Source: J Lipid Res. 2024 Oct 10;65(11):100668. doi: 10.1016/j.jlr.2024.100668 (PMC11577210; doi:10.1016/j.jlr.2024.100668)
Supplement: Table S3 [file mmc3.xlsx]

## Sheet: Transition list
MoleculeGroup	PrecursorName	PrecursorAdduct	PrecursorMz
SPLASHLipidoMix	PC(15:0-18:1)(d7)	[M+HCOO]1-	797.604
SPLASHLipidoMix	PE(15:0-18:1)(d7)	[M-H]1-	709.552
SPLASHLipidoMix	PS(15:0-18:1)(d7)	[M-H]1-	753.542
SPLASHLipidoMix	PG(15:0-18:1)(d7)	[M-H]1-	740.546
SPLASHLipidoMix	PI(15:0-18:1)(d7)	[M-H]1-	828.562
SPLASHLipidoMix	PA(15:0-18:1)(d7)	[M-H]1-	666.51
SPLASHLipidoMix	LPC(18:1)(d7)	[M+HCOO]1-	573.39
SPLASHLipidoMix	LPE(18:1)(d7)	[M-H]1-	485.338
SPLASHLipidoMix	SM(18:1)(d9)	[M+HCOO]1-	782.638
LPC (Lyso phosphatidylcholine)	LPC 15:0	[M+HCOO]1-	526.316
LPC (Lyso phosphatidylcholine)	LPC 16:0	[M+HCOO]1-	540.33
LPC (Lyso phosphatidylcholine)	LPC 16:1	[M+HCOO]1-	538.315
LPC (Lyso phosphatidylcholine)	LPC 17:0	[M+HCOO]1-	554.345
LPC (Lyso phosphatidylcholine)	LPC 18:0	[M+HCOO]1-	568.361
LPC (Lyso phosphatidylcholine)	LPC 18:1	[M+HCOO]1-	566.345
LPC (Lyso phosphatidylcholine)	LPC 18:2	[M+HCOO]1-	564.33
LPC (Lyso phosphatidylcholine)	LPC 18:3	[M+HCOO]1-	562.314
LPC (Lyso phosphatidylcholine)	LPC 19:0	[M+HCOO]1-	582.376
LPC (Lyso phosphatidylcholine)	LPC 20:1	[M+HCOO]1-	594.377
LPC (Lyso phosphatidylcholine)	LPC 20:2	[M+HCOO]1-	592.361
LPC (Lyso phosphatidylcholine)	LPC 20:4	[M+HCOO]1-	588.33
LPC (Lyso phosphatidylcholine)	LPC 20:5	[M+HCOO]1-	586.314
LPC (Lyso phosphatidylcholine)	LPC 22:0	[M+HCOO]1-	624.425
LPC (Lyso phosphatidylcholine)	LPC 22:5	[M+HCOO]1-	614.345
LPC (Lyso phosphatidylcholine)	LPC 22:6	[M+HCOO]1-	612.33
LPC (Lyso phosphatidylcholine)	LPC 24:0	[M+HCOO]1-	652.458
LPC (Lyso phosphatidylcholine)	LPC 24:1	[M+HCOO]1-	650.441
LPE (Lyso phosphatidylethanolamine)	LPE 16:0	[M-H]1-	452.277
LPE (Lyso phosphatidylethanolamine)	LPE 16:1	[M-H]1-	450.263
LPE (Lyso phosphatidylethanolamine)	LPE 17:0	[M-H]1-	466.293
LPE (Lyso phosphatidylethanolamine)	LPE 18:0	[M-H]1-	480.309
LPE (Lyso phosphatidylethanolamine)	LPE 18:1	[M-H]1-	478.294
LPE (Lyso phosphatidylethanolamine)	LPE 18:2	[M-H]1-	476.278
LPE (Lyso phosphatidylethanolamine)	LPE 18:3	[M-H]1-	474.262
LPE (Lyso phosphatidylethanolamine)	LPE 20:1	[M-H]1-	506.324
LPE (Lyso phosphatidylethanolamine)	LPE 20:4	[M-H]1-	500.278
LPE (Lyso phosphatidylethanolamine)	LPE 20:5	[M-H]1-	498.262
LPE (Lyso phosphatidylethanolamine)	LPE 22:6	[M-H]1-	524.277
PC (Phosphatidylcholine)	PC 30:0	[M+HCOO]1-	750.529
PC (Phosphatidylcholine)	PC 31:0	[M+HCOO]1-	764.541
PC (Phosphatidylcholine)	PC 32:2	[M+HCOO]1-	774.527
PC (Phosphatidylcholine)	PC 32:1	[M+HCOO]1-	776.543
PC (Phosphatidylcholine)	PC 32:0	[M+HCOO]1-	778.558
PC (Phosphatidylcholine)	PC 33:2	[M+HCOO]1-	788.544
PC (Phosphatidylcholine)	PC 33:1	[M+HCOO]1-	790.562
PC (Phosphatidylcholine)	PC 34:3	[M+HCOO]1-	800.546
PC (Phosphatidylcholine)	PC 34:2	[M+HCOO]1-	802.561
PC (Phosphatidylcholine)	PC 34:1	[M+HCOO]1-	804.575
PC (Phosphatidylcholine)	PC 35:2	[M+HCOO]1-	816.574
PC (Phosphatidylcholine)	PC 36:5	[M+HCOO]1-	824.547
PC (Phosphatidylcholine)	PC 36:4	[M+HCOO]1-	826.559
PC (Phosphatidylcholine)	PC 36:3	[M+HCOO]1-	828.577
PC (Phosphatidylcholine)	PC 36:2	[M+HCOO]1-	830.589
PC (Phosphatidylcholine)	PC 36:1	[M+HCOO]1-	832.607
PC (Phosphatidylcholine)	PC 37:4	[M+HCOO]1-	840.572
PC (Phosphatidylcholine)	PC 37:2	[M+HCOO]1-	844.604
PC (Phosphatidylcholine)	PC 37:1	[M+HCOO]1-	846.619
PC (Phosphatidylcholine)	PC 38:6	[M+HCOO]1-	850.559
PC (Phosphatidylcholine)	PC 38:5	[M+HCOO]1-	852.572
PC (Phosphatidylcholine)	PC 38:4	[M+HCOO]1-	854.591
PC (Phosphatidylcholine)	PC 38:3	[M+HCOO]1-	856.603
PC (Phosphatidylcholine)	PC 38:1	[M+HCOO]1-	860.635
PC (Phosphatidylcholine)	PC 38:0	[M+HCOO]1-	862.65
PC (Phosphatidylcholine)	PC 39:4	[M+HCOO]1-	868.605
PC (Phosphatidylcholine)	PC 40:7	[M+HCOO]1-	876.577
PC (Phosphatidylcholine)	PC 40:6	[M+HCOO]1-	878.589
PC (Phosphatidylcholine)	PC 40:5	[M+HCOO]1-	880.607
PC (Phosphatidylcholine)	PC 40:4	[M+HCOO]1-	882.625
PC (Phosphatidylcholine)	PC 40:3	[M+HCOO]1-	884.634
PC (Phosphatidylcholine)	PC 40:2	[M+HCOO]1-	886.652
PC (Phosphatidylcholine)	PC 41:6	[M+HCOO]1-	892.603
PC (Phosphatidylcholine)	PC 42:7	[M+HCOO]1-	904.605
PC (Phosphatidylcholine)	PC 42:6	[M+HCOO]1-	906.62
PC (Phosphatidylcholine)	PC 42:5	[M+HCOO]1-	908.634
PC (Phosphatidylcholine)	PC 42:4	[M+HCOO]1-	910.651
PC (Phosphatidylcholine)	PC 42:2	[M+HCOO]1-	914.683
PC (Phosphatidylcholine)	PC 44:4	[M+HCOO]1-	938.68
PE (Phosphatidylethanolamine)	PE 32:1	[M-H]1-	688.491
PE (Phosphatidylethanolamine)	PE 34:3	[M-H]1-	712.489
PE (Phosphatidylethanolamine)	PE 34:2	[M-H]1-	714.507
PE (Phosphatidylethanolamine)	PE 34:1	[M-H]1-	716.523
PE (Phosphatidylethanolamine)	PE 35:2	[M-H]1-	728.522
PE (Phosphatidylethanolamine)	PE 36:5	[M-H]1-	736.495
PE (Phosphatidylethanolamine)	PE 36:4	[M-H]1-	738.509
PE (Phosphatidylethanolamine)	PE 36:2	[M-H]1-	742.538
PE (Phosphatidylethanolamine)	PE 36:1	[M-H]1-	744.552
PE (Phosphatidylethanolamine)	PE 37:4	[M-H]1-	752.523
PE (Phosphatidylethanolamine)	PE 38:7	[M-H]1-	760.492
PE (Phosphatidylethanolamine)	PE 38:6	[M-H]1-	762.507
PE (Phosphatidylethanolamine)	PE 38:5	[M-H]1-	764.523
PE (Phosphatidylethanolamine)	PE 38:4	[M-H]1-	766.535
PE (Phosphatidylethanolamine)	PE 39:6	[M-H]1-	776.522
PE (Phosphatidylethanolamine)	PE 39:4	[M-H]1-	780.555
PE (Phosphatidylethanolamine)	PE 40:8	[M-H]1-	786.503
PE (Phosphatidylethanolamine)	PE 40:7	[M-H]1-	788.521
PE (Phosphatidylethanolamine)	PE 40:6	[M-H]1-	790.538
PE (Phosphatidylethanolamine)	PE 40:5	[M-H]1-	792.554
PS (Phosphatidylserine)	PS 36:4	[M-H]1-	782.497
PS (Phosphatidylserine)	PS 36:2	[M-H]1-	786.528
PS (Phosphatidylserine)	PS 36:1	[M-H]1-	788.542
PS (Phosphatidylserine)	PS 38:6	[M-H]1-	806.496
PS (Phosphatidylserine)	PS 38:5	[M-H]1-	808.51
PS (Phosphatidylserine)	PS 38:4	[M-H]1-	810.526
PS (Phosphatidylserine)	PS 40:6	[M-H]1-	834.528
PS (Phosphatidylserine)	PS 40:5	[M-H]1-	836.542
PS (Phosphatidylserine)	PS 40:4	[M-H]1-	838.558
PI (Phosphatidylinositol)	PI 34:2	[M-H]1-	833.518
PI (Phosphatidylinositol)	PI 34:1	[M-H]1-	835.53
PI (Phosphatidylinositol)	PI 36:4	[M-H]1-	857.516
PI (Phosphatidylinositol)	PI 36:3	[M-H]1-	859.529
PI (Phosphatidylinositol)	PI 36:2	[M-H]1-	861.547
PI (Phosphatidylinositol)	PI 38:4	[M-H]1-	885.55
PG (Phosphatidylglycerol)	PG 34:2	[M-H]1-	745.501
PG (Phosphatidylglycerol)	PG 34:1	[M-H]1-	747.516
PG (Phosphatidylglycerol)	PG 36:2	[M-H]1-	773.532
PC(O/P-) (Akyl/alkenyl ether phosphatidylcholine)	PC 32:2e	[M+HCOO]1-	760.549
PC(O/P-) (Akyl/alkenyl ether phosphatidylcholine)	PC 32:1e	[M+HCOO]1-	762.566
PC(O/P-) (Akyl/alkenyl ether phosphatidylcholine)	PC 32:0e	[M+HCOO]1-	764.58
PC(O/P-) (Akyl/alkenyl ether phosphatidylcholine)	PC 34:3e	[M+HCOO]1-	786.562
PC(O/P-) (Akyl/alkenyl ether phosphatidylcholine)	PC 34:2e	[M+HCOO]1-	788.58
PC(O/P-) (Akyl/alkenyl ether phosphatidylcholine)	PC 34:1e	[M+HCOO]1-	790.596
PC(O/P-) (Akyl/alkenyl ether phosphatidylcholine)	PC 36:5e	[M+HCOO]1-	810.565
PC(O/P-) (Akyl/alkenyl ether phosphatidylcholine)	PC 36:4e	[M+HCOO]1-	812.58
PC(O/P-) (Akyl/alkenyl ether phosphatidylcholine)	PC 36:2e	[M+HCOO]1-	816.613
PC(O/P-) (Akyl/alkenyl ether phosphatidylcholine)	PC 36:1e	[M+HCOO]1-	818.624
PC(O/P-) (Akyl/alkenyl ether phosphatidylcholine)	PC 38:7e	[M+HCOO]1-	834.565
PC(O/P-) (Akyl/alkenyl ether phosphatidylcholine)	PC 38:6e	[M+HCOO]1-	836.58
PC(O/P-) (Akyl/alkenyl ether phosphatidylcholine)	PC 38:5e	[M+HCOO]1-	838.597
PC(O/P-) (Akyl/alkenyl ether phosphatidylcholine)	PC 38:4e	[M+HCOO]1-	840.614
PC(O/P-) (Akyl/alkenyl ether phosphatidylcholine)	PC 40:8e	[M+HCOO]1-	860.581
PC(O/P-) (Akyl/alkenyl ether phosphatidylcholine)	PC 40:7e	[M+HCOO]1-	862.595
PC(O/P-) (Akyl/alkenyl ether phosphatidylcholine)	PC 40:6e	[M+HCOO]1-	864.613
PC(O/P-) (Akyl/alkenyl ether phosphatidylcholine)	PC 40:5e	[M+HCOO]1-	866.625
PC(O/P-) (Akyl/alkenyl ether phosphatidylcholine)	PC 42:5e	[M+HCOO]1-	894.658
PC(O/P-) (Akyl/alkenyl ether phosphatidylcholine)	PC 42:4e	[M+HCOO]1-	896.674
PE(O/P-) (Alkyl/alkenyl ether phosphatidylethanolamine)	PE 34:3e	[M-H]1-	698.513
PE(O/P-) (Alkyl/alkenyl ether phosphatidylethanolamine)	PE 34:2e	[M-H]1-	700.526
PE(O/P-) (Alkyl/alkenyl ether phosphatidylethanolamine)	PE 34:1e	[M-H]1-	702.543
PE(O/P-) (Alkyl/alkenyl ether phosphatidylethanolamine)	PE 36:5e	[M-H]1-	722.511
PE(O/P-) (Alkyl/alkenyl ether phosphatidylethanolamine)	PE 36:4e	[M-H]1-	724.527
PE(O/P-) (Alkyl/alkenyl ether phosphatidylethanolamine)	PE 36:3e	[M-H]1-	726.543
PE(O/P-) (Alkyl/alkenyl ether phosphatidylethanolamine)	PE 36:2e	[M-H]1-	728.557
PE(O/P-) (Alkyl/alkenyl ether phosphatidylethanolamine)	PE 36:1e	[M-H]1-	730.573
PE(O/P-) (Alkyl/alkenyl ether phosphatidylethanolamine)	PE 38:7e	[M-H]1-	746.512
PE(O/P-) (Alkyl/alkenyl ether phosphatidylethanolamine)	PE 38:6e	[M-H]1-	748.528
PE(O/P-) (Alkyl/alkenyl ether phosphatidylethanolamine)	PE 38:5e	[M-H]1-	750.544
PE(O/P-) (Alkyl/alkenyl ether phosphatidylethanolamine)	PE 38:4e	[M-H]1-	752.558
PE(O/P-) (Alkyl/alkenyl ether phosphatidylethanolamine)	PE 40:9e	[M-H]1-	770.513
PE(O/P-) (Alkyl/alkenyl ether phosphatidylethanolamine)	PE 40:8e	[M-H]1-	772.528
PE(O/P-) (Alkyl/alkenyl ether phosphatidylethanolamine)	PE 40:7e	[M-H]1-	774.543
PE(O/P-) (Alkyl/alkenyl ether phosphatidylethanolamine)	PE 39:0e	[M-H]1-	774.635
PE(O/P-) (Alkyl/alkenyl ether phosphatidylethanolamine)	PE 40:6e	[M-H]1-	776.558
PE(O/P-) (Alkyl/alkenyl ether phosphatidylethanolamine)	PE 40:5e	[M-H]1-	778.574
PE(O/P-) (Alkyl/alkenyl ether phosphatidylethanolamine)	PE 40:4e	[M-H]1-	780.589
PE(O/P-) (Alkyl/alkenyl ether phosphatidylethanolamine)	PE 42:8e	[M-H]1-	800.562
PE(O/P-) (Alkyl/alkenyl ether phosphatidylethanolamine)	PE 42:7e	[M-H]1-	802.573
PE(O/P-) (Alkyl/alkenyl ether phosphatidylethanolamine)	PE 42:6e	[M-H]1-	804.591
PE(O/P-) (Alkyl/alkenyl ether phosphatidylethanolamine)	PE 42:5e	[M-H]1-	806.605
PE(O/P-) (Alkyl/alkenyl ether phosphatidylethanolamine)	PE 42:4e	[M-H]1-	808.621
PE(O/P-) (Alkyl/alkenyl ether phosphatidylethanolamine)	PE 42:3e	[M-H]1-	810.639
SM (Sphingomyelin)	SM(d33:1)	[M+HCOO]1-	733.55
SM (Sphingomyelin)	SM(d34:0)	[M+HCOO]1-	749.581
SM (Sphingomyelin)	SM(d34:1)	[M+HCOO]1-	747.566
SM (Sphingomyelin)	SM(d36:0)	[M+HCOO]1-	777.613
SM (Sphingomyelin)	SM(d36:1)	[M+HCOO]1-	775.597
SM (Sphingomyelin)	SM(d36:2)	[M+HCOO]1-	773.581
SM (Sphingomyelin)	SM(d38:1)	[M+HCOO]1-	803.628
SM (Sphingomyelin)	SM(d40:1)	[M+HCOO]1-	831.66
SM (Sphingomyelin)	SM(d40:2)	[M+HCOO]1-	829.644
SM (Sphingomyelin)	SM(d41:1)	[M+HCOO]1-	845.675
SM (Sphingomyelin)	SM(d41:2)	[M+HCOO]1-	843.66
SM (Sphingomyelin)	SM(d42:1)	[M+HCOO]1-	859.691
SM (Sphingomyelin)	SM(d42:2)	[M+HCOO]1-	857.675
SM (Sphingomyelin)	SM(d42:3)	[M+HCOO]1-	855.66
SM (Sphingomyelin)	SM(d42:5)	[M+HCOO]1-	851.628

## Sheet: Molecule Peak Boundaries-4H
File Name	Molecule	Min Start Time	Max End Time	Precursor Adduct	Library Ion Mobility Value
4HDDA-A1-X230414P00121R22879S10.raw	PC(15:0-18:1)(d7)	26.7	27.56	[M+HCOO]	29
4HDDA-A2-X230414P00121R22879S12.raw	PC(15:0-18:1)(d7)	27.11	27.8	[M+HCOO]	29
4HDDA-A3-X230414P00121R22879S14.raw	PC(15:0-18:1)(d7)	27.3	28.29	[M+HCOO]	29
4HDDA-A4-X230414P00121R22879S16.raw	PC(15:0-18:1)(d7)	26.91	27.76	[M+HCOO]	29
4HDDA-A5-X230414P00121R22879S18.raw	PC(15:0-18:1)(d7)	26.75	27.31	[M+HCOO]	29
4HDDA-B1-X230414P00121R22878S20.raw	PC(15:0-18:1)(d7)	27.62	28.26	[M+HCOO]	29
4HDDA-B2-X230414P00121R22878S22.raw	PC(15:0-18:1)(d7)	27.51	28.1	[M+HCOO]	29
4HDDA-B3-X230414P00121R22878S24.raw	PC(15:0-18:1)(d7)	27.47	28.16	[M+HCOO]	29
4HDDA-A1-X230414P00121R22879S10.raw	PE(15:0-18:1)(d7)	22.8	23.28	[M-H]	34
4HDDA-A2-X230414P00121R22879S12.raw	PE(15:0-18:1)(d7)	23	23.5	[M-H]	34
4HDDA-A3-X230414P00121R22879S14.raw	PE(15:0-18:1)(d7)	22.87	23.46	[M-H]	34
4HDDA-A4-X230414P00121R22879S16.raw	PE(15:0-18:1)(d7)	22.84	23.34	[M-H]	34
4HDDA-A5-X230414P00121R22879S18.raw	PE(15:0-18:1)(d7)	22.7	23.25	[M-H]	34
4HDDA-B1-X230414P00121R22878S20.raw	PE(15:0-18:1)(d7)	23.51	24.06	[M-H]	34
4HDDA-B2-X230414P00121R22878S22.raw	PE(15:0-18:1)(d7)	23.72	24.2	[M-H]	34
4HDDA-B3-X230414P00121R22878S24.raw	PE(15:0-18:1)(d7)	23.82	24.4	[M-H]	34
4HDDA-A1-X230414P00121R22879S10.raw	PS(15:0-18:1)(d7)	29.81	30.47	[M-H]	34
4HDDA-A2-X230414P00121R22879S12.raw	PS(15:0-18:1)(d7)	30.15	30.64	[M-H]	34
4HDDA-A3-X230414P00121R22879S14.raw	PS(15:0-18:1)(d7)	30.07	30.67	[M-H]	34
4HDDA-A4-X230414P00121R22879S16.raw	PS(15:0-18:1)(d7)	29.7	30.43	[M-H]	34
4HDDA-A5-X230414P00121R22879S18.raw	PS(15:0-18:1)(d7)	29.89	30.47	[M-H]	34
4HDDA-B1-X230414P00121R22878S20.raw	PS(15:0-18:1)(d7)	30.11	30.71	[M-H]	34
4HDDA-B2-X230414P00121R22878S22.raw	PS(15:0-18:1)(d7)	29.91	30.56	[M-H]	34
4HDDA-B3-X230414P00121R22878S24.raw	PS(15:0-18:1)(d7)	30.19	30.78	[M-H]	34
4HDDA-A1-X230414P00121R22879S10.raw	PG(15:0-18:1)(d7)	24.7	25.29	[M-H]	34
4HDDA-A2-X230414P00121R22879S12.raw	PG(15:0-18:1)(d7)	24.81	25.5	[M-H]	34
4HDDA-A3-X230414P00121R22879S14.raw	PG(15:0-18:1)(d7)	24.91	25.61	[M-H]	34
4HDDA-A4-X230414P00121R22879S16.raw	PG(15:0-18:1)(d7)	24.69	25.45	[M-H]	34
4HDDA-A5-X230414P00121R22879S18.raw	PG(15:0-18:1)(d7)	24.52	25.11	[M-H]	34
4HDDA-B1-X230414P00121R22878S20.raw	PG(15:0-18:1)(d7)	24.46	25.2	[M-H]	34
4HDDA-B2-X230414P00121R22878S22.raw	PG(15:0-18:1)(d7)	24.5	25.37	[M-H]	34
4HDDA-B3-X230414P00121R22878S24.raw	PG(15:0-18:1)(d7)	24.95	25.52	[M-H]	34
4HDDA-A1-X230414P00121R22879S10.raw	PI(15:0-18:1)(d7)	31.35	32.01	[M-H]	34
4HDDA-A2-X230414P00121R22879S12.raw	PI(15:0-18:1)(d7)	31.82	32.3	[M-H]	34
4HDDA-A3-X230414P00121R22879S14.raw	PI(15:0-18:1)(d7)	31.87	32.59	[M-H]	34
4HDDA-A4-X230414P00121R22879S16.raw	PI(15:0-18:1)(d7)	31.58	32.07	[M-H]	34
4HDDA-A5-X230414P00121R22879S18.raw	PI(15:0-18:1)(d7)	31.57	32.05	[M-H]	34
4HDDA-B1-X230414P00121R22878S20.raw	PI(15:0-18:1)(d7)	31.38	32.13	[M-H]	34
4HDDA-B2-X230414P00121R22878S22.raw	PI(15:0-18:1)(d7)	31.47	31.99	[M-H]	34
4HDDA-B3-X230414P00121R22878S24.raw	PI(15:0-18:1)(d7)	31.45	32.16	[M-H]	34
4HDDA-A1-X230414P00121R22879S10.raw	PA(15:0-18:1)(d7)	21.4	26.76	[M-H]	39
4HDDA-A2-X230414P00121R22879S12.raw	PA(15:0-18:1)(d7)	21.48	26.75	[M-H]	39
4HDDA-A3-X230414P00121R22879S14.raw	PA(15:0-18:1)(d7)	21.48	27.08	[M-H]	39
4HDDA-A4-X230414P00121R22879S16.raw	PA(15:0-18:1)(d7)	21.34	27.03	[M-H]	39
4HDDA-A5-X230414P00121R22879S18.raw	PA(15:0-18:1)(d7)	21.35	26.7	[M-H]	39
4HDDA-B1-X230414P00121R22878S20.raw	PA(15:0-18:1)(d7)	21.74	27.03	[M-H]	39
4HDDA-B2-X230414P00121R22878S22.raw	PA(15:0-18:1)(d7)	21.97	27.04	[M-H]	39
4HDDA-B3-X230414P00121R22878S24.raw	PA(15:0-18:1)(d7)	21.95	26.93	[M-H]	39
4HDDA-A1-X230414P00121R22879S10.raw	LPC(18:1)(d7)	30.51	31.46	[M+HCOO]	34
4HDDA-A2-X230414P00121R22879S12.raw	LPC(18:1)(d7)	30.96	31.69	[M+HCOO]	34
4HDDA-A3-X230414P00121R22879S14.raw	LPC(18:1)(d7)	30.81	31.72	[M+HCOO]	34
4HDDA-A4-X230414P00121R22879S16.raw	LPC(18:1)(d7)	30.45	31.47	[M+HCOO]	34
4HDDA-A5-X230414P00121R22879S18.raw	LPC(18:1)(d7)	30.69	31.5	[M+HCOO]	34
4HDDA-B1-X230414P00121R22878S20.raw	LPC(18:1)(d7)	30.96	31.89	[M+HCOO]	34
4HDDA-B2-X230414P00121R22878S22.raw	LPC(18:1)(d7)	30.97	31.95	[M+HCOO]	34
4HDDA-B3-X230414P00121R22878S24.raw	LPC(18:1)(d7)	31.07	31.96	[M+HCOO]	34
4HDDA-A1-X230414P00121R22879S10.raw	LPE(18:1)(d7)	28.75	29.79	[M-H]	39
4HDDA-A2-X230414P00121R22879S12.raw	LPE(18:1)(d7)	29.16	29.96	[M-H]	39
4HDDA-A3-X230414P00121R22879S14.raw	LPE(18:1)(d7)	29.25	30	[M-H]	39
4HDDA-A4-X230414P00121R22879S16.raw	LPE(18:1)(d7)	28.6	29.55	[M-H]	39
4HDDA-A5-X230414P00121R22879S18.raw	LPE(18:1)(d7)	28.79	29.63	[M-H]	39
4HDDA-B1-X230414P00121R22878S20.raw	LPE(18:1)(d7)	29.39	30.25	[M-H]	39
4HDDA-B2-X230414P00121R22878S22.raw	LPE(18:1)(d7)	29.28	30.23	[M-H]	39
4HDDA-B3-X230414P00121R22878S24.raw	LPE(18:1)(d7)	29.44	30.4	[M-H]	39
4HDDA-A1-X230414P00121R22879S10.raw	SM(18:1)(d9)	28	28.64	[M+HCOO]	29
4HDDA-A2-X230414P00121R22879S12.raw	SM(18:1)(d9)	28.33	28.82	[M+HCOO]	29
4HDDA-A3-X230414P00121R22879S14.raw	SM(18:1)(d9)	28.61	29.1	[M+HCOO]	29
4HDDA-A4-X230414P00121R22879S16.raw	SM(18:1)(d9)	28.05	28.65	[M+HCOO]	29
4HDDA-A5-X230414P00121R22879S18.raw	SM(18:1)(d9)	28.04	28.51	[M+HCOO]	29
4HDDA-B1-X230414P00121R22878S20.raw	SM(18:1)(d9)	28.56	29.06	[M+HCOO]	29
4HDDA-B2-X230414P00121R22878S22.raw	SM(18:1)(d9)	28.53	29.1	[M+HCOO]	29
4HDDA-B3-X230414P00121R22878S24.raw	SM(18:1)(d9)	28.54	29.2	[M+HCOO]	29
4HDDA-A1-X230414P00121R22879S10.raw	LPC 15:0	31.46	31.85	[M+HCOO]	34
4HDDA-A2-X230414P00121R22879S12.raw	LPC 15:0	31.81	32.16	[M+HCOO]	34
4HDDA-A3-X230414P00121R22879S14.raw	LPC 15:0	31.71	32.29	[M+HCOO]	34
4HDDA-A4-X230414P00121R22879S16.raw	LPC 15:0	31.54	32.08	[M+HCOO]	34
4HDDA-A5-X230414P00121R22879S18.raw	LPC 15:0	31.52	31.91	[M+HCOO]	34
4HDDA-B1-X230414P00121R22878S20.raw	LPC 15:0	31.93	32.31	[M+HCOO]	34
4HDDA-B2-X230414P00121R22878S22.raw	LPC 15:0	32.09	32.35	[M+HCOO]	34
4HDDA-B3-X230414P00121R22878S24.raw	LPC 15:0	31.82	32.41	[M+HCOO]	34
4HDDA-A1-X230414P00121R22879S10.raw	LPC 16:0	30.71	31.78	[M+HCOO]	34
4HDDA-A2-X230414P00121R22879S12.raw	LPC 16:0	31.2	32.03	[M+HCOO]	34
4HDDA-A3-X230414P00121R22879S14.raw	LPC 16:0	31	32.13	[M+HCOO]	34
4HDDA-A4-X230414P00121R22879S16.raw	LPC 16:0	30.88	31.76	[M+HCOO]	34
4HDDA-A5-X230414P00121R22879S18.raw	LPC 16:0	31	31.84	[M+HCOO]	34
4HDDA-B1-X230414P00121R22878S20.raw	LPC 16:0	31.13	32.17	[M+HCOO]	34
4HDDA-B2-X230414P00121R22878S22.raw	LPC 16:0	31.22	32.31	[M+HCOO]	34
4HDDA-B3-X230414P00121R22878S24.raw	LPC 16:0	31.26	32.54	[M+HCOO]	34
4HDDA-A1-X230414P00121R22879S10.raw	LPC 16:1	31.31	32	[M+HCOO]	34
4HDDA-A2-X230414P00121R22879S12.raw	LPC 16:1	31.75	32.25	[M+HCOO]	34
4HDDA-A3-X230414P00121R22879S14.raw	LPC 16:1	31.48	32.42	[M+HCOO]	34
4HDDA-A4-X230414P00121R22879S16.raw	LPC 16:1	31.52	32.04	[M+HCOO]	34
4HDDA-A5-X230414P00121R22879S18.raw	LPC 16:1	31.55	31.99	[M+HCOO]	34
4HDDA-B1-X230414P00121R22878S20.raw	LPC 16:1	31.76	32.42	[M+HCOO]	34
4HDDA-B2-X230414P00121R22878S22.raw	LPC 16:1	31.96	32.49	[M+HCOO]	34
4HDDA-B3-X230414P00121R22878S24.raw	LPC 16:1	31.82	32.49	[M+HCOO]	34
4HDDA-A1-X230414P00121R22879S10.raw	LPC 17:0	30.76	31.26	[M+HCOO]	34
4HDDA-A2-X230414P00121R22879S12.raw	LPC 17:0	31.27	31.64	[M+HCOO]	34
4HDDA-A3-X230414P00121R22879S14.raw	LPC 17:0	31.12	31.61	[M+HCOO]	34
4HDDA-A4-X230414P00121R22879S16.raw	LPC 17:0	30.9	31.32	[M+HCOO]	34
4HDDA-A5-X230414P00121R22879S18.raw	LPC 17:0	31.09	31.75	[M+HCOO]	34
4HDDA-B1-X230414P00121R22878S20.raw	LPC 17:0	31.23	31.69	[M+HCOO]	34
4HDDA-B2-X230414P00121R22878S22.raw	LPC 17:0	31.45	31.8	[M+HCOO]	34
4HDDA-B3-X230414P00121R22878S24.raw	LPC 17:0	31.33	31.84	[M+HCOO]	34
4HDDA-A1-X230414P00121R22879S10.raw	LPC 18:0	30.32	31.33	[M+HCOO]	34
4HDDA-A2-X230414P00121R22879S12.raw	LPC 18:0	30.72	31.61	[M+HCOO]	34
4HDDA-A3-X230414P00121R22879S14.raw	LPC 18:0	30.61	31.58	[M+HCOO]	34
4HDDA-A4-X230414P00121R22879S16.raw	LPC 18:0	30.35	31.31	[M+HCOO]	34
4HDDA-A5-X230414P00121R22879S18.raw	LPC 18:0	30.5	31.37	[M+HCOO]	34
4HDDA-B1-X230414P00121R22878S20.raw	LPC 18:0	30.78	31.8	[M+HCOO]	34
4HDDA-B2-X230414P00121R22878S22.raw	LPC 18:0	30.76	31.84	[M+HCOO]	34
4HDDA-B3-X230414P00121R22878S24.raw	LPC 18:0	30.95	31.85	[M+HCOO]	34
4HDDA-A1-X230414P00121R22879S10.raw	LPC 18:1	30.51	31.69	[M+HCOO]	34
4HDDA-A2-X230414P00121R22879S12.raw	LPC 18:1	30.95	32	[M+HCOO]	34
4HDDA-A3-X230414P00121R22879S14.raw	LPC 18:1	30.79	32.06	[M+HCOO]	34
4HDDA-A4-X230414P00121R22879S16.raw	LPC 18:1	30.47	31.94	[M+HCOO]	34
4HDDA-A5-X230414P00121R22879S18.raw	LPC 18:1	30.69	31.75	[M+HCOO]	34
4HDDA-B1-X230414P00121R22878S20.raw	LPC 18:1	30.93	32.25	[M+HCOO]	34
4HDDA-B2-X230414P00121R22878S22.raw	LPC 18:1	31.05	32.26	[M+HCOO]	34
4HDDA-B3-X230414P00121R22878S24.raw	LPC 18:1	31.08	32.22	[M+HCOO]	34
4HDDA-A1-X230414P00121R22879S10.raw	LPC 18:2	30.77	31.89	[M+HCOO]	34
4HDDA-A2-X230414P00121R22879S12.raw	LPC 18:2	31.28	32.12	[M+HCOO]	34
4HDDA-A3-X230414P00121R22879S14.raw	LPC 18:2	31.12	32.41	[M+HCOO]	34
4HDDA-A4-X230414P00121R22879S16.raw	LPC 18:2	30.88	31.96	[M+HCOO]	34
4HDDA-A5-X230414P00121R22879S18.raw	LPC 18:2	31.02	31.86	[M+HCOO]	34
4HDDA-B1-X230414P00121R22878S20.raw	LPC 18:2	31.2	32.3	[M+HCOO]	34
4HDDA-B2-X230414P00121R22878S22.raw	LPC 18:2	31.37	32.36	[M+HCOO]	34
4HDDA-B3-X230414P00121R22878S24.raw	LPC 18:2	31.32	32.34	[M+HCOO]	34
4HDDA-A1-X230414P00121R22879S10.raw	LPC 18:3	31.39	32.07	[M+HCOO]	34
4HDDA-A2-X230414P00121R22879S12.raw	LPC 18:3	31.79	32.29	[M+HCOO]	34
4HDDA-A3-X230414P00121R22879S14.raw	LPC 18:3	31.61	32.5	[M+HCOO]	34
4HDDA-A4-X230414P00121R22879S16.raw	LPC 18:3	31.5	32.06	[M+HCOO]	34
4HDDA-A5-X230414P00121R22879S18.raw	LPC 18:3	31.55	32.01	[M+HCOO]	34
4HDDA-B1-X230414P00121R22878S20.raw	LPC 18:3	31.86	32.44	[M+HCOO]	34
4HDDA-B2-X230414P00121R22878S22.raw	LPC 18:3	32	32.46	[M+HCOO]	34
4HDDA-B3-X230414P00121R22878S24.raw	LPC 18:3	31.81	32.61	[M+HCOO]	34
4HDDA-A1-X230414P00121R22879S10.raw	LPC 19:0	30.28	30.91	[M+HCOO]	34
4HDDA-A2-X230414P00121R22879S12.raw	LPC 19:0	30.83	31.24	[M+HCOO]	34
4HDDA-A3-X230414P00121R22879S14.raw	LPC 19:0	30.58	31.19	[M+HCOO]	34
4HDDA-A4-X230414P00121R22879S16.raw	LPC 19:0	30.44	30.96	[M+HCOO]	34
4HDDA-A5-X230414P00121R22879S18.raw	LPC 19:0	30.68	31.01	[M+HCOO]	34
4HDDA-B1-X230414P00121R22878S20.raw	LPC 19:0	30.78	31.38	[M+HCOO]	34
4HDDA-B2-X230414P00121R22878S22.raw	LPC 19:0	30.84	31.38	[M+HCOO]	34
4HDDA-B3-X230414P00121R22878S24.raw	LPC 19:0	30.91	31.45	[M+HCOO]	34
4HDDA-A1-X230414P00121R22879S10.raw	LPC 20:1	30.22	30.9	[M+HCOO]	34
4HDDA-A2-X230414P00121R22879S12.raw	LPC 20:1	30.64	31.27	[M+HCOO]	34
4HDDA-A3-X230414P00121R22879S14.raw	LPC 20:1	30.54	31.24	[M+HCOO]	34
4HDDA-A4-X230414P00121R22879S16.raw	LPC 20:1	30.19	30.99	[M+HCOO]	34
4HDDA-A5-X230414P00121R22879S18.raw	LPC 20:1	30.43	31.05	[M+HCOO]	34
4HDDA-B1-X230414P00121R22878S20.raw	LPC 20:1	30.71	31.29	[M+HCOO]	34
4HDDA-B2-X230414P00121R22878S22.raw	LPC 20:1	30.65	31.47	[M+HCOO]	34
4HDDA-B3-X230414P00121R22878S24.raw	LPC 20:1	30.85	31.55	[M+HCOO]	34
4HDDA-A1-X230414P00121R22879S10.raw	LPC 20:2	30.45	31.26	[M+HCOO]	34
4HDDA-A2-X230414P00121R22879S12.raw	LPC 20:2	30.86	31.62	[M+HCOO]	34
4HDDA-A3-X230414P00121R22879S14.raw	LPC 20:2	30.69	31.58	[M+HCOO]	34
4HDDA-A4-X230414P00121R22879S16.raw	LPC 20:2	30.41	31.39	[M+HCOO]	34
4HDDA-A5-X230414P00121R22879S18.raw	LPC 20:2	30.66	31.42	[M+HCOO]	34
4HDDA-B1-X230414P00121R22878S20.raw	LPC 20:2	30.9	31.59	[M+HCOO]	34
4HDDA-B2-X230414P00121R22878S22.raw	LPC 20:2	30.99	31.78	[M+HCOO]	34
4HDDA-B3-X230414P00121R22878S24.raw	LPC 20:2	30.97	31.67	[M+HCOO]	34
4HDDA-A1-X230414P00121R22879S10.raw	LPC 20:4	30.64	31.79	[M+HCOO]	34
4HDDA-A2-X230414P00121R22879S12.raw	LPC 20:4	31.13	31.94	[M+HCOO]	34
4HDDA-A3-X230414P00121R22879S14.raw	LPC 20:4	31.1	31.91	[M+HCOO]	34
4HDDA-A4-X230414P00121R22879S16.raw	LPC 20:4	30.81	31.76	[M+HCOO]	34
4HDDA-A5-X230414P00121R22879S18.raw	LPC 20:4	30.91	31.74	[M+HCOO]	34
4HDDA-B1-X230414P00121R22878S20.raw	LPC 20:4	31.08	32.24	[M+HCOO]	34
4HDDA-B2-X230414P00121R22878S22.raw	LPC 20:4	31.16	32.27	[M+HCOO]	34
4HDDA-B3-X230414P00121R22878S24.raw	LPC 20:4	31.14	32.22	[M+HCOO]	34
4HDDA-A1-X230414P00121R22879S10.raw	LPC 20:5	31.46	32	[M+HCOO]	34
4HDDA-A2-X230414P00121R22879S12.raw	LPC 20:5	31.81	32.29	[M+HCOO]	34
4HDDA-A3-X230414P00121R22879S14.raw	LPC 20:5	31.69	32.48	[M+HCOO]	34
4HDDA-A4-X230414P00121R22879S16.raw	LPC 20:5	31.52	32.05	[M+HCOO]	34
4HDDA-A5-X230414P00121R22879S18.raw	LPC 20:5	31.56	32.05	[M+HCOO]	34
4HDDA-B1-X230414P00121R22878S20.raw	LPC 20:5	31.75	32.31	[M+HCOO]	34
4HDDA-B2-X230414P00121R22878S22.raw	LPC 20:5	32.03	32.38	[M+HCOO]	34
4HDDA-B3-X230414P00121R22878S24.raw	LPC 20:5	31.75	32.42	[M+HCOO]	34
4HDDA-A1-X230414P00121R22879S10.raw	LPC 22:0	29.86	30.51	[M+HCOO]	34
4HDDA-A2-X230414P00121R22879S12.raw	LPC 22:0	29.86	30.85	[M+HCOO]	34
4HDDA-A3-X230414P00121R22879S14.raw	LPC 22:0	29.99	30.84	[M+HCOO]	34
4HDDA-A4-X230414P00121R22879S16.raw	LPC 22:0	29.52	30.58	[M+HCOO]	34
4HDDA-A5-X230414P00121R22879S18.raw	LPC 22:0	29.84	30.68	[M+HCOO]	34
4HDDA-B1-X230414P00121R22878S20.raw	LPC 22:0	30.37	31.03	[M+HCOO]	34
4HDDA-B2-X230414P00121R22878S22.raw	LPC 22:0	30.1	31.04	[M+HCOO]	34
4HDDA-B3-X230414P00121R22878S24.raw	LPC 22:0	30.42	31.16	[M+HCOO]	34
4HDDA-A1-X230414P00121R22879S10.raw	LPC 22:5	30.51	31.17	[M+HCOO]	34
4HDDA-A2-X230414P00121R22879S12.raw	LPC 22:5	31.2	31.96	[M+HCOO]	34
4HDDA-A3-X230414P00121R22879S14.raw	LPC 22:5	31.08	32.12	[M+HCOO]	34
4HDDA-A4-X230414P00121R22879S16.raw	LPC 22:5	30.5	31.69	[M+HCOO]	34
4HDDA-A5-X230414P00121R22879S18.raw	LPC 22:5	30.62	31.77	[M+HCOO]	34
4HDDA-B1-X230414P00121R22878S20.raw	LPC 22:5	30.89	32.04	[M+HCOO]	34
4HDDA-B2-X230414P00121R22878S22.raw	LPC 22:5	31.08	32.2	[M+HCOO]	34
4HDDA-B3-X230414P00121R22878S24.raw	LPC 22:5	31.02	32.24	[M+HCOO]	34
4HDDA-A1-X230414P00121R22879S10.raw	LPC 22:6	30.58	31.7	[M+HCOO]	34
4HDDA-A2-X230414P00121R22879S12.raw	LPC 22:6	31.02	32.03	[M+HCOO]	34
4HDDA-A3-X230414P00121R22879S14.raw	LPC 22:6	30.99	32.13	[M+HCOO]	34
4HDDA-A4-X230414P00121R22879S16.raw	LPC 22:6	30.65	31.77	[M+HCOO]	34
4HDDA-A5-X230414P00121R22879S18.raw	LPC 22:6	30.89	31.73	[M+HCOO]	34
4HDDA-B1-X230414P00121R22878S20.raw	LPC 22:6	31.01	32.15	[M+HCOO]	34
4HDDA-B2-X230414P00121R22878S22.raw	LPC 22:6	31.27	32.3	[M+HCOO]	34
4HDDA-B3-X230414P00121R22878S24.raw	LPC 22:6	31.22	32.26	[M+HCOO]	34
4HDDA-A1-X230414P00121R22879S10.raw	LPC 24:0	29.74	30.36	[M+HCOO]	34
4HDDA-A2-X230414P00121R22879S12.raw	LPC 24:0	30.02	30.67	[M+HCOO]	34
4HDDA-A3-X230414P00121R22879S14.raw	LPC 24:0	29.9	30.72	[M+HCOO]	34
4HDDA-A4-X230414P00121R22879S16.raw	LPC 24:0	29.4	30.41	[M+HCOO]	34
4HDDA-A5-X230414P00121R22879S18.raw	LPC 24:0	29.66	30.52	[M+HCOO]	34
4HDDA-B1-X230414P00121R22878S20.raw	LPC 24:0	30.2	30.89	[M+HCOO]	34
4HDDA-B2-X230414P00121R22878S22.raw	LPC 24:0	30.14	30.95	[M+HCOO]	34
4HDDA-B3-X230414P00121R22878S24.raw	LPC 24:0	30.27	31	[M+HCOO]	34
4HDDA-A1-X230414P00121R22879S10.raw	LPC 24:1	29.82	30.47	[M+HCOO]	34
4HDDA-A2-X230414P00121R22879S12.raw	LPC 24:1	30.01	30.8	[M+HCOO]	34
4HDDA-A3-X230414P00121R22879S14.raw	LPC 24:1	30.05	30.76	[M+HCOO]	34
4HDDA-A4-X230414P00121R22879S16.raw	LPC 24:1	29.62	30.49	[M+HCOO]	34
4HDDA-A5-X230414P00121R22879S18.raw	LPC 24:1	29.79	30.61	[M+HCOO]	34
4HDDA-B1-X230414P00121R22878S20.raw	LPC 24:1	30.36	30.97	[M+HCOO]	34
4HDDA-B2-X230414P00121R22878S22.raw	LPC 24:1	30.22	30.96	[M+HCOO]	34
4HDDA-B3-X230414P00121R22878S24.raw	LPC 24:1	30.4	31.07	[M+HCOO]	34
4HDDA-A1-X230414P00121R22879S10.raw	LPE 16:0	28.91	29.97	[M-H]	39
4HDDA-A2-X230414P00121R22879S12.raw	LPE 16:0	29.27	30.13	[M-H]	39
4HDDA-A3-X230414P00121R22879S14.raw	LPE 16:0	29.4	30.16	[M-H]	39
4HDDA-A4-X230414P00121R22879S16.raw	LPE 16:0	28.84	29.73	[M-H]	39
4HDDA-A5-X230414P00121R22879S18.raw	LPE 16:0	28.95	29.86	[M-H]	39
4HDDA-B1-X230414P00121R22878S20.raw	LPE 16:0	29.6	30.45	[M-H]	39
4HDDA-B2-X230414P00121R22878S22.raw	LPE 16:0	29.49	30.43	[M-H]	39
4HDDA-B3-X230414P00121R22878S24.raw	LPE 16:0	29.62	30.55	[M-H]	39
4HDDA-A1-X230414P00121R22879S10.raw	LPE 16:1	29.63	30.09	[M-H]	39
4HDDA-A2-X230414P00121R22879S12.raw	LPE 16:1	29.94	30.3	[M-H]	39
4HDDA-A3-X230414P00121R22879S14.raw	LPE 16:1	29.83	30.36	[M-H]	39
4HDDA-A4-X230414P00121R22879S16.raw	LPE 16:1	29.42	29.96	[M-H]	39
4HDDA-A5-X230414P00121R22879S18.raw	LPE 16:1	29.59	30.06	[M-H]	39
4HDDA-B1-X230414P00121R22878S20.raw	LPE 16:1	30.21	30.67	[M-H]	39
4HDDA-B2-X230414P00121R22878S22.raw	LPE 16:1	30.11	30.62	[M-H]	39
4HDDA-B3-X230414P00121R22878S24.raw	LPE 16:1	30.27	30.73	[M-H]	39
4HDDA-A1-X230414P00121R22879S10.raw	LPE 17:0	29.17	29.45	[M-H]	39
4HDDA-A2-X230414P00121R22879S12.raw	LPE 17:0	29.56	29.8	[M-H]	39
4HDDA-A3-X230414P00121R22879S14.raw	LPE 17:0	29.49	29.87	[M-H]	39
4HDDA-A4-X230414P00121R22879S16.raw	LPE 17:0	28.98	29.47	[M-H]	39
4HDDA-A5-X230414P00121R22879S18.raw	LPE 17:0	29.09	29.46	[M-H]	39
4HDDA-B1-X230414P00121R22878S20.raw	LPE 17:0	29.74	30.08	[M-H]	39
4HDDA-B2-X230414P00121R22878S22.raw	LPE 17:0	29.65	29.95	[M-H]	39
4HDDA-B3-X230414P00121R22878S24.raw	LPE 17:0	29.86	30.31	[M-H]	39
4HDDA-A1-X230414P00121R22879S10.raw	LPE 18:0	28.51	29.57	[M-H]	39
4HDDA-A2-X230414P00121R22879S12.raw	LPE 18:0	28.99	29.85	[M-H]	39
4HDDA-A3-X230414P00121R22879S14.raw	LPE 18:0	29.13	29.85	[M-H]	39
4HDDA-A4-X230414P00121R22879S16.raw	LPE 18:0	28.58	29.34	[M-H]	39
4HDDA-A5-X230414P00121R22879S18.raw	LPE 18:0	28.62	29.48	[M-H]	39
4HDDA-B1-X230414P00121R22878S20.raw	LPE 18:0	29.13	30.06	[M-H]	39
4HDDA-B2-X230414P00121R22878S22.raw	LPE 18:0	29.16	29.99	[M-H]	39
4HDDA-B3-X230414P00121R22878S24.raw	LPE 18:0	29.39	30.26	[M-H]	39
4HDDA-A1-X230414P00121R22879S10.raw	LPE 18:1	29.08	29.89	[M-H]	39
4HDDA-A2-X230414P00121R22879S12.raw	LPE 18:1	29.12	30.07	[M-H]	39
4HDDA-A3-X230414P00121R22879S14.raw	LPE 18:1	29.23	30.12	[M-H]	39
4HDDA-A4-X230414P00121R22879S16.raw	LPE 18:1	28.65	29.69	[M-H]	39
4HDDA-A5-X230414P00121R22879S18.raw	LPE 18:1	28.8	29.75	[M-H]	39
4HDDA-B1-X230414P00121R22878S20.raw	LPE 18:1	29.34	30.43	[M-H]	39
4HDDA-B2-X230414P00121R22878S22.raw	LPE 18:1	29.21	30.37	[M-H]	39
4HDDA-B3-X230414P00121R22878S24.raw	LPE 18:1	29.5	30.51	[M-H]	39
4HDDA-A1-X230414P00121R22879S10.raw	LPE 18:2	28.93	30.03	[M-H]	39
4HDDA-A2-X230414P00121R22879S12.raw	LPE 18:2	29.39	30.18	[M-H]	39
4HDDA-A3-X230414P00121R22879S14.raw	LPE 18:2	29.28	30.21	[M-H]	39
4HDDA-A4-X230414P00121R22879S16.raw	LPE 18:2	28.92	29.8	[M-H]	39
4HDDA-A5-X230414P00121R22879S18.raw	LPE 18:2	28.92	29.89	[M-H]	39
4HDDA-B1-X230414P00121R22878S20.raw	LPE 18:2	29.61	30.54	[M-H]	39
4HDDA-B2-X230414P00121R22878S22.raw	LPE 18:2	29.48	30.45	[M-H]	39
4HDDA-B3-X230414P00121R22878S24.raw	LPE 18:2	29.72	30.6	[M-H]	39
4HDDA-A1-X230414P00121R22879S10.raw	LPE 18:3	29.63	30.09	[M-H]	39
4HDDA-A2-X230414P00121R22879S12.raw	LPE 18:3	29.94	30.35	[M-H]	39
4HDDA-A3-X230414P00121R22879S14.raw	LPE 18:3	29.87	30.37	[M-H]	39
4HDDA-A4-X230414P00121R22879S16.raw	LPE 18:3	29.42	30.01	[M-H]	39
4HDDA-A5-X230414P00121R22879S18.raw	LPE 18:3	29.59	30.07	[M-H]	39
4HDDA-B1-X230414P00121R22878S20.raw	LPE 18:3	30.17	30.73	[M-H]	39
4HDDA-B2-X230414P00121R22878S22.raw	LPE 18:3	30.15	30.7	[M-H]	39
4HDDA-B3-X230414P00121R22878S24.raw	LPE 18:3	30.27	30.73	[M-H]	39
4HDDA-A1-X230414P00121R22879S10.raw	LPE 20:1	28.38	29.29	[M-H]	39
4HDDA-A2-X230414P00121R22879S12.raw	LPE 20:1	28.85	29.62	[M-H]	39
4HDDA-A3-X230414P00121R22879S14.raw	LPE 20:1	29.01	29.66	[M-H]	39
4HDDA-A4-X230414P00121R22879S16.raw	LPE 20:1	28.47	29.13	[M-H]	39
4HDDA-A5-X230414P00121R22879S18.raw	LPE 20:1	28.47	29.24	[M-H]	39
4HDDA-B1-X230414P00121R22878S20.raw	LPE 20:1	29.1	29.81	[M-H]	39
4HDDA-B2-X230414P00121R22878S22.raw	LPE 20:1	29.03	29.71	[M-H]	39
4HDDA-B3-X230414P00121R22878S24.raw	LPE 20:1	29.29	29.97	[M-H]	39
4HDDA-A1-X230414P00121R22879S10.raw	LPE 20:4	28.79	29.89	[M-H]	39
4HDDA-A2-X230414P00121R22879S12.raw	LPE 20:4	29.21	30.06	[M-H]	39
4HDDA-A3-X230414P00121R22879S14.raw	LPE 20:4	29.31	30.12	[M-H]	39
4HDDA-A4-X230414P00121R22879S16.raw	LPE 20:4	28.71	29.66	[M-H]	39
4HDDA-A5-X230414P00121R22879S18.raw	LPE 20:4	28.88	29.73	[M-H]	39
4HDDA-B1-X230414P00121R22878S20.raw	LPE 20:4	29.42	30.37	[M-H]	39
4HDDA-B2-X230414P00121R22878S22.raw	LPE 20:4	29.34	30.32	[M-H]	39
4HDDA-B3-X230414P00121R22878S24.raw	LPE 20:4	29.56	30.48	[M-H]	39
4HDDA-A1-X230414P00121R22879S10.raw	LPE 20:5	29.63	30.09	[M-H]	39
4HDDA-A2-X230414P00121R22879S12.raw	LPE 20:5	29.9	30.4	[M-H]	39
4HDDA-A3-X230414P00121R22879S14.raw	LPE 20:5	29.79	30.41	[M-H]	39
4HDDA-A4-X230414P00121R22879S16.raw	LPE 20:5	29.38	30	[M-H]	39
4HDDA-A5-X230414P00121R22879S18.raw	LPE 20:5	29.54	29.98	[M-H]	39
4HDDA-B1-X230414P00121R22878S20.raw	LPE 20:5	30.17	30.56	[M-H]	39
4HDDA-B2-X230414P00121R22878S22.raw	LPE 20:5	30.05	30.56	[M-H]	39
4HDDA-B3-X230414P00121R22878S24.raw	LPE 20:5	30.24	30.72	[M-H]	39
4HDDA-A1-X230414P00121R22879S10.raw	LPE 22:6	28.88	29.94	[M-H]	39
4HDDA-A2-X230414P00121R22879S12.raw	LPE 22:6	29.28	30.1	[M-H]	39
4HDDA-A3-X230414P00121R22879S14.raw	LPE 22:6	29.32	30.14	[M-H]	39
4HDDA-A4-X230414P00121R22879S16.raw	LPE 22:6	28.74	29.73	[M-H]	39
4HDDA-A5-X230414P00121R22879S18.raw	LPE 22:6	28.93	29.74	[M-H]	39
4HDDA-B1-X230414P00121R22878S20.raw	LPE 22:6	29.48	30.42	[M-H]	39
4HDDA-B2-X230414P00121R22878S22.raw	LPE 22:6	29.35	30.36	[M-H]	39
4HDDA-B3-X230414P00121R22878S24.raw	LPE 22:6	29.55	30.51	[M-H]	39
4HDDA-A1-X230414P00121R22879S10.raw	PC 30:0	27.27	27.69	[M+HCOO]	29
4HDDA-A2-X230414P00121R22879S12.raw	PC 30:0	27.56	27.95	[M+HCOO]	29
4HDDA-A3-X230414P00121R22879S14.raw	PC 30:0	27.86	28.26	[M+HCOO]	29
4HDDA-A4-X230414P00121R22879S16.raw	PC 30:0	27.41	27.73	[M+HCOO]	29
4HDDA-A5-X230414P00121R22879S18.raw	PC 30:0	27.26	27.64	[M+HCOO]	29
4HDDA-B1-X230414P00121R22878S20.raw	PC 30:0	28.03	28.22	[M+HCOO]	29
4HDDA-B2-X230414P00121R22878S22.raw	PC 30:0	27.88	28.06	[M+HCOO]	29
4HDDA-B3-X230414P00121R22878S24.raw	PC 30:0	27.79	28.12	[M+HCOO]	29
4HDDA-A1-X230414P00121R22879S10.raw	PC 31:0	27.2	27.47	[M+HCOO]	29
4HDDA-A2-X230414P00121R22879S12.raw	PC 31:0	27.53	27.74	[M+HCOO]	29
4HDDA-A3-X230414P00121R22879S14.raw	PC 31:0	27.82	28.12	[M+HCOO]	29
4HDDA-A4-X230414P00121R22879S16.raw	PC 31:0	27.16	27.71	[M+HCOO]	29
4HDDA-A5-X230414P00121R22879S18.raw	PC 31:0	27.16	27.44	[M+HCOO]	29
4HDDA-B1-X230414P00121R22878S20.raw	PC 31:0	27.96	28.15	[M+HCOO]	29
4HDDA-B2-X230414P00121R22878S22.raw	PC 31:0	27.29	27.46	[M+HCOO]	29
4HDDA-B3-X230414P00121R22878S24.raw	PC 31:0	27.63	28.13	[M+HCOO]	29
4HDDA-A1-X230414P00121R22879S10.raw	PC 32:2	27.22	27.65	[M+HCOO]	29
4HDDA-A2-X230414P00121R22879S12.raw	PC 32:2	27.53	27.9	[M+HCOO]	29
4HDDA-A3-X230414P00121R22879S14.raw	PC 32:2	27.79	28.27	[M+HCOO]	29
4HDDA-A4-X230414P00121R22879S16.raw	PC 32:2	27.38	27.8	[M+HCOO]	29
4HDDA-A5-X230414P00121R22879S18.raw	PC 32:2	27.2	27.59	[M+HCOO]	29
4HDDA-B1-X230414P00121R22878S20.raw	PC 32:2	28.01	28.22	[M+HCOO]	29
4HDDA-B2-X230414P00121R22878S22.raw	PC 32:2	27.88	28.04	[M+HCOO]	29
4HDDA-B3-X230414P00121R22878S24.raw	PC 32:2	27.87	28.12	[M+HCOO]	29
4HDDA-A1-X230414P00121R22879S10.raw	PC 32:1	27	27.63	[M+HCOO]	29
4HDDA-A2-X230414P00121R22879S12.raw	PC 32:1	27.34	27.86	[M+HCOO]	29
4HDDA-A3-X230414P00121R22879S14.raw	PC 32:1	27.57	28.24	[M+HCOO]	29
4HDDA-A4-X230414P00121R22879S16.raw	PC 32:1	27.19	27.79	[M+HCOO]	29
4HDDA-A5-X230414P00121R22879S18.raw	PC 32:1	27.01	27.6	[M+HCOO]	29
4HDDA-B1-X230414P00121R22878S20.raw	PC 32:1	27.84	28.22	[M+HCOO]	29
4HDDA-B2-X230414P00121R22878S22.raw	PC 32:1	27.69	28.04	[M+HCOO]	29
4HDDA-B3-X230414P00121R22878S24.raw	PC 32:1	27.65	28.11	[M+HCOO]	29
4HDDA-A1-X230414P00121R22879S10.raw	PC 32:0	26.85	27.54	[M+HCOO]	29
4HDDA-A2-X230414P00121R22879S12.raw	PC 32:0	27.21	27.8	[M+HCOO]	29
4HDDA-A3-X230414P00121R22879S14.raw	PC 32:0	27.42	28.17	[M+HCOO]	29
4HDDA-A4-X230414P00121R22879S16.raw	PC 32:0	27.05	27.63	[M+HCOO]	29
4HDDA-A5-X230414P00121R22879S18.raw	PC 32:0	26.91	27.42	[M+HCOO]	29
4HDDA-B1-X230414P00121R22878S20.raw	PC 32:0	27.75	28.31	[M+HCOO]	29
4HDDA-B2-X230414P00121R22878S22.raw	PC 32:0	27.61	27.99	[M+HCOO]	29
4HDDA-B3-X230414P00121R22878S24.raw	PC 32:0	27.56	28.06	[M+HCOO]	29
4HDDA-A1-X230414P00121R22879S10.raw	PC 33:2	27.17	27.51	[M+HCOO]	29
4HDDA-A2-X230414P00121R22879S12.raw	PC 33:2	27.38	27.79	[M+HCOO]	29
4HDDA-A3-X230414P00121R22879S14.raw	PC 33:2	27.67	28.2	[M+HCOO]	29
4HDDA-A4-X230414P00121R22879S16.raw	PC 33:2	27.26	27.68	[M+HCOO]	29
4HDDA-A5-X230414P00121R22879S18.raw	PC 33:2	27.11	27.48	[M+HCOO]	29
4HDDA-B1-X230414P00121R22878S20.raw	PC 33:2	27.93	28.1	[M+HCOO]	29
4HDDA-B2-X230414P00121R22878S22.raw	PC 33:2	27.83	27.95	[M+HCOO]	29
4HDDA-B3-X230414P00121R22878S24.raw	PC 33:2	27.81	28.04	[M+HCOO]	29
4HDDA-A1-X230414P00121R22879S10.raw	PC 33:1	26.69	27.26	[M+HCOO]	29
4HDDA-A2-X230414P00121R22879S12.raw	PC 33:1	27.07	27.61	[M+HCOO]	29
4HDDA-A3-X230414P00121R22879S14.raw	PC 33:1	27.27	28.03	[M+HCOO]	29
4HDDA-A4-X230414P00121R22879S16.raw	PC 33:1	26.82	27.91	[M+HCOO]	29
4HDDA-A5-X230414P00121R22879S18.raw	PC 33:1	26.65	27.32	[M+HCOO]	29
4HDDA-B1-X230414P00121R22878S20.raw	PC 33:1	27.55	28	[M+HCOO]	29
4HDDA-B2-X230414P00121R22878S22.raw	PC 33:1	27.3	27.93	[M+HCOO]	29
4HDDA-B3-X230414P00121R22878S24.raw	PC 33:1	27.69	27.83	[M+HCOO]	29
4HDDA-A1-X230414P00121R22879S10.raw	PC 34:3	26.83	27.66	[M+HCOO]	29
4HDDA-A2-X230414P00121R22879S12.raw	PC 34:3	27.21	27.83	[M+HCOO]	29
4HDDA-A3-X230414P00121R22879S14.raw	PC 34:3	27.41	28.29	[M+HCOO]	29
4HDDA-A4-X230414P00121R22879S16.raw	PC 34:3	27.01	27.79	[M+HCOO]	29
4HDDA-A5-X230414P00121R22879S18.raw	PC 34:3	26.85	27.49	[M+HCOO]	29
4HDDA-B1-X230414P00121R22878S20.raw	PC 34:3	27.8	28.22	[M+HCOO]	29
4HDDA-B2-X230414P00121R22878S22.raw	PC 34:3	27.69	28.06	[M+HCOO]	29
4HDDA-B3-X230414P00121R22878S24.raw	PC 34:3	27.56	28.12	[M+HCOO]	29
4HDDA-A1-X230414P00121R22879S10.raw	PC 34:2	26.74	27.56	[M+HCOO]	29
4HDDA-A2-X230414P00121R22879S12.raw	PC 34:2	27.1	27.8	[M+HCOO]	29
4HDDA-A3-X230414P00121R22879S14.raw	PC 34:2	27.32	28.34	[M+HCOO]	29
4HDDA-A4-X230414P00121R22879S16.raw	PC 34:2	26.93	27.84	[M+HCOO]	29
4HDDA-A5-X230414P00121R22879S18.raw	PC 34:2	26.78	27.41	[M+HCOO]	29
4HDDA-B1-X230414P00121R22878S20.raw	PC 34:2	27.61	28.29	[M+HCOO]	29
4HDDA-B2-X230414P00121R22878S22.raw	PC 34:2	27.51	28.1	[M+HCOO]	29
4HDDA-B3-X230414P00121R22878S24.raw	PC 34:2	27.46	28.1	[M+HCOO]	29
4HDDA-A1-X230414P00121R22879S10.raw	PC 34:1	26.55	27.5	[M+HCOO]	29
4HDDA-A2-X230414P00121R22879S12.raw	PC 34:1	26.94	27.78	[M+HCOO]	29
4HDDA-A3-X230414P00121R22879S14.raw	PC 34:1	27.11	28.02	[M+HCOO]	29
4HDDA-A4-X230414P00121R22879S16.raw	PC 34:1	26.76	27.79	[M+HCOO]	29
4HDDA-A5-X230414P00121R22879S18.raw	PC 34:1	26.57	27.31	[M+HCOO]	29
4HDDA-B1-X230414P00121R22878S20.raw	PC 34:1	27.49	28.37	[M+HCOO]	29
4HDDA-B2-X230414P00121R22878S22.raw	PC 34:1	27.4	28.11	[M+HCOO]	29
4HDDA-B3-X230414P00121R22878S24.raw	PC 34:1	27.38	28.12	[M+HCOO]	29
4HDDA-A1-X230414P00121R22879S10.raw	PC 35:2	26.7	27.12	[M+HCOO]	29
4HDDA-A2-X230414P00121R22879S12.raw	PC 35:2	27.02	27.36	[M+HCOO]	29
4HDDA-A3-X230414P00121R22879S14.raw	PC 35:2	27.2	27.62	[M+HCOO]	29
4HDDA-A4-X230414P00121R22879S16.raw	PC 35:2	26.82	27.34	[M+HCOO]	29
4HDDA-A5-X230414P00121R22879S18.raw	PC 35:2	26.68	27.02	[M+HCOO]	29
4HDDA-B1-X230414P00121R22878S20.raw	PC 35:2	27.63	27.9	[M+HCOO]	29
4HDDA-B2-X230414P00121R22878S22.raw	PC 35:2	27.5	27.85	[M+HCOO]	29
4HDDA-B3-X230414P00121R22878S24.raw	PC 35:2	27.48	27.82	[M+HCOO]	29
4HDDA-A1-X230414P00121R22879S10.raw	PC 36:5	26.83	27.65	[M+HCOO]	29
4HDDA-A2-X230414P00121R22879S12.raw	PC 36:5	27.3	27.9	[M+HCOO]	29
4HDDA-A3-X230414P00121R22879S14.raw	PC 36:5	27.44	28.35	[M+HCOO]	29
4HDDA-A4-X230414P00121R22879S16.raw	PC 36:5	27.03	27.82	[M+HCOO]	29
4HDDA-A5-X230414P00121R22879S18.raw	PC 36:5	26.8	27.59	[M+HCOO]	29
4HDDA-B1-X230414P00121R22878S20.raw	PC 36:5	27.75	28.19	[M+HCOO]	29
4HDDA-B2-X230414P00121R22878S22.raw	PC 36:5	27.8	27.96	[M+HCOO]	29
4HDDA-B3-X230414P00121R22878S24.raw	PC 36:5	27.74	28.03	[M+HCOO]	29
4HDDA-A1-X230414P00121R22879S10.raw	PC 36:4	26.52	27.3	[M+HCOO]	29
4HDDA-A2-X230414P00121R22879S12.raw	PC 36:4	26.92	27.64	[M+HCOO]	29
4HDDA-A3-X230414P00121R22879S14.raw	PC 36:4	27.1	27.84	[M+HCOO]	29
4HDDA-A4-X230414P00121R22879S16.raw	PC 36:4	26.74	27.75	[M+HCOO]	29
4HDDA-A5-X230414P00121R22879S18.raw	PC 36:4	26.54	27.24	[M+HCOO]	29
4HDDA-B1-X230414P00121R22878S20.raw	PC 36:4	27.47	28.3	[M+HCOO]	29
4HDDA-B2-X230414P00121R22878S22.raw	PC 36:4	27.39	28.06	[M+HCOO]	29
4HDDA-B3-X230414P00121R22878S24.raw	PC 36:4	27.35	28.02	[M+HCOO]	29
4HDDA-A1-X230414P00121R22879S10.raw	PC 36:3	26.48	27.29	[M+HCOO]	29
4HDDA-A2-X230414P00121R22879S12.raw	PC 36:3	26.89	27.62	[M+HCOO]	29
4HDDA-A3-X230414P00121R22879S14.raw	PC 36:3	26.99	27.73	[M+HCOO]	29
4HDDA-A4-X230414P00121R22879S16.raw	PC 36:3	26.66	27.43	[M+HCOO]	29
4HDDA-A5-X230414P00121R22879S18.raw	PC 36:3	26.48	27.15	[M+HCOO]	29
4HDDA-B1-X230414P00121R22878S20.raw	PC 36:3	27.47	28.32	[M+HCOO]	29
4HDDA-B2-X230414P00121R22878S22.raw	PC 36:3	27.39	27.98	[M+HCOO]	29
4HDDA-B3-X230414P00121R22878S24.raw	PC 36:3	27.35	27.93	[M+HCOO]	29
4HDDA-A1-X230414P00121R22879S10.raw	PC 36:2	26.41	27.12	[M+HCOO]	29
4HDDA-A2-X230414P00121R22879S12.raw	PC 36:2	26.82	27.38	[M+HCOO]	29
4HDDA-A3-X230414P00121R22879S14.raw	PC 36:2	26.95	27.57	[M+HCOO]	29
4HDDA-A4-X230414P00121R22879S16.raw	PC 36:2	26.6	27.31	[M+HCOO]	29
4HDDA-A5-X230414P00121R22879S18.raw	PC 36:2	26.41	26.98	[M+HCOO]	29
4HDDA-B1-X230414P00121R22878S20.raw	PC 36:2	27.35	27.93	[M+HCOO]	29
4HDDA-B2-X230414P00121R22878S22.raw	PC 36:2	27.32	27.86	[M+HCOO]	29
4HDDA-B3-X230414P00121R22878S24.raw	PC 36:2	27.28	27.85	[M+HCOO]	29
4HDDA-A1-X230414P00121R22879S10.raw	PC 36:1	26.25	27	[M+HCOO]	29
4HDDA-A2-X230414P00121R22879S12.raw	PC 36:1	26.65	27.33	[M+HCOO]	29
4HDDA-A3-X230414P00121R22879S14.raw	PC 36:1	26.76	27.55	[M+HCOO]	29
4HDDA-A4-X230414P00121R22879S16.raw	PC 36:1	26.43	27.37	[M+HCOO]	29
4HDDA-A5-X230414P00121R22879S18.raw	PC 36:1	26.22	26.96	[M+HCOO]	29
4HDDA-B1-X230414P00121R22878S20.raw	PC 36:1	27.19	27.86	[M+HCOO]	29
4HDDA-B2-X230414P00121R22878S22.raw	PC 36:1	27.19	27.79	[M+HCOO]	29
4HDDA-B3-X230414P00121R22878S24.raw	PC 36:1	27.2	27.8	[M+HCOO]	29
4HDDA-A1-X230414P00121R22879S10.raw	PC 37:4	26.5	26.8	[M+HCOO]	29
4HDDA-A2-X230414P00121R22879S12.raw	PC 37:4	26.88	27.14	[M+HCOO]	29
4HDDA-A3-X230414P00121R22879S14.raw	PC 37:4	27.03	27.33	[M+HCOO]	29
4HDDA-A4-X230414P00121R22879S16.raw	PC 37:4	26.67	27.02	[M+HCOO]	29
4HDDA-A5-X230414P00121R22879S18.raw	PC 37:4	26.47	26.73	[M+HCOO]	29
4HDDA-B1-X230414P00121R22878S20.raw	PC 37:4	27.02	27.8	[M+HCOO]	29
4HDDA-B2-X230414P00121R22878S22.raw	PC 37:4	27.19	28.11	[M+HCOO]	29
4HDDA-B3-X230414P00121R22878S24.raw	PC 37:4	27.34	27.65	[M+HCOO]	29
4HDDA-A1-X230414P00121R22879S10.raw	PC 37:2	26.4	26.7	[M+HCOO]	29
4HDDA-A2-X230414P00121R22879S12.raw	PC 37:2	26.7	27.06	[M+HCOO]	29
4HDDA-A3-X230414P00121R22879S14.raw	PC 37:2	26.89	27.24	[M+HCOO]	29
4HDDA-A4-X230414P00121R22879S16.raw	PC 37:2	26.58	26.99	[M+HCOO]	29
4HDDA-A5-X230414P00121R22879S18.raw	PC 37:2	26.25	26.68	[M+HCOO]	29
4HDDA-B1-X230414P00121R22878S20.raw	PC 37:2	27.34	27.65	[M+HCOO]	29
4HDDA-B2-X230414P00121R22878S22.raw	PC 37:2	27.3	27.63	[M+HCOO]	29
4HDDA-B3-X230414P00121R22878S24.raw	PC 37:2	27.26	27.58	[M+HCOO]	29
4HDDA-A1-X230414P00121R22879S10.raw	PC 37:1	26.17	26.36	[M+HCOO]	29
4HDDA-A2-X230414P00121R22879S12.raw	PC 37:1	26.58	26.74	[M+HCOO]	29
4HDDA-A3-X230414P00121R22879S14.raw	PC 37:1	26.67	26.91	[M+HCOO]	29
4HDDA-A4-X230414P00121R22879S16.raw	PC 37:1	26.31	26.59	[M+HCOO]	29
4HDDA-A5-X230414P00121R22879S18.raw	PC 37:1	26.12	26.34	[M+HCOO]	29
4HDDA-B1-X230414P00121R22878S20.raw	PC 37:1	27.09	27.29	[M+HCOO]	29
4HDDA-B2-X230414P00121R22878S22.raw	PC 37:1	27.08	27.39	[M+HCOO]	29
4HDDA-B3-X230414P00121R22878S24.raw	PC 37:1	27.26	27.56	[M+HCOO]	29
4HDDA-A1-X230414P00121R22879S10.raw	PC 38:6	26.58	27.24	[M+HCOO]	29
4HDDA-A2-X230414P00121R22879S12.raw	PC 38:6	26.96	27.47	[M+HCOO]	29
4HDDA-A3-X230414P00121R22879S14.raw	PC 38:6	27.15	27.73	[M+HCOO]	29
4HDDA-A4-X230414P00121R22879S16.raw	PC 38:6	26.77	27.43	[M+HCOO]	29
4HDDA-A5-X230414P00121R22879S18.raw	PC 38:6	26.59	27.17	[M+HCOO]	29
4HDDA-B1-X230414P00121R22878S20.raw	PC 38:6	27.5	28	[M+HCOO]	29
4HDDA-B2-X230414P00121R22878S22.raw	PC 38:6	27.41	28.26	[M+HCOO]	29
4HDDA-B3-X230414P00121R22878S24.raw	PC 38:6	27.38	28.04	[M+HCOO]	29
4HDDA-A1-X230414P00121R22879S10.raw	PC 38:5	26.36	27.15	[M+HCOO]	29
4HDDA-A2-X230414P00121R22879S12.raw	PC 38:5	26.79	27.51	[M+HCOO]	29
4HDDA-A3-X230414P00121R22879S14.raw	PC 38:5	26.91	27.68	[M+HCOO]	29
4HDDA-A4-X230414P00121R22879S16.raw	PC 38:5	26.53	27.31	[M+HCOO]	29
4HDDA-A5-X230414P00121R22879S18.raw	PC 38:5	26.37	27.06	[M+HCOO]	29
4HDDA-B1-X230414P00121R22878S20.raw	PC 38:5	27.29	28	[M+HCOO]	29
4HDDA-B2-X230414P00121R22878S22.raw	PC 38:5	27.31	27.91	[M+HCOO]	29
4HDDA-B3-X230414P00121R22878S24.raw	PC 38:5	27.26	27.87	[M+HCOO]	29
4HDDA-A1-X230414P00121R22879S10.raw	PC 38:4	26.22	26.9	[M+HCOO]	29
4HDDA-A2-X230414P00121R22879S12.raw	PC 38:4	26.61	27.27	[M+HCOO]	29
4HDDA-A3-X230414P00121R22879S14.raw	PC 38:4	26.73	27.4	[M+HCOO]	29
4HDDA-A4-X230414P00121R22879S16.raw	PC 38:4	26.41	27.05	[M+HCOO]	29
4HDDA-A5-X230414P00121R22879S18.raw	PC 38:4	26.2	26.78	[M+HCOO]	29
4HDDA-B1-X230414P00121R22878S20.raw	PC 38:4	27.15	27.86	[M+HCOO]	29
4HDDA-B2-X230414P00121R22878S22.raw	PC 38:4	27.19	27.75	[M+HCOO]	29
4HDDA-B3-X230414P00121R22878S24.raw	PC 38:4	27.17	27.71	[M+HCOO]	29
4HDDA-A1-X230414P00121R22879S10.raw	PC 38:3	26.15	26.87	[M+HCOO]	29
4HDDA-A2-X230414P00121R22879S12.raw	PC 38:3	26.5	27.15	[M+HCOO]	29
4HDDA-A3-X230414P00121R22879S14.raw	PC 38:3	26.61	27.33	[M+HCOO]	29
4HDDA-A4-X230414P00121R22879S16.raw	PC 38:3	26.3	27.05	[M+HCOO]	29
4HDDA-A5-X230414P00121R22879S18.raw	PC 38:3	26.09	26.74	[M+HCOO]	29
4HDDA-B1-X230414P00121R22878S20.raw	PC 38:3	26.96	27.73	[M+HCOO]	29
4HDDA-B2-X230414P00121R22878S22.raw	PC 38:3	27.14	27.67	[M+HCOO]	29
4HDDA-B3-X230414P00121R22878S24.raw	PC 38:3	27.13	27.66	[M+HCOO]	29
4HDDA-A1-X230414P00121R22879S10.raw	PC 38:1	26.11	26.4	[M+HCOO]	29
4HDDA-A2-X230414P00121R22879S12.raw	PC 38:1	26.45	26.82	[M+HCOO]	29
4HDDA-A3-X230414P00121R22879S14.raw	PC 38:1	26.59	27.03	[M+HCOO]	29
4HDDA-A4-X230414P00121R22879S16.raw	PC 38:1	26.26	26.71	[M+HCOO]	29
4HDDA-A5-X230414P00121R22879S18.raw	PC 38:1	26.05	26.41	[M+HCOO]	29
4HDDA-B1-X230414P00121R22878S20.raw	PC 38:1	27.06	27.37	[M+HCOO]	29
4HDDA-B2-X230414P00121R22878S22.raw	PC 38:1	27.1	27.36	[M+HCOO]	29
4HDDA-B3-X230414P00121R22878S24.raw	PC 38:1	27.1	27.37	[M+HCOO]	29
4HDDA-A1-X230414P00121R22879S10.raw	PC 38:0	26.14	26.32	[M+HCOO]	29
4HDDA-A2-X230414P00121R22879S12.raw	PC 38:0	26.48	26.69	[M+HCOO]	29
4HDDA-A3-X230414P00121R22879S14.raw	PC 38:0	26.54	26.97	[M+HCOO]	29
4HDDA-A4-X230414P00121R22879S16.raw	PC 38:0	26.27	26.64	[M+HCOO]	29
4HDDA-A5-X230414P00121R22879S18.raw	PC 38:0	26.04	26.44	[M+HCOO]	29
4HDDA-B1-X230414P00121R22878S20.raw	PC 38:0	27.06	27.35	[M+HCOO]	29
4HDDA-B2-X230414P00121R22878S22.raw	PC 38:0	27.08	27.26	[M+HCOO]	29
4HDDA-B3-X230414P00121R22878S24.raw	PC 38:0	27.14	27.3	[M+HCOO]	29
4HDDA-A1-X230414P00121R22879S10.raw	PC 39:4	26.12	26.52	[M+HCOO]	29
4HDDA-A2-X230414P00121R22879S12.raw	PC 39:4	26.49	26.84	[M+HCOO]	29
4HDDA-A3-X230414P00121R22879S14.raw	PC 39:4	26.6	26.98	[M+HCOO]	29
4HDDA-A4-X230414P00121R22879S16.raw	PC 39:4	26.29	26.68	[M+HCOO]	29
4HDDA-A5-X230414P00121R22879S18.raw	PC 39:4	26.08	26.42	[M+HCOO]	29
4HDDA-B1-X230414P00121R22878S20.raw	PC 39:4	27.06	27.46	[M+HCOO]	29
4HDDA-B2-X230414P00121R22878S22.raw	PC 39:4	27.16	27.44	[M+HCOO]	29
4HDDA-B3-X230414P00121R22878S24.raw	PC 39:4	27.1	27.41	[M+HCOO]	29
4HDDA-A1-X230414P00121R22879S10.raw	PC 40:7	26.4	26.92	[M+HCOO]	29
4HDDA-A2-X230414P00121R22879S12.raw	PC 40:7	26.85	27.26	[M+HCOO]	29
4HDDA-A3-X230414P00121R22879S14.raw	PC 40:7	27	27.5	[M+HCOO]	29
4HDDA-A4-X230414P00121R22879S16.raw	PC 40:7	26.65	27.14	[M+HCOO]	29
4HDDA-A5-X230414P00121R22879S18.raw	PC 40:7	26.47	26.91	[M+HCOO]	29
4HDDA-B1-X230414P00121R22878S20.raw	PC 40:7	27.43	27.79	[M+HCOO]	29
4HDDA-B2-X230414P00121R22878S22.raw	PC 40:7	27.36	27.67	[M+HCOO]	29
4HDDA-B3-X230414P00121R22878S24.raw	PC 40:7	27.34	27.72	[M+HCOO]	29
4HDDA-A1-X230414P00121R22879S10.raw	PC 40:6	26.27	26.93	[M+HCOO]	29
4HDDA-A2-X230414P00121R22879S12.raw	PC 40:6	26.65	27.18	[M+HCOO]	29
4HDDA-A3-X230414P00121R22879S14.raw	PC 40:6	26.77	27.45	[M+HCOO]	29
4HDDA-A4-X230414P00121R22879S16.raw	PC 40:6	26.45	27.1	[M+HCOO]	29
4HDDA-A5-X230414P00121R22879S18.raw	PC 40:6	26.25	26.8	[M+HCOO]	29
4HDDA-B1-X230414P00121R22878S20.raw	PC 40:6	27.21	27.79	[M+HCOO]	29
4HDDA-B2-X230414P00121R22878S22.raw	PC 40:6	27.23	27.67	[M+HCOO]	29
4HDDA-B3-X230414P00121R22878S24.raw	PC 40:6	27.2	27.73	[M+HCOO]	29
4HDDA-A1-X230414P00121R22879S10.raw	PC 40:5	26.13	26.78	[M+HCOO]	29
4HDDA-A2-X230414P00121R22879S12.raw	PC 40:5	26.49	27.11	[M+HCOO]	29
4HDDA-A3-X230414P00121R22879S14.raw	PC 40:5	26.61	27.35	[M+HCOO]	29
4HDDA-A4-X230414P00121R22879S16.raw	PC 40:5	26.29	27.03	[M+HCOO]	29
4HDDA-A5-X230414P00121R22879S18.raw	PC 40:5	26.08	26.78	[M+HCOO]	29
4HDDA-B1-X230414P00121R22878S20.raw	PC 40:5	27.07	27.7	[M+HCOO]	29
4HDDA-B2-X230414P00121R22878S22.raw	PC 40:5	27.13	27.65	[M+HCOO]	29
4HDDA-B3-X230414P00121R22878S24.raw	PC 40:5	27.11	27.65	[M+HCOO]	29
4HDDA-A1-X230414P00121R22879S10.raw	PC 40:4	26.06	26.62	[M+HCOO]	29
4HDDA-A2-X230414P00121R22879S12.raw	PC 40:4	26.4	27.03	[M+HCOO]	29
4HDDA-A3-X230414P00121R22879S14.raw	PC 40:4	26.53	27.18	[M+HCOO]	29
4HDDA-A4-X230414P00121R22879S16.raw	PC 40:4	26.2	26.84	[M+HCOO]	29
4HDDA-A5-X230414P00121R22879S18.raw	PC 40:4	25.99	26.68	[M+HCOO]	29
4HDDA-B1-X230414P00121R22878S20.raw	PC 40:4	26.93	27.52	[M+HCOO]	29
4HDDA-B2-X230414P00121R22878S22.raw	PC 40:4	27.06	27.52	[M+HCOO]	29
4HDDA-B3-X230414P00121R22878S24.raw	PC 40:4	27.02	27.5	[M+HCOO]	29
4HDDA-A1-X230414P00121R22879S10.raw	PC 40:3	26.02	26.39	[M+HCOO]	29
4HDDA-A2-X230414P00121R22879S12.raw	PC 40:3	26.34	26.82	[M+HCOO]	29
4HDDA-A3-X230414P00121R22879S14.raw	PC 40:3	26.44	27.03	[M+HCOO]	29
4HDDA-A4-X230414P00121R22879S16.raw	PC 40:3	26.17	26.64	[M+HCOO]	29
4HDDA-A5-X230414P00121R22879S18.raw	PC 40:3	25.94	26.63	[M+HCOO]	29
4HDDA-B1-X230414P00121R22878S20.raw	PC 40:3	26.94	27.35	[M+HCOO]	29
4HDDA-B2-X230414P00121R22878S22.raw	PC 40:3	27.07	27.35	[M+HCOO]	29
4HDDA-B3-X230414P00121R22878S24.raw	PC 40:3	27.03	27.37	[M+HCOO]	29
4HDDA-A1-X230414P00121R22879S10.raw	PC 40:2	26.02	26.32	[M+HCOO]	29
4HDDA-A2-X230414P00121R22879S12.raw	PC 40:2	26.36	26.68	[M+HCOO]	29
4HDDA-A3-X230414P00121R22879S14.raw	PC 40:2	26.45	26.82	[M+HCOO]	29
4HDDA-A4-X230414P00121R22879S16.raw	PC 40:2	26.15	26.52	[M+HCOO]	29
4HDDA-A5-X230414P00121R22879S18.raw	PC 40:2	25.93	26.25	[M+HCOO]	29
4HDDA-B1-X230414P00121R22878S20.raw	PC 40:2	26.99	27.27	[M+HCOO]	29
4HDDA-B2-X230414P00121R22878S22.raw	PC 40:2	27.07	27.28	[M+HCOO]	29
4HDDA-B3-X230414P00121R22878S24.raw	PC 40:2	27.04	27.26	[M+HCOO]	29
4HDDA-A1-X230414P00121R22879S10.raw	PC 41:6	26.2	26.4	[M+HCOO]	29
4HDDA-A2-X230414P00121R22879S12.raw	PC 41:6	26.55	26.78	[M+HCOO]	29
4HDDA-A3-X230414P00121R22879S14.raw	PC 41:6	26.67	26.95	[M+HCOO]	29
4HDDA-A4-X230414P00121R22879S16.raw	PC 41:6	26.34	26.61	[M+HCOO]	29
4HDDA-A5-X230414P00121R22879S18.raw	PC 41:6	26.17	26.42	[M+HCOO]	29
4HDDA-B1-X230414P00121R22878S20.raw	PC 41:6	27.15	27.33	[M+HCOO]	29
4HDDA-B2-X230414P00121R22878S22.raw	PC 41:6	27.22	27.37	[M+HCOO]	29
4HDDA-B3-X230414P00121R22878S24.raw	PC 41:6	27.17	27.32	[M+HCOO]	29
4HDDA-A1-X230414P00121R22879S10.raw	PC 42:7	26.17	26.36	[M+HCOO]	29
4HDDA-A2-X230414P00121R22879S12.raw	PC 42:7	26.58	26.78	[M+HCOO]	29
4HDDA-A3-X230414P00121R22879S14.raw	PC 42:7	26.69	26.98	[M+HCOO]	29
4HDDA-A4-X230414P00121R22879S16.raw	PC 42:7	26.34	26.61	[M+HCOO]	29
4HDDA-A5-X230414P00121R22879S18.raw	PC 42:7	26.12	26.36	[M+HCOO]	29
4HDDA-B1-X230414P00121R22878S20.raw	PC 42:7	27.16	27.49	[M+HCOO]	29
4HDDA-B2-X230414P00121R22878S22.raw	PC 42:7	27.17	27.42	[M+HCOO]	29
4HDDA-B3-X230414P00121R22878S24.raw	PC 42:7	27.17	27.35	[M+HCOO]	29
4HDDA-A1-X230414P00121R22879S10.raw	PC 42:6	26.03	26.39	[M+HCOO]	29
4HDDA-A2-X230414P00121R22879S12.raw	PC 42:6	26.38	26.88	[M+HCOO]	29
4HDDA-A3-X230414P00121R22879S14.raw	PC 42:6	26.53	26.95	[M+HCOO]	29
4HDDA-A4-X230414P00121R22879S16.raw	PC 42:6	26.2	26.61	[M+HCOO]	29
4HDDA-A5-X230414P00121R22879S18.raw	PC 42:6	25.96	26.39	[M+HCOO]	29
4HDDA-B1-X230414P00121R22878S20.raw	PC 42:6	26.95	27.33	[M+HCOO]	29
4HDDA-B2-X230414P00121R22878S22.raw	PC 42:6	27.08	27.33	[M+HCOO]	29
4HDDA-B3-X230414P00121R22878S24.raw	PC 42:6	27.07	27.32	[M+HCOO]	29
4HDDA-A1-X230414P00121R22879S10.raw	PC 42:5	26.02	26.35	[M+HCOO]	29
4HDDA-A2-X230414P00121R22879S12.raw	PC 42:5	26.32	26.72	[M+HCOO]	29
4HDDA-A3-X230414P00121R22879S14.raw	PC 42:5	26.41	26.86	[M+HCOO]	29
4HDDA-A4-X230414P00121R22879S16.raw	PC 42:5	26.12	26.55	[M+HCOO]	29
4HDDA-A5-X230414P00121R22879S18.raw	PC 42:5	25.92	26.34	[M+HCOO]	29
4HDDA-B1-X230414P00121R22878S20.raw	PC 42:5	26.99	27.27	[M+HCOO]	29
4HDDA-B2-X230414P00121R22878S22.raw	PC 42:5	27.05	27.3	[M+HCOO]	29
4HDDA-B3-X230414P00121R22878S24.raw	PC 42:5	27.01	27.3	[M+HCOO]	29
4HDDA-A1-X230414P00121R22879S10.raw	PC 42:4	25.94	26.29	[M+HCOO]	29
4HDDA-A2-X230414P00121R22879S12.raw	PC 42:4	26.22	26.65	[M+HCOO]	29
4HDDA-A3-X230414P00121R22879S14.raw	PC 42:4	26.29	26.82	[M+HCOO]	29
4HDDA-A4-X230414P00121R22879S16.raw	PC 42:4	26.02	26.49	[M+HCOO]	29
4HDDA-A5-X230414P00121R22879S18.raw	PC 42:4	25.81	26.29	[M+HCOO]	29
4HDDA-B1-X230414P00121R22878S20.raw	PC 42:4	26.86	27.29	[M+HCOO]	29
4HDDA-B2-X230414P00121R22878S22.raw	PC 42:4	26.95	27.25	[M+HCOO]	29
4HDDA-B3-X230414P00121R22878S24.raw	PC 42:4	26.9	27.26	[M+HCOO]	29
4HDDA-A1-X230414P00121R22879S10.raw	PC 42:2	25.87	26.19	[M+HCOO]	29
4HDDA-A2-X230414P00121R22879S12.raw	PC 42:2	26.22	26.49	[M+HCOO]	29
4HDDA-A3-X230414P00121R22879S14.raw	PC 42:2	26.29	26.73	[M+HCOO]	29
4HDDA-A4-X230414P00121R22879S16.raw	PC 42:2	26.02	26.34	[M+HCOO]	29
4HDDA-A5-X230414P00121R22879S18.raw	PC 42:2	25.78	26.12	[M+HCOO]	29
4HDDA-B1-X230414P00121R22878S20.raw	PC 42:2	26.89	27.09	[M+HCOO]	29
4HDDA-B2-X230414P00121R22878S22.raw	PC 42:2	26.95	27.18	[M+HCOO]	29
4HDDA-B3-X230414P00121R22878S24.raw	PC 42:2	26.86	27.14	[M+HCOO]	29
4HDDA-A1-X230414P00121R22879S10.raw	PC 44:4	25.68	25.94	[M+HCOO]	29
4HDDA-A2-X230414P00121R22879S12.raw	PC 44:4	25.97	26.23	[M+HCOO]	29
4HDDA-A3-X230414P00121R22879S14.raw	PC 44:4	26.07	26.47	[M+HCOO]	29
4HDDA-A4-X230414P00121R22879S16.raw	PC 44:4	25.77	26.16	[M+HCOO]	29
4HDDA-A5-X230414P00121R22879S18.raw	PC 44:4	25.65	25.86	[M+HCOO]	29
4HDDA-B1-X230414P00121R22878S20.raw	PC 44:4	26.4	27.05	[M+HCOO]	29
4HDDA-B2-X230414P00121R22878S22.raw	PC 44:4	26.83	26.99	[M+HCOO]	29
4HDDA-B3-X230414P00121R22878S24.raw	PC 44:4	26.45	26.95	[M+HCOO]	29
4HDDA-A1-X230414P00121R22879S10.raw	PE 32:1	23.09	23.58	[M-H]	34
4HDDA-A2-X230414P00121R22879S12.raw	PE 32:1	23.26	23.66	[M-H]	34
4HDDA-A3-X230414P00121R22879S14.raw	PE 32:1	23.2	23.73	[M-H]	34
4HDDA-A4-X230414P00121R22879S16.raw	PE 32:1	23.1	23.58	[M-H]	34
4HDDA-A5-X230414P00121R22879S18.raw	PE 32:1	22.94	23.63	[M-H]	34
4HDDA-B1-X230414P00121R22878S20.raw	PE 32:1	23.86	24.23	[M-H]	34
4HDDA-B2-X230414P00121R22878S22.raw	PE 32:1	24.02	24.36	[M-H]	34
4HDDA-B3-X230414P00121R22878S24.raw	PE 32:1	24.15	24.54	[M-H]	34
4HDDA-A1-X230414P00121R22879S10.raw	PE 34:3	23.11	23.43	[M-H]	34
4HDDA-A2-X230414P00121R22879S12.raw	PE 34:3	23.31	23.59	[M-H]	34
4HDDA-A3-X230414P00121R22879S14.raw	PE 34:3	23.25	23.59	[M-H]	34
4HDDA-A4-X230414P00121R22879S16.raw	PE 34:3	23.24	23.51	[M-H]	34
4HDDA-A5-X230414P00121R22879S18.raw	PE 34:3	23.06	23.34	[M-H]	34
4HDDA-B1-X230414P00121R22878S20.raw	PE 34:3	23.91	24.21	[M-H]	34
4HDDA-B2-X230414P00121R22878S22.raw	PE 34:3	24.06	24.38	[M-H]	34
4HDDA-B3-X230414P00121R22878S24.raw	PE 34:3	24.23	24.5	[M-H]	34
4HDDA-A1-X230414P00121R22879S10.raw	PE 34:2	22.86	23.32	[M-H]	34
4HDDA-A2-X230414P00121R22879S12.raw	PE 34:2	23.06	23.52	[M-H]	34
4HDDA-A3-X230414P00121R22879S14.raw	PE 34:2	22.9	23.49	[M-H]	34
4HDDA-A4-X230414P00121R22879S16.raw	PE 34:2	22.9	23.41	[M-H]	34
4HDDA-A5-X230414P00121R22879S18.raw	PE 34:2	22.75	23.27	[M-H]	34
4HDDA-B1-X230414P00121R22878S20.raw	PE 34:2	23.56	24.1	[M-H]	34
4HDDA-B2-X230414P00121R22878S22.raw	PE 34:2	23.79	24.25	[M-H]	34
4HDDA-B3-X230414P00121R22878S24.raw	PE 34:2	23.87	24.45	[M-H]	34
4HDDA-A1-X230414P00121R22879S10.raw	PE 34:1	22.71	23.38	[M-H]	34
4HDDA-A2-X230414P00121R22879S12.raw	PE 34:1	22.88	23.44	[M-H]	34
4HDDA-A3-X230414P00121R22879S14.raw	PE 34:1	22.78	23.34	[M-H]	34
4HDDA-A4-X230414P00121R22879S16.raw	PE 34:1	22.7	23.31	[M-H]	34
4HDDA-A5-X230414P00121R22879S18.raw	PE 34:1	22.59	23.33	[M-H]	34
4HDDA-B1-X230414P00121R22878S20.raw	PE 34:1	23.4	24.17	[M-H]	34
4HDDA-B2-X230414P00121R22878S22.raw	PE 34:1	23.67	24.27	[M-H]	34
4HDDA-B3-X230414P00121R22878S24.raw	PE 34:1	23.69	24.35	[M-H]	34
4HDDA-A1-X230414P00121R22879S10.raw	PE 35:2	22.78	23.03	[M-H]	34
4HDDA-A2-X230414P00121R22879S12.raw	PE 35:2	22.99	23.17	[M-H]	34
4HDDA-A3-X230414P00121R22879S14.raw	PE 35:2	22.89	23.13	[M-H]	34
4HDDA-A4-X230414P00121R22879S16.raw	PE 35:2	22.8	23.07	[M-H]	34
4HDDA-A5-X230414P00121R22879S18.raw	PE 35:2	22.66	22.9	[M-H]	34
4HDDA-B1-X230414P00121R22878S20.raw	PE 35:2	23.52	23.79	[M-H]	34
4HDDA-B2-X230414P00121R22878S22.raw	PE 35:2	23.73	23.93	[M-H]	34
4HDDA-B3-X230414P00121R22878S24.raw	PE 35:2	23.82	24.14	[M-H]	34
4HDDA-A1-X230414P00121R22879S10.raw	PE 36:5	22.86	23.34	[M-H]	34
4HDDA-A2-X230414P00121R22879S12.raw	PE 36:5	23.1	23.65	[M-H]	34
4HDDA-A3-X230414P00121R22879S14.raw	PE 36:5	22.93	23.68	[M-H]	34
4HDDA-A4-X230414P00121R22879S16.raw	PE 36:5	22.84	23.45	[M-H]	34
4HDDA-A5-X230414P00121R22879S18.raw	PE 36:5	22.79	23.27	[M-H]	34
4HDDA-B1-X230414P00121R22878S20.raw	PE 36:5	23.67	24.18	[M-H]	34
4HDDA-B2-X230414P00121R22878S22.raw	PE 36:5	24.01	24.33	[M-H]	34
4HDDA-B3-X230414P00121R22878S24.raw	PE 36:5	23.98	24.45	[M-H]	34
4HDDA-A1-X230414P00121R22879S10.raw	PE 36:4	22.68	23.09	[M-H]	34
4HDDA-A2-X230414P00121R22879S12.raw	PE 36:4	22.85	23.37	[M-H]	34
4HDDA-A3-X230414P00121R22879S14.raw	PE 36:4	22.73	23.25	[M-H]	34
4HDDA-A4-X230414P00121R22879S16.raw	PE 36:4	22.63	23.26	[M-H]	34
4HDDA-A5-X230414P00121R22879S18.raw	PE 36:4	22.54	23.11	[M-H]	34
4HDDA-B1-X230414P00121R22878S20.raw	PE 36:4	23.36	23.96	[M-H]	34
4HDDA-B2-X230414P00121R22878S22.raw	PE 36:4	23.58	24.1	[M-H]	34
4HDDA-B3-X230414P00121R22878S24.raw	PE 36:4	23.59	24.3	[M-H]	34
4HDDA-A1-X230414P00121R22879S10.raw	PE 36:2	22.58	23.07	[M-H]	34
4HDDA-A2-X230414P00121R22879S12.raw	PE 36:2	22.71	23.28	[M-H]	34
4HDDA-A3-X230414P00121R22879S14.raw	PE 36:2	22.57	23.1	[M-H]	34
4HDDA-A4-X230414P00121R22879S16.raw	PE 36:2	22.46	23.12	[M-H]	34
4HDDA-A5-X230414P00121R22879S18.raw	PE 36:2	22.38	22.97	[M-H]	34
4HDDA-B1-X230414P00121R22878S20.raw	PE 36:2	23.26	23.8	[M-H]	34
4HDDA-B2-X230414P00121R22878S22.raw	PE 36:2	23.52	23.95	[M-H]	34
4HDDA-B3-X230414P00121R22878S24.raw	PE 36:2	23.5	24.22	[M-H]	34
4HDDA-A1-X230414P00121R22879S10.raw	PE 36:1	22.45	22.94	[M-H]	34
4HDDA-A2-X230414P00121R22879S12.raw	PE 36:1	22.52	23.15	[M-H]	34
4HDDA-A3-X230414P00121R22879S14.raw	PE 36:1	22.46	23.04	[M-H]	34
4HDDA-A4-X230414P00121R22879S16.raw	PE 36:1	22.33	23.02	[M-H]	34
4HDDA-A5-X230414P00121R22879S18.raw	PE 36:1	22.31	22.88	[M-H]	34
4HDDA-B1-X230414P00121R22878S20.raw	PE 36:1	23.13	23.71	[M-H]	34
4HDDA-B2-X230414P00121R22878S22.raw	PE 36:1	23.42	23.9	[M-H]	34
4HDDA-B3-X230414P00121R22878S24.raw	PE 36:1	23.34	24.08	[M-H]	34
4HDDA-A1-X230414P00121R22879S10.raw	PE 37:4	22.63	22.88	[M-H]	34
4HDDA-A2-X230414P00121R22879S12.raw	PE 37:4	22.74	23.06	[M-H]	34
4HDDA-A3-X230414P00121R22879S14.raw	PE 37:4	22.66	22.99	[M-H]	34
4HDDA-A4-X230414P00121R22879S16.raw	PE 37:4	22.56	22.93	[M-H]	34
4HDDA-A5-X230414P00121R22879S18.raw	PE 37:4	22.51	22.8	[M-H]	34
4HDDA-B1-X230414P00121R22878S20.raw	PE 37:4	23.33	23.59	[M-H]	34
4HDDA-B2-X230414P00121R22878S22.raw	PE 37:4	23.55	23.79	[M-H]	34
4HDDA-B3-X230414P00121R22878S24.raw	PE 37:4	23.52	23.89	[M-H]	34
4HDDA-A1-X230414P00121R22879S10.raw	PE 38:7	22.99	23.39	[M-H]	34
4HDDA-A2-X230414P00121R22879S12.raw	PE 38:7	23.19	23.58	[M-H]	34
4HDDA-A3-X230414P00121R22879S14.raw	PE 38:7	23.05	23.64	[M-H]	34
4HDDA-A4-X230414P00121R22879S16.raw	PE 38:7	23	23.45	[M-H]	34
4HDDA-A5-X230414P00121R22879S18.raw	PE 38:7	22.9	23.38	[M-H]	34
4HDDA-B1-X230414P00121R22878S20.raw	PE 38:7	23.71	24.28	[M-H]	34
4HDDA-B2-X230414P00121R22878S22.raw	PE 38:7	24.02	24.47	[M-H]	34
4HDDA-B3-X230414P00121R22878S24.raw	PE 38:7	24.06	24.57	[M-H]	34
4HDDA-A1-X230414P00121R22879S10.raw	PE 38:6	22.7	23.16	[M-H]	34
4HDDA-A2-X230414P00121R22879S12.raw	PE 38:6	22.88	23.39	[M-H]	34
4HDDA-A3-X230414P00121R22879S14.raw	PE 38:6	22.77	23.22	[M-H]	34
4HDDA-A4-X230414P00121R22879S16.raw	PE 38:6	22.67	23.24	[M-H]	34
4HDDA-A5-X230414P00121R22879S18.raw	PE 38:6	22.58	23.12	[M-H]	34
4HDDA-B1-X230414P00121R22878S20.raw	PE 38:6	23.4	23.87	[M-H]	34
4HDDA-B2-X230414P00121R22878S22.raw	PE 38:6	23.63	24.06	[M-H]	34
4HDDA-B3-X230414P00121R22878S24.raw	PE 38:6	23.67	24.24	[M-H]	34
4HDDA-A1-X230414P00121R22879S10.raw	PE 38:5	22.49	23.1	[M-H]	34
4HDDA-A2-X230414P00121R22879S12.raw	PE 38:5	22.61	23.34	[M-H]	34
4HDDA-A3-X230414P00121R22879S14.raw	PE 38:5	22.55	23.15	[M-H]	34
4HDDA-A4-X230414P00121R22879S16.raw	PE 38:5	22.41	22.85	[M-H]	34
4HDDA-A5-X230414P00121R22879S18.raw	PE 38:5	22.37	23.03	[M-H]	34
4HDDA-B1-X230414P00121R22878S20.raw	PE 38:5	23.15	23.88	[M-H]	34
4HDDA-B2-X230414P00121R22878S22.raw	PE 38:5	23.42	24.02	[M-H]	34
4HDDA-B3-X230414P00121R22878S24.raw	PE 38:5	23.39	24.21	[M-H]	34
4HDDA-A1-X230414P00121R22879S10.raw	PE 38:4	22.41	22.91	[M-H]	34
4HDDA-A2-X230414P00121R22879S12.raw	PE 38:4	22.5	23.12	[M-H]	34
4HDDA-A3-X230414P00121R22879S14.raw	PE 38:4	22.43	22.98	[M-H]	34
4HDDA-A4-X230414P00121R22879S16.raw	PE 38:4	22.31	22.93	[M-H]	34
4HDDA-A5-X230414P00121R22879S18.raw	PE 38:4	22.27	22.8	[M-H]	34
4HDDA-B1-X230414P00121R22878S20.raw	PE 38:4	23.05	23.66	[M-H]	34
4HDDA-B2-X230414P00121R22878S22.raw	PE 38:4	23.31	23.9	[M-H]	34
4HDDA-B3-X230414P00121R22878S24.raw	PE 38:4	23.25	23.9	[M-H]	34
4HDDA-A1-X230414P00121R22879S10.raw	PE 39:6	22.7	23.33	[M-H]	34
4HDDA-A2-X230414P00121R22879S12.raw	PE 39:6	22.88	23.14	[M-H]	34
4HDDA-A3-X230414P00121R22879S14.raw	PE 39:6	22.71	23.18	[M-H]	34
4HDDA-A4-X230414P00121R22879S16.raw	PE 39:6	23.47	23.97	[M-H]	34
4HDDA-A5-X230414P00121R22879S18.raw	PE 39:6	22.54	22.83	[M-H]	34
4HDDA-B1-X230414P00121R22878S20.raw	PE 39:6	23.4	23.58	[M-H]	34
4HDDA-B2-X230414P00121R22878S22.raw	PE 39:6	23.64	23.84	[M-H]	34
4HDDA-B3-X230414P00121R22878S24.raw	PE 39:6	23.65	23.91	[M-H]	34
4HDDA-A1-X230414P00121R22879S10.raw	PE 39:4	22.35	22.66	[M-H]	34
4HDDA-A2-X230414P00121R22879S12.raw	PE 39:4	22.46	22.8	[M-H]	34
4HDDA-A3-X230414P00121R22879S14.raw	PE 39:4	22.42	22.74	[M-H]	34
4HDDA-A4-X230414P00121R22879S16.raw	PE 39:4	22.23	22.68	[M-H]	34
4HDDA-A5-X230414P00121R22879S18.raw	PE 39:4	22.23	22.54	[M-H]	34
4HDDA-B1-X230414P00121R22878S20.raw	PE 39:4	22.97	23.33	[M-H]	34
4HDDA-B2-X230414P00121R22878S22.raw	PE 39:4	23.2	23.58	[M-H]	34
4HDDA-B3-X230414P00121R22878S24.raw	PE 39:4	23.17	23.56	[M-H]	34
4HDDA-A1-X230414P00121R22879S10.raw	PE 40:8	22.65	23.03	[M-H]	29
4HDDA-A2-X230414P00121R22879S12.raw	PE 40:8	22.78	23.29	[M-H]	29
4HDDA-A3-X230414P00121R22879S14.raw	PE 40:8	22.68	23.17	[M-H]	29
4HDDA-A4-X230414P00121R22879S16.raw	PE 40:8	22.57	23.08	[M-H]	29
4HDDA-A5-X230414P00121R22879S18.raw	PE 40:8	22.5	22.9	[M-H]	29
4HDDA-B1-X230414P00121R22878S20.raw	PE 40:8	23.33	23.74	[M-H]	29
4HDDA-B2-X230414P00121R22878S22.raw	PE 40:8	23.58	23.87	[M-H]	29
4HDDA-B3-X230414P00121R22878S24.raw	PE 40:8	23.6	23.93	[M-H]	29
4HDDA-A1-X230414P00121R22879S10.raw	PE 40:7	22.57	22.96	[M-H]	34
4HDDA-A2-X230414P00121R22879S12.raw	PE 40:7	22.71	23.19	[M-H]	34
4HDDA-A3-X230414P00121R22879S14.raw	PE 40:7	22.56	23.1	[M-H]	34
4HDDA-A4-X230414P00121R22879S16.raw	PE 40:7	22.48	22.97	[M-H]	34
4HDDA-A5-X230414P00121R22879S18.raw	PE 40:7	22.46	22.9	[M-H]	34
4HDDA-B1-X230414P00121R22878S20.raw	PE 40:7	23.23	23.72	[M-H]	34
4HDDA-B2-X230414P00121R22878S22.raw	PE 40:7	23.52	23.91	[M-H]	34
4HDDA-B3-X230414P00121R22878S24.raw	PE 40:7	23.47	24.05	[M-H]	34
4HDDA-A1-X230414P00121R22879S10.raw	PE 40:6	22.44	22.91	[M-H]	34
4HDDA-A2-X230414P00121R22879S12.raw	PE 40:6	22.51	23.15	[M-H]	34
4HDDA-A3-X230414P00121R22879S14.raw	PE 40:6	22.45	23.03	[M-H]	34
4HDDA-A4-X230414P00121R22879S16.raw	PE 40:6	22.32	22.94	[M-H]	34
4HDDA-A5-X230414P00121R22879S18.raw	PE 40:6	22.31	22.87	[M-H]	34
4HDDA-B1-X230414P00121R22878S20.raw	PE 40:6	23.08	23.64	[M-H]	34
4HDDA-B2-X230414P00121R22878S22.raw	PE 40:6	23.34	23.84	[M-H]	34
4HDDA-B3-X230414P00121R22878S24.raw	PE 40:6	23.29	23.99	[M-H]	34
4HDDA-A1-X230414P00121R22879S10.raw	PE 40:5	22.3	22.86	[M-H]	34
4HDDA-A2-X230414P00121R22879S12.raw	PE 40:5	22.36	23.05	[M-H]	34
4HDDA-A3-X230414P00121R22879S14.raw	PE 40:5	22.35	22.98	[M-H]	34
4HDDA-A4-X230414P00121R22879S16.raw	PE 40:5	22.19	22.95	[M-H]	34
4HDDA-A5-X230414P00121R22879S18.raw	PE 40:5	22.18	22.77	[M-H]	34
4HDDA-B1-X230414P00121R22878S20.raw	PE 40:5	22.95	23.66	[M-H]	34
4HDDA-B2-X230414P00121R22878S22.raw	PE 40:5	23.16	23.75	[M-H]	34
4HDDA-B3-X230414P00121R22878S24.raw	PE 40:5	23.13	23.85	[M-H]	34
4HDDA-A1-X230414P00121R22879S10.raw	PS 36:4	29.77	30.21	[M-H]	34
4HDDA-A2-X230414P00121R22879S12.raw	PS 36:4	30.06	30.58	[M-H]	34
4HDDA-A3-X230414P00121R22879S14.raw	PS 36:4	29.99	30.58	[M-H]	34
4HDDA-A4-X230414P00121R22879S16.raw	PS 36:4	29.63	30.17	[M-H]	34
4HDDA-A5-X230414P00121R22879S18.raw	PS 36:4	29.8	30.23	[M-H]	34
4HDDA-B1-X230414P00121R22878S20.raw	PS 36:4	30.13	30.42	[M-H]	34
4HDDA-B2-X230414P00121R22878S22.raw	PS 36:4	30.41	30.6	[M-H]	34
4HDDA-B3-X230414P00121R22878S24.raw	PS 36:4	30.26	30.54	[M-H]	34
4HDDA-A1-X230414P00121R22879S10.raw	PS 36:2	29.71	30.12	[M-H]	34
4HDDA-A2-X230414P00121R22879S12.raw	PS 36:2	30.01	30.39	[M-H]	34
4HDDA-A3-X230414P00121R22879S14.raw	PS 36:2	29.95	30.43	[M-H]	34
4HDDA-A4-X230414P00121R22879S16.raw	PS 36:2	29.5	29.98	[M-H]	34
4HDDA-A5-X230414P00121R22879S18.raw	PS 36:2	29.72	30.17	[M-H]	34
4HDDA-B1-X230414P00121R22878S20.raw	PS 36:2	30.13	30.28	[M-H]	34
4HDDA-B2-X230414P00121R22878S22.raw	PS 36:2	29.24	30.31	[M-H]	34
4HDDA-B3-X230414P00121R22878S24.raw	PS 36:2	30.27	30.34	[M-H]	34
4HDDA-A1-X230414P00121R22879S10.raw	PS 36:1	29.58	30.08	[M-H]	34
4HDDA-A2-X230414P00121R22879S12.raw	PS 36:1	29.9	30.34	[M-H]	34
4HDDA-A3-X230414P00121R22879S14.raw	PS 36:1	29.82	30.34	[M-H]	34
4HDDA-A4-X230414P00121R22879S16.raw	PS 36:1	29.41	29.97	[M-H]	34
4HDDA-A5-X230414P00121R22879S18.raw	PS 36:1	29.57	30.09	[M-H]	34
4HDDA-B1-X230414P00121R22878S20.raw	PS 36:1	29.99	30.28	[M-H]	34
4HDDA-B2-X230414P00121R22878S22.raw	PS 36:1	29.71	29.78	[M-H]	34
4HDDA-B3-X230414P00121R22878S24.raw	PS 36:1	29.98	30.16	[M-H]	34
4HDDA-A1-X230414P00121R22879S10.raw	PS 38:6	29.44	30.32	[M-H]	34
4HDDA-A2-X230414P00121R22879S12.raw	PS 38:6	30.11	30.54	[M-H]	34
4HDDA-A3-X230414P00121R22879S14.raw	PS 38:6	30.04	30.58	[M-H]	34
4HDDA-A4-X230414P00121R22879S16.raw	PS 38:6	29.63	30.06	[M-H]	34
4HDDA-A5-X230414P00121R22879S18.raw	PS 38:6	29.8	30.23	[M-H]	34
4HDDA-B1-X230414P00121R22878S20.raw	PS 38:6	30.08	30.59	[M-H]	34
4HDDA-B2-X230414P00121R22878S22.raw	PS 38:6	29.41	30.19	[M-H]	34
4HDDA-B3-X230414P00121R22878S24.raw	PS 38:6	29.79	30.73	[M-H]	34
4HDDA-A1-X230414P00121R22879S10.raw	PS 38:5	29.74	30.08	[M-H]	34
4HDDA-A2-X230414P00121R22879S12.raw	PS 38:5	29.97	30.46	[M-H]	34
4HDDA-A3-X230414P00121R22879S14.raw	PS 38:5	29.9	30.56	[M-H]	34
4HDDA-A4-X230414P00121R22879S16.raw	PS 38:5	29.5	29.98	[M-H]	34
4HDDA-A5-X230414P00121R22879S18.raw	PS 38:5	29.66	30.1	[M-H]	34
4HDDA-B1-X230414P00121R22878S20.raw	PS 38:5	28.55	32.65	[M-H]	34
4HDDA-B2-X230414P00121R22878S22.raw	PS 38:5	28.52	29.14	[M-H]	34
4HDDA-B3-X230414P00121R22878S24.raw	PS 38:5	30.23	30.42	[M-H]	34
4HDDA-A1-X230414P00121R22879S10.raw	PS 38:4	29.55	30.12	[M-H]	34
4HDDA-A2-X230414P00121R22879S12.raw	PS 38:4	29.9	30.34	[M-H]	34
4HDDA-A3-X230414P00121R22879S14.raw	PS 38:4	29.82	30.43	[M-H]	34
4HDDA-A4-X230414P00121R22879S16.raw	PS 38:4	29.37	29.96	[M-H]	34
4HDDA-A5-X230414P00121R22879S18.raw	PS 38:4	29.54	30.15	[M-H]	34
4HDDA-B1-X230414P00121R22878S20.raw	PS 38:4	29.87	30.32	[M-H]	34
4HDDA-B2-X230414P00121R22878S22.raw	PS 38:4	29.64	29.95	[M-H]	34
4HDDA-B3-X230414P00121R22878S24.raw	PS 38:4	29.9	30.37	[M-H]	34
4HDDA-A1-X230414P00121R22879S10.raw	PS 40:6	29.62	30.08	[M-H]	34
4HDDA-A2-X230414P00121R22879S12.raw	PS 40:6	29.9	30.38	[M-H]	34
4HDDA-A3-X230414P00121R22879S14.raw	PS 40:6	29.86	30.42	[M-H]	34
4HDDA-A4-X230414P00121R22879S16.raw	PS 40:6	29.41	29.97	[M-H]	34
4HDDA-A5-X230414P00121R22879S18.raw	PS 40:6	29.57	30.09	[M-H]	34
4HDDA-B1-X230414P00121R22878S20.raw	PS 40:6	29.81	30.45	[M-H]	34
4HDDA-B2-X230414P00121R22878S22.raw	PS 40:6	29.65	30.04	[M-H]	34
4HDDA-B3-X230414P00121R22878S24.raw	PS 40:6	30.03	30.36	[M-H]	34
4HDDA-A1-X230414P00121R22879S10.raw	PS 40:5	29.55	30	[M-H]	34
4HDDA-A2-X230414P00121R22879S12.raw	PS 40:5	29.86	30.27	[M-H]	34
4HDDA-A3-X230414P00121R22879S14.raw	PS 40:5	29.82	30.34	[M-H]	34
4HDDA-A4-X230414P00121R22879S16.raw	PS 40:5	29.37	29.88	[M-H]	34
4HDDA-A5-X230414P00121R22879S18.raw	PS 40:5	29.53	30.09	[M-H]	34
4HDDA-B1-X230414P00121R22878S20.raw	PS 40:5	29.84	30.06	[M-H]	34
4HDDA-B2-X230414P00121R22878S22.raw	PS 40:5	29.6	29.78	[M-H]	34
4HDDA-B3-X230414P00121R22878S24.raw	PS 40:5	29.86	30.08	[M-H]	34
4HDDA-A1-X230414P00121R22879S10.raw	PS 40:4	29.51	29.93	[M-H]	34
4HDDA-A2-X230414P00121R22879S12.raw	PS 40:4	29.82	30.21	[M-H]	34
4HDDA-A3-X230414P00121R22879S14.raw	PS 40:4	29.73	30.25	[M-H]	34
4HDDA-A4-X230414P00121R22879S16.raw	PS 40:4	29.33	29.78	[M-H]	34
4HDDA-A5-X230414P00121R22879S18.raw	PS 40:4	29.44	29.88	[M-H]	34
4HDDA-B1-X230414P00121R22878S20.raw	PS 40:4	29.85	29.96	[M-H]	34
4HDDA-B2-X230414P00121R22878S22.raw	PS 40:4	29.6	29.68	[M-H]	34
4HDDA-B3-X230414P00121R22878S24.raw	PS 40:4	29.89	30.04	[M-H]	34
4HDDA-A1-X230414P00121R22879S10.raw	PI 34:2	31.38	31.99	[M-H]	29
4HDDA-A2-X230414P00121R22879S12.raw	PI 34:2	31.84	32.29	[M-H]	29
4HDDA-A3-X230414P00121R22879S14.raw	PI 34:2	31.9	32.64	[M-H]	29
4HDDA-A4-X230414P00121R22879S16.raw	PI 34:2	31.61	32.1	[M-H]	29
4HDDA-A5-X230414P00121R22879S18.raw	PI 34:2	31.59	32.04	[M-H]	29
4HDDA-B1-X230414P00121R22878S20.raw	PI 34:2	31.37	32.11	[M-H]	29
4HDDA-B2-X230414P00121R22878S22.raw	PI 34:2	31.46	31.97	[M-H]	29
4HDDA-B3-X230414P00121R22878S24.raw	PI 34:2	31.56	32	[M-H]	29
4HDDA-A1-X230414P00121R22879S10.raw	PI 34:1	31.24	32.08	[M-H]	29
4HDDA-A2-X230414P00121R22879S12.raw	PI 34:1	31.77	32.29	[M-H]	29
4HDDA-A3-X230414P00121R22879S14.raw	PI 34:1	31.79	32.62	[M-H]	29
4HDDA-A4-X230414P00121R22879S16.raw	PI 34:1	31.52	32.17	[M-H]	29
4HDDA-A5-X230414P00121R22879S18.raw	PI 34:1	31.56	32.04	[M-H]	29
4HDDA-B1-X230414P00121R22878S20.raw	PI 34:1	31.44	31.95	[M-H]	29
4HDDA-B2-X230414P00121R22878S22.raw	PI 34:1	31.46	31.79	[M-H]	29
4HDDA-B3-X230414P00121R22878S24.raw	PI 34:1	31.5	31.81	[M-H]	29
4HDDA-A1-X230414P00121R22879S10.raw	PI 36:4	31.22	31.93	[M-H]	29
4HDDA-A2-X230414P00121R22879S12.raw	PI 36:4	31.7	32.19	[M-H]	29
4HDDA-A3-X230414P00121R22879S14.raw	PI 36:4	31.73	32.44	[M-H]	29
4HDDA-A4-X230414P00121R22879S16.raw	PI 36:4	31.48	31.98	[M-H]	29
4HDDA-A5-X230414P00121R22879S18.raw	PI 36:4	31.48	31.94	[M-H]	29
4HDDA-B1-X230414P00121R22878S20.raw	PI 36:4	31.3	31.93	[M-H]	29
4HDDA-B2-X230414P00121R22878S22.raw	PI 36:4	31.36	31.84	[M-H]	29
4HDDA-B3-X230414P00121R22878S24.raw	PI 36:4	31.35	32.06	[M-H]	29
4HDDA-A1-X230414P00121R22879S10.raw	PI 36:3	31.26	31.93	[M-H]	29
4HDDA-A2-X230414P00121R22879S12.raw	PI 36:3	31.71	32.19	[M-H]	29
4HDDA-A3-X230414P00121R22879S14.raw	PI 36:3	31.66	32.45	[M-H]	29
4HDDA-A4-X230414P00121R22879S16.raw	PI 36:3	31.46	31.98	[M-H]	29
4HDDA-A5-X230414P00121R22879S18.raw	PI 36:3	31.45	31.92	[M-H]	29
4HDDA-B1-X230414P00121R22878S20.raw	PI 36:3	31.38	31.91	[M-H]	29
4HDDA-B2-X230414P00121R22878S22.raw	PI 36:3	31.33	31.85	[M-H]	29
4HDDA-B3-X230414P00121R22878S24.raw	PI 36:3	31.37	31.87	[M-H]	29
4HDDA-A1-X230414P00121R22879S10.raw	PI 36:2	30.95	31.86	[M-H]	29
4HDDA-A2-X230414P00121R22879S12.raw	PI 36:2	31.59	32.12	[M-H]	29
4HDDA-A3-X230414P00121R22879S14.raw	PI 36:2	31.59	32.33	[M-H]	29
4HDDA-A4-X230414P00121R22879S16.raw	PI 36:2	31.33	31.92	[M-H]	29
4HDDA-A5-X230414P00121R22879S18.raw	PI 36:2	31.42	31.88	[M-H]	29
4HDDA-B1-X230414P00121R22878S20.raw	PI 36:2	31.21	31.8	[M-H]	29
4HDDA-B2-X230414P00121R22878S22.raw	PI 36:2	31.26	31.73	[M-H]	29
4HDDA-B3-X230414P00121R22878S24.raw	PI 36:2	31.29	31.82	[M-H]	29
4HDDA-A1-X230414P00121R22879S10.raw	PI 38:4	30.91	31.73	[M-H]	29
4HDDA-A2-X230414P00121R22879S12.raw	PI 38:4	31.42	31.98	[M-H]	29
4HDDA-A3-X230414P00121R22879S14.raw	PI 38:4	31.36	32.23	[M-H]	29
4HDDA-A4-X230414P00121R22879S16.raw	PI 38:4	31.15	31.78	[M-H]	29
4HDDA-A5-X230414P00121R22879S18.raw	PI 38:4	31.21	31.75	[M-H]	29
4HDDA-B1-X230414P00121R22878S20.raw	PI 38:4	30.99	31.78	[M-H]	29
4HDDA-B2-X230414P00121R22878S22.raw	PI 38:4	31.02	31.72	[M-H]	29
4HDDA-B3-X230414P00121R22878S24.raw	PI 38:4	31.11	31.78	[M-H]	29
4HDDA-A1-X230414P00121R22879S10.raw	PG 34:2	25.02	25.3	[M-H]	34
4HDDA-A2-X230414P00121R22879S12.raw	PG 34:2	25.26	25.37	[M-H]	34
4HDDA-A3-X230414P00121R22879S14.raw	PG 34:2	25.27	25.66	[M-H]	34
4HDDA-A4-X230414P00121R22879S16.raw	PG 34:2	25.13	25.28	[M-H]	34
4HDDA-A5-X230414P00121R22879S18.raw	PG 34:2	24.84	24.9	[M-H]	34
4HDDA-B1-X230414P00121R22878S20.raw	PG 34:2	24.91	25.2	[M-H]	34
4HDDA-B2-X230414P00121R22878S22.raw	PG 34:2	23.82	25.07	[M-H]	34
4HDDA-B3-X230414P00121R22878S24.raw	PG 34:2	23.96	25.88	[M-H]	34
4HDDA-A1-X230414P00121R22879S10.raw	PG 34:1	24.22	24.93	[M-H]	34
4HDDA-A2-X230414P00121R22879S12.raw	PG 34:1	24.61	25.09	[M-H]	34
4HDDA-A3-X230414P00121R22879S14.raw	PG 34:1	24.8	25.18	[M-H]	34
4HDDA-A4-X230414P00121R22879S16.raw	PG 34:1	24.37	25	[M-H]	34
4HDDA-A5-X230414P00121R22879S18.raw	PG 34:1	24.34	24.7	[M-H]	34
4HDDA-B1-X230414P00121R22878S20.raw	PG 34:1	24.32	24.66	[M-H]	34
4HDDA-B2-X230414P00121R22878S22.raw	PG 34:1	24.34	24.71	[M-H]	34
4HDDA-B3-X230414P00121R22878S24.raw	PG 34:1	24.85	25.14	[M-H]	34
4HDDA-A1-X230414P00121R22879S10.raw	PG 36:2	24.19	24.83	[M-H]	34
4HDDA-A2-X230414P00121R22879S12.raw	PG 36:2	24.47	24.99	[M-H]	34
4HDDA-A3-X230414P00121R22879S14.raw	PG 36:2	24.53	25.1	[M-H]	34
4HDDA-A4-X230414P00121R22879S16.raw	PG 36:2	24.29	24.89	[M-H]	34
4HDDA-A5-X230414P00121R22879S18.raw	PG 36:2	24.03	24.67	[M-H]	34
4HDDA-B1-X230414P00121R22878S20.raw	PG 36:2	24.13	24.61	[M-H]	34
4HDDA-B2-X230414P00121R22878S22.raw	PG 36:2	24.16	24.65	[M-H]	34
4HDDA-B3-X230414P00121R22878S24.raw	PG 36:2	24.57	25.08	[M-H]	34
4HDDA-A1-X230414P00121R22879S10.raw	PC 32:2e	25.97	27.85	[M+HCOO]	29
4HDDA-A2-X230414P00121R22879S12.raw	PC 32:2e	26.21	26.73	[M+HCOO]	29
4HDDA-A3-X230414P00121R22879S14.raw	PC 32:2e	26.44	26.92	[M+HCOO]	29
4HDDA-A4-X230414P00121R22879S16.raw	PC 32:2e	25.59	27.9	[M+HCOO]	29
4HDDA-A5-X230414P00121R22879S18.raw	PC 32:2e	25.26	27.58	[M+HCOO]	29
4HDDA-B1-X230414P00121R22878S20.raw	PC 32:2e	26.42	27.62	[M+HCOO]	29
4HDDA-B2-X230414P00121R22878S22.raw	PC 32:2e	26.72	27.97	[M+HCOO]	29
4HDDA-B3-X230414P00121R22878S24.raw	PC 32:2e	26.58	28.09	[M+HCOO]	29
4HDDA-A1-X230414P00121R22879S10.raw	PC 32:1e	25.84	26.71	[M+HCOO]	29
4HDDA-A2-X230414P00121R22879S12.raw	PC 32:1e	26.36	26.69	[M+HCOO]	29
4HDDA-A3-X230414P00121R22879S14.raw	PC 32:1e	26.49	26.91	[M+HCOO]	29
4HDDA-A4-X230414P00121R22879S16.raw	PC 32:1e	26.12	26.52	[M+HCOO]	29
4HDDA-A5-X230414P00121R22879S18.raw	PC 32:1e	25.94	26.34	[M+HCOO]	29
4HDDA-B1-X230414P00121R22878S20.raw	PC 32:1e	26.06	27.48	[M+HCOO]	29
4HDDA-B2-X230414P00121R22878S22.raw	PC 32:1e	27.1	27.3	[M+HCOO]	29
4HDDA-B3-X230414P00121R22878S24.raw	PC 32:1e	27.03	27.3	[M+HCOO]	29
4HDDA-A1-X230414P00121R22879S10.raw	PC 32:0e	25.94	26.35	[M+HCOO]	29
4HDDA-A2-X230414P00121R22879S12.raw	PC 32:0e	26.22	26.69	[M+HCOO]	29
4HDDA-A3-X230414P00121R22879S14.raw	PC 32:0e	26.35	26.82	[M+HCOO]	29
4HDDA-A4-X230414P00121R22879S16.raw	PC 32:0e	26.04	26.52	[M+HCOO]	29
4HDDA-A5-X230414P00121R22879S18.raw	PC 32:0e	25.86	26.25	[M+HCOO]	29
4HDDA-B1-X230414P00121R22878S20.raw	PC 32:0e	26.87	27.27	[M+HCOO]	29
4HDDA-B2-X230414P00121R22878S22.raw	PC 32:0e	27	27.3	[M+HCOO]	29
4HDDA-B3-X230414P00121R22878S24.raw	PC 32:0e	26.96	27.26	[M+HCOO]	29
4HDDA-A1-X230414P00121R22879S10.raw	PC 34:3e	26.03	26.35	[M+HCOO]	29
4HDDA-A2-X230414P00121R22879S12.raw	PC 34:3e	26.36	26.74	[M+HCOO]	29
4HDDA-A3-X230414P00121R22879S14.raw	PC 34:3e	26.49	26.86	[M+HCOO]	29
4HDDA-A4-X230414P00121R22879S16.raw	PC 34:3e	26.17	26.52	[M+HCOO]	29
4HDDA-A5-X230414P00121R22879S18.raw	PC 34:3e	25.96	26.29	[M+HCOO]	29
4HDDA-B1-X230414P00121R22878S20.raw	PC 34:3e	26.97	27.32	[M+HCOO]	29
4HDDA-B2-X230414P00121R22878S22.raw	PC 34:3e	27.07	27.32	[M+HCOO]	29
4HDDA-B3-X230414P00121R22878S24.raw	PC 34:3e	27.04	27.26	[M+HCOO]	29
4HDDA-A1-X230414P00121R22879S10.raw	PC 34:2e	25.88	26.32	[M+HCOO]	29
4HDDA-A2-X230414P00121R22879S12.raw	PC 34:2e	26.19	26.68	[M+HCOO]	29
4HDDA-A3-X230414P00121R22879S14.raw	PC 34:2e	26.26	26.86	[M+HCOO]	29
4HDDA-A4-X230414P00121R22879S16.raw	PC 34:2e	25.98	26.48	[M+HCOO]	29
4HDDA-A5-X230414P00121R22879S18.raw	PC 34:2e	25.81	26.25	[M+HCOO]	29
4HDDA-B1-X230414P00121R22878S20.raw	PC 34:2e	26.99	27.32	[M+HCOO]	29
4HDDA-B2-X230414P00121R22878S22.raw	PC 34:2e	26.93	27.3	[M+HCOO]	29
4HDDA-B3-X230414P00121R22878S24.raw	PC 34:2e	26.88	27.26	[M+HCOO]	29
4HDDA-A1-X230414P00121R22879S10.raw	PC 34:1e	25.7	26.27	[M+HCOO]	29
4HDDA-A2-X230414P00121R22879S12.raw	PC 34:1e	26.05	26.63	[M+HCOO]	29
4HDDA-A3-X230414P00121R22879S14.raw	PC 34:1e	26.09	26.72	[M+HCOO]	29
4HDDA-A4-X230414P00121R22879S16.raw	PC 34:1e	25.83	26.43	[M+HCOO]	29
4HDDA-A5-X230414P00121R22879S18.raw	PC 34:1e	25.66	26.19	[M+HCOO]	29
4HDDA-B1-X230414P00121R22878S20.raw	PC 34:1e	26.53	27.24	[M+HCOO]	29
4HDDA-B2-X230414P00121R22878S22.raw	PC 34:1e	26.78	27.25	[M+HCOO]	29
4HDDA-B3-X230414P00121R22878S24.raw	PC 34:1e	26.69	27.22	[M+HCOO]	29
4HDDA-A1-X230414P00121R22879S10.raw	PC 36:5e	25.83	26.35	[M+HCOO]	29
4HDDA-A2-X230414P00121R22879S12.raw	PC 36:5e	26.13	26.65	[M+HCOO]	29
4HDDA-A3-X230414P00121R22879S14.raw	PC 36:5e	26.2	26.81	[M+HCOO]	29
4HDDA-A4-X230414P00121R22879S16.raw	PC 36:5e	25.92	26.47	[M+HCOO]	29
4HDDA-A5-X230414P00121R22879S18.raw	PC 36:5e	25.74	26.28	[M+HCOO]	29
4HDDA-B1-X230414P00121R22878S20.raw	PC 36:5e	26.67	27.27	[M+HCOO]	29
4HDDA-B2-X230414P00121R22878S22.raw	PC 36:5e	26.86	27.28	[M+HCOO]	29
4HDDA-B3-X230414P00121R22878S24.raw	PC 36:5e	26.78	27.26	[M+HCOO]	29
4HDDA-A1-X230414P00121R22879S10.raw	PC 36:4e	25.68	26.29	[M+HCOO]	29
4HDDA-A2-X230414P00121R22879S12.raw	PC 36:4e	26	26.62	[M+HCOO]	29
4HDDA-A3-X230414P00121R22879S14.raw	PC 36:4e	26.07	26.74	[M+HCOO]	29
4HDDA-A4-X230414P00121R22879S16.raw	PC 36:4e	25.82	26.43	[M+HCOO]	29
4HDDA-A5-X230414P00121R22879S18.raw	PC 36:4e	25.63	26.18	[M+HCOO]	29
4HDDA-B1-X230414P00121R22878S20.raw	PC 36:4e	26.47	27.22	[M+HCOO]	29
4HDDA-B2-X230414P00121R22878S22.raw	PC 36:4e	26.73	27.25	[M+HCOO]	29
4HDDA-B3-X230414P00121R22878S24.raw	PC 36:4e	26.6	27.26	[M+HCOO]	29
4HDDA-A1-X230414P00121R22879S10.raw	PC 36:2e	25.57	26.11	[M+HCOO]	29
4HDDA-A2-X230414P00121R22879S12.raw	PC 36:2e	25.9	26.45	[M+HCOO]	29
4HDDA-A3-X230414P00121R22879S14.raw	PC 36:2e	25.92	26.53	[M+HCOO]	29
4HDDA-A4-X230414P00121R22879S16.raw	PC 36:2e	25.66	26.32	[M+HCOO]	29
4HDDA-A5-X230414P00121R22879S18.raw	PC 36:2e	25.51	26.04	[M+HCOO]	29
4HDDA-B1-X230414P00121R22878S20.raw	PC 36:2e	26.34	27.09	[M+HCOO]	29
4HDDA-B2-X230414P00121R22878S22.raw	PC 36:2e	26.65	27.14	[M+HCOO]	29
4HDDA-B3-X230414P00121R22878S24.raw	PC 36:2e	26.52	27.11	[M+HCOO]	29
4HDDA-A1-X230414P00121R22879S10.raw	PC 36:1e	25.47	25.98	[M+HCOO]	29
4HDDA-A2-X230414P00121R22879S12.raw	PC 36:1e	25.77	26.33	[M+HCOO]	29
4HDDA-A3-X230414P00121R22879S14.raw	PC 36:1e	25.77	26.38	[M+HCOO]	29
4HDDA-A4-X230414P00121R22879S16.raw	PC 36:1e	25.59	26.17	[M+HCOO]	29
4HDDA-A5-X230414P00121R22879S18.raw	PC 36:1e	25.46	25.95	[M+HCOO]	29
4HDDA-B1-X230414P00121R22878S20.raw	PC 36:1e	26.18	27.05	[M+HCOO]	29
4HDDA-B2-X230414P00121R22878S22.raw	PC 36:1e	26.48	27.07	[M+HCOO]	29
4HDDA-B3-X230414P00121R22878S24.raw	PC 36:1e	26.37	27.02	[M+HCOO]	29
4HDDA-A1-X230414P00121R22879S10.raw	PC 38:7e	25.86	26.27	[M+HCOO]	29
4HDDA-A2-X230414P00121R22879S12.raw	PC 38:7e	26.19	26.63	[M+HCOO]	29
4HDDA-A3-X230414P00121R22879S14.raw	PC 38:7e	26.29	26.76	[M+HCOO]	29
4HDDA-A4-X230414P00121R22879S16.raw	PC 38:7e	25.98	26.44	[M+HCOO]	29
4HDDA-A5-X230414P00121R22879S18.raw	PC 38:7e	25.81	26.2	[M+HCOO]	29
4HDDA-B1-X230414P00121R22878S20.raw	PC 38:7e	26.74	27.24	[M+HCOO]	29
4HDDA-B2-X230414P00121R22878S22.raw	PC 38:7e	26.92	27.25	[M+HCOO]	29
4HDDA-B3-X230414P00121R22878S24.raw	PC 38:7e	26.86	27.22	[M+HCOO]	29
4HDDA-A1-X230414P00121R22879S10.raw	PC 38:6e	25.71	26.27	[M+HCOO]	29
4HDDA-A2-X230414P00121R22879S12.raw	PC 38:6e	26	26.58	[M+HCOO]	29
4HDDA-A3-X230414P00121R22879S14.raw	PC 38:6e	26.07	26.76	[M+HCOO]	29
4HDDA-A4-X230414P00121R22879S16.raw	PC 38:6e	25.79	26.4	[M+HCOO]	29
4HDDA-A5-X230414P00121R22879S18.raw	PC 38:6e	25.65	26.19	[M+HCOO]	29
4HDDA-B1-X230414P00121R22878S20.raw	PC 38:6e	26.51	27.2	[M+HCOO]	29
4HDDA-B2-X230414P00121R22878S22.raw	PC 38:6e	26.76	27.25	[M+HCOO]	29
4HDDA-B3-X230414P00121R22878S24.raw	PC 38:6e	26.66	27.2	[M+HCOO]	29
4HDDA-A1-X230414P00121R22879S10.raw	PC 38:5e	25.5	26.22	[M+HCOO]	29
4HDDA-A2-X230414P00121R22879S12.raw	PC 38:5e	25.76	26.53	[M+HCOO]	29
4HDDA-A3-X230414P00121R22879S14.raw	PC 38:5e	25.89	26.59	[M+HCOO]	29
4HDDA-A4-X230414P00121R22879S16.raw	PC 38:5e	25.64	26.37	[M+HCOO]	29
4HDDA-A5-X230414P00121R22879S18.raw	PC 38:5e	25.49	26.08	[M+HCOO]	29
4HDDA-B1-X230414P00121R22878S20.raw	PC 38:5e	26.26	27.17	[M+HCOO]	29
4HDDA-B2-X230414P00121R22878S22.raw	PC 38:5e	26.56	27.21	[M+HCOO]	29
4HDDA-B3-X230414P00121R22878S24.raw	PC 38:5e	26.43	27.19	[M+HCOO]	29
4HDDA-A1-X230414P00121R22879S10.raw	PC 38:4e	25.41	26.16	[M+HCOO]	29
4HDDA-A2-X230414P00121R22879S12.raw	PC 38:4e	25.67	26.32	[M+HCOO]	29
4HDDA-A3-X230414P00121R22879S14.raw	PC 38:4e	25.73	26.49	[M+HCOO]	29
4HDDA-A4-X230414P00121R22879S16.raw	PC 38:4e	25.53	26.3	[M+HCOO]	29
4HDDA-A5-X230414P00121R22879S18.raw	PC 38:4e	25.38	26	[M+HCOO]	29
4HDDA-B1-X230414P00121R22878S20.raw	PC 38:4e	26.13	27.02	[M+HCOO]	29
4HDDA-B2-X230414P00121R22878S22.raw	PC 38:4e	26.42	27.07	[M+HCOO]	29
4HDDA-B3-X230414P00121R22878S24.raw	PC 38:4e	26.31	27.04	[M+HCOO]	29
4HDDA-A1-X230414P00121R22879S10.raw	PC 40:8e	25.78	26.11	[M+HCOO]	29
4HDDA-A2-X230414P00121R22879S12.raw	PC 40:8e	26.08	26.45	[M+HCOO]	29
4HDDA-A3-X230414P00121R22879S14.raw	PC 40:8e	26.16	26.59	[M+HCOO]	29
4HDDA-A4-X230414P00121R22879S16.raw	PC 40:8e	25.9	26.25	[M+HCOO]	29
4HDDA-A5-X230414P00121R22879S18.raw	PC 40:8e	25.7	26.04	[M+HCOO]	29
4HDDA-B1-X230414P00121R22878S20.raw	PC 40:8e	26.73	27.09	[M+HCOO]	29
4HDDA-B2-X230414P00121R22878S22.raw	PC 40:8e	26.81	27.14	[M+HCOO]	29
4HDDA-B3-X230414P00121R22878S24.raw	PC 40:8e	26.72	27.1	[M+HCOO]	29
4HDDA-A1-X230414P00121R22879S10.raw	PC 40:7e	25.59	26.1	[M+HCOO]	29
4HDDA-A2-X230414P00121R22879S12.raw	PC 40:7e	25.9	26.43	[M+HCOO]	29
4HDDA-A3-X230414P00121R22879S14.raw	PC 40:7e	25.92	26.58	[M+HCOO]	29
4HDDA-A4-X230414P00121R22879S16.raw	PC 40:7e	25.66	26.27	[M+HCOO]	29
4HDDA-A5-X230414P00121R22879S18.raw	PC 40:7e	25.56	26.04	[M+HCOO]	29
4HDDA-B1-X230414P00121R22878S20.raw	PC 40:7e	26.31	27.06	[M+HCOO]	29
4HDDA-B2-X230414P00121R22878S22.raw	PC 40:7e	26.62	27.08	[M+HCOO]	29
4HDDA-B3-X230414P00121R22878S24.raw	PC 40:7e	26.46	27.09	[M+HCOO]	29
4HDDA-A1-X230414P00121R22879S10.raw	PC 40:6e	25.43	26.03	[M+HCOO]	29
4HDDA-A2-X230414P00121R22879S12.raw	PC 40:6e	25.7	26.35	[M+HCOO]	29
4HDDA-A3-X230414P00121R22879S14.raw	PC 40:6e	25.75	26.45	[M+HCOO]	29
4HDDA-A4-X230414P00121R22879S16.raw	PC 40:6e	25.54	26.23	[M+HCOO]	29
4HDDA-A5-X230414P00121R22879S18.raw	PC 40:6e	25.41	25.95	[M+HCOO]	29
4HDDA-B1-X230414P00121R22878S20.raw	PC 40:6e	26.17	26.97	[M+HCOO]	29
4HDDA-B2-X230414P00121R22878S22.raw	PC 40:6e	26.42	27.04	[M+HCOO]	29
4HDDA-B3-X230414P00121R22878S24.raw	PC 40:6e	26.31	26.98	[M+HCOO]	29
4HDDA-A1-X230414P00121R22879S10.raw	PC 40:5e	25.28	25.92	[M+HCOO]	29
4HDDA-A2-X230414P00121R22879S12.raw	PC 40:5e	25.53	26.19	[M+HCOO]	29
4HDDA-A3-X230414P00121R22879S14.raw	PC 40:5e	25.58	26.32	[M+HCOO]	29
4HDDA-A4-X230414P00121R22879S16.raw	PC 40:5e	25.41	26.04	[M+HCOO]	29
4HDDA-A5-X230414P00121R22879S18.raw	PC 40:5e	25.24	25.83	[M+HCOO]	29
4HDDA-B1-X230414P00121R22878S20.raw	PC 40:5e	25.99	26.81	[M+HCOO]	29
4HDDA-B2-X230414P00121R22878S22.raw	PC 40:5e	26.28	26.93	[M+HCOO]	29
4HDDA-B3-X230414P00121R22878S24.raw	PC 40:5e	26.16	26.86	[M+HCOO]	29
4HDDA-A1-X230414P00121R22879S10.raw	PC 42:5e	25.13	25.62	[M+HCOO]	29
4HDDA-A2-X230414P00121R22879S12.raw	PC 42:5e	25.31	25.9	[M+HCOO]	29
4HDDA-A3-X230414P00121R22879S14.raw	PC 42:5e	25.36	25.98	[M+HCOO]	29
4HDDA-A4-X230414P00121R22879S16.raw	PC 42:5e	25.25	25.81	[M+HCOO]	29
4HDDA-A5-X230414P00121R22879S18.raw	PC 42:5e	24.99	25.64	[M+HCOO]	29
4HDDA-B1-X230414P00121R22878S20.raw	PC 42:5e	25.76	26.47	[M+HCOO]	29
4HDDA-B2-X230414P00121R22878S22.raw	PC 42:5e	26.02	26.65	[M+HCOO]	29
4HDDA-B3-X230414P00121R22878S24.raw	PC 42:5e	25.99	26.49	[M+HCOO]	29
4HDDA-A1-X230414P00121R22879S10.raw	PC 42:4e	25.04	25.54	[M+HCOO]	29
4HDDA-A2-X230414P00121R22879S12.raw	PC 42:4e	25.23	25.83	[M+HCOO]	29
4HDDA-A3-X230414P00121R22879S14.raw	PC 42:4e	25.26	25.87	[M+HCOO]	29
4HDDA-A4-X230414P00121R22879S16.raw	PC 42:4e	25.15	25.71	[M+HCOO]	29
4HDDA-A5-X230414P00121R22879S18.raw	PC 42:4e	24.9	25.51	[M+HCOO]	29
4HDDA-B1-X230414P00121R22878S20.raw	PC 42:4e	25.64	26.34	[M+HCOO]	29
4HDDA-B2-X230414P00121R22878S22.raw	PC 42:4e	25.92	26.53	[M+HCOO]	29
4HDDA-B3-X230414P00121R22878S24.raw	PC 42:4e	25.89	26.46	[M+HCOO]	29
4HDDA-A1-X230414P00121R22879S10.raw	PE 34:3e	21.87	22.37	[M-H]	34
4HDDA-A2-X230414P00121R22879S12.raw	PE 34:3e	21.99	22.5	[M-H]	34
4HDDA-A3-X230414P00121R22879S14.raw	PE 34:3e	21.96	22.47	[M-H]	34
4HDDA-A4-X230414P00121R22879S16.raw	PE 34:3e	21.84	22.3	[M-H]	34
4HDDA-A5-X230414P00121R22879S18.raw	PE 34:3e	21.79	22.3	[M-H]	34
4HDDA-B1-X230414P00121R22878S20.raw	PE 34:3e	22.65	23.1	[M-H]	34
4HDDA-B2-X230414P00121R22878S22.raw	PE 34:3e	22.77	23.35	[M-H]	34
4HDDA-B3-X230414P00121R22878S24.raw	PE 34:3e	22.71	23.24	[M-H]	34
4HDDA-A1-X230414P00121R22879S10.raw	PE 34:2e	21.77	22.23	[M-H]	34
4HDDA-A2-X230414P00121R22879S12.raw	PE 34:2e	21.85	22.35	[M-H]	34
4HDDA-A3-X230414P00121R22879S14.raw	PE 34:2e	21.81	22.33	[M-H]	34
4HDDA-A4-X230414P00121R22879S16.raw	PE 34:2e	21.68	22.2	[M-H]	34
4HDDA-A5-X230414P00121R22879S18.raw	PE 34:2e	21.65	22.15	[M-H]	34
4HDDA-B1-X230414P00121R22878S20.raw	PE 34:2e	22.51	23.04	[M-H]	34
4HDDA-B2-X230414P00121R22878S22.raw	PE 34:2e	22.64	23.23	[M-H]	34
4HDDA-B3-X230414P00121R22878S24.raw	PE 34:2e	22.55	23.11	[M-H]	34
4HDDA-A1-X230414P00121R22879S10.raw	PE 34:1e	21.7	22.13	[M-H]	34
4HDDA-A2-X230414P00121R22879S12.raw	PE 34:1e	21.83	22.22	[M-H]	34
4HDDA-A3-X230414P00121R22879S14.raw	PE 34:1e	21.81	22.24	[M-H]	34
4HDDA-A4-X230414P00121R22879S16.raw	PE 34:1e	21.62	22.09	[M-H]	34
4HDDA-A5-X230414P00121R22879S18.raw	PE 34:1e	21.62	22.05	[M-H]	34
4HDDA-B1-X230414P00121R22878S20.raw	PE 34:1e	22.47	22.86	[M-H]	34
4HDDA-B2-X230414P00121R22878S22.raw	PE 34:1e	22.63	22.99	[M-H]	34
4HDDA-B3-X230414P00121R22878S24.raw	PE 34:1e	22.5	22.96	[M-H]	34
4HDDA-A1-X230414P00121R22879S10.raw	PE 36:5e	21.71	22.21	[M-H]	34
4HDDA-A2-X230414P00121R22879S12.raw	PE 36:5e	21.81	22.31	[M-H]	34
4HDDA-A3-X230414P00121R22879S14.raw	PE 36:5e	21.76	22.3	[M-H]	34
4HDDA-A4-X230414P00121R22879S16.raw	PE 36:5e	21.65	22.17	[M-H]	34
4HDDA-A5-X230414P00121R22879S18.raw	PE 36:5e	21.62	22.12	[M-H]	34
4HDDA-B1-X230414P00121R22878S20.raw	PE 36:5e	22.45	22.98	[M-H]	34
4HDDA-B2-X230414P00121R22878S22.raw	PE 36:5e	22.57	23.14	[M-H]	34
4HDDA-B3-X230414P00121R22878S24.raw	PE 36:5e	22.48	23.05	[M-H]	34
4HDDA-A1-X230414P00121R22879S10.raw	PE 36:4e	21.68	22.2	[M-H]	34
4HDDA-A2-X230414P00121R22879S12.raw	PE 36:4e	21.78	22.31	[M-H]	34
4HDDA-A3-X230414P00121R22879S14.raw	PE 36:4e	21.72	22.28	[M-H]	34
4HDDA-A4-X230414P00121R22879S16.raw	PE 36:4e	21.56	22.16	[M-H]	34
4HDDA-A5-X230414P00121R22879S18.raw	PE 36:4e	21.59	22.09	[M-H]	34
4HDDA-B1-X230414P00121R22878S20.raw	PE 36:4e	22.41	22.95	[M-H]	34
4HDDA-B2-X230414P00121R22878S22.raw	PE 36:4e	22.52	23.12	[M-H]	34
4HDDA-B3-X230414P00121R22878S24.raw	PE 36:4e	22.45	23.01	[M-H]	34
4HDDA-A1-X230414P00121R22879S10.raw	PE 36:3e	21.66	22.14	[M-H]	34
4HDDA-A2-X230414P00121R22879S12.raw	PE 36:3e	21.74	22.19	[M-H]	34
4HDDA-A3-X230414P00121R22879S14.raw	PE 36:3e	21.72	22.19	[M-H]	34
4HDDA-A4-X230414P00121R22879S16.raw	PE 36:3e	21.57	22.08	[M-H]	34
4HDDA-A5-X230414P00121R22879S18.raw	PE 36:3e	21.56	22	[M-H]	34
4HDDA-B1-X230414P00121R22878S20.raw	PE 36:3e	22.41	22.84	[M-H]	34
4HDDA-B2-X230414P00121R22878S22.raw	PE 36:3e	22.52	23.01	[M-H]	34
4HDDA-B3-X230414P00121R22878S24.raw	PE 36:3e	22.45	22.92	[M-H]	34
4HDDA-A1-X230414P00121R22879S10.raw	PE 36:2e	21.55	22.02	[M-H]	34
4HDDA-A2-X230414P00121R22879S12.raw	PE 36:2e	21.68	22.08	[M-H]	34
4HDDA-A3-X230414P00121R22879S14.raw	PE 36:2e	21.63	22.11	[M-H]	34
4HDDA-A4-X230414P00121R22879S16.raw	PE 36:2e	21.46	21.95	[M-H]	34
4HDDA-A5-X230414P00121R22879S18.raw	PE 36:2e	21.49	21.94	[M-H]	34
4HDDA-B1-X230414P00121R22878S20.raw	PE 36:2e	22.29	22.7	[M-H]	34
4HDDA-B2-X230414P00121R22878S22.raw	PE 36:2e	22.41	22.87	[M-H]	34
4HDDA-B3-X230414P00121R22878S24.raw	PE 36:2e	22.32	22.84	[M-H]	34
4HDDA-A1-X230414P00121R22879S10.raw	PE 36:1e	21.48	21.87	[M-H]	34
4HDDA-A2-X230414P00121R22879S12.raw	PE 36:1e	21.55	21.98	[M-H]	34
4HDDA-A3-X230414P00121R22879S14.raw	PE 36:1e	21.53	21.96	[M-H]	34
4HDDA-A4-X230414P00121R22879S16.raw	PE 36:1e	21.35	21.86	[M-H]	34
4HDDA-A5-X230414P00121R22879S18.raw	PE 36:1e	21.39	21.82	[M-H]	34
4HDDA-B1-X230414P00121R22878S20.raw	PE 36:1e	22.18	22.59	[M-H]	34
4HDDA-B2-X230414P00121R22878S22.raw	PE 36:1e	22.31	22.73	[M-H]	34
4HDDA-B3-X230414P00121R22878S24.raw	PE 36:1e	22.24	22.51	[M-H]	34
4HDDA-A1-X230414P00121R22879S10.raw	PE 38:7e	21.74	22.15	[M-H]	34
4HDDA-A2-X230414P00121R22879S12.raw	PE 38:7e	21.83	22.27	[M-H]	34
4HDDA-A3-X230414P00121R22879S14.raw	PE 38:7e	21.8	22.3	[M-H]	34
4HDDA-A4-X230414P00121R22879S16.raw	PE 38:7e	21.67	22.12	[M-H]	34
4HDDA-A5-X230414P00121R22879S18.raw	PE 38:7e	21.63	22.09	[M-H]	34
4HDDA-B1-X230414P00121R22878S20.raw	PE 38:7e	22.45	22.94	[M-H]	34
4HDDA-B2-X230414P00121R22878S22.raw	PE 38:7e	22.6	23.11	[M-H]	34
4HDDA-B3-X230414P00121R22878S24.raw	PE 38:7e	22.51	23.01	[M-H]	34
4HDDA-A1-X230414P00121R22879S10.raw	PE 38:6e	21.61	22.14	[M-H]	34
4HDDA-A2-X230414P00121R22879S12.raw	PE 38:6e	21.72	22.23	[M-H]	34
4HDDA-A3-X230414P00121R22879S14.raw	PE 38:6e	21.68	22.24	[M-H]	34
4HDDA-A4-X230414P00121R22879S16.raw	PE 38:6e	21.52	22.09	[M-H]	34
4HDDA-A5-X230414P00121R22879S18.raw	PE 38:6e	21.52	22.09	[M-H]	34
4HDDA-B1-X230414P00121R22878S20.raw	PE 38:6e	22.33	22.95	[M-H]	34
4HDDA-B2-X230414P00121R22878S22.raw	PE 38:6e	22.47	23.03	[M-H]	34
4HDDA-B3-X230414P00121R22878S24.raw	PE 38:6e	22.39	22.97	[M-H]	34
4HDDA-A1-X230414P00121R22879S10.raw	PE 38:5e	21.49	22.03	[M-H]	34
4HDDA-A2-X230414P00121R22879S12.raw	PE 38:5e	21.61	22.12	[M-H]	34
4HDDA-A3-X230414P00121R22879S14.raw	PE 38:5e	21.56	22.14	[M-H]	34
4HDDA-A4-X230414P00121R22879S16.raw	PE 38:5e	21.42	21.97	[M-H]	34
4HDDA-A5-X230414P00121R22879S18.raw	PE 38:5e	21.42	21.93	[M-H]	34
4HDDA-B1-X230414P00121R22878S20.raw	PE 38:5e	22.2	22.77	[M-H]	34
4HDDA-B2-X230414P00121R22878S22.raw	PE 38:5e	22.34	22.91	[M-H]	34
4HDDA-B3-X230414P00121R22878S24.raw	PE 38:5e	22.27	22.84	[M-H]	34
4HDDA-A1-X230414P00121R22879S10.raw	PE 38:4e	21.44	21.96	[M-H]	34
4HDDA-A2-X230414P00121R22879S12.raw	PE 38:4e	21.55	22.04	[M-H]	34
4HDDA-A3-X230414P00121R22879S14.raw	PE 38:4e	21.48	21.99	[M-H]	34
4HDDA-A4-X230414P00121R22879S16.raw	PE 38:4e	21.35	21.86	[M-H]	34
4HDDA-A5-X230414P00121R22879S18.raw	PE 38:4e	21.36	21.82	[M-H]	34
4HDDA-B1-X230414P00121R22878S20.raw	PE 38:4e	22.13	22.62	[M-H]	34
4HDDA-B2-X230414P00121R22878S22.raw	PE 38:4e	22.27	22.81	[M-H]	34
4HDDA-B3-X230414P00121R22878S24.raw	PE 38:4e	22.21	22.79	[M-H]	34
4HDDA-A1-X230414P00121R22879S10.raw	PE 40:9e	21.8	22.15	[M-H]	34
4HDDA-A2-X230414P00121R22879S12.raw	PE 40:9e	21.92	22.31	[M-H]	34
4HDDA-A3-X230414P00121R22879S14.raw	PE 40:9e	21.87	22.25	[M-H]	34
4HDDA-A4-X230414P00121R22879S16.raw	PE 40:9e	21.73	22.13	[M-H]	34
4HDDA-A5-X230414P00121R22879S18.raw	PE 40:9e	21.72	22.13	[M-H]	34
4HDDA-B1-X230414P00121R22878S20.raw	PE 40:9e	22.58	22.95	[M-H]	34
4HDDA-B2-X230414P00121R22878S22.raw	PE 40:9e	22.64	23	[M-H]	34
4HDDA-B3-X230414P00121R22878S24.raw	PE 40:9e	22.58	23.04	[M-H]	34
4HDDA-A1-X230414P00121R22879S10.raw	PE 40:8e	21.66	22.05	[M-H]	34
4HDDA-A2-X230414P00121R22879S12.raw	PE 40:8e	21.71	22.16	[M-H]	34
4HDDA-A3-X230414P00121R22879S14.raw	PE 40:8e	21.7	22.16	[M-H]	34
4HDDA-A4-X230414P00121R22879S16.raw	PE 40:8e	21.56	22.06	[M-H]	34
4HDDA-A5-X230414P00121R22879S18.raw	PE 40:8e	21.55	21.98	[M-H]	34
4HDDA-B1-X230414P00121R22878S20.raw	PE 40:8e	22.36	22.82	[M-H]	34
4HDDA-B2-X230414P00121R22878S22.raw	PE 40:8e	22.5	23.01	[M-H]	34
4HDDA-B3-X230414P00121R22878S24.raw	PE 40:8e	22.42	22.88	[M-H]	34
4HDDA-A1-X230414P00121R22879S10.raw	PE 40:7e	21.52	21.96	[M-H]	34
4HDDA-A2-X230414P00121R22879S12.raw	PE 40:7e	21.61	22.07	[M-H]	34
4HDDA-A3-X230414P00121R22879S14.raw	PE 40:7e	21.58	22.06	[M-H]	34
4HDDA-A4-X230414P00121R22879S16.raw	PE 40:7e	21.45	21.91	[M-H]	34
4HDDA-A5-X230414P00121R22879S18.raw	PE 40:7e	21.43	21.88	[M-H]	34
4HDDA-B1-X230414P00121R22878S20.raw	PE 40:7e	22.22	22.68	[M-H]	34
4HDDA-B2-X230414P00121R22878S22.raw	PE 40:7e	22.35	22.82	[M-H]	34
4HDDA-B3-X230414P00121R22878S24.raw	PE 40:7e	22.25	22.82	[M-H]	34
4HDDA-A1-X230414P00121R22879S10.raw	PE 39:0e	21.53	21.94	[M-H]	29
4HDDA-A2-X230414P00121R22879S12.raw	PE 39:0e	21.63	22.04	[M-H]	29
4HDDA-A3-X230414P00121R22879S14.raw	PE 39:0e	21.69	21.88	[M-H]	29
4HDDA-A4-X230414P00121R22879S16.raw	PE 39:0e	21.45	21.87	[M-H]	29
4HDDA-A5-X230414P00121R22879S18.raw	PE 39:0e	21.46	21.73	[M-H]	29
4HDDA-B1-X230414P00121R22878S20.raw	PE 39:0e	22.23	22.42	[M-H]	29
4HDDA-B2-X230414P00121R22878S22.raw	PE 39:0e	22.37	22.81	[M-H]	29
4HDDA-B3-X230414P00121R22878S24.raw	PE 39:0e	22.28	22.81	[M-H]	29
4HDDA-A1-X230414P00121R22879S10.raw	PE 40:6e	21.45	21.93	[M-H]	34
4HDDA-A2-X230414P00121R22879S12.raw	PE 40:6e	21.55	22	[M-H]	34
4HDDA-A3-X230414P00121R22879S14.raw	PE 40:6e	21.49	22.01	[M-H]	34
4HDDA-A4-X230414P00121R22879S16.raw	PE 40:6e	21.36	21.84	[M-H]	34
4HDDA-A5-X230414P00121R22879S18.raw	PE 40:6e	21.38	21.84	[M-H]	34
4HDDA-B1-X230414P00121R22878S20.raw	PE 40:6e	22.14	22.66	[M-H]	34
4HDDA-B2-X230414P00121R22878S22.raw	PE 40:6e	22.29	22.82	[M-H]	34
4HDDA-B3-X230414P00121R22878S24.raw	PE 40:6e	22.21	22.7	[M-H]	34
4HDDA-A1-X230414P00121R22879S10.raw	PE 40:5e	21.33	21.86	[M-H]	34
4HDDA-A2-X230414P00121R22879S12.raw	PE 40:5e	21.44	21.97	[M-H]	34
4HDDA-A3-X230414P00121R22879S14.raw	PE 40:5e	21.39	21.93	[M-H]	34
4HDDA-A4-X230414P00121R22879S16.raw	PE 40:5e	21.21	21.8	[M-H]	34
4HDDA-A5-X230414P00121R22879S18.raw	PE 40:5e	21.25	21.81	[M-H]	34
4HDDA-B1-X230414P00121R22878S20.raw	PE 40:5e	21.97	22.54	[M-H]	34
4HDDA-B2-X230414P00121R22878S22.raw	PE 40:5e	22.16	22.71	[M-H]	34
4HDDA-B3-X230414P00121R22878S24.raw	PE 40:5e	22.09	22.72	[M-H]	34
4HDDA-A1-X230414P00121R22879S10.raw	PE 40:4e	21.28	21.75	[M-H]	34
4HDDA-A2-X230414P00121R22879S12.raw	PE 40:4e	21.39	21.87	[M-H]	34
4HDDA-A3-X230414P00121R22879S14.raw	PE 40:4e	21.33	21.82	[M-H]	34
4HDDA-A4-X230414P00121R22879S16.raw	PE 40:4e	21.21	21.69	[M-H]	34
4HDDA-A5-X230414P00121R22879S18.raw	PE 40:4e	21.21	21.65	[M-H]	34
4HDDA-B1-X230414P00121R22878S20.raw	PE 40:4e	21.89	22.44	[M-H]	34
4HDDA-B2-X230414P00121R22878S22.raw	PE 40:4e	22.09	22.57	[M-H]	34
4HDDA-B3-X230414P00121R22878S24.raw	PE 40:4e	22.02	22.5	[M-H]	34
4HDDA-A1-X230414P00121R22879S10.raw	PE 42:8e	21.49	21.8	[M-H]	34
4HDDA-A2-X230414P00121R22879S12.raw	PE 42:8e	21.59	21.9	[M-H]	34
4HDDA-A3-X230414P00121R22879S14.raw	PE 42:8e	21.53	21.87	[M-H]	34
4HDDA-A4-X230414P00121R22879S16.raw	PE 42:8e	21.42	21.76	[M-H]	34
4HDDA-A5-X230414P00121R22879S18.raw	PE 42:8e	21.42	21.7	[M-H]	34
4HDDA-B1-X230414P00121R22878S20.raw	PE 42:8e	22.21	22.43	[M-H]	34
4HDDA-B2-X230414P00121R22878S22.raw	PE 42:8e	22.36	22.64	[M-H]	34
4HDDA-B3-X230414P00121R22878S24.raw	PE 42:8e	22.26	22.58	[M-H]	34
4HDDA-A1-X230414P00121R22879S10.raw	PE 42:7e	21.36	21.77	[M-H]	34
4HDDA-A2-X230414P00121R22879S12.raw	PE 42:7e	21.44	21.88	[M-H]	34
4HDDA-A3-X230414P00121R22879S14.raw	PE 42:7e	21.4	21.85	[M-H]	34
4HDDA-A4-X230414P00121R22879S16.raw	PE 42:7e	21.23	21.68	[M-H]	34
4HDDA-A5-X230414P00121R22879S18.raw	PE 42:7e	21.28	21.71	[M-H]	34
4HDDA-B1-X230414P00121R22878S20.raw	PE 42:7e	22.01	22.43	[M-H]	34
4HDDA-B2-X230414P00121R22878S22.raw	PE 42:7e	22.12	22.61	[M-H]	34
4HDDA-B3-X230414P00121R22878S24.raw	PE 42:7e	22.09	22.55	[M-H]	34
4HDDA-A1-X230414P00121R22879S10.raw	PE 42:6e	21.31	21.73	[M-H]	34
4HDDA-A2-X230414P00121R22879S12.raw	PE 42:6e	21.39	21.83	[M-H]	34
4HDDA-A3-X230414P00121R22879S14.raw	PE 42:6e	21.33	21.81	[M-H]	34
4HDDA-A4-X230414P00121R22879S16.raw	PE 42:6e	21.21	21.67	[M-H]	34
4HDDA-A5-X230414P00121R22879S18.raw	PE 42:6e	21.22	21.64	[M-H]	34
4HDDA-B1-X230414P00121R22878S20.raw	PE 42:6e	21.91	22.37	[M-H]	34
4HDDA-B2-X230414P00121R22878S22.raw	PE 42:6e	22.1	22.55	[M-H]	34
4HDDA-B3-X230414P00121R22878S24.raw	PE 42:6e	22.03	22.48	[M-H]	34
4HDDA-A1-X230414P00121R22879S10.raw	PE 42:5e	21.23	21.66	[M-H]	34
4HDDA-A2-X230414P00121R22879S12.raw	PE 42:5e	21.33	21.74	[M-H]	34
4HDDA-A3-X230414P00121R22879S14.raw	PE 42:5e	21.25	21.72	[M-H]	34
4HDDA-A4-X230414P00121R22879S16.raw	PE 42:5e	21.15	21.56	[M-H]	34
4HDDA-A5-X230414P00121R22879S18.raw	PE 42:5e	21.13	21.56	[M-H]	34
4HDDA-B1-X230414P00121R22878S20.raw	PE 42:5e	21.79	22.32	[M-H]	34
4HDDA-B2-X230414P00121R22878S22.raw	PE 42:5e	22.04	22.49	[M-H]	34
4HDDA-B3-X230414P00121R22878S24.raw	PE 42:5e	21.93	22.39	[M-H]	34
4HDDA-A1-X230414P00121R22879S10.raw	PE 42:4e	21.16	21.57	[M-H]	34
4HDDA-A2-X230414P00121R22879S12.raw	PE 42:4e	21.27	21.68	[M-H]	34
4HDDA-A3-X230414P00121R22879S14.raw	PE 42:4e	21.17	21.65	[M-H]	34
4HDDA-A4-X230414P00121R22879S16.raw	PE 42:4e	21.09	21.51	[M-H]	34
4HDDA-A5-X230414P00121R22879S18.raw	PE 42:4e	21.03	21.47	[M-H]	34
4HDDA-B1-X230414P00121R22878S20.raw	PE 42:4e	21.73	22.21	[M-H]	34
4HDDA-B2-X230414P00121R22878S22.raw	PE 42:4e	21.97	22.4	[M-H]	34
4HDDA-B3-X230414P00121R22878S24.raw	PE 42:4e	21.85	22.35	[M-H]	34
4HDDA-A1-X230414P00121R22879S10.raw	PE 42:3e	21.13	21.5	[M-H]	34
4HDDA-A2-X230414P00121R22879S12.raw	PE 42:3e	21.2	21.61	[M-H]	34
4HDDA-A3-X230414P00121R22879S14.raw	PE 42:3e	21.08	21.58	[M-H]	34
4HDDA-A4-X230414P00121R22879S16.raw	PE 42:3e	21.04	21.42	[M-H]	34
4HDDA-A5-X230414P00121R22879S18.raw	PE 42:3e	20.99	21.4	[M-H]	34
4HDDA-B1-X230414P00121R22878S20.raw	PE 42:3e	21.64	22.13	[M-H]	34
4HDDA-B2-X230414P00121R22878S22.raw	PE 42:3e	21.92	22.33	[M-H]	34
4HDDA-B3-X230414P00121R22878S24.raw	PE 42:3e	21.78	22.27	[M-H]	34
4HDDA-A1-X230414P00121R22879S10.raw	SM(d34:1)	28.17	28.78	[M+HCOO]	29
4HDDA-A2-X230414P00121R22879S12.raw	SM(d34:1)	28.49	28.99	[M+HCOO]	29
4HDDA-A3-X230414P00121R22879S14.raw	SM(d34:1)	28.71	29.27	[M+HCOO]	29
4HDDA-A4-X230414P00121R22879S16.raw	SM(d34:1)	28.19	28.8	[M+HCOO]	29
4HDDA-A5-X230414P00121R22879S18.raw	SM(d34:1)	28.16	28.66	[M+HCOO]	29
4HDDA-B1-X230414P00121R22878S20.raw	SM(d34:1)	28.71	29.25	[M+HCOO]	29
4HDDA-B2-X230414P00121R22878S22.raw	SM(d34:1)	28.7	29.22	[M+HCOO]	29
4HDDA-B3-X230414P00121R22878S24.raw	SM(d34:1)	28.74	29.43	[M+HCOO]	29
4HDDA-A1-X230414P00121R22879S10.raw	SM(d36:2)	28.11	28.68	[M+HCOO]	29
4HDDA-A2-X230414P00121R22879S12.raw	SM(d36:2)	28.38	28.82	[M+HCOO]	29
4HDDA-A3-X230414P00121R22879S14.raw	SM(d36:2)	28.62	29.17	[M+HCOO]	29
4HDDA-A4-X230414P00121R22879S16.raw	SM(d36:2)	28.09	28.66	[M+HCOO]	29
4HDDA-A5-X230414P00121R22879S18.raw	SM(d36:2)	28.09	28.55	[M+HCOO]	29
4HDDA-B1-X230414P00121R22878S20.raw	SM(d36:2)	28.64	29.04	[M+HCOO]	29
4HDDA-B2-X230414P00121R22878S22.raw	SM(d36:2)	28.63	29.06	[M+HCOO]	29
4HDDA-B3-X230414P00121R22878S24.raw	SM(d36:2)	28.58	29.19	[M+HCOO]	29
4HDDA-A1-X230414P00121R22879S10.raw	SM(d36:1)	27.99	28.62	[M+HCOO]	29
4HDDA-A2-X230414P00121R22879S12.raw	SM(d36:1)	28.32	28.79	[M+HCOO]	29
4HDDA-A3-X230414P00121R22879S14.raw	SM(d36:1)	28.57	29.1	[M+HCOO]	29
4HDDA-A4-X230414P00121R22879S16.raw	SM(d36:1)	28.01	28.63	[M+HCOO]	29
4HDDA-A5-X230414P00121R22879S18.raw	SM(d36:1)	28.02	28.51	[M+HCOO]	29
4HDDA-B1-X230414P00121R22878S20.raw	SM(d36:1)	28.55	29	[M+HCOO]	29
4HDDA-B2-X230414P00121R22878S22.raw	SM(d36:1)	28.49	29.06	[M+HCOO]	29
4HDDA-B3-X230414P00121R22878S24.raw	SM(d36:1)	28.51	29.14	[M+HCOO]	29
4HDDA-A1-X230414P00121R22879S10.raw	SM(d38:1)	27.91	28.33	[M+HCOO]	29
4HDDA-A2-X230414P00121R22879S12.raw	SM(d38:1)	28.22	28.61	[M+HCOO]	29
4HDDA-A3-X230414P00121R22879S14.raw	SM(d38:1)	28.49	28.87	[M+HCOO]	29
4HDDA-A4-X230414P00121R22879S16.raw	SM(d38:1)	27.81	28.42	[M+HCOO]	29
4HDDA-A5-X230414P00121R22879S18.raw	SM(d38:1)	27.95	28.29	[M+HCOO]	29
4HDDA-B1-X230414P00121R22878S20.raw	SM(d38:1)	28.45	28.78	[M+HCOO]	29
4HDDA-B2-X230414P00121R22878S22.raw	SM(d38:1)	28.38	28.73	[M+HCOO]	29
4HDDA-B3-X230414P00121R22878S24.raw	SM(d38:1)	28.36	28.84	[M+HCOO]	29
4HDDA-A1-X230414P00121R22879S10.raw	SM(d40:1)	27.69	28.26	[M+HCOO]	29
4HDDA-A2-X230414P00121R22879S12.raw	SM(d40:1)	28.03	28.49	[M+HCOO]	29
4HDDA-A3-X230414P00121R22879S14.raw	SM(d40:1)	28.34	28.84	[M+HCOO]	29
4HDDA-A4-X230414P00121R22879S16.raw	SM(d40:1)	27.73	28.31	[M+HCOO]	29
4HDDA-A5-X230414P00121R22879S18.raw	SM(d40:1)	27.76	28.21	[M+HCOO]	29
4HDDA-B1-X230414P00121R22878S20.raw	SM(d40:1)	28.27	28.71	[M+HCOO]	29
4HDDA-B2-X230414P00121R22878S22.raw	SM(d40:1)	28.16	28.69	[M+HCOO]	29
4HDDA-B3-X230414P00121R22878S24.raw	SM(d40:1)	28.19	28.77	[M+HCOO]	29
4HDDA-A1-X230414P00121R22879S10.raw	SM(d42:3)	27.72	28.36	[M+HCOO]	29
4HDDA-A2-X230414P00121R22879S12.raw	SM(d42:3)	28.04	28.53	[M+HCOO]	29
4HDDA-A3-X230414P00121R22879S14.raw	SM(d42:3)	28.34	28.84	[M+HCOO]	29
4HDDA-A4-X230414P00121R22879S16.raw	SM(d42:3)	27.73	28.44	[M+HCOO]	29
4HDDA-A5-X230414P00121R22879S18.raw	SM(d42:3)	27.76	28.26	[M+HCOO]	29
4HDDA-B1-X230414P00121R22878S20.raw	SM(d42:3)	28.27	28.75	[M+HCOO]	29
4HDDA-B2-X230414P00121R22878S22.raw	SM(d42:3)	28.16	28.78	[M+HCOO]	29
4HDDA-B3-X230414P00121R22878S24.raw	SM(d42:3)	28.42	28.83	[M+HCOO]	29
4HDDA-A1-X230414P00121R22879S10.raw	SM(d42:2)	27.64	28.29	[M+HCOO]	29
4HDDA-A2-X230414P00121R22879S12.raw	SM(d42:2)	27.96	28.51	[M+HCOO]	29
4HDDA-A3-X230414P00121R22879S14.raw	SM(d42:2)	28.27	28.78	[M+HCOO]	29
4HDDA-A4-X230414P00121R22879S16.raw	SM(d42:2)	27.68	28.3	[M+HCOO]	29
4HDDA-A5-X230414P00121R22879S18.raw	SM(d42:2)	27.7	28.17	[M+HCOO]	29
4HDDA-B1-X230414P00121R22878S20.raw	SM(d42:2)	28.19	28.73	[M+HCOO]	29
4HDDA-B2-X230414P00121R22878S22.raw	SM(d42:2)	28.06	28.68	[M+HCOO]	29
4HDDA-B3-X230414P00121R22878S24.raw	SM(d42:2)	28.07	28.77	[M+HCOO]	29
4HDDA-A1-X230414P00121R22879S10.raw	SM(d42:1)	27.57	28.22	[M+HCOO]	29
4HDDA-A2-X230414P00121R22879S12.raw	SM(d42:1)	27.88	28.44	[M+HCOO]	29
4HDDA-A3-X230414P00121R22879S14.raw	SM(d42:1)	28.21	28.74	[M+HCOO]	29
4HDDA-A4-X230414P00121R22879S16.raw	SM(d42:1)	27.63	28.28	[M+HCOO]	29
4HDDA-A5-X230414P00121R22879S18.raw	SM(d42:1)	27.64	28.17	[M+HCOO]	29
4HDDA-B1-X230414P00121R22878S20.raw	SM(d42:1)	28.14	28.64	[M+HCOO]	29
4HDDA-B2-X230414P00121R22878S22.raw	SM(d42:1)	28	28.61	[M+HCOO]	29
4HDDA-B3-X230414P00121R22878S24.raw	SM(d42:1)	28.02	28.72	[M+HCOO]	29
4HDDA-A1-X230414P00121R22879S10.raw	SM(d33:1)	28.27	28.9	[M+HCOO]	29
4HDDA-A2-X230414P00121R22879S12.raw	SM(d33:1)	28.61	29.06	[M+HCOO]	29
4HDDA-A3-X230414P00121R22879S14.raw	SM(d33:1)	28.79	29.33	[M+HCOO]	29
4HDDA-A4-X230414P00121R22879S16.raw	SM(d33:1)	28.31	28.82	[M+HCOO]	29
4HDDA-A5-X230414P00121R22879S18.raw	SM(d33:1)	28.29	28.77	[M+HCOO]	29
4HDDA-B1-X230414P00121R22878S20.raw	SM(d33:1)	28.87	29.31	[M+HCOO]	29
4HDDA-B2-X230414P00121R22878S22.raw	SM(d33:1)	28.83	29.3	[M+HCOO]	29
4HDDA-B3-X230414P00121R22878S24.raw	SM(d33:1)	28.89	29.61	[M+HCOO]	29
4HDDA-A1-X230414P00121R22879S10.raw	SM(d34:0)	27.65	28.11	[M+HCOO]	29
4HDDA-A2-X230414P00121R22879S12.raw	SM(d34:0)	27.96	28.38	[M+HCOO]	29
4HDDA-A3-X230414P00121R22879S14.raw	SM(d34:0)	28.27	28.7	[M+HCOO]	29
4HDDA-A4-X230414P00121R22879S16.raw	SM(d34:0)	27.68	28.18	[M+HCOO]	29
4HDDA-A5-X230414P00121R22879S18.raw	SM(d34:0)	27.7	28.06	[M+HCOO]	29
4HDDA-B1-X230414P00121R22878S20.raw	SM(d34:0)	28.22	28.57	[M+HCOO]	29
4HDDA-B2-X230414P00121R22878S22.raw	SM(d34:0)	28.1	28.49	[M+HCOO]	29
4HDDA-B3-X230414P00121R22878S24.raw	SM(d34:0)	28.08	28.56	[M+HCOO]	29
4HDDA-A1-X230414P00121R22879S10.raw	SM(d36:0)	27.51	27.88	[M+HCOO]	29
4HDDA-A2-X230414P00121R22879S12.raw	SM(d36:0)	27.8	28.13	[M+HCOO]	29
4HDDA-A3-X230414P00121R22879S14.raw	SM(d36:0)	28.16	28.49	[M+HCOO]	29
4HDDA-A4-X230414P00121R22879S16.raw	SM(d36:0)	27.57	27.96	[M+HCOO]	29
4HDDA-A5-X230414P00121R22879S18.raw	SM(d36:0)	27.54	27.87	[M+HCOO]	29
4HDDA-B1-X230414P00121R22878S20.raw	SM(d36:0)	28.13	28.34	[M+HCOO]	29
4HDDA-B2-X230414P00121R22878S22.raw	SM(d36:0)	27.99	28.24	[M+HCOO]	29
4HDDA-B3-X230414P00121R22878S24.raw	SM(d36:0)	27.97	28.26	[M+HCOO]	29
4HDDA-A1-X230414P00121R22879S10.raw	SM(d40:2)	27.78	28.32	[M+HCOO]	29
4HDDA-A2-X230414P00121R22879S12.raw	SM(d40:2)	28.13	28.56	[M+HCOO]	29
4HDDA-A3-X230414P00121R22879S14.raw	SM(d40:2)	28.41	28.86	[M+HCOO]	29
4HDDA-A4-X230414P00121R22879S16.raw	SM(d40:2)	27.81	28.38	[M+HCOO]	29
4HDDA-A5-X230414P00121R22879S18.raw	SM(d40:2)	27.8	28.22	[M+HCOO]	29
4HDDA-B1-X230414P00121R22878S20.raw	SM(d40:2)	28.34	28.75	[M+HCOO]	29
4HDDA-B2-X230414P00121R22878S22.raw	SM(d40:2)	28.27	28.78	[M+HCOO]	29
4HDDA-B3-X230414P00121R22878S24.raw	SM(d40:2)	28.26	28.8	[M+HCOO]	29
4HDDA-A1-X230414P00121R22879S10.raw	SM(d41:2)	27.69	28.28	[M+HCOO]	29
4HDDA-A2-X230414P00121R22879S12.raw	SM(d41:2)	28.07	28.44	[M+HCOO]	29
4HDDA-A3-X230414P00121R22879S14.raw	SM(d41:2)	28.28	28.87	[M+HCOO]	29
4HDDA-A4-X230414P00121R22879S16.raw	SM(d41:2)	27.73	28.24	[M+HCOO]	29
4HDDA-A5-X230414P00121R22879S18.raw	SM(d41:2)	27.76	28.09	[M+HCOO]	29
4HDDA-B1-X230414P00121R22878S20.raw	SM(d41:2)	28.27	28.64	[M+HCOO]	29
4HDDA-B2-X230414P00121R22878S22.raw	SM(d41:2)	28.18	28.63	[M+HCOO]	29
4HDDA-B3-X230414P00121R22878S24.raw	SM(d41:2)	28.19	28.65	[M+HCOO]	29
4HDDA-A1-X230414P00121R22879S10.raw	SM(d41:1)	27.61	28.22	[M+HCOO]	29
4HDDA-A2-X230414P00121R22879S12.raw	SM(d41:1)	27.96	28.48	[M+HCOO]	29
4HDDA-A3-X230414P00121R22879S14.raw	SM(d41:1)	28.2	28.76	[M+HCOO]	29
4HDDA-A4-X230414P00121R22879S16.raw	SM(d41:1)	27.67	28.24	[M+HCOO]	29
4HDDA-A5-X230414P00121R22879S18.raw	SM(d41:1)	27.69	28.18	[M+HCOO]	29
4HDDA-B1-X230414P00121R22878S20.raw	SM(d41:1)	28.18	28.62	[M+HCOO]	29
4HDDA-B2-X230414P00121R22878S22.raw	SM(d41:1)	27.99	28.61	[M+HCOO]	29
4HDDA-B3-X230414P00121R22878S24.raw	SM(d41:1)	28.01	28.66	[M+HCOO]	29
4HDDA-A1-X230414P00121R22879S10.raw	SM(d42:5)	27.83	28.56	[M+HCOO]	29
4HDDA-A2-X230414P00121R22879S12.raw	SM(d42:5)	28.13	28.71	[M+HCOO]	29
4HDDA-A3-X230414P00121R22879S14.raw	SM(d42:5)	28.41	28.96	[M+HCOO]	29
4HDDA-A4-X230414P00121R22879S16.raw	SM(d42:5)	27.81	28.58	[M+HCOO]	29
4HDDA-A5-X230414P00121R22879S18.raw	SM(d42:5)	27.87	28.43	[M+HCOO]	29
4HDDA-B1-X230414P00121R22878S20.raw	SM(d42:5)	28.33	29	[M+HCOO]	29
4HDDA-B2-X230414P00121R22878S22.raw	SM(d42:5)	28.27	29.01	[M+HCOO]	29
4HDDA-B3-X230414P00121R22878S24.raw	SM(d42:5)	28.26	29.08	[M+HCOO]	29

## Sheet: Molecule Peak Boundaries-8H
File Name	Molecule	Min Start Time	Max End Time	Precursor Adduct	Library Ion Mobility Value
8HDDA-A1-X230503P00121R22983S14.raw	PC(15:0-18:1)(d7)	27.36	27.8	[M+HCOO]	29
8HDDA-A2-X230503P00121R22983S16.raw	PC(15:0-18:1)(d7)	27.87	28.39	[M+HCOO]	29
8HDDA-A3-X230503P00121R22983S18.raw	PC(15:0-18:1)(d7)	27.38	27.87	[M+HCOO]	29
8HDDA-A4-X230503P00121R22983S20.raw	PC(15:0-18:1)(d7)	27.3	27.85	[M+HCOO]	29
8HDDA-A5-X230503P00121R22983S22.raw	PC(15:0-18:1)(d7)	27.57	28.08	[M+HCOO]	29
8HDDA-B1-X230503P00121R22983S08.raw	PC(15:0-18:1)(d7)	27.74	28.25	[M+HCOO]	29
8HDDA-B2-X230503P00121R22983S10.raw	PC(15:0-18:1)(d7)	27.43	27.98	[M+HCOO]	29
8HDDA-B3-X230503P00121R22983S12.raw	PC(15:0-18:1)(d7)	27.55	28.06	[M+HCOO]	29
8HDDA-A1-X230503P00121R22983S14.raw	PE(15:0-18:1)(d7)	23.71	24.25	[M-H]	34
8HDDA-A2-X230503P00121R22983S16.raw	PE(15:0-18:1)(d7)	23.98	24.4	[M-H]	34
8HDDA-A3-X230503P00121R22983S18.raw	PE(15:0-18:1)(d7)	23.71	24.19	[M-H]	34
8HDDA-A4-X230503P00121R22983S20.raw	PE(15:0-18:1)(d7)	23.25	23.7	[M-H]	34
8HDDA-A5-X230503P00121R22983S22.raw	PE(15:0-18:1)(d7)	23.77	24.35	[M-H]	34
8HDDA-B1-X230503P00121R22983S08.raw	PE(15:0-18:1)(d7)	23.65	24.11	[M-H]	34
8HDDA-B2-X230503P00121R22983S10.raw	PE(15:0-18:1)(d7)	23.6	24.13	[M-H]	34
8HDDA-B3-X230503P00121R22983S12.raw	PE(15:0-18:1)(d7)	23.62	23.99	[M-H]	34
8HDDA-A1-X230503P00121R22983S14.raw	PS(15:0-18:1)(d7)	30.32	30.86	[M-H]	34
8HDDA-A2-X230503P00121R22983S16.raw	PS(15:0-18:1)(d7)	30.52	31.02	[M-H]	34
8HDDA-A3-X230503P00121R22983S18.raw	PS(15:0-18:1)(d7)	29.73	30.37	[M-H]	34
8HDDA-A4-X230503P00121R22983S20.raw	PS(15:0-18:1)(d7)	30.17	30.72	[M-H]	34
8HDDA-A5-X230503P00121R22983S22.raw	PS(15:0-18:1)(d7)	30.36	30.92	[M-H]	34
8HDDA-B1-X230503P00121R22983S08.raw	PS(15:0-18:1)(d7)	30.04	30.6	[M-H]	34
8HDDA-B2-X230503P00121R22983S10.raw	PS(15:0-18:1)(d7)	30.02	30.5	[M-H]	34
8HDDA-B3-X230503P00121R22983S12.raw	PS(15:0-18:1)(d7)	29.94	30.47	[M-H]	34
8HDDA-A1-X230503P00121R22983S14.raw	PG(15:0-18:1)(d7)	24.45	24.98	[M-H]	34
8HDDA-A2-X230503P00121R22983S16.raw	PG(15:0-18:1)(d7)	24.8	25.36	[M-H]	34
8HDDA-A3-X230503P00121R22983S18.raw	PG(15:0-18:1)(d7)	24.44	25.02	[M-H]	34
8HDDA-A4-X230503P00121R22983S20.raw	PG(15:0-18:1)(d7)	24.35	25.06	[M-H]	34
8HDDA-A5-X230503P00121R22983S22.raw	PG(15:0-18:1)(d7)	24.55	25.07	[M-H]	34
8HDDA-B1-X230503P00121R22983S08.raw	PG(15:0-18:1)(d7)	24.55	25.13	[M-H]	34
8HDDA-B2-X230503P00121R22983S10.raw	PG(15:0-18:1)(d7)	24.46	25.04	[M-H]	34
8HDDA-B3-X230503P00121R22983S12.raw	PG(15:0-18:1)(d7)	24.25	24.82	[M-H]	34
8HDDA-A1-X230503P00121R22983S14.raw	PI(15:0-18:1)(d7)	31.53	32.11	[M-H]	34
8HDDA-A2-X230503P00121R22983S16.raw	PI(15:0-18:1)(d7)	32	32.44	[M-H]	34
8HDDA-A3-X230503P00121R22983S18.raw	PI(15:0-18:1)(d7)	31.39	31.92	[M-H]	34
8HDDA-A4-X230503P00121R22983S20.raw	PI(15:0-18:1)(d7)	31.7	32.37	[M-H]	34
8HDDA-A5-X230503P00121R22983S22.raw	PI(15:0-18:1)(d7)	31.7	32.13	[M-H]	34
8HDDA-B1-X230503P00121R22983S08.raw	PI(15:0-18:1)(d7)	31.66	32.22	[M-H]	34
8HDDA-B2-X230503P00121R22983S10.raw	PI(15:0-18:1)(d7)	31.37	31.87	[M-H]	34
8HDDA-B3-X230503P00121R22983S12.raw	PI(15:0-18:1)(d7)	31.22	31.78	[M-H]	34
8HDDA-A1-X230503P00121R22983S14.raw	PA(15:0-18:1)(d7)	22.09	26.06	[M-H]	39
8HDDA-A2-X230503P00121R22983S16.raw	PA(15:0-18:1)(d7)	22.46	27.71	[M-H]	39
8HDDA-A3-X230503P00121R22983S18.raw	PA(15:0-18:1)(d7)	22.05	27.22	[M-H]	39
8HDDA-A4-X230503P00121R22983S20.raw	PA(15:0-18:1)(d7)	21.87	27.22	[M-H]	39
8HDDA-A5-X230503P00121R22983S22.raw	PA(15:0-18:1)(d7)	22	27.54	[M-H]	39
8HDDA-B1-X230503P00121R22983S08.raw	PA(15:0-18:1)(d7)	22.11	27.04	[M-H]	39
8HDDA-B2-X230503P00121R22983S10.raw	PA(15:0-18:1)(d7)	21.96	27.02	[M-H]	39
8HDDA-B3-X230503P00121R22983S12.raw	PA(15:0-18:1)(d7)	22.06	27.31	[M-H]	39
8HDDA-A1-X230503P00121R22983S14.raw	LPC(18:1)(d7)	31.35	32.15	[M+HCOO]	34
8HDDA-A2-X230503P00121R22983S16.raw	LPC(18:1)(d7)	31.74	32.48	[M+HCOO]	34
8HDDA-A3-X230503P00121R22983S18.raw	LPC(18:1)(d7)	30.94	31.97	[M+HCOO]	34
8HDDA-A4-X230503P00121R22983S20.raw	LPC(18:1)(d7)	31.24	32.12	[M+HCOO]	34
8HDDA-A5-X230503P00121R22983S22.raw	LPC(18:1)(d7)	31.37	32.16	[M+HCOO]	34
8HDDA-B1-X230503P00121R22983S08.raw	LPC(18:1)(d7)	31.33	32.11	[M+HCOO]	34
8HDDA-B2-X230503P00121R22983S10.raw	LPC(18:1)(d7)	31.38	31.92	[M+HCOO]	34
8HDDA-B3-X230503P00121R22983S12.raw	LPC(18:1)(d7)	30.87	31.73	[M+HCOO]	34
8HDDA-A1-X230503P00121R22983S14.raw	LPE(18:1)(d7)	29.59	30.5	[M-H]	39
8HDDA-A2-X230503P00121R22983S16.raw	LPE(18:1)(d7)	29.89	30.71	[M-H]	39
8HDDA-A3-X230503P00121R22983S18.raw	LPE(18:1)(d7)	29.08	29.91	[M-H]	39
8HDDA-A4-X230503P00121R22983S20.raw	LPE(18:1)(d7)	29.33	30.26	[M-H]	39
8HDDA-A5-X230503P00121R22983S22.raw	LPE(18:1)(d7)	29.65	30.55	[M-H]	39
8HDDA-B1-X230503P00121R22983S08.raw	LPE(18:1)(d7)	29.48	30.21	[M-H]	39
8HDDA-B2-X230503P00121R22983S10.raw	LPE(18:1)(d7)	29.45	30.28	[M-H]	39
8HDDA-B3-X230503P00121R22983S12.raw	LPE(18:1)(d7)	29.34	30.09	[M-H]	39
8HDDA-A1-X230503P00121R22983S14.raw	SM(18:1)(d9)	28.58	29.07	[M+HCOO]	29
8HDDA-A2-X230503P00121R22983S16.raw	SM(18:1)(d9)	28.95	29.43	[M+HCOO]	29
8HDDA-A3-X230503P00121R22983S18.raw	SM(18:1)(d9)	28.39	28.82	[M+HCOO]	29
8HDDA-A4-X230503P00121R22983S20.raw	SM(18:1)(d9)	28.34	28.86	[M+HCOO]	29
8HDDA-A5-X230503P00121R22983S22.raw	SM(18:1)(d9)	28.7	29.17	[M+HCOO]	29
8HDDA-B1-X230503P00121R22983S08.raw	SM(18:1)(d9)	28.74	29.21	[M+HCOO]	29
8HDDA-B2-X230503P00121R22983S10.raw	SM(18:1)(d9)	28.58	29.11	[M+HCOO]	29
8HDDA-B3-X230503P00121R22983S12.raw	SM(18:1)(d9)	28.55	29.04	[M+HCOO]	29
8HDDA-A1-X230503P00121R22983S14.raw	LPC 15:0	32.12	32.64	[M+HCOO]	34
8HDDA-A2-X230503P00121R22983S16.raw	LPC 15:0	32.5	32.95	[M+HCOO]	34
8HDDA-A3-X230503P00121R22983S18.raw	LPC 15:0	31.88	32.35	[M+HCOO]	34
8HDDA-A4-X230503P00121R22983S20.raw	LPC 15:0	32.15	32.57	[M+HCOO]	34
8HDDA-A5-X230503P00121R22983S22.raw	LPC 15:0	32.21	32.67	[M+HCOO]	34
8HDDA-B1-X230503P00121R22983S08.raw	LPC 15:0	32.19	32.7	[M+HCOO]	34
8HDDA-B2-X230503P00121R22983S10.raw	LPC 15:0	31.92	32.38	[M+HCOO]	34
8HDDA-B3-X230503P00121R22983S12.raw	LPC 15:0	31.42	32.03	[M+HCOO]	34
8HDDA-A1-X230503P00121R22983S14.raw	LPC 16:0	31.47	32.39	[M+HCOO]	34
8HDDA-A2-X230503P00121R22983S16.raw	LPC 16:0	31.84	32.74	[M+HCOO]	34
8HDDA-A3-X230503P00121R22983S18.raw	LPC 16:0	31.22	32.17	[M+HCOO]	34
8HDDA-A4-X230503P00121R22983S20.raw	LPC 16:0	31.45	32.43	[M+HCOO]	34
8HDDA-A5-X230503P00121R22983S22.raw	LPC 16:0	31.58	32.53	[M+HCOO]	34
8HDDA-B1-X230503P00121R22983S08.raw	LPC 16:0	31.55	32.48	[M+HCOO]	34
8HDDA-B2-X230503P00121R22983S10.raw	LPC 16:0	31.19	32.2	[M+HCOO]	34
8HDDA-B3-X230503P00121R22983S12.raw	LPC 16:0	31.04	31.95	[M+HCOO]	34
8HDDA-A1-X230503P00121R22983S14.raw	LPC 16:1	31.99	32.63	[M+HCOO]	34
8HDDA-A2-X230503P00121R22983S16.raw	LPC 16:1	32.45	33.02	[M+HCOO]	34
8HDDA-A3-X230503P00121R22983S18.raw	LPC 16:1	31.53	32.3	[M+HCOO]	34
8HDDA-A4-X230503P00121R22983S20.raw	LPC 16:1	32.05	32.64	[M+HCOO]	34
8HDDA-A5-X230503P00121R22983S22.raw	LPC 16:1	32.12	32.8	[M+HCOO]	34
8HDDA-B1-X230503P00121R22983S08.raw	LPC 16:1	32.02	32.82	[M+HCOO]	34
8HDDA-B2-X230503P00121R22983S10.raw	LPC 16:1	31.87	32.44	[M+HCOO]	34
8HDDA-B3-X230503P00121R22983S12.raw	LPC 16:1	31.62	32.19	[M+HCOO]	34
8HDDA-A1-X230503P00121R22983S14.raw	LPC 17:0	31.53	32.02	[M+HCOO]	34
8HDDA-A2-X230503P00121R22983S16.raw	LPC 17:0	31.78	32.29	[M+HCOO]	34
8HDDA-A3-X230503P00121R22983S18.raw	LPC 17:0	31.05	31.74	[M+HCOO]	34
8HDDA-A4-X230503P00121R22983S20.raw	LPC 17:0	31.54	31.88	[M+HCOO]	34
8HDDA-A5-X230503P00121R22983S22.raw	LPC 17:0	31.64	31.99	[M+HCOO]	34
8HDDA-B1-X230503P00121R22983S08.raw	LPC 17:0	31.34	31.98	[M+HCOO]	34
8HDDA-B2-X230503P00121R22983S10.raw	LPC 17:0	31.18	31.7	[M+HCOO]	34
8HDDA-B3-X230503P00121R22983S12.raw	LPC 17:0	31.18	31.66	[M+HCOO]	34
8HDDA-A1-X230503P00121R22983S14.raw	LPC 18:0	31.14	31.97	[M+HCOO]	34
8HDDA-A2-X230503P00121R22983S16.raw	LPC 18:0	31.48	32.34	[M+HCOO]	34
8HDDA-A3-X230503P00121R22983S18.raw	LPC 18:0	30.72	31.8	[M+HCOO]	34
8HDDA-A4-X230503P00121R22983S20.raw	LPC 18:0	31.05	31.91	[M+HCOO]	34
8HDDA-A5-X230503P00121R22983S22.raw	LPC 18:0	31.24	32.09	[M+HCOO]	34
8HDDA-B1-X230503P00121R22983S08.raw	LPC 18:0	31.1	31.96	[M+HCOO]	34
8HDDA-B2-X230503P00121R22983S10.raw	LPC 18:0	30.93	31.72	[M+HCOO]	34
8HDDA-B3-X230503P00121R22983S12.raw	LPC 18:0	30.68	31.5	[M+HCOO]	34
8HDDA-A1-X230503P00121R22983S14.raw	LPC 18:1	31.31	32.37	[M+HCOO]	34
8HDDA-A2-X230503P00121R22983S16.raw	LPC 18:1	31.77	32.69	[M+HCOO]	34
8HDDA-A3-X230503P00121R22983S18.raw	LPC 18:1	30.98	32.11	[M+HCOO]	34
8HDDA-A4-X230503P00121R22983S20.raw	LPC 18:1	31.36	32.47	[M+HCOO]	34
8HDDA-A5-X230503P00121R22983S22.raw	LPC 18:1	31.44	32.42	[M+HCOO]	34
8HDDA-B1-X230503P00121R22983S08.raw	LPC 18:1	31.35	32.4	[M+HCOO]	34
8HDDA-B2-X230503P00121R22983S10.raw	LPC 18:1	31.09	32.16	[M+HCOO]	34
8HDDA-B3-X230503P00121R22983S12.raw	LPC 18:1	30.78	31.91	[M+HCOO]	34
8HDDA-A1-X230503P00121R22983S14.raw	LPC 18:2	31.54	32.48	[M+HCOO]	34
8HDDA-A2-X230503P00121R22983S16.raw	LPC 18:2	31.95	32.83	[M+HCOO]	34
8HDDA-A3-X230503P00121R22983S18.raw	LPC 18:2	31.22	32.19	[M+HCOO]	34
8HDDA-A4-X230503P00121R22983S20.raw	LPC 18:2	31.51	32.49	[M+HCOO]	34
8HDDA-A5-X230503P00121R22983S22.raw	LPC 18:2	31.51	32.54	[M+HCOO]	34
8HDDA-B1-X230503P00121R22983S08.raw	LPC 18:2	31.47	32.56	[M+HCOO]	34
8HDDA-B2-X230503P00121R22983S10.raw	LPC 18:2	31.31	32.29	[M+HCOO]	34
8HDDA-B3-X230503P00121R22983S12.raw	LPC 18:2	31.15	31.96	[M+HCOO]	34
8HDDA-A1-X230503P00121R22983S14.raw	LPC 18:3	31.93	32.61	[M+HCOO]	34
8HDDA-A2-X230503P00121R22983S16.raw	LPC 18:3	32.48	33.04	[M+HCOO]	34
8HDDA-A3-X230503P00121R22983S18.raw	LPC 18:3	31.82	32.36	[M+HCOO]	34
8HDDA-A4-X230503P00121R22983S20.raw	LPC 18:3	32.11	32.68	[M+HCOO]	34
8HDDA-A5-X230503P00121R22983S22.raw	LPC 18:3	32.23	32.82	[M+HCOO]	34
8HDDA-B1-X230503P00121R22983S08.raw	LPC 18:3	32.19	32.87	[M+HCOO]	34
8HDDA-B2-X230503P00121R22983S10.raw	LPC 18:3	31.87	32.49	[M+HCOO]	34
8HDDA-B3-X230503P00121R22983S12.raw	LPC 18:3	31.38	32.16	[M+HCOO]	34
8HDDA-A1-X230503P00121R22983S14.raw	LPC 19:0	31.05	31.61	[M+HCOO]	34
8HDDA-A2-X230503P00121R22983S16.raw	LPC 19:0	31.27	31.96	[M+HCOO]	34
8HDDA-A3-X230503P00121R22983S18.raw	LPC 19:0	30.64	31.37	[M+HCOO]	34
8HDDA-A4-X230503P00121R22983S20.raw	LPC 19:0	30.96	31.58	[M+HCOO]	34
8HDDA-A5-X230503P00121R22983S22.raw	LPC 19:0	31.11	31.69	[M+HCOO]	34
8HDDA-B1-X230503P00121R22983S08.raw	LPC 19:0	30.83	31.66	[M+HCOO]	34
8HDDA-B2-X230503P00121R22983S10.raw	LPC 19:0	30.49	31.42	[M+HCOO]	34
8HDDA-B3-X230503P00121R22983S12.raw	LPC 19:0	30.23	31.2	[M+HCOO]	34
8HDDA-A1-X230503P00121R22983S14.raw	LPC 20:1	31.11	31.62	[M+HCOO]	34
8HDDA-A2-X230503P00121R22983S16.raw	LPC 20:1	31.31	32.04	[M+HCOO]	34
8HDDA-A3-X230503P00121R22983S18.raw	LPC 20:1	30.63	31.39	[M+HCOO]	34
8HDDA-A4-X230503P00121R22983S20.raw	LPC 20:1	30.96	31.58	[M+HCOO]	34
8HDDA-A5-X230503P00121R22983S22.raw	LPC 20:1	31.14	31.76	[M+HCOO]	34
8HDDA-B1-X230503P00121R22983S08.raw	LPC 20:1	30.86	31.66	[M+HCOO]	34
8HDDA-B2-X230503P00121R22983S10.raw	LPC 20:1	30.8	31.45	[M+HCOO]	34
8HDDA-B3-X230503P00121R22983S12.raw	LPC 20:1	30.59	31.28	[M+HCOO]	34
8HDDA-A1-X230503P00121R22983S14.raw	LPC 20:2	31.45	31.91	[M+HCOO]	34
8HDDA-A2-X230503P00121R22983S16.raw	LPC 20:2	31.66	32.27	[M+HCOO]	34
8HDDA-A3-X230503P00121R22983S18.raw	LPC 20:2	31	31.71	[M+HCOO]	34
8HDDA-A4-X230503P00121R22983S20.raw	LPC 20:2	31.15	31.92	[M+HCOO]	34
8HDDA-A5-X230503P00121R22983S22.raw	LPC 20:2	31.31	31.99	[M+HCOO]	34
8HDDA-B1-X230503P00121R22983S08.raw	LPC 20:2	31.15	31.99	[M+HCOO]	34
8HDDA-B2-X230503P00121R22983S10.raw	LPC 20:2	30.98	31.7	[M+HCOO]	34
8HDDA-B3-X230503P00121R22983S12.raw	LPC 20:2	30.86	31.45	[M+HCOO]	34
8HDDA-A1-X230503P00121R22983S14.raw	LPC 20:4	31.42	32.34	[M+HCOO]	34
8HDDA-A2-X230503P00121R22983S16.raw	LPC 20:4	31.84	32.69	[M+HCOO]	34
8HDDA-A3-X230503P00121R22983S18.raw	LPC 20:4	31.16	32.12	[M+HCOO]	34
8HDDA-A4-X230503P00121R22983S20.raw	LPC 20:4	31.39	32.37	[M+HCOO]	34
8HDDA-A5-X230503P00121R22983S22.raw	LPC 20:4	31.52	32.44	[M+HCOO]	34
8HDDA-B1-X230503P00121R22983S08.raw	LPC 20:4	31.45	32.42	[M+HCOO]	34
8HDDA-B2-X230503P00121R22983S10.raw	LPC 20:4	31.23	32.16	[M+HCOO]	34
8HDDA-B3-X230503P00121R22983S12.raw	LPC 20:4	31.06	31.91	[M+HCOO]	34
8HDDA-A1-X230503P00121R22983S14.raw	LPC 20:5	32.03	32.51	[M+HCOO]	34
8HDDA-A2-X230503P00121R22983S16.raw	LPC 20:5	32.5	32.92	[M+HCOO]	34
8HDDA-A3-X230503P00121R22983S18.raw	LPC 20:5	31.92	32.29	[M+HCOO]	34
8HDDA-A4-X230503P00121R22983S20.raw	LPC 20:5	32.07	32.62	[M+HCOO]	34
8HDDA-A5-X230503P00121R22983S22.raw	LPC 20:5	32.18	32.62	[M+HCOO]	34
8HDDA-B1-X230503P00121R22983S08.raw	LPC 20:5	32.16	32.88	[M+HCOO]	34
8HDDA-B2-X230503P00121R22983S10.raw	LPC 20:5	31.87	32.39	[M+HCOO]	34
8HDDA-B3-X230503P00121R22983S12.raw	LPC 20:5	31.73	32.01	[M+HCOO]	34
8HDDA-A1-X230503P00121R22983S14.raw	LPC 22:0	30.88	31.27	[M+HCOO]	34
8HDDA-A2-X230503P00121R22983S16.raw	LPC 22:0	30.89	31.55	[M+HCOO]	34
8HDDA-A3-X230503P00121R22983S18.raw	LPC 22:0	30	30.92	[M+HCOO]	34
8HDDA-A4-X230503P00121R22983S20.raw	LPC 22:0	30.47	31.21	[M+HCOO]	34
8HDDA-A5-X230503P00121R22983S22.raw	LPC 22:0	30.76	31.38	[M+HCOO]	34
8HDDA-B1-X230503P00121R22983S08.raw	LPC 22:0	30.42	31.16	[M+HCOO]	34
8HDDA-B2-X230503P00121R22983S10.raw	LPC 22:0	30.31	31.05	[M+HCOO]	34
8HDDA-B3-X230503P00121R22983S12.raw	LPC 22:0	30.25	30.79	[M+HCOO]	34
8HDDA-A1-X230503P00121R22983S14.raw	LPC 22:5	31.34	32.24	[M+HCOO]	34
8HDDA-A2-X230503P00121R22983S16.raw	LPC 22:5	31.66	32.71	[M+HCOO]	34
8HDDA-A3-X230503P00121R22983S18.raw	LPC 22:5	30.89	32.11	[M+HCOO]	34
8HDDA-A4-X230503P00121R22983S20.raw	LPC 22:5	31.16	32.31	[M+HCOO]	34
8HDDA-A5-X230503P00121R22983S22.raw	LPC 22:5	31.32	32.39	[M+HCOO]	34
8HDDA-B1-X230503P00121R22983S08.raw	LPC 22:5	31.25	32.41	[M+HCOO]	34
8HDDA-B2-X230503P00121R22983S10.raw	LPC 22:5	31.04	32.18	[M+HCOO]	34
8HDDA-B3-X230503P00121R22983S12.raw	LPC 22:5	30.92	31.69	[M+HCOO]	34
8HDDA-A1-X230503P00121R22983S14.raw	LPC 22:6	31.48	32.35	[M+HCOO]	34
8HDDA-A2-X230503P00121R22983S16.raw	LPC 22:6	31.86	32.72	[M+HCOO]	34
8HDDA-A3-X230503P00121R22983S18.raw	LPC 22:6	31.19	32.12	[M+HCOO]	34
8HDDA-A4-X230503P00121R22983S20.raw	LPC 22:6	31.36	32.37	[M+HCOO]	34
8HDDA-A5-X230503P00121R22983S22.raw	LPC 22:6	31.46	32.46	[M+HCOO]	34
8HDDA-B1-X230503P00121R22983S08.raw	LPC 22:6	31.45	32.42	[M+HCOO]	34
8HDDA-B2-X230503P00121R22983S10.raw	LPC 22:6	31.2	32.19	[M+HCOO]	34
8HDDA-B3-X230503P00121R22983S12.raw	LPC 22:6	30.91	32.02	[M+HCOO]	34
8HDDA-A1-X230503P00121R22983S14.raw	LPC 24:0	30.54	31.08	[M+HCOO]	34
8HDDA-A2-X230503P00121R22983S16.raw	LPC 24:0	30.52	31.42	[M+HCOO]	34
8HDDA-A3-X230503P00121R22983S18.raw	LPC 24:0	29.83	30.73	[M+HCOO]	34
8HDDA-A4-X230503P00121R22983S20.raw	LPC 24:0	30.15	31.06	[M+HCOO]	34
8HDDA-A5-X230503P00121R22983S22.raw	LPC 24:0	30.43	31.22	[M+HCOO]	34
8HDDA-B1-X230503P00121R22983S08.raw	LPC 24:0	30.15	30.96	[M+HCOO]	34
8HDDA-B2-X230503P00121R22983S10.raw	LPC 24:0	30.17	30.9	[M+HCOO]	34
8HDDA-B3-X230503P00121R22983S12.raw	LPC 24:0	29.87	30.68	[M+HCOO]	34
8HDDA-A1-X230503P00121R22983S14.raw	LPC 24:1	30.88	31.13	[M+HCOO]	34
8HDDA-A2-X230503P00121R22983S16.raw	LPC 24:1	29.99	31.48	[M+HCOO]	34
8HDDA-A3-X230503P00121R22983S18.raw	LPC 24:1	30.21	30.86	[M+HCOO]	34
8HDDA-A4-X230503P00121R22983S20.raw	LPC 24:1	30.55	31.14	[M+HCOO]	34
8HDDA-A5-X230503P00121R22983S22.raw	LPC 24:1	30.59	31.3	[M+HCOO]	34
8HDDA-B1-X230503P00121R22983S08.raw	LPC 24:1	29.99	31.13	[M+HCOO]	34
8HDDA-B2-X230503P00121R22983S10.raw	LPC 24:1	30.4	31.05	[M+HCOO]	34
8HDDA-B3-X230503P00121R22983S12.raw	LPC 24:1	30.09	30.76	[M+HCOO]	34
8HDDA-A1-X230503P00121R22983S14.raw	LPE 16:0	29.49	30.69	[M-H]	39
8HDDA-A2-X230503P00121R22983S16.raw	LPE 16:0	30.16	30.99	[M-H]	39
8HDDA-A3-X230503P00121R22983S18.raw	LPE 16:0	29.18	30.11	[M-H]	39
8HDDA-A4-X230503P00121R22983S20.raw	LPE 16:0	29.51	30.43	[M-H]	39
8HDDA-A5-X230503P00121R22983S22.raw	LPE 16:0	29.82	30.76	[M-H]	39
8HDDA-B1-X230503P00121R22983S08.raw	LPE 16:0	29.53	30.39	[M-H]	39
8HDDA-B2-X230503P00121R22983S10.raw	LPE 16:0	29.6	30.48	[M-H]	39
8HDDA-B3-X230503P00121R22983S12.raw	LPE 16:0	29.5	30.27	[M-H]	39
8HDDA-A1-X230503P00121R22983S14.raw	LPE 16:1	30.48	30.81	[M-H]	39
8HDDA-A2-X230503P00121R22983S16.raw	LPE 16:1	30.68	31.05	[M-H]	39
8HDDA-A3-X230503P00121R22983S18.raw	LPE 16:1	29.87	30.35	[M-H]	39
8HDDA-A4-X230503P00121R22983S20.raw	LPE 16:1	30.2	30.63	[M-H]	39
8HDDA-A5-X230503P00121R22983S22.raw	LPE 16:1	30.52	30.9	[M-H]	39
8HDDA-B1-X230503P00121R22983S08.raw	LPE 16:1	30.15	30.63	[M-H]	39
8HDDA-B2-X230503P00121R22983S10.raw	LPE 16:1	30.23	30.66	[M-H]	39
8HDDA-B3-X230503P00121R22983S12.raw	LPE 16:1	30.05	30.34	[M-H]	39
8HDDA-A1-X230503P00121R22983S14.raw	LPE 17:0	30.09	30.28	[M-H]	39
8HDDA-A2-X230503P00121R22983S16.raw	LPE 17:0	30.25	30.49	[M-H]	39
8HDDA-A3-X230503P00121R22983S18.raw	LPE 17:0	29.4	29.77	[M-H]	39
8HDDA-A4-X230503P00121R22983S20.raw	LPE 17:0	29.76	30.09	[M-H]	39
8HDDA-A5-X230503P00121R22983S22.raw	LPE 17:0	30.08	30.33	[M-H]	39
8HDDA-B1-X230503P00121R22983S08.raw	LPE 17:0	29.72	30.04	[M-H]	39
8HDDA-B2-X230503P00121R22983S10.raw	LPE 17:0	29.81	30.09	[M-H]	39
8HDDA-B3-X230503P00121R22983S12.raw	LPE 17:0	29.68	29.87	[M-H]	39
8HDDA-A1-X230503P00121R22983S14.raw	LPE 18:0	29.45	30.34	[M-H]	39
8HDDA-A2-X230503P00121R22983S16.raw	LPE 18:0	29.74	30.56	[M-H]	39
8HDDA-A3-X230503P00121R22983S18.raw	LPE 18:0	29.03	29.74	[M-H]	39
8HDDA-A4-X230503P00121R22983S20.raw	LPE 18:0	29.13	30.13	[M-H]	39
8HDDA-A5-X230503P00121R22983S22.raw	LPE 18:0	29.41	30.36	[M-H]	39
8HDDA-B1-X230503P00121R22983S08.raw	LPE 18:0	29.29	30.08	[M-H]	39
8HDDA-B2-X230503P00121R22983S10.raw	LPE 18:0	29.31	30.14	[M-H]	39
8HDDA-B3-X230503P00121R22983S12.raw	LPE 18:0	29.18	29.9	[M-H]	39
8HDDA-A1-X230503P00121R22983S14.raw	LPE 18:1	29.64	30.65	[M-H]	39
8HDDA-A2-X230503P00121R22983S16.raw	LPE 18:1	29.95	30.84	[M-H]	39
8HDDA-A3-X230503P00121R22983S18.raw	LPE 18:1	29.1	30.14	[M-H]	39
8HDDA-A4-X230503P00121R22983S20.raw	LPE 18:1	29.25	30.43	[M-H]	39
8HDDA-A5-X230503P00121R22983S22.raw	LPE 18:1	29.59	30.67	[M-H]	39
8HDDA-B1-X230503P00121R22983S08.raw	LPE 18:1	29.4	30.37	[M-H]	39
8HDDA-B2-X230503P00121R22983S10.raw	LPE 18:1	29.45	30.47	[M-H]	39
8HDDA-B3-X230503P00121R22983S12.raw	LPE 18:1	29.28	30.22	[M-H]	39
8HDDA-A1-X230503P00121R22983S14.raw	LPE 18:2	29.93	30.85	[M-H]	39
8HDDA-A2-X230503P00121R22983S16.raw	LPE 18:2	30.19	30.94	[M-H]	39
8HDDA-A3-X230503P00121R22983S18.raw	LPE 18:2	29.31	30.27	[M-H]	39
8HDDA-A4-X230503P00121R22983S20.raw	LPE 18:2	29.54	30.5	[M-H]	39
8HDDA-A5-X230503P00121R22983S22.raw	LPE 18:2	29.92	30.81	[M-H]	39
8HDDA-B1-X230503P00121R22983S08.raw	LPE 18:2	29.64	30.46	[M-H]	39
8HDDA-B2-X230503P00121R22983S10.raw	LPE 18:2	29.65	30.52	[M-H]	39
8HDDA-B3-X230503P00121R22983S12.raw	LPE 18:2	29.56	30.32	[M-H]	39
8HDDA-A1-X230503P00121R22983S14.raw	LPE 18:3	30.59	30.81	[M-H]	39
8HDDA-A2-X230503P00121R22983S16.raw	LPE 18:3	30.68	31.1	[M-H]	39
8HDDA-A3-X230503P00121R22983S18.raw	LPE 18:3	29.92	30.35	[M-H]	39
8HDDA-A4-X230503P00121R22983S20.raw	LPE 18:3	30.2	30.64	[M-H]	39
8HDDA-A5-X230503P00121R22983S22.raw	LPE 18:3	30.55	30.9	[M-H]	39
8HDDA-B1-X230503P00121R22983S08.raw	LPE 18:3	30.15	30.64	[M-H]	39
8HDDA-B2-X230503P00121R22983S10.raw	LPE 18:3	30.19	30.74	[M-H]	39
8HDDA-B3-X230503P00121R22983S12.raw	LPE 18:3	30.05	30.43	[M-H]	39
8HDDA-A1-X230503P00121R22983S14.raw	LPE 20:1	31.44	31.94	[M-H]	39
8HDDA-A2-X230503P00121R22983S16.raw	LPE 20:1	31.83	32.33	[M-H]	39
8HDDA-A3-X230503P00121R22983S18.raw	LPE 20:1	31.11	31.72	[M-H]	39
8HDDA-A4-X230503P00121R22983S20.raw	LPE 20:1	31.24	31.9	[M-H]	39
8HDDA-A5-X230503P00121R22983S22.raw	LPE 20:1	31.29	31.96	[M-H]	39
8HDDA-B1-X230503P00121R22983S08.raw	LPE 20:1	31.33	31.99	[M-H]	39
8HDDA-B2-X230503P00121R22983S10.raw	LPE 20:1	31.11	31.71	[M-H]	39
8HDDA-B3-X230503P00121R22983S12.raw	LPE 20:1	30.9	31.52	[M-H]	39
8HDDA-A1-X230503P00121R22983S14.raw	LPE 20:4	29.66	30.62	[M-H]	39
8HDDA-A2-X230503P00121R22983S16.raw	LPE 20:4	30.07	30.77	[M-H]	39
8HDDA-A3-X230503P00121R22983S18.raw	LPE 20:4	29.17	30.04	[M-H]	39
8HDDA-A4-X230503P00121R22983S20.raw	LPE 20:4	29.46	30.36	[M-H]	39
8HDDA-A5-X230503P00121R22983S22.raw	LPE 20:4	29.7	30.67	[M-H]	39
8HDDA-B1-X230503P00121R22983S08.raw	LPE 20:4	29.51	30.33	[M-H]	39
8HDDA-B2-X230503P00121R22983S10.raw	LPE 20:4	29.55	30.39	[M-H]	39
8HDDA-B3-X230503P00121R22983S12.raw	LPE 20:4	29.39	30.2	[M-H]	39
8HDDA-A1-X230503P00121R22983S14.raw	LPE 20:5	30.45	30.7	[M-H]	39
8HDDA-A2-X230503P00121R22983S16.raw	LPE 20:5	30.65	30.98	[M-H]	39
8HDDA-A3-X230503P00121R22983S18.raw	LPE 20:5	29.8	30.23	[M-H]	39
8HDDA-A4-X230503P00121R22983S20.raw	LPE 20:5	30.14	30.52	[M-H]	39
8HDDA-A5-X230503P00121R22983S22.raw	LPE 20:5	30.46	30.82	[M-H]	39
8HDDA-B1-X230503P00121R22983S08.raw	LPE 20:5	30.09	30.57	[M-H]	39
8HDDA-B2-X230503P00121R22983S10.raw	LPE 20:5	30.15	30.53	[M-H]	39
8HDDA-B3-X230503P00121R22983S12.raw	LPE 20:5	30.03	30.3	[M-H]	39
8HDDA-A1-X230503P00121R22983S14.raw	LPE 22:6	23.05	30.68	[M-H]	39
8HDDA-A2-X230503P00121R22983S16.raw	LPE 22:6	30.01	30.82	[M-H]	39
8HDDA-A3-X230503P00121R22983S18.raw	LPE 22:6	29.14	30.08	[M-H]	39
8HDDA-A4-X230503P00121R22983S20.raw	LPE 22:6	29.47	30.39	[M-H]	39
8HDDA-A5-X230503P00121R22983S22.raw	LPE 22:6	29.73	30.7	[M-H]	39
8HDDA-B1-X230503P00121R22983S08.raw	LPE 22:6	29.53	30.33	[M-H]	39
8HDDA-B2-X230503P00121R22983S10.raw	LPE 22:6	29.56	30.42	[M-H]	39
8HDDA-B3-X230503P00121R22983S12.raw	LPE 22:6	29.41	30.21	[M-H]	39
8HDDA-A1-X230503P00121R22983S14.raw	PC 30:0	27.72	27.84	[M+HCOO]	29
8HDDA-A2-X230503P00121R22983S16.raw	PC 30:0	28.22	28.49	[M+HCOO]	29
8HDDA-A3-X230503P00121R22983S18.raw	PC 30:0	27.71	27.97	[M+HCOO]	29
8HDDA-A4-X230503P00121R22983S20.raw	PC 30:0	27.65	27.91	[M+HCOO]	29
8HDDA-A5-X230503P00121R22983S22.raw	PC 30:0	27.93	28.22	[M+HCOO]	29
8HDDA-B1-X230503P00121R22983S08.raw	PC 30:0	28.06	28.32	[M+HCOO]	29
8HDDA-B2-X230503P00121R22983S10.raw	PC 30:0	27.79	28.08	[M+HCOO]	29
8HDDA-B3-X230503P00121R22983S12.raw	PC 30:0	27.94	28.18	[M+HCOO]	29
8HDDA-A1-X230503P00121R22983S14.raw	PC 31:0	27.54	28.27	[M+HCOO]	29
8HDDA-A2-X230503P00121R22983S16.raw	PC 31:0	28.07	28.44	[M+HCOO]	29
8HDDA-A3-X230503P00121R22983S18.raw	PC 31:0	27.27	28	[M+HCOO]	29
8HDDA-A4-X230503P00121R22983S20.raw	PC 31:0	27.18	28.11	[M+HCOO]	29
8HDDA-A5-X230503P00121R22983S22.raw	PC 31:0	27.75	28.21	[M+HCOO]	29
8HDDA-B1-X230503P00121R22983S08.raw	PC 31:0	28.03	28.16	[M+HCOO]	29
8HDDA-B2-X230503P00121R22983S10.raw	PC 31:0	27.73	27.95	[M+HCOO]	29
8HDDA-B3-X230503P00121R22983S12.raw	PC 31:0	27.79	28.06	[M+HCOO]	29
8HDDA-A1-X230503P00121R22983S14.raw	PC 32:2	27.67	27.74	[M+HCOO]	29
8HDDA-A2-X230503P00121R22983S16.raw	PC 32:2	28.18	28.53	[M+HCOO]	29
8HDDA-A3-X230503P00121R22983S18.raw	PC 32:2	27.68	27.92	[M+HCOO]	29
8HDDA-A4-X230503P00121R22983S20.raw	PC 32:2	27.63	27.91	[M+HCOO]	29
8HDDA-A5-X230503P00121R22983S22.raw	PC 32:2	27.88	28.18	[M+HCOO]	29
8HDDA-B1-X230503P00121R22983S08.raw	PC 32:2	28.06	28.32	[M+HCOO]	29
8HDDA-B2-X230503P00121R22983S10.raw	PC 32:2	27.75	28.03	[M+HCOO]	29
8HDDA-B3-X230503P00121R22983S12.raw	PC 32:2	27.89	28.11	[M+HCOO]	29
8HDDA-A1-X230503P00121R22983S14.raw	PC 32:1	27.59	27.81	[M+HCOO]	29
8HDDA-A2-X230503P00121R22983S16.raw	PC 32:1	28.05	28.48	[M+HCOO]	29
8HDDA-A3-X230503P00121R22983S18.raw	PC 32:1	27.53	27.95	[M+HCOO]	29
8HDDA-A4-X230503P00121R22983S20.raw	PC 32:1	27.51	27.89	[M+HCOO]	29
8HDDA-A5-X230503P00121R22983S22.raw	PC 32:1	27.74	28.19	[M+HCOO]	29
8HDDA-B1-X230503P00121R22983S08.raw	PC 32:1	27.88	28.32	[M+HCOO]	29
8HDDA-B2-X230503P00121R22983S10.raw	PC 32:1	27.59	28.02	[M+HCOO]	29
8HDDA-B3-X230503P00121R22983S12.raw	PC 32:1	27.67	28.11	[M+HCOO]	29
8HDDA-A1-X230503P00121R22983S14.raw	PC 32:0	27.46	27.8	[M+HCOO]	29
8HDDA-A2-X230503P00121R22983S16.raw	PC 32:0	27.98	28.43	[M+HCOO]	29
8HDDA-A3-X230503P00121R22983S18.raw	PC 32:0	27.48	27.83	[M+HCOO]	29
8HDDA-A4-X230503P00121R22983S20.raw	PC 32:0	27.42	27.83	[M+HCOO]	29
8HDDA-A5-X230503P00121R22983S22.raw	PC 32:0	27.65	28.15	[M+HCOO]	29
8HDDA-B1-X230503P00121R22983S08.raw	PC 32:0	27.84	28.26	[M+HCOO]	29
8HDDA-B2-X230503P00121R22983S10.raw	PC 32:0	27.53	28	[M+HCOO]	29
8HDDA-B3-X230503P00121R22983S12.raw	PC 32:0	27.67	28.11	[M+HCOO]	29
8HDDA-A1-X230503P00121R22983S14.raw	PC 33:2	27.52	27.76	[M+HCOO]	29
8HDDA-A2-X230503P00121R22983S16.raw	PC 33:2	28.17	28.37	[M+HCOO]	29
8HDDA-A3-X230503P00121R22983S18.raw	PC 33:2	27.64	27.8	[M+HCOO]	29
8HDDA-A4-X230503P00121R22983S20.raw	PC 33:2	27.59	27.8	[M+HCOO]	29
8HDDA-A5-X230503P00121R22983S22.raw	PC 33:2	27.85	28.05	[M+HCOO]	29
8HDDA-B1-X230503P00121R22983S08.raw	PC 33:2	27.99	28.26	[M+HCOO]	29
8HDDA-B2-X230503P00121R22983S10.raw	PC 33:2	27.7	27.93	[M+HCOO]	29
8HDDA-B3-X230503P00121R22983S12.raw	PC 33:2	27.86	28	[M+HCOO]	29
8HDDA-A1-X230503P00121R22983S14.raw	PC 33:1	27.17	27.84	[M+HCOO]	29
8HDDA-A2-X230503P00121R22983S16.raw	PC 33:1	27.85	28.22	[M+HCOO]	29
8HDDA-A3-X230503P00121R22983S18.raw	PC 33:1	27.38	27.84	[M+HCOO]	29
8HDDA-A4-X230503P00121R22983S20.raw	PC 33:1	27.37	27.6	[M+HCOO]	29
8HDDA-A5-X230503P00121R22983S22.raw	PC 33:1	27.75	28.03	[M+HCOO]	29
8HDDA-B1-X230503P00121R22983S08.raw	PC 33:1	27.94	28.21	[M+HCOO]	29
8HDDA-B2-X230503P00121R22983S10.raw	PC 33:1	27.66	27.82	[M+HCOO]	29
8HDDA-B3-X230503P00121R22983S12.raw	PC 33:1	27.49	28.01	[M+HCOO]	29
8HDDA-A1-X230503P00121R22983S14.raw	PC 34:3	27.45	27.83	[M+HCOO]	29
8HDDA-A2-X230503P00121R22983S16.raw	PC 34:3	28.05	28.48	[M+HCOO]	29
8HDDA-A3-X230503P00121R22983S18.raw	PC 34:3	27.47	28	[M+HCOO]	29
8HDDA-A4-X230503P00121R22983S20.raw	PC 34:3	27.41	27.9	[M+HCOO]	29
8HDDA-A5-X230503P00121R22983S22.raw	PC 34:3	27.65	28.24	[M+HCOO]	29
8HDDA-B1-X230503P00121R22983S08.raw	PC 34:3	27.82	28.3	[M+HCOO]	29
8HDDA-B2-X230503P00121R22983S10.raw	PC 34:3	27.53	28.11	[M+HCOO]	29
8HDDA-B3-X230503P00121R22983S12.raw	PC 34:3	27.66	28.11	[M+HCOO]	29
8HDDA-A1-X230503P00121R22983S14.raw	PC 34:2	27.37	27.84	[M+HCOO]	29
8HDDA-A2-X230503P00121R22983S16.raw	PC 34:2	27.88	28.41	[M+HCOO]	29
8HDDA-A3-X230503P00121R22983S18.raw	PC 34:2	27.38	27.91	[M+HCOO]	29
8HDDA-A4-X230503P00121R22983S20.raw	PC 34:2	27.3	27.86	[M+HCOO]	29
8HDDA-A5-X230503P00121R22983S22.raw	PC 34:2	27.57	28.09	[M+HCOO]	29
8HDDA-B1-X230503P00121R22983S08.raw	PC 34:2	27.76	28.25	[M+HCOO]	29
8HDDA-B2-X230503P00121R22983S10.raw	PC 34:2	27.44	27.99	[M+HCOO]	29
8HDDA-B3-X230503P00121R22983S12.raw	PC 34:2	27.58	28.11	[M+HCOO]	29
8HDDA-A1-X230503P00121R22983S14.raw	PC 34:1	27.24	27.78	[M+HCOO]	29
8HDDA-A2-X230503P00121R22983S16.raw	PC 34:1	27.71	28.37	[M+HCOO]	29
8HDDA-A3-X230503P00121R22983S18.raw	PC 34:1	27.27	27.87	[M+HCOO]	29
8HDDA-A4-X230503P00121R22983S20.raw	PC 34:1	27.16	27.81	[M+HCOO]	29
8HDDA-A5-X230503P00121R22983S22.raw	PC 34:1	27.4	28.09	[M+HCOO]	29
8HDDA-B1-X230503P00121R22983S08.raw	PC 34:1	27.66	28.22	[M+HCOO]	29
8HDDA-B2-X230503P00121R22983S10.raw	PC 34:1	27.32	27.93	[M+HCOO]	29
8HDDA-B3-X230503P00121R22983S12.raw	PC 34:1	27.45	28.09	[M+HCOO]	29
8HDDA-A1-X230503P00121R22983S14.raw	PC 35:2	27.3	27.6	[M+HCOO]	29
8HDDA-A2-X230503P00121R22983S16.raw	PC 35:2	27.86	28.09	[M+HCOO]	29
8HDDA-A3-X230503P00121R22983S18.raw	PC 35:2	27.37	27.57	[M+HCOO]	29
8HDDA-A4-X230503P00121R22983S20.raw	PC 35:2	27.27	27.51	[M+HCOO]	29
8HDDA-A5-X230503P00121R22983S22.raw	PC 35:2	27.48	27.77	[M+HCOO]	29
8HDDA-B1-X230503P00121R22983S08.raw	PC 35:2	27.69	28.07	[M+HCOO]	29
8HDDA-B2-X230503P00121R22983S10.raw	PC 35:2	27.41	27.75	[M+HCOO]	29
8HDDA-B3-X230503P00121R22983S12.raw	PC 35:2	27.55	27.82	[M+HCOO]	29
8HDDA-A1-X230503P00121R22983S14.raw	PC 36:5	27.54	27.74	[M+HCOO]	29
8HDDA-A2-X230503P00121R22983S16.raw	PC 36:5	27.88	28.37	[M+HCOO]	29
8HDDA-A3-X230503P00121R22983S18.raw	PC 36:5	27.38	27.88	[M+HCOO]	29
8HDDA-A4-X230503P00121R22983S20.raw	PC 36:5	27.28	27.9	[M+HCOO]	29
8HDDA-A5-X230503P00121R22983S22.raw	PC 36:5	27.67	28.22	[M+HCOO]	29
8HDDA-B1-X230503P00121R22983S08.raw	PC 36:5	27.83	28.28	[M+HCOO]	29
8HDDA-B2-X230503P00121R22983S10.raw	PC 36:5	27.57	28.02	[M+HCOO]	29
8HDDA-B3-X230503P00121R22983S12.raw	PC 36:5	27.86	28.06	[M+HCOO]	29
8HDDA-A1-X230503P00121R22983S14.raw	PC 36:4	27.21	27.72	[M+HCOO]	29
8HDDA-A2-X230503P00121R22983S16.raw	PC 36:4	27.69	28.29	[M+HCOO]	29
8HDDA-A3-X230503P00121R22983S18.raw	PC 36:4	27.25	27.75	[M+HCOO]	29
8HDDA-A4-X230503P00121R22983S20.raw	PC 36:4	27.14	27.72	[M+HCOO]	29
8HDDA-A5-X230503P00121R22983S22.raw	PC 36:4	27.37	27.96	[M+HCOO]	29
8HDDA-B1-X230503P00121R22983S08.raw	PC 36:4	27.62	28.13	[M+HCOO]	29
8HDDA-B2-X230503P00121R22983S10.raw	PC 36:4	27.3	27.88	[M+HCOO]	29
8HDDA-B3-X230503P00121R22983S12.raw	PC 36:4	27.44	27.99	[M+HCOO]	29
8HDDA-A1-X230503P00121R22983S14.raw	PC 36:3	27.18	27.69	[M+HCOO]	29
8HDDA-A2-X230503P00121R22983S16.raw	PC 36:3	27.66	28.29	[M+HCOO]	29
8HDDA-A3-X230503P00121R22983S18.raw	PC 36:3	27.25	27.77	[M+HCOO]	29
8HDDA-A4-X230503P00121R22983S20.raw	PC 36:3	27.1	27.71	[M+HCOO]	29
8HDDA-A5-X230503P00121R22983S22.raw	PC 36:3	27.28	27.89	[M+HCOO]	29
8HDDA-B1-X230503P00121R22983S08.raw	PC 36:3	27.61	28.12	[M+HCOO]	29
8HDDA-B2-X230503P00121R22983S10.raw	PC 36:3	27.25	27.87	[M+HCOO]	29
8HDDA-B3-X230503P00121R22983S12.raw	PC 36:3	27.4	27.92	[M+HCOO]	29
8HDDA-A1-X230503P00121R22983S14.raw	PC 36:2	27.13	27.62	[M+HCOO]	29
8HDDA-A2-X230503P00121R22983S16.raw	PC 36:2	27.55	28.16	[M+HCOO]	29
8HDDA-A3-X230503P00121R22983S18.raw	PC 36:2	27.18	27.64	[M+HCOO]	29
8HDDA-A4-X230503P00121R22983S20.raw	PC 36:2	27.03	27.57	[M+HCOO]	29
8HDDA-A5-X230503P00121R22983S22.raw	PC 36:2	27.25	27.79	[M+HCOO]	29
8HDDA-B1-X230503P00121R22983S08.raw	PC 36:2	27.54	27.99	[M+HCOO]	29
8HDDA-B2-X230503P00121R22983S10.raw	PC 36:2	27.21	27.68	[M+HCOO]	29
8HDDA-B3-X230503P00121R22983S12.raw	PC 36:2	27.37	27.85	[M+HCOO]	29
8HDDA-A1-X230503P00121R22983S14.raw	PC 36:1	27	27.52	[M+HCOO]	29
8HDDA-A2-X230503P00121R22983S16.raw	PC 36:1	27.44	28.04	[M+HCOO]	29
8HDDA-A3-X230503P00121R22983S18.raw	PC 36:1	27.09	27.62	[M+HCOO]	29
8HDDA-A4-X230503P00121R22983S20.raw	PC 36:1	26.84	27.46	[M+HCOO]	29
8HDDA-A5-X230503P00121R22983S22.raw	PC 36:1	27.1	27.74	[M+HCOO]	29
8HDDA-B1-X230503P00121R22983S08.raw	PC 36:1	27.44	28.07	[M+HCOO]	29
8HDDA-B2-X230503P00121R22983S10.raw	PC 36:1	27.08	27.77	[M+HCOO]	29
8HDDA-B3-X230503P00121R22983S12.raw	PC 36:1	27.22	27.8	[M+HCOO]	29
8HDDA-A1-X230503P00121R22983S14.raw	PC 37:4	27.18	27.38	[M+HCOO]	29
8HDDA-A2-X230503P00121R22983S16.raw	PC 37:4	27.63	27.88	[M+HCOO]	29
8HDDA-A3-X230503P00121R22983S18.raw	PC 37:4	27.22	27.46	[M+HCOO]	29
8HDDA-A4-X230503P00121R22983S20.raw	PC 37:4	27.07	27.3	[M+HCOO]	29
8HDDA-A5-X230503P00121R22983S22.raw	PC 37:4	27.33	27.54	[M+HCOO]	29
8HDDA-B1-X230503P00121R22983S08.raw	PC 37:4	27.6	27.84	[M+HCOO]	29
8HDDA-B2-X230503P00121R22983S10.raw	PC 37:4	27.19	27.49	[M+HCOO]	29
8HDDA-B3-X230503P00121R22983S12.raw	PC 37:4	27.42	27.61	[M+HCOO]	29
8HDDA-A1-X230503P00121R22983S14.raw	PC 37:2	27.08	27.33	[M+HCOO]	29
8HDDA-A2-X230503P00121R22983S16.raw	PC 37:2	27.65	27.93	[M+HCOO]	29
8HDDA-A3-X230503P00121R22983S18.raw	PC 37:2	27.21	27.47	[M+HCOO]	29
8HDDA-A4-X230503P00121R22983S20.raw	PC 37:2	27.02	27.25	[M+HCOO]	29
8HDDA-A5-X230503P00121R22983S22.raw	PC 37:2	27.24	27.49	[M+HCOO]	29
8HDDA-B1-X230503P00121R22983S08.raw	PC 37:2	27.42	27.81	[M+HCOO]	29
8HDDA-B2-X230503P00121R22983S10.raw	PC 37:2	27.05	27.47	[M+HCOO]	29
8HDDA-B3-X230503P00121R22983S12.raw	PC 37:2	27.27	27.64	[M+HCOO]	29
8HDDA-A1-X230503P00121R22983S14.raw	PC 37:1	27.46	27.73	[M+HCOO]	29
8HDDA-A2-X230503P00121R22983S16.raw	PC 37:1	27.91	28.3	[M+HCOO]	29
8HDDA-A3-X230503P00121R22983S18.raw	PC 37:1	27.44	27.75	[M+HCOO]	29
8HDDA-A4-X230503P00121R22983S20.raw	PC 37:1	27.41	27.72	[M+HCOO]	29
8HDDA-A5-X230503P00121R22983S22.raw	PC 37:1	27.67	28.01	[M+HCOO]	29
8HDDA-B1-X230503P00121R22983S08.raw	PC 37:1	27.79	28.3	[M+HCOO]	29
8HDDA-B2-X230503P00121R22983S10.raw	PC 37:1	27.5	27.87	[M+HCOO]	29
8HDDA-B3-X230503P00121R22983S12.raw	PC 37:1	27.65	28.02	[M+HCOO]	29
8HDDA-A1-X230503P00121R22983S14.raw	PC 38:6	27.27	27.71	[M+HCOO]	29
8HDDA-A2-X230503P00121R22983S16.raw	PC 38:6	27.73	28.24	[M+HCOO]	29
8HDDA-A3-X230503P00121R22983S18.raw	PC 38:6	27.29	27.73	[M+HCOO]	29
8HDDA-A4-X230503P00121R22983S20.raw	PC 38:6	27.18	27.67	[M+HCOO]	29
8HDDA-A5-X230503P00121R22983S22.raw	PC 38:6	27.42	27.89	[M+HCOO]	29
8HDDA-B1-X230503P00121R22983S08.raw	PC 38:6	27.66	28.13	[M+HCOO]	29
8HDDA-B2-X230503P00121R22983S10.raw	PC 38:6	27.32	27.9	[M+HCOO]	29
8HDDA-B3-X230503P00121R22983S12.raw	PC 38:6	27.49	27.91	[M+HCOO]	29
8HDDA-A1-X230503P00121R22983S14.raw	PC 38:5	27.09	27.62	[M+HCOO]	29
8HDDA-A2-X230503P00121R22983S16.raw	PC 38:5	27.51	28.16	[M+HCOO]	29
8HDDA-A3-X230503P00121R22983S18.raw	PC 38:5	27.15	27.69	[M+HCOO]	29
8HDDA-A4-X230503P00121R22983S20.raw	PC 38:5	26.97	27.62	[M+HCOO]	29
8HDDA-A5-X230503P00121R22983S22.raw	PC 38:5	27.21	27.81	[M+HCOO]	29
8HDDA-B1-X230503P00121R22983S08.raw	PC 38:5	27.49	28.13	[M+HCOO]	29
8HDDA-B2-X230503P00121R22983S10.raw	PC 38:5	27.14	27.75	[M+HCOO]	29
8HDDA-B3-X230503P00121R22983S12.raw	PC 38:5	27.34	27.85	[M+HCOO]	29
8HDDA-A1-X230503P00121R22983S14.raw	PC 38:4	26.96	27.48	[M+HCOO]	29
8HDDA-A2-X230503P00121R22983S16.raw	PC 38:4	27.4	28	[M+HCOO]	29
8HDDA-A3-X230503P00121R22983S18.raw	PC 38:4	27.06	27.57	[M+HCOO]	29
8HDDA-A4-X230503P00121R22983S20.raw	PC 38:4	26.8	27.47	[M+HCOO]	29
8HDDA-A5-X230503P00121R22983S22.raw	PC 38:4	27.07	27.67	[M+HCOO]	29
8HDDA-B1-X230503P00121R22983S08.raw	PC 38:4	27.38	27.92	[M+HCOO]	29
8HDDA-B2-X230503P00121R22983S10.raw	PC 38:4	27.04	27.57	[M+HCOO]	29
8HDDA-B3-X230503P00121R22983S12.raw	PC 38:4	27.2	27.72	[M+HCOO]	29
8HDDA-A1-X230503P00121R22983S14.raw	PC 38:3	26.89	27.37	[M+HCOO]	29
8HDDA-A2-X230503P00121R22983S16.raw	PC 38:3	27.32	27.87	[M+HCOO]	29
8HDDA-A3-X230503P00121R22983S18.raw	PC 38:3	26.99	27.48	[M+HCOO]	29
8HDDA-A4-X230503P00121R22983S20.raw	PC 38:3	26.67	27.37	[M+HCOO]	29
8HDDA-A5-X230503P00121R22983S22.raw	PC 38:3	26.96	27.55	[M+HCOO]	29
8HDDA-B1-X230503P00121R22983S08.raw	PC 38:3	27.31	27.88	[M+HCOO]	29
8HDDA-B2-X230503P00121R22983S10.raw	PC 38:3	26.93	27.54	[M+HCOO]	29
8HDDA-B3-X230503P00121R22983S12.raw	PC 38:3	27.13	27.63	[M+HCOO]	29
8HDDA-A1-X230503P00121R22983S14.raw	PC 38:1	26.74	27.49	[M+HCOO]	29
8HDDA-A2-X230503P00121R22983S16.raw	PC 38:1	27.26	27.53	[M+HCOO]	29
8HDDA-A3-X230503P00121R22983S18.raw	PC 38:1	26.93	27.22	[M+HCOO]	29
8HDDA-A4-X230503P00121R22983S20.raw	PC 38:1	26.65	27	[M+HCOO]	29
8HDDA-A5-X230503P00121R22983S22.raw	PC 38:1	26.91	27.31	[M+HCOO]	29
8HDDA-B1-X230503P00121R22983S08.raw	PC 38:1	27.21	27.66	[M+HCOO]	29
8HDDA-B2-X230503P00121R22983S10.raw	PC 38:1	26.87	27.29	[M+HCOO]	29
8HDDA-B3-X230503P00121R22983S12.raw	PC 38:1	27.06	27.44	[M+HCOO]	29
8HDDA-A1-X230503P00121R22983S14.raw	PC 38:0	26.55	28.06	[M+HCOO]	29
8HDDA-A2-X230503P00121R22983S16.raw	PC 38:0	27.32	27.49	[M+HCOO]	29
8HDDA-A3-X230503P00121R22983S18.raw	PC 38:0	26.95	27.09	[M+HCOO]	29
8HDDA-A4-X230503P00121R22983S20.raw	PC 38:0	26.61	26.83	[M+HCOO]	29
8HDDA-A5-X230503P00121R22983S22.raw	PC 38:0	26.95	27.12	[M+HCOO]	29
8HDDA-B1-X230503P00121R22983S08.raw	PC 38:0	27.14	27.63	[M+HCOO]	29
8HDDA-B2-X230503P00121R22983S10.raw	PC 38:0	26.88	27.14	[M+HCOO]	29
8HDDA-B3-X230503P00121R22983S12.raw	PC 38:0	27.08	27.28	[M+HCOO]	29
8HDDA-A1-X230503P00121R22983S14.raw	PC 39:4	26.91	27.16	[M+HCOO]	29
8HDDA-A2-X230503P00121R22983S16.raw	PC 39:4	27.3	27.61	[M+HCOO]	29
8HDDA-A3-X230503P00121R22983S18.raw	PC 39:4	26.96	27.35	[M+HCOO]	29
8HDDA-A4-X230503P00121R22983S20.raw	PC 39:4	26.75	27.08	[M+HCOO]	29
8HDDA-A5-X230503P00121R22983S22.raw	PC 39:4	26.95	27.26	[M+HCOO]	29
8HDDA-B1-X230503P00121R22983S08.raw	PC 39:4	27.28	27.7	[M+HCOO]	29
8HDDA-B2-X230503P00121R22983S10.raw	PC 39:4	26.92	27.29	[M+HCOO]	29
8HDDA-B3-X230503P00121R22983S12.raw	PC 39:4	27.09	27.4	[M+HCOO]	29
8HDDA-A1-X230503P00121R22983S14.raw	PC 40:7	27.18	27.49	[M+HCOO]	29
8HDDA-A2-X230503P00121R22983S16.raw	PC 40:7	27.61	28.01	[M+HCOO]	29
8HDDA-A3-X230503P00121R22983S18.raw	PC 40:7	27.17	27.51	[M+HCOO]	29
8HDDA-A4-X230503P00121R22983S20.raw	PC 40:7	27.05	27.45	[M+HCOO]	29
8HDDA-A5-X230503P00121R22983S22.raw	PC 40:7	27.28	27.67	[M+HCOO]	29
8HDDA-B1-X230503P00121R22983S08.raw	PC 40:7	27.48	27.91	[M+HCOO]	29
8HDDA-B2-X230503P00121R22983S10.raw	PC 40:7	27.23	27.64	[M+HCOO]	29
8HDDA-B3-X230503P00121R22983S12.raw	PC 40:7	27.4	27.71	[M+HCOO]	29
8HDDA-A1-X230503P00121R22983S14.raw	PC 40:6	26.98	27.43	[M+HCOO]	29
8HDDA-A2-X230503P00121R22983S16.raw	PC 40:6	27.44	27.95	[M+HCOO]	29
8HDDA-A3-X230503P00121R22983S18.raw	PC 40:6	27.09	27.5	[M+HCOO]	29
8HDDA-A4-X230503P00121R22983S20.raw	PC 40:6	26.84	27.38	[M+HCOO]	29
8HDDA-A5-X230503P00121R22983S22.raw	PC 40:6	27.09	27.61	[M+HCOO]	29
8HDDA-B1-X230503P00121R22983S08.raw	PC 40:6	27.43	27.88	[M+HCOO]	29
8HDDA-B2-X230503P00121R22983S10.raw	PC 40:6	27.06	27.54	[M+HCOO]	29
8HDDA-B3-X230503P00121R22983S12.raw	PC 40:6	27.23	27.71	[M+HCOO]	29
8HDDA-A1-X230503P00121R22983S14.raw	PC 40:5	26.87	27.36	[M+HCOO]	29
8HDDA-A2-X230503P00121R22983S16.raw	PC 40:5	27.27	27.86	[M+HCOO]	29
8HDDA-A3-X230503P00121R22983S18.raw	PC 40:5	26.95	27.47	[M+HCOO]	29
8HDDA-A4-X230503P00121R22983S20.raw	PC 40:5	26.65	27.33	[M+HCOO]	29
8HDDA-A5-X230503P00121R22983S22.raw	PC 40:5	26.95	27.52	[M+HCOO]	29
8HDDA-B1-X230503P00121R22983S08.raw	PC 40:5	27.28	27.83	[M+HCOO]	29
8HDDA-B2-X230503P00121R22983S10.raw	PC 40:5	26.92	27.44	[M+HCOO]	29
8HDDA-B3-X230503P00121R22983S12.raw	PC 40:5	27.07	27.6	[M+HCOO]	29
8HDDA-A1-X230503P00121R22983S14.raw	PC 40:4	26.83	27.14	[M+HCOO]	29
8HDDA-A2-X230503P00121R22983S16.raw	PC 40:4	27.2	27.68	[M+HCOO]	29
8HDDA-A3-X230503P00121R22983S18.raw	PC 40:4	26.84	27.33	[M+HCOO]	29
8HDDA-A4-X230503P00121R22983S20.raw	PC 40:4	26.55	27.13	[M+HCOO]	29
8HDDA-A5-X230503P00121R22983S22.raw	PC 40:4	26.87	27.36	[M+HCOO]	29
8HDDA-B1-X230503P00121R22983S08.raw	PC 40:4	27.15	27.74	[M+HCOO]	29
8HDDA-B2-X230503P00121R22983S10.raw	PC 40:4	26.81	27.41	[M+HCOO]	29
8HDDA-B3-X230503P00121R22983S12.raw	PC 40:4	26.96	27.47	[M+HCOO]	29
8HDDA-A1-X230503P00121R22983S14.raw	PC 40:3	26.88	27.06	[M+HCOO]	29
8HDDA-A2-X230503P00121R22983S16.raw	PC 40:3	27.58	28.36	[M+HCOO]	29
8HDDA-A3-X230503P00121R22983S18.raw	PC 40:3	26.77	27.22	[M+HCOO]	29
8HDDA-A4-X230503P00121R22983S20.raw	PC 40:3	27.03	29.24	[M+HCOO]	29
8HDDA-A5-X230503P00121R22983S22.raw	PC 40:3	26.81	27.23	[M+HCOO]	29
8HDDA-B1-X230503P00121R22983S08.raw	PC 40:3	27.13	27.65	[M+HCOO]	29
8HDDA-B2-X230503P00121R22983S10.raw	PC 40:3	26.85	27.14	[M+HCOO]	29
8HDDA-B3-X230503P00121R22983S12.raw	PC 40:3	27.04	27.43	[M+HCOO]	29
8HDDA-A1-X230503P00121R22983S14.raw	PC 40:2	29.33	31.17	[M+HCOO]	29
8HDDA-A2-X230503P00121R22983S16.raw	PC 40:2	18.36	30.97	[M+HCOO]	29
8HDDA-A3-X230503P00121R22983S18.raw	PC 40:2	26.8	27.12	[M+HCOO]	29
8HDDA-A4-X230503P00121R22983S20.raw	PC 40:2	26.7	26.89	[M+HCOO]	29
8HDDA-A5-X230503P00121R22983S22.raw	PC 40:2	26.84	27.12	[M+HCOO]	29
8HDDA-B1-X230503P00121R22983S08.raw	PC 40:2	27.1	27.48	[M+HCOO]	29
8HDDA-B2-X230503P00121R22983S10.raw	PC 40:2	26.78	26.98	[M+HCOO]	29
8HDDA-B3-X230503P00121R22983S12.raw	PC 40:2	26.98	27.28	[M+HCOO]	29
8HDDA-A1-X230503P00121R22983S14.raw	PC 41:6	26.65	28.16	[M+HCOO]	29
8HDDA-A2-X230503P00121R22983S16.raw	PC 41:6	27.36	27.58	[M+HCOO]	29
8HDDA-A3-X230503P00121R22983S18.raw	PC 41:6	27.08	27.17	[M+HCOO]	29
8HDDA-A4-X230503P00121R22983S20.raw	PC 41:6	26.96	27.03	[M+HCOO]	29
8HDDA-A5-X230503P00121R22983S22.raw	PC 41:6	27.17	27.23	[M+HCOO]	29
8HDDA-B1-X230503P00121R22983S08.raw	PC 41:6	27.31	27.66	[M+HCOO]	29
8HDDA-B2-X230503P00121R22983S10.raw	PC 41:6	26.99	27.24	[M+HCOO]	29
8HDDA-B3-X230503P00121R22983S12.raw	PC 41:6	27.18	27.37	[M+HCOO]	29
8HDDA-A1-X230503P00121R22983S14.raw	PC 42:7	26.99	27.12	[M+HCOO]	29
8HDDA-A2-X230503P00121R22983S16.raw	PC 42:7	27.32	27.61	[M+HCOO]	29
8HDDA-A3-X230503P00121R22983S18.raw	PC 42:7	27.04	27.25	[M+HCOO]	29
8HDDA-A4-X230503P00121R22983S20.raw	PC 42:7	26.7	27.03	[M+HCOO]	29
8HDDA-A5-X230503P00121R22983S22.raw	PC 42:7	27.03	27.28	[M+HCOO]	29
8HDDA-B1-X230503P00121R22983S08.raw	PC 42:7	27.37	27.66	[M+HCOO]	29
8HDDA-B2-X230503P00121R22983S10.raw	PC 42:7	26.95	27.32	[M+HCOO]	29
8HDDA-B3-X230503P00121R22983S12.raw	PC 42:7	27.17	27.47	[M+HCOO]	29
8HDDA-A1-X230503P00121R22983S14.raw	PC 42:6	26.9	27	[M+HCOO]	29
8HDDA-A2-X230503P00121R22983S16.raw	PC 42:6	27.23	27.53	[M+HCOO]	29
8HDDA-A3-X230503P00121R22983S18.raw	PC 42:6	26.83	27.17	[M+HCOO]	29
8HDDA-A4-X230503P00121R22983S20.raw	PC 42:6	26.56	26.96	[M+HCOO]	29
8HDDA-A5-X230503P00121R22983S22.raw	PC 42:6	26.86	27.23	[M+HCOO]	29
8HDDA-B1-X230503P00121R22983S08.raw	PC 42:6	27.1	27.54	[M+HCOO]	29
8HDDA-B2-X230503P00121R22983S10.raw	PC 42:6	26.88	27.2	[M+HCOO]	29
8HDDA-B3-X230503P00121R22983S12.raw	PC 42:6	27.06	27.31	[M+HCOO]	29
8HDDA-A1-X230503P00121R22983S14.raw	PC 42:5	26.86	26.95	[M+HCOO]	29
8HDDA-A2-X230503P00121R22983S16.raw	PC 42:5	27.11	27.49	[M+HCOO]	29
8HDDA-A3-X230503P00121R22983S18.raw	PC 42:5	26.74	27.17	[M+HCOO]	29
8HDDA-A4-X230503P00121R22983S20.raw	PC 42:5	26.46	26.89	[M+HCOO]	29
8HDDA-A5-X230503P00121R22983S22.raw	PC 42:5	26.81	27.17	[M+HCOO]	29
8HDDA-B1-X230503P00121R22983S08.raw	PC 42:5	27.06	27.54	[M+HCOO]	29
8HDDA-B2-X230503P00121R22983S10.raw	PC 42:5	26.78	27.14	[M+HCOO]	29
8HDDA-B3-X230503P00121R22983S12.raw	PC 42:5	26.9	27.28	[M+HCOO]	29
8HDDA-A1-X230503P00121R22983S14.raw	PC 42:4	26.58	26.62	[M+HCOO]	29
8HDDA-A2-X230503P00121R22983S16.raw	PC 42:4	27.04	27.49	[M+HCOO]	29
8HDDA-A3-X230503P00121R22983S18.raw	PC 42:4	26.63	27.18	[M+HCOO]	29
8HDDA-A4-X230503P00121R22983S20.raw	PC 42:4	26.28	26.83	[M+HCOO]	29
8HDDA-A5-X230503P00121R22983S22.raw	PC 42:4	26.7	27.12	[M+HCOO]	29
8HDDA-B1-X230503P00121R22983S08.raw	PC 42:4	26.93	27.6	[M+HCOO]	29
8HDDA-B2-X230503P00121R22983S10.raw	PC 42:4	26.65	27.14	[M+HCOO]	29
8HDDA-B3-X230503P00121R22983S12.raw	PC 42:4	26.68	27.22	[M+HCOO]	29
8HDDA-A1-X230503P00121R22983S14.raw	PC 42:2	27.22	28.25	[M+HCOO]	29
8HDDA-A2-X230503P00121R22983S16.raw	PC 42:2	27.01	27.25	[M+HCOO]	29
8HDDA-A3-X230503P00121R22983S18.raw	PC 42:2	26.59	26.87	[M+HCOO]	29
8HDDA-A4-X230503P00121R22983S20.raw	PC 42:2	26.29	26.59	[M+HCOO]	29
8HDDA-A5-X230503P00121R22983S22.raw	PC 42:2	26.66	27	[M+HCOO]	29
8HDDA-B1-X230503P00121R22983S08.raw	PC 42:2	26.93	27.19	[M+HCOO]	29
8HDDA-B2-X230503P00121R22983S10.raw	PC 42:2	26.57	26.85	[M+HCOO]	29
8HDDA-B3-X230503P00121R22983S12.raw	PC 42:2	26.74	26.96	[M+HCOO]	29
8HDDA-A1-X230503P00121R22983S14.raw	PC 44:4	26.45	27.3	[M+HCOO]	29
8HDDA-A2-X230503P00121R22983S16.raw	PC 44:4	26.82	27.05	[M+HCOO]	29
8HDDA-A3-X230503P00121R22983S18.raw	PC 44:4	26.46	26.59	[M+HCOO]	29
8HDDA-A4-X230503P00121R22983S20.raw	PC 44:4	26.07	26.29	[M+HCOO]	29
8HDDA-A5-X230503P00121R22983S22.raw	PC 44:4	26.5	26.64	[M+HCOO]	29
8HDDA-B1-X230503P00121R22983S08.raw	PC 44:4	26.69	26.89	[M+HCOO]	29
8HDDA-B2-X230503P00121R22983S10.raw	PC 44:4	26.4	26.54	[M+HCOO]	29
8HDDA-B3-X230503P00121R22983S12.raw	PC 44:4	26.54	26.68	[M+HCOO]	29
8HDDA-A1-X230503P00121R22983S14.raw	PE 32:1	24.4	24.49	[M-H]	34
8HDDA-A2-X230503P00121R22983S16.raw	PE 32:1	24.25	24.79	[M-H]	34
8HDDA-A3-X230503P00121R22983S18.raw	PE 32:1	23.98	24.34	[M-H]	34
8HDDA-A4-X230503P00121R22983S20.raw	PE 32:1	23.5	23.87	[M-H]	34
8HDDA-A5-X230503P00121R22983S22.raw	PE 32:1	24.09	24.48	[M-H]	34
8HDDA-B1-X230503P00121R22983S08.raw	PE 32:1	23.91	24.45	[M-H]	34
8HDDA-B2-X230503P00121R22983S10.raw	PE 32:1	23.97	24.46	[M-H]	34
8HDDA-B3-X230503P00121R22983S12.raw	PE 32:1	23.79	24.07	[M-H]	34
8HDDA-A1-X230503P00121R22983S14.raw	PE 34:3	23.92	24.13	[M-H]	34
8HDDA-A2-X230503P00121R22983S16.raw	PE 34:3	24.38	24.47	[M-H]	34
8HDDA-A3-X230503P00121R22983S18.raw	PE 34:3	24.05	24.19	[M-H]	34
8HDDA-A4-X230503P00121R22983S20.raw	PE 34:3	23.78	24.78	[M-H]	34
8HDDA-A5-X230503P00121R22983S22.raw	PE 34:3	24.13	24.31	[M-H]	34
8HDDA-B1-X230503P00121R22983S08.raw	PE 34:3	23.98	24.29	[M-H]	34
8HDDA-B2-X230503P00121R22983S10.raw	PE 34:3	23.93	24.21	[M-H]	34
8HDDA-B3-X230503P00121R22983S12.raw	PE 34:3	23.88	24.04	[M-H]	34
8HDDA-A1-X230503P00121R22983S14.raw	PE 34:2	23.76	24.27	[M-H]	34
8HDDA-A2-X230503P00121R22983S16.raw	PE 34:2	24.05	24.5	[M-H]	34
8HDDA-A3-X230503P00121R22983S18.raw	PE 34:2	23.76	24.29	[M-H]	34
8HDDA-A4-X230503P00121R22983S20.raw	PE 34:2	23.31	23.76	[M-H]	34
8HDDA-A5-X230503P00121R22983S22.raw	PE 34:2	23.86	24.34	[M-H]	34
8HDDA-B1-X230503P00121R22983S08.raw	PE 34:2	23.67	24.17	[M-H]	34
8HDDA-B2-X230503P00121R22983S10.raw	PE 34:2	23.63	24.25	[M-H]	34
8HDDA-B3-X230503P00121R22983S12.raw	PE 34:2	23.66	24.05	[M-H]	34
8HDDA-A1-X230503P00121R22983S14.raw	PE 34:1	23.6	24.19	[M-H]	34
8HDDA-A2-X230503P00121R22983S16.raw	PE 34:1	23.91	24.38	[M-H]	34
8HDDA-A3-X230503P00121R22983S18.raw	PE 34:1	23.62	24.3	[M-H]	34
8HDDA-A4-X230503P00121R22983S20.raw	PE 34:1	23.16	23.87	[M-H]	34
8HDDA-A5-X230503P00121R22983S22.raw	PE 34:1	23.59	24.35	[M-H]	34
8HDDA-B1-X230503P00121R22983S08.raw	PE 34:1	23.5	24.15	[M-H]	34
8HDDA-B2-X230503P00121R22983S10.raw	PE 34:1	23.47	24.28	[M-H]	34
8HDDA-B3-X230503P00121R22983S12.raw	PE 34:1	23.51	24.03	[M-H]	34
8HDDA-A1-X230503P00121R22983S14.raw	PE 35:2	23.76	23.99	[M-H]	34
8HDDA-A2-X230503P00121R22983S16.raw	PE 35:2	23.97	24.47	[M-H]	34
8HDDA-A3-X230503P00121R22983S18.raw	PE 35:2	23.69	24.11	[M-H]	34
8HDDA-A4-X230503P00121R22983S20.raw	PE 35:2	23.22	23.72	[M-H]	34
8HDDA-A5-X230503P00121R22983S22.raw	PE 35:2	23.69	24.42	[M-H]	34
8HDDA-B1-X230503P00121R22983S08.raw	PE 35:2	23.57	24.18	[M-H]	34
8HDDA-B2-X230503P00121R22983S10.raw	PE 35:2	23.46	24.1	[M-H]	34
8HDDA-B3-X230503P00121R22983S12.raw	PE 35:2	23.57	24.01	[M-H]	34
8HDDA-A1-X230503P00121R22983S14.raw	PE 36:5	22.17	24.4	[M-H]	34
8HDDA-A2-X230503P00121R22983S16.raw	PE 36:5	23.97	24.46	[M-H]	34
8HDDA-A3-X230503P00121R22983S18.raw	PE 36:5	23.76	24.19	[M-H]	34
8HDDA-A4-X230503P00121R22983S20.raw	PE 36:5	23.35	23.69	[M-H]	34
8HDDA-A5-X230503P00121R22983S22.raw	PE 36:5	23.82	24.16	[M-H]	34
8HDDA-B1-X230503P00121R22983S08.raw	PE 36:5	23.73	24.24	[M-H]	34
8HDDA-B2-X230503P00121R22983S10.raw	PE 36:5	23.72	23.95	[M-H]	34
8HDDA-B3-X230503P00121R22983S12.raw	PE 36:5	23.78	24.4	[M-H]	34
8HDDA-A1-X230503P00121R22983S14.raw	PE 36:4	23.56	23.98	[M-H]	34
8HDDA-A2-X230503P00121R22983S16.raw	PE 36:4	23.85	24.37	[M-H]	34
8HDDA-A3-X230503P00121R22983S18.raw	PE 36:4	23.57	24.07	[M-H]	34
8HDDA-A4-X230503P00121R22983S20.raw	PE 36:4	23.09	23.58	[M-H]	34
8HDDA-A5-X230503P00121R22983S22.raw	PE 36:4	23.54	24.24	[M-H]	34
8HDDA-B1-X230503P00121R22983S08.raw	PE 36:4	23.47	24.03	[M-H]	34
8HDDA-B2-X230503P00121R22983S10.raw	PE 36:4	23.4	24.08	[M-H]	34
8HDDA-B3-X230503P00121R22983S12.raw	PE 36:4	23.51	23.99	[M-H]	34
8HDDA-A1-X230503P00121R22983S14.raw	PE 36:2	23.42	24.07	[M-H]	34
8HDDA-A2-X230503P00121R22983S16.raw	PE 36:2	23.76	24.3	[M-H]	34
8HDDA-A3-X230503P00121R22983S18.raw	PE 36:2	23.47	24.01	[M-H]	34
8HDDA-A4-X230503P00121R22983S20.raw	PE 36:2	22.99	23.47	[M-H]	34
8HDDA-A5-X230503P00121R22983S22.raw	PE 36:2	23.35	24.05	[M-H]	34
8HDDA-B1-X230503P00121R22983S08.raw	PE 36:2	23.39	23.91	[M-H]	34
8HDDA-B2-X230503P00121R22983S10.raw	PE 36:2	23.31	23.85	[M-H]	34
8HDDA-B3-X230503P00121R22983S12.raw	PE 36:2	23.39	23.92	[M-H]	34
8HDDA-A1-X230503P00121R22983S14.raw	PE 36:1	23.24	23.88	[M-H]	34
8HDDA-A2-X230503P00121R22983S16.raw	PE 36:1	23.62	24.15	[M-H]	34
8HDDA-A3-X230503P00121R22983S18.raw	PE 36:1	23.36	23.89	[M-H]	34
8HDDA-A4-X230503P00121R22983S20.raw	PE 36:1	22.8	23.39	[M-H]	34
8HDDA-A5-X230503P00121R22983S22.raw	PE 36:1	23.27	23.95	[M-H]	34
8HDDA-B1-X230503P00121R22983S08.raw	PE 36:1	23.28	23.84	[M-H]	34
8HDDA-B2-X230503P00121R22983S10.raw	PE 36:1	23.1	23.82	[M-H]	34
8HDDA-B3-X230503P00121R22983S12.raw	PE 36:1	22.94	24.12	[M-H]	34
8HDDA-A1-X230503P00121R22983S14.raw	PE 37:4	23.48	23.63	[M-H]	34
8HDDA-A2-X230503P00121R22983S16.raw	PE 37:4	23.81	24.05	[M-H]	34
8HDDA-A3-X230503P00121R22983S18.raw	PE 37:4	23.51	23.82	[M-H]	34
8HDDA-A4-X230503P00121R22983S20.raw	PE 37:4	23.03	23.25	[M-H]	34
8HDDA-A5-X230503P00121R22983S22.raw	PE 37:4	23.43	23.75	[M-H]	34
8HDDA-B1-X230503P00121R22983S08.raw	PE 37:4	23.38	23.69	[M-H]	34
8HDDA-B2-X230503P00121R22983S10.raw	PE 37:4	23.32	23.62	[M-H]	34
8HDDA-B3-X230503P00121R22983S12.raw	PE 37:4	23.44	23.69	[M-H]	34
8HDDA-A1-X230503P00121R22983S14.raw	PE 38:7	23.11	25.08	[M-H]	34
8HDDA-A2-X230503P00121R22983S16.raw	PE 38:7	24.16	24.41	[M-H]	34
8HDDA-A3-X230503P00121R22983S18.raw	PE 38:7	23.9	24.19	[M-H]	34
8HDDA-A4-X230503P00121R22983S20.raw	PE 38:7	23.42	23.59	[M-H]	34
8HDDA-A5-X230503P00121R22983S22.raw	PE 38:7	24.01	24.35	[M-H]	34
8HDDA-B1-X230503P00121R22983S08.raw	PE 38:7	24.03	24.26	[M-H]	34
8HDDA-B2-X230503P00121R22983S10.raw	PE 38:7	22.72	24.54	[M-H]	34
8HDDA-B3-X230503P00121R22983S12.raw	PE 38:7	23.43	24.18	[M-H]	34
8HDDA-A1-X230503P00121R22983S14.raw	PE 38:6	23.59	24.02	[M-H]	34
8HDDA-A2-X230503P00121R22983S16.raw	PE 38:6	23.88	24.35	[M-H]	34
8HDDA-A3-X230503P00121R22983S18.raw	PE 38:6	23.61	24.05	[M-H]	34
8HDDA-A4-X230503P00121R22983S20.raw	PE 38:6	23.13	23.55	[M-H]	34
8HDDA-A5-X230503P00121R22983S22.raw	PE 38:6	23.58	24.2	[M-H]	34
8HDDA-B1-X230503P00121R22983S08.raw	PE 38:6	23.51	23.98	[M-H]	34
8HDDA-B2-X230503P00121R22983S10.raw	PE 38:6	23.45	23.91	[M-H]	34
8HDDA-B3-X230503P00121R22983S12.raw	PE 38:6	23.55	23.98	[M-H]	34
8HDDA-A1-X230503P00121R22983S14.raw	PE 38:5	23.39	23.66	[M-H]	34
8HDDA-A2-X230503P00121R22983S16.raw	PE 38:5	23.69	24.27	[M-H]	34
8HDDA-A3-X230503P00121R22983S18.raw	PE 38:5	23.4	24.08	[M-H]	34
8HDDA-A4-X230503P00121R22983S20.raw	PE 38:5	22.89	23.52	[M-H]	34
8HDDA-A5-X230503P00121R22983S22.raw	PE 38:5	23.32	24.07	[M-H]	34
8HDDA-B1-X230503P00121R22983S08.raw	PE 38:5	23.33	23.94	[M-H]	34
8HDDA-B2-X230503P00121R22983S10.raw	PE 38:5	23.23	23.87	[M-H]	34
8HDDA-B3-X230503P00121R22983S12.raw	PE 38:5	23.33	23.84	[M-H]	34
8HDDA-A1-X230503P00121R22983S14.raw	PE 38:4	23.24	23.76	[M-H]	34
8HDDA-A2-X230503P00121R22983S16.raw	PE 38:4	23.61	24.08	[M-H]	34
8HDDA-A3-X230503P00121R22983S18.raw	PE 38:4	23.31	23.81	[M-H]	34
8HDDA-A4-X230503P00121R22983S20.raw	PE 38:4	22.79	23.31	[M-H]	34
8HDDA-A5-X230503P00121R22983S22.raw	PE 38:4	23.19	23.74	[M-H]	34
8HDDA-B1-X230503P00121R22983S08.raw	PE 38:4	23.22	23.74	[M-H]	34
8HDDA-B2-X230503P00121R22983S10.raw	PE 38:4	23.11	23.61	[M-H]	34
8HDDA-B3-X230503P00121R22983S12.raw	PE 38:4	23.17	23.75	[M-H]	34
8HDDA-A1-X230503P00121R22983S14.raw	PE 39:6	24.05	24.27	[M-H]	34
8HDDA-A2-X230503P00121R22983S16.raw	PE 39:6	23.87	24.08	[M-H]	34
8HDDA-A3-X230503P00121R22983S18.raw	PE 39:6	23.54	23.78	[M-H]	34
8HDDA-A4-X230503P00121R22983S20.raw	PE 39:6	23.35	23.5	[M-H]	34
8HDDA-A5-X230503P00121R22983S22.raw	PE 39:6	23.9	24.18	[M-H]	34
8HDDA-B1-X230503P00121R22983S08.raw	PE 39:6	23.48	23.78	[M-H]	34
8HDDA-B2-X230503P00121R22983S10.raw	PE 39:6	23.7	23.9	[M-H]	34
8HDDA-B3-X230503P00121R22983S12.raw	PE 39:6	23.52	23.68	[M-H]	34
8HDDA-A1-X230503P00121R22983S14.raw	PE 39:4	23.23	23.38	[M-H]	34
8HDDA-A2-X230503P00121R22983S16.raw	PE 39:4	23.58	23.81	[M-H]	34
8HDDA-A3-X230503P00121R22983S18.raw	PE 39:4	23.23	23.53	[M-H]	34
8HDDA-A4-X230503P00121R22983S20.raw	PE 39:4	22.75	23.01	[M-H]	34
8HDDA-A5-X230503P00121R22983S22.raw	PE 39:4	23.14	23.4	[M-H]	34
8HDDA-B1-X230503P00121R22983S08.raw	PE 39:4	23.2	23.5	[M-H]	34
8HDDA-B2-X230503P00121R22983S10.raw	PE 39:4	22.98	23.33	[M-H]	34
8HDDA-B3-X230503P00121R22983S12.raw	PE 39:4	23.1	23.39	[M-H]	34
8HDDA-A1-X230503P00121R22983S14.raw	PE 40:8	23.06	24.14	[M-H]	29
8HDDA-A2-X230503P00121R22983S16.raw	PE 40:8	23.86	24.07	[M-H]	29
8HDDA-A3-X230503P00121R22983S18.raw	PE 40:8	23.57	23.75	[M-H]	29
8HDDA-A4-X230503P00121R22983S20.raw	PE 40:8	23.04	23.31	[M-H]	29
8HDDA-A5-X230503P00121R22983S22.raw	PE 40:8	23.47	23.76	[M-H]	29
8HDDA-B1-X230503P00121R22983S08.raw	PE 40:8	23.43	23.8	[M-H]	29
8HDDA-B2-X230503P00121R22983S10.raw	PE 40:8	23.39	23.64	[M-H]	29
8HDDA-B3-X230503P00121R22983S12.raw	PE 40:8	23.58	23.63	[M-H]	29
8HDDA-A1-X230503P00121R22983S14.raw	PE 40:7	23.42	23.77	[M-H]	34
8HDDA-A2-X230503P00121R22983S16.raw	PE 40:7	23.72	24.12	[M-H]	34
8HDDA-A3-X230503P00121R22983S18.raw	PE 40:7	23.47	23.89	[M-H]	34
8HDDA-A4-X230503P00121R22983S20.raw	PE 40:7	23.01	23.41	[M-H]	34
8HDDA-A5-X230503P00121R22983S22.raw	PE 40:7	23.37	23.91	[M-H]	34
8HDDA-B1-X230503P00121R22983S08.raw	PE 40:7	23.38	23.87	[M-H]	34
8HDDA-B2-X230503P00121R22983S10.raw	PE 40:7	23.3	23.82	[M-H]	34
8HDDA-B3-X230503P00121R22983S12.raw	PE 40:7	23.43	23.79	[M-H]	34
8HDDA-A1-X230503P00121R22983S14.raw	PE 40:6	23.31	23.69	[M-H]	34
8HDDA-A2-X230503P00121R22983S16.raw	PE 40:6	23.64	24.08	[M-H]	34
8HDDA-A3-X230503P00121R22983S18.raw	PE 40:6	23.34	23.81	[M-H]	34
8HDDA-A4-X230503P00121R22983S20.raw	PE 40:6	22.82	23.35	[M-H]	34
8HDDA-A5-X230503P00121R22983S22.raw	PE 40:6	23.2	23.82	[M-H]	34
8HDDA-B1-X230503P00121R22983S08.raw	PE 40:6	23.28	23.73	[M-H]	34
8HDDA-B2-X230503P00121R22983S10.raw	PE 40:6	23.14	23.73	[M-H]	34
8HDDA-B3-X230503P00121R22983S12.raw	PE 40:6	23.22	23.71	[M-H]	34
8HDDA-A1-X230503P00121R22983S14.raw	PE 40:5	23.08	23.66	[M-H]	34
8HDDA-A2-X230503P00121R22983S16.raw	PE 40:5	23.54	24.01	[M-H]	34
8HDDA-A3-X230503P00121R22983S18.raw	PE 40:5	23.23	23.73	[M-H]	34
8HDDA-A4-X230503P00121R22983S20.raw	PE 40:5	22.71	23.22	[M-H]	34
8HDDA-A5-X230503P00121R22983S22.raw	PE 40:5	23.07	23.69	[M-H]	34
8HDDA-B1-X230503P00121R22983S08.raw	PE 40:5	23.14	23.69	[M-H]	34
8HDDA-B2-X230503P00121R22983S10.raw	PE 40:5	22.83	23.57	[M-H]	34
8HDDA-B3-X230503P00121R22983S12.raw	PE 40:5	23.17	23.63	[M-H]	34
8HDDA-A1-X230503P00121R22983S14.raw	PS 36:4	28.96	30.4	[M-H]	34
8HDDA-A2-X230503P00121R22983S16.raw	PS 36:4	30.55	30.89	[M-H]	34
8HDDA-A3-X230503P00121R22983S18.raw	PS 36:4	29.83	30.01	[M-H]	34
8HDDA-A4-X230503P00121R22983S20.raw	PS 36:4	30.03	30.43	[M-H]	34
8HDDA-A5-X230503P00121R22983S22.raw	PS 36:4	30.36	30.64	[M-H]	34
8HDDA-B1-X230503P00121R22983S08.raw	PS 36:4	30.07	30.24	[M-H]	34
8HDDA-B2-X230503P00121R22983S10.raw	PS 36:4	30.63	30.72	[M-H]	34
8HDDA-B3-X230503P00121R22983S12.raw	PS 36:4	30.03	30.07	[M-H]	34
8HDDA-A1-X230503P00121R22983S14.raw	PS 36:2	30.34	30.4	[M-H]	34
8HDDA-A2-X230503P00121R22983S16.raw	PS 36:2	30.36	30.55	[M-H]	34
8HDDA-A3-X230503P00121R22983S18.raw	PS 36:2	29.68	29.79	[M-H]	34
8HDDA-A4-X230503P00121R22983S20.raw	PS 36:2	30.04	30.35	[M-H]	34
8HDDA-A5-X230503P00121R22983S22.raw	PS 36:2	30.36	30.45	[M-H]	34
8HDDA-B1-X230503P00121R22983S08.raw	PS 36:2	29.93	30.24	[M-H]	34
8HDDA-B2-X230503P00121R22983S10.raw	PS 36:2	29.95	30.06	[M-H]	34
8HDDA-B3-X230503P00121R22983S12.raw	PS 36:2	29.97	30.05	[M-H]	34
8HDDA-A1-X230503P00121R22983S14.raw	PS 36:1	30.01	30.41	[M-H]	34
8HDDA-A2-X230503P00121R22983S16.raw	PS 36:1	30.23	30.59	[M-H]	34
8HDDA-A3-X230503P00121R22983S18.raw	PS 36:1	29.45	29.79	[M-H]	34
8HDDA-A4-X230503P00121R22983S20.raw	PS 36:1	29.85	30.35	[M-H]	34
8HDDA-A5-X230503P00121R22983S22.raw	PS 36:1	30.02	30.43	[M-H]	34
8HDDA-B1-X230503P00121R22983S08.raw	PS 36:1	29.77	30.18	[M-H]	34
8HDDA-B2-X230503P00121R22983S10.raw	PS 36:1	29.79	30.13	[M-H]	34
8HDDA-B3-X230503P00121R22983S12.raw	PS 36:1	29.7	30.05	[M-H]	34
8HDDA-A1-X230503P00121R22983S14.raw	PS 38:6	29.4	32.02	[M-H]	34
8HDDA-A2-X230503P00121R22983S16.raw	PS 38:6	30.61	30.71	[M-H]	34
8HDDA-A3-X230503P00121R22983S18.raw	PS 38:6	29.4	30.8	[M-H]	34
8HDDA-A4-X230503P00121R22983S20.raw	PS 38:6	29.4	30.8	[M-H]	34
8HDDA-A5-X230503P00121R22983S22.raw	PS 38:6	29.4	30.8	[M-H]	34
8HDDA-B1-X230503P00121R22983S08.raw	PS 38:6	29.4	30.8	[M-H]	34
8HDDA-B2-X230503P00121R22983S10.raw	PS 38:6	30.4	30.62	[M-H]	34
8HDDA-B3-X230503P00121R22983S12.raw	PS 38:6	29.4	30.39	[M-H]	34
8HDDA-A1-X230503P00121R22983S14.raw	PS 38:5	29.4	30.8	[M-H]	34
8HDDA-A2-X230503P00121R22983S16.raw	PS 38:5	29.4	30.8	[M-H]	34
8HDDA-A3-X230503P00121R22983S18.raw	PS 38:5	29.4	30.8	[M-H]	34
8HDDA-A4-X230503P00121R22983S20.raw	PS 38:5	29.4	30.8	[M-H]	34
8HDDA-A5-X230503P00121R22983S22.raw	PS 38:5	29.4	30.8	[M-H]	34
8HDDA-B1-X230503P00121R22983S08.raw	PS 38:5	29.4	30.8	[M-H]	34
8HDDA-B2-X230503P00121R22983S10.raw	PS 38:5	29.4	30.8	[M-H]	34
8HDDA-B3-X230503P00121R22983S12.raw	PS 38:5	29.4	30.8	[M-H]	34
8HDDA-A1-X230503P00121R22983S14.raw	PS 38:4	29.4	30.8	[M-H]	34
8HDDA-A2-X230503P00121R22983S16.raw	PS 38:4	29.97	30.8	[M-H]	34
8HDDA-A3-X230503P00121R22983S18.raw	PS 38:4	29.4	29.93	[M-H]	34
8HDDA-A4-X230503P00121R22983S20.raw	PS 38:4	29.4	30.8	[M-H]	34
8HDDA-A5-X230503P00121R22983S22.raw	PS 38:4	29.4	30.8	[M-H]	34
8HDDA-B1-X230503P00121R22983S08.raw	PS 38:4	29.4	30.8	[M-H]	34
8HDDA-B2-X230503P00121R22983S10.raw	PS 38:4	29.4	30.8	[M-H]	34
8HDDA-B3-X230503P00121R22983S12.raw	PS 38:4	29.4	30.33	[M-H]	34
8HDDA-A1-X230503P00121R22983S14.raw	PS 40:6	30.04	30.34	[M-H]	34
8HDDA-A2-X230503P00121R22983S16.raw	PS 40:6	30.27	30.51	[M-H]	34
8HDDA-A3-X230503P00121R22983S18.raw	PS 40:6	29.45	29.83	[M-H]	34
8HDDA-A4-X230503P00121R22983S20.raw	PS 40:6	29.88	30.29	[M-H]	34
8HDDA-A5-X230503P00121R22983S22.raw	PS 40:6	30.03	30.51	[M-H]	34
8HDDA-B1-X230503P00121R22983S08.raw	PS 40:6	29.77	30.13	[M-H]	34
8HDDA-B2-X230503P00121R22983S10.raw	PS 40:6	29.79	30.06	[M-H]	34
8HDDA-B3-X230503P00121R22983S12.raw	PS 40:6	29.68	30.29	[M-H]	34
8HDDA-A1-X230503P00121R22983S14.raw	PS 40:5	29.97	30.31	[M-H]	34
8HDDA-A2-X230503P00121R22983S16.raw	PS 40:5	27.8	31.01	[M-H]	34
8HDDA-A3-X230503P00121R22983S18.raw	PS 40:5	29.26	29.83	[M-H]	34
8HDDA-A4-X230503P00121R22983S20.raw	PS 40:5	29.79	30.2	[M-H]	34
8HDDA-A5-X230503P00121R22983S22.raw	PS 40:5	29.94	30.24	[M-H]	34
8HDDA-B1-X230503P00121R22983S08.raw	PS 40:5	29.69	30.08	[M-H]	34
8HDDA-B2-X230503P00121R22983S10.raw	PS 40:5	29.7	30	[M-H]	34
8HDDA-B3-X230503P00121R22983S12.raw	PS 40:5	29.67	29.85	[M-H]	34
8HDDA-A1-X230503P00121R22983S14.raw	PS 40:4	29.94	30.11	[M-H]	34
8HDDA-A2-X230503P00121R22983S16.raw	PS 40:4	30.13	30.47	[M-H]	34
8HDDA-A3-X230503P00121R22983S18.raw	PS 40:4	29.34	29.68	[M-H]	34
8HDDA-A4-X230503P00121R22983S20.raw	PS 40:4	29.74	30.08	[M-H]	34
8HDDA-A5-X230503P00121R22983S22.raw	PS 40:4	29.88	30.07	[M-H]	34
8HDDA-B1-X230503P00121R22983S08.raw	PS 40:4	29.59	30.01	[M-H]	34
8HDDA-B2-X230503P00121R22983S10.raw	PS 40:4	28.75	30.6	[M-H]	34
8HDDA-B3-X230503P00121R22983S12.raw	PS 40:4	29.62	29.8	[M-H]	34
8HDDA-A1-X230503P00121R22983S14.raw	PI 34:2	31.61	32.03	[M-H]	29
8HDDA-A2-X230503P00121R22983S16.raw	PI 34:2	32.06	32.36	[M-H]	29
8HDDA-A3-X230503P00121R22983S18.raw	PI 34:2	31.46	31.91	[M-H]	29
8HDDA-A4-X230503P00121R22983S20.raw	PI 34:2	31.76	32.35	[M-H]	29
8HDDA-A5-X230503P00121R22983S22.raw	PI 34:2	31.77	32.09	[M-H]	29
8HDDA-B1-X230503P00121R22983S08.raw	PI 34:2	31.67	32.28	[M-H]	29
8HDDA-B2-X230503P00121R22983S10.raw	PI 34:2	31.4	31.8	[M-H]	29
8HDDA-B3-X230503P00121R22983S12.raw	PI 34:2	31.24	31.84	[M-H]	29
8HDDA-A1-X230503P00121R22983S14.raw	PI 34:1	31.61	31.91	[M-H]	29
8HDDA-A2-X230503P00121R22983S16.raw	PI 34:1	32.03	32.31	[M-H]	29
8HDDA-A3-X230503P00121R22983S18.raw	PI 34:1	31.41	31.72	[M-H]	29
8HDDA-A4-X230503P00121R22983S20.raw	PI 34:1	31.76	32	[M-H]	29
8HDDA-A5-X230503P00121R22983S22.raw	PI 34:1	31.74	31.93	[M-H]	29
8HDDA-B1-X230503P00121R22983S08.raw	PI 34:1	31.64	32.09	[M-H]	29
8HDDA-B2-X230503P00121R22983S10.raw	PI 34:1	31.33	31.72	[M-H]	29
8HDDA-B3-X230503P00121R22983S12.raw	PI 34:1	31.19	31.57	[M-H]	29
8HDDA-A1-X230503P00121R22983S14.raw	PI 36:4	31.44	32.06	[M-H]	29
8HDDA-A2-X230503P00121R22983S16.raw	PI 36:4	31.94	32.33	[M-H]	29
8HDDA-A3-X230503P00121R22983S18.raw	PI 36:4	31.25	31.86	[M-H]	29
8HDDA-A4-X230503P00121R22983S20.raw	PI 36:4	31.61	32.14	[M-H]	29
8HDDA-A5-X230503P00121R22983S22.raw	PI 36:4	31.56	32.06	[M-H]	29
8HDDA-B1-X230503P00121R22983S08.raw	PI 36:4	31.57	32.13	[M-H]	29
8HDDA-B2-X230503P00121R22983S10.raw	PI 36:4	31.23	31.76	[M-H]	29
8HDDA-B3-X230503P00121R22983S12.raw	PI 36:4	31.11	31.66	[M-H]	29
8HDDA-A1-X230503P00121R22983S14.raw	PI 36:3	31.48	31.98	[M-H]	29
8HDDA-A2-X230503P00121R22983S16.raw	PI 36:3	31.94	32.31	[M-H]	29
8HDDA-A3-X230503P00121R22983S18.raw	PI 36:3	31.29	31.77	[M-H]	29
8HDDA-A4-X230503P00121R22983S20.raw	PI 36:3	31.63	32.16	[M-H]	29
8HDDA-A5-X230503P00121R22983S22.raw	PI 36:3	31.56	32.06	[M-H]	29
8HDDA-B1-X230503P00121R22983S08.raw	PI 36:3	31.57	32.05	[M-H]	29
8HDDA-B2-X230503P00121R22983S10.raw	PI 36:3	31.22	31.77	[M-H]	29
8HDDA-B3-X230503P00121R22983S12.raw	PI 36:3	31.13	31.62	[M-H]	29
8HDDA-A1-X230503P00121R22983S14.raw	PI 36:2	31.4	31.86	[M-H]	29
8HDDA-A2-X230503P00121R22983S16.raw	PI 36:2	31.86	32.28	[M-H]	29
8HDDA-A3-X230503P00121R22983S18.raw	PI 36:2	31.15	31.72	[M-H]	29
8HDDA-A4-X230503P00121R22983S20.raw	PI 36:2	31.5	31.96	[M-H]	29
8HDDA-A5-X230503P00121R22983S22.raw	PI 36:2	31.49	31.97	[M-H]	29
8HDDA-B1-X230503P00121R22983S08.raw	PI 36:2	31.43	31.99	[M-H]	29
8HDDA-B2-X230503P00121R22983S10.raw	PI 36:2	31.17	31.67	[M-H]	29
8HDDA-B3-X230503P00121R22983S12.raw	PI 36:2	31	31.53	[M-H]	29
8HDDA-A1-X230503P00121R22983S14.raw	PI 38:4	31.22	31.83	[M-H]	29
8HDDA-A2-X230503P00121R22983S16.raw	PI 38:4	31.66	32.17	[M-H]	29
8HDDA-A3-X230503P00121R22983S18.raw	PI 38:4	30.94	31.66	[M-H]	29
8HDDA-A4-X230503P00121R22983S20.raw	PI 38:4	31.31	31.93	[M-H]	29
8HDDA-A5-X230503P00121R22983S22.raw	PI 38:4	31.35	31.92	[M-H]	29
8HDDA-B1-X230503P00121R22983S08.raw	PI 38:4	31.31	31.88	[M-H]	29
8HDDA-B2-X230503P00121R22983S10.raw	PI 38:4	31.03	31.59	[M-H]	29
8HDDA-B3-X230503P00121R22983S12.raw	PI 38:4	30.83	31.47	[M-H]	29
8HDDA-A1-X230503P00121R22983S14.raw	PG 34:2	24.58	24.64	[M-H]	34
8HDDA-A2-X230503P00121R22983S16.raw	PG 34:2	24.98	25.39	[M-H]	34
8HDDA-A3-X230503P00121R22983S18.raw	PG 34:2	24.65	25.11	[M-H]	34
8HDDA-A4-X230503P00121R22983S20.raw	PG 34:2	24.82	24.93	[M-H]	34
8HDDA-A5-X230503P00121R22983S22.raw	PG 34:2	24.83	24.87	[M-H]	34
8HDDA-B1-X230503P00121R22983S08.raw	PG 34:2	24.78	25.03	[M-H]	34
8HDDA-B2-X230503P00121R22983S10.raw	PG 34:2	24.68	24.91	[M-H]	34
8HDDA-B3-X230503P00121R22983S12.raw	PG 34:2	24.62	24.73	[M-H]	34
8HDDA-A1-X230503P00121R22983S14.raw	PG 34:1	24.22	24.91	[M-H]	34
8HDDA-A2-X230503P00121R22983S16.raw	PG 34:1	24.68	25.01	[M-H]	34
8HDDA-A3-X230503P00121R22983S18.raw	PG 34:1	24.23	24.67	[M-H]	34
8HDDA-A4-X230503P00121R22983S20.raw	PG 34:1	24.19	24.67	[M-H]	34
8HDDA-A5-X230503P00121R22983S22.raw	PG 34:1	24.45	24.76	[M-H]	34
8HDDA-B1-X230503P00121R22983S08.raw	PG 34:1	24.34	24.79	[M-H]	34
8HDDA-B2-X230503P00121R22983S10.raw	PG 34:1	24.24	24.71	[M-H]	34
8HDDA-B3-X230503P00121R22983S12.raw	PG 34:1	24.01	24.44	[M-H]	34
8HDDA-A1-X230503P00121R22983S14.raw	PG 36:2	24.17	24.51	[M-H]	34
8HDDA-A2-X230503P00121R22983S16.raw	PG 36:2	24.33	24.95	[M-H]	34
8HDDA-A3-X230503P00121R22983S18.raw	PG 36:2	24.15	24.63	[M-H]	34
8HDDA-A4-X230503P00121R22983S20.raw	PG 36:2	23.75	24.52	[M-H]	34
8HDDA-A5-X230503P00121R22983S22.raw	PG 36:2	24.18	24.7	[M-H]	34
8HDDA-B1-X230503P00121R22983S08.raw	PG 36:2	24.14	24.73	[M-H]	34
8HDDA-B2-X230503P00121R22983S10.raw	PG 36:2	23.95	24.6	[M-H]	34
8HDDA-B3-X230503P00121R22983S12.raw	PG 36:2	23.91	24.42	[M-H]	34
8HDDA-A1-X230503P00121R22983S14.raw	PC 32:2e	26	28	[M+HCOO]	29
8HDDA-A2-X230503P00121R22983S16.raw	PC 32:2e	26	28	[M+HCOO]	29
8HDDA-A3-X230503P00121R22983S18.raw	PC 32:2e	24.18	28	[M+HCOO]	29
8HDDA-A4-X230503P00121R22983S20.raw	PC 32:2e	26	29.02	[M+HCOO]	29
8HDDA-A5-X230503P00121R22983S22.raw	PC 32:2e	26	28	[M+HCOO]	29
8HDDA-B1-X230503P00121R22983S08.raw	PC 32:2e	26.68	28	[M+HCOO]	29
8HDDA-B2-X230503P00121R22983S10.raw	PC 32:2e	26	28	[M+HCOO]	29
8HDDA-B3-X230503P00121R22983S12.raw	PC 32:2e	26	28	[M+HCOO]	29
8HDDA-A1-X230503P00121R22983S14.raw	PC 32:1e	26.79	26.98	[M+HCOO]	29
8HDDA-A2-X230503P00121R22983S16.raw	PC 32:1e	26	28	[M+HCOO]	29
8HDDA-A3-X230503P00121R22983S18.raw	PC 32:1e	26	28	[M+HCOO]	29
8HDDA-A4-X230503P00121R22983S20.raw	PC 32:1e	26	28	[M+HCOO]	29
8HDDA-A5-X230503P00121R22983S22.raw	PC 32:1e	26	28	[M+HCOO]	29
8HDDA-B1-X230503P00121R22983S08.raw	PC 32:1e	26	28	[M+HCOO]	29
8HDDA-B2-X230503P00121R22983S10.raw	PC 32:1e	26	28	[M+HCOO]	29
8HDDA-B3-X230503P00121R22983S12.raw	PC 32:1e	26.9	27.28	[M+HCOO]	29
8HDDA-A1-X230503P00121R22983S14.raw	PC 32:0e	26.52	27.02	[M+HCOO]	29
8HDDA-A2-X230503P00121R22983S16.raw	PC 32:0e	27.13	27.48	[M+HCOO]	29
8HDDA-A3-X230503P00121R22983S18.raw	PC 32:0e	26.74	27.12	[M+HCOO]	29
8HDDA-A4-X230503P00121R22983S20.raw	PC 32:0e	26.43	26.83	[M+HCOO]	29
8HDDA-A5-X230503P00121R22983S22.raw	PC 32:0e	26.79	27.07	[M+HCOO]	29
8HDDA-B1-X230503P00121R22983S08.raw	PC 32:0e	27.04	27.48	[M+HCOO]	29
8HDDA-B2-X230503P00121R22983S10.raw	PC 32:0e	26.74	27.08	[M+HCOO]	29
8HDDA-B3-X230503P00121R22983S12.raw	PC 32:0e	26.85	27.28	[M+HCOO]	29
8HDDA-A1-X230503P00121R22983S14.raw	PC 34:3e	26.87	26.94	[M+HCOO]	29
8HDDA-A2-X230503P00121R22983S16.raw	PC 34:3e	27.2	27.49	[M+HCOO]	29
8HDDA-A3-X230503P00121R22983S18.raw	PC 34:3e	26.87	27.17	[M+HCOO]	29
8HDDA-A4-X230503P00121R22983S20.raw	PC 34:3e	26.56	26.89	[M+HCOO]	29
8HDDA-A5-X230503P00121R22983S22.raw	PC 34:3e	26.86	27.12	[M+HCOO]	29
8HDDA-B1-X230503P00121R22983S08.raw	PC 34:3e	27.13	27.48	[M+HCOO]	29
8HDDA-B2-X230503P00121R22983S10.raw	PC 34:3e	26.8	27.14	[M+HCOO]	29
8HDDA-B3-X230503P00121R22983S12.raw	PC 34:3e	26.98	27.28	[M+HCOO]	29
8HDDA-A1-X230503P00121R22983S14.raw	PC 34:2e	26.81	26.91	[M+HCOO]	29
8HDDA-A2-X230503P00121R22983S16.raw	PC 34:2e	27.01	27.48	[M+HCOO]	29
8HDDA-A3-X230503P00121R22983S18.raw	PC 34:2e	26.66	27.12	[M+HCOO]	29
8HDDA-A4-X230503P00121R22983S20.raw	PC 34:2e	26.35	26.83	[M+HCOO]	29
8HDDA-A5-X230503P00121R22983S22.raw	PC 34:2e	26.7	27.12	[M+HCOO]	29
8HDDA-B1-X230503P00121R22983S08.raw	PC 34:2e	26.97	27.43	[M+HCOO]	29
8HDDA-B2-X230503P00121R22983S10.raw	PC 34:2e	26.65	27.08	[M+HCOO]	29
8HDDA-B3-X230503P00121R22983S12.raw	PC 34:2e	26.79	27.25	[M+HCOO]	29
8HDDA-A1-X230503P00121R22983S14.raw	PC 34:1e	26.28	26.86	[M+HCOO]	29
8HDDA-A2-X230503P00121R22983S16.raw	PC 34:1e	26.86	27.39	[M+HCOO]	29
8HDDA-A3-X230503P00121R22983S18.raw	PC 34:1e	26.46	27.03	[M+HCOO]	29
8HDDA-A4-X230503P00121R22983S20.raw	PC 34:1e	26.18	26.7	[M+HCOO]	29
8HDDA-A5-X230503P00121R22983S22.raw	PC 34:1e	26.56	27.03	[M+HCOO]	29
8HDDA-B1-X230503P00121R22983S08.raw	PC 34:1e	26.77	27.36	[M+HCOO]	29
8HDDA-B2-X230503P00121R22983S10.raw	PC 34:1e	26.5	27.08	[M+HCOO]	29
8HDDA-B3-X230503P00121R22983S12.raw	PC 34:1e	26.58	27.18	[M+HCOO]	29
8HDDA-A1-X230503P00121R22983S14.raw	PC 36:5e	26.52	26.87	[M+HCOO]	29
8HDDA-A2-X230503P00121R22983S16.raw	PC 36:5e	26.95	27.43	[M+HCOO]	29
8HDDA-A3-X230503P00121R22983S18.raw	PC 36:5e	26.56	27.08	[M+HCOO]	29
8HDDA-A4-X230503P00121R22983S20.raw	PC 36:5e	26.26	26.77	[M+HCOO]	29
8HDDA-A5-X230503P00121R22983S22.raw	PC 36:5e	26.63	27.07	[M+HCOO]	29
8HDDA-B1-X230503P00121R22983S08.raw	PC 36:5e	26.89	27.46	[M+HCOO]	29
8HDDA-B2-X230503P00121R22983S10.raw	PC 36:5e	26.58	27.08	[M+HCOO]	29
8HDDA-B3-X230503P00121R22983S12.raw	PC 36:5e	26.71	27.18	[M+HCOO]	29
8HDDA-A1-X230503P00121R22983S14.raw	PC 36:4e	26.36	26.8	[M+HCOO]	29
8HDDA-A2-X230503P00121R22983S16.raw	PC 36:4e	26.83	27.43	[M+HCOO]	29
8HDDA-A3-X230503P00121R22983S18.raw	PC 36:4e	26.41	27.07	[M+HCOO]	29
8HDDA-A4-X230503P00121R22983S20.raw	PC 36:4e	26.13	26.73	[M+HCOO]	29
8HDDA-A5-X230503P00121R22983S22.raw	PC 36:4e	26.51	27.06	[M+HCOO]	29
8HDDA-B1-X230503P00121R22983S08.raw	PC 36:4e	26.74	27.38	[M+HCOO]	29
8HDDA-B2-X230503P00121R22983S10.raw	PC 36:4e	26.44	27.07	[M+HCOO]	29
8HDDA-B3-X230503P00121R22983S12.raw	PC 36:4e	26.56	27.18	[M+HCOO]	29
8HDDA-A1-X230503P00121R22983S14.raw	PC 36:2e	26.32	26.42	[M+HCOO]	29
8HDDA-A2-X230503P00121R22983S16.raw	PC 36:2e	26.75	27.25	[M+HCOO]	29
8HDDA-A3-X230503P00121R22983S18.raw	PC 36:2e	26.3	26.81	[M+HCOO]	29
8HDDA-A4-X230503P00121R22983S20.raw	PC 36:2e	26.01	26.5	[M+HCOO]	29
8HDDA-A5-X230503P00121R22983S22.raw	PC 36:2e	26.4	26.92	[M+HCOO]	29
8HDDA-B1-X230503P00121R22983S08.raw	PC 36:2e	26.61	27.22	[M+HCOO]	29
8HDDA-B2-X230503P00121R22983S10.raw	PC 36:2e	26.3	26.85	[M+HCOO]	29
8HDDA-B3-X230503P00121R22983S12.raw	PC 36:2e	26.42	26.98	[M+HCOO]	29
8HDDA-A1-X230503P00121R22983S14.raw	PC 36:1e	26.23	26.8	[M+HCOO]	29
8HDDA-A2-X230503P00121R22983S16.raw	PC 36:1e	26.62	27.11	[M+HCOO]	29
8HDDA-A3-X230503P00121R22983S18.raw	PC 36:1e	26.21	26.68	[M+HCOO]	29
8HDDA-A4-X230503P00121R22983S20.raw	PC 36:1e	25.86	26.49	[M+HCOO]	29
8HDDA-A5-X230503P00121R22983S22.raw	PC 36:1e	26.25	26.75	[M+HCOO]	29
8HDDA-B1-X230503P00121R22983S08.raw	PC 36:1e	26.36	27.19	[M+HCOO]	29
8HDDA-B2-X230503P00121R22983S10.raw	PC 36:1e	26.07	26.77	[M+HCOO]	29
8HDDA-B3-X230503P00121R22983S12.raw	PC 36:1e	26.21	26.87	[M+HCOO]	29
8HDDA-A1-X230503P00121R22983S14.raw	PC 38:7e	26.64	26.91	[M+HCOO]	29
8HDDA-A2-X230503P00121R22983S16.raw	PC 38:7e	26.98	27.4	[M+HCOO]	29
8HDDA-A3-X230503P00121R22983S18.raw	PC 38:7e	26.61	27.08	[M+HCOO]	29
8HDDA-A4-X230503P00121R22983S20.raw	PC 38:7e	26.31	26.73	[M+HCOO]	29
8HDDA-A5-X230503P00121R22983S22.raw	PC 38:7e	26.66	27.07	[M+HCOO]	29
8HDDA-B1-X230503P00121R22983S08.raw	PC 38:7e	26.85	27.37	[M+HCOO]	29
8HDDA-B2-X230503P00121R22983S10.raw	PC 38:7e	26.61	26.99	[M+HCOO]	29
8HDDA-B3-X230503P00121R22983S12.raw	PC 38:7e	26.77	27.15	[M+HCOO]	29
8HDDA-A1-X230503P00121R22983S14.raw	PC 38:6e	26.4	26.86	[M+HCOO]	29
8HDDA-A2-X230503P00121R22983S16.raw	PC 38:6e	26.86	27.39	[M+HCOO]	29
8HDDA-A3-X230503P00121R22983S18.raw	PC 38:6e	26.41	27.07	[M+HCOO]	29
8HDDA-A4-X230503P00121R22983S20.raw	PC 38:6e	26.13	26.72	[M+HCOO]	29
8HDDA-A5-X230503P00121R22983S22.raw	PC 38:6e	26.51	27.03	[M+HCOO]	29
8HDDA-B1-X230503P00121R22983S08.raw	PC 38:6e	26.74	27.35	[M+HCOO]	29
8HDDA-B2-X230503P00121R22983S10.raw	PC 38:6e	26.47	27.03	[M+HCOO]	29
8HDDA-B3-X230503P00121R22983S12.raw	PC 38:6e	26.56	27.12	[M+HCOO]	29
8HDDA-A1-X230503P00121R22983S14.raw	PC 38:5e	26.18	26.61	[M+HCOO]	29
8HDDA-A2-X230503P00121R22983S16.raw	PC 38:5e	26.67	27.25	[M+HCOO]	29
8HDDA-A3-X230503P00121R22983S18.raw	PC 38:5e	26.23	26.97	[M+HCOO]	29
8HDDA-A4-X230503P00121R22983S20.raw	PC 38:5e	25.95	26.58	[M+HCOO]	29
8HDDA-A5-X230503P00121R22983S22.raw	PC 38:5e	26.33	26.97	[M+HCOO]	29
8HDDA-B1-X230503P00121R22983S08.raw	PC 38:5e	26.58	27.25	[M+HCOO]	29
8HDDA-B2-X230503P00121R22983S10.raw	PC 38:5e	26.25	26.9	[M+HCOO]	29
8HDDA-B3-X230503P00121R22983S12.raw	PC 38:5e	26.32	27.01	[M+HCOO]	29
8HDDA-A1-X230503P00121R22983S14.raw	PC 38:4e	26.05	26.47	[M+HCOO]	29
8HDDA-A2-X230503P00121R22983S16.raw	PC 38:4e	26.56	27.17	[M+HCOO]	29
8HDDA-A3-X230503P00121R22983S18.raw	PC 38:4e	26.09	26.8	[M+HCOO]	29
8HDDA-A4-X230503P00121R22983S20.raw	PC 38:4e	25.82	26.45	[M+HCOO]	29
8HDDA-A5-X230503P00121R22983S22.raw	PC 38:4e	26.22	26.79	[M+HCOO]	29
8HDDA-B1-X230503P00121R22983S08.raw	PC 38:4e	26.46	27.15	[M+HCOO]	29
8HDDA-B2-X230503P00121R22983S10.raw	PC 38:4e	26.11	26.8	[M+HCOO]	29
8HDDA-B3-X230503P00121R22983S12.raw	PC 38:4e	26.18	26.85	[M+HCOO]	29
8HDDA-A1-X230503P00121R22983S14.raw	PC 40:8e	27.09	27.2	[M+HCOO]	29
8HDDA-A2-X230503P00121R22983S16.raw	PC 40:8e	26.88	27.25	[M+HCOO]	29
8HDDA-A3-X230503P00121R22983S18.raw	PC 40:8e	26.46	26.92	[M+HCOO]	29
8HDDA-A4-X230503P00121R22983S20.raw	PC 40:8e	26.18	26.61	[M+HCOO]	29
8HDDA-A5-X230503P00121R22983S22.raw	PC 40:8e	26.56	26.92	[M+HCOO]	29
8HDDA-B1-X230503P00121R22983S08.raw	PC 40:8e	26.77	27.19	[M+HCOO]	29
8HDDA-B2-X230503P00121R22983S10.raw	PC 40:8e	26.5	26.85	[M+HCOO]	29
8HDDA-B3-X230503P00121R22983S12.raw	PC 40:8e	26.54	26.98	[M+HCOO]	29
8HDDA-A1-X230503P00121R22983S14.raw	PC 40:7e	26.22	26.55	[M+HCOO]	29
8HDDA-A2-X230503P00121R22983S16.raw	PC 40:7e	26.69	27.19	[M+HCOO]	29
8HDDA-A3-X230503P00121R22983S18.raw	PC 40:7e	26.28	26.83	[M+HCOO]	29
8HDDA-A4-X230503P00121R22983S20.raw	PC 40:7e	25.99	26.5	[M+HCOO]	29
8HDDA-A5-X230503P00121R22983S22.raw	PC 40:7e	26.38	26.86	[M+HCOO]	29
8HDDA-B1-X230503P00121R22983S08.raw	PC 40:7e	26.61	27.13	[M+HCOO]	29
8HDDA-B2-X230503P00121R22983S10.raw	PC 40:7e	26.3	26.81	[M+HCOO]	29
8HDDA-B3-X230503P00121R22983S12.raw	PC 40:7e	26.39	26.93	[M+HCOO]	29
8HDDA-A1-X230503P00121R22983S14.raw	PC 40:6e	26.06	26.48	[M+HCOO]	29
8HDDA-A2-X230503P00121R22983S16.raw	PC 40:6e	26.55	27.1	[M+HCOO]	29
8HDDA-A3-X230503P00121R22983S18.raw	PC 40:6e	26.12	26.69	[M+HCOO]	29
8HDDA-A4-X230503P00121R22983S20.raw	PC 40:6e	25.85	26.4	[M+HCOO]	29
8HDDA-A5-X230503P00121R22983S22.raw	PC 40:6e	26.22	26.7	[M+HCOO]	29
8HDDA-B1-X230503P00121R22983S08.raw	PC 40:6e	26.47	27.09	[M+HCOO]	29
8HDDA-B2-X230503P00121R22983S10.raw	PC 40:6e	26.11	26.74	[M+HCOO]	29
8HDDA-B3-X230503P00121R22983S12.raw	PC 40:6e	26.2	26.79	[M+HCOO]	29
8HDDA-A1-X230503P00121R22983S14.raw	PC 40:5e	25.98	26.25	[M+HCOO]	29
8HDDA-A2-X230503P00121R22983S16.raw	PC 40:5e	26.41	26.66	[M+HCOO]	29
8HDDA-A3-X230503P00121R22983S18.raw	PC 40:5e	25.97	26.59	[M+HCOO]	29
8HDDA-A4-X230503P00121R22983S20.raw	PC 40:5e	25.73	26.29	[M+HCOO]	29
8HDDA-A5-X230503P00121R22983S22.raw	PC 40:5e	26.09	26.63	[M+HCOO]	29
8HDDA-B1-X230503P00121R22983S08.raw	PC 40:5e	26.3	27	[M+HCOO]	29
8HDDA-B2-X230503P00121R22983S10.raw	PC 40:5e	25.97	26.61	[M+HCOO]	29
8HDDA-B3-X230503P00121R22983S12.raw	PC 40:5e	25.97	26.77	[M+HCOO]	29
8HDDA-A1-X230503P00121R22983S14.raw	PC 42:5e	25.84	26.03	[M+HCOO]	29
8HDDA-A2-X230503P00121R22983S16.raw	PC 42:5e	26.21	26.75	[M+HCOO]	29
8HDDA-A3-X230503P00121R22983S18.raw	PC 42:5e	25.76	26.28	[M+HCOO]	29
8HDDA-A4-X230503P00121R22983S20.raw	PC 42:5e	25.5	26.04	[M+HCOO]	29
8HDDA-A5-X230503P00121R22983S22.raw	PC 42:5e	25.75	26.38	[M+HCOO]	29
8HDDA-B1-X230503P00121R22983S08.raw	PC 42:5e	25.96	26.65	[M+HCOO]	29
8HDDA-B2-X230503P00121R22983S10.raw	PC 42:5e	25.78	26.33	[M+HCOO]	29
8HDDA-B3-X230503P00121R22983S12.raw	PC 42:5e	25.3	26.35	[M+HCOO]	29
8HDDA-A1-X230503P00121R22983S14.raw	PC 42:4e	25.66	25.74	[M+HCOO]	29
8HDDA-A2-X230503P00121R22983S16.raw	PC 42:4e	25.95	26.66	[M+HCOO]	29
8HDDA-A3-X230503P00121R22983S18.raw	PC 42:4e	25.62	25.91	[M+HCOO]	29
8HDDA-A4-X230503P00121R22983S20.raw	PC 42:4e	25.4	25.64	[M+HCOO]	29
8HDDA-A5-X230503P00121R22983S22.raw	PC 42:4e	25.69	26.24	[M+HCOO]	29
8HDDA-B1-X230503P00121R22983S08.raw	PC 42:4e	25.86	26.58	[M+HCOO]	29
8HDDA-B2-X230503P00121R22983S10.raw	PC 42:4e	25.65	26.17	[M+HCOO]	29
8HDDA-B3-X230503P00121R22983S12.raw	PC 42:4e	25.48	26.09	[M+HCOO]	29
8HDDA-A1-X230503P00121R22983S14.raw	PE 34:3e	22.81	23	[M-H]	34
8HDDA-A2-X230503P00121R22983S16.raw	PE 34:3e	23.21	23.63	[M-H]	34
8HDDA-A3-X230503P00121R22983S18.raw	PE 34:3e	22.81	23.23	[M-H]	34
8HDDA-A4-X230503P00121R22983S20.raw	PE 34:3e	22.42	22.84	[M-H]	34
8HDDA-A5-X230503P00121R22983S22.raw	PE 34:3e	22.73	23.1	[M-H]	34
8HDDA-B1-X230503P00121R22983S08.raw	PE 34:3e	22.88	23.35	[M-H]	34
8HDDA-B2-X230503P00121R22983S10.raw	PE 34:3e	22.62	23.05	[M-H]	34
8HDDA-B3-X230503P00121R22983S12.raw	PE 34:3e	22.68	23.08	[M-H]	34
8HDDA-A1-X230503P00121R22983S14.raw	PE 34:2e	22.68	23.05	[M-H]	34
8HDDA-A2-X230503P00121R22983S16.raw	PE 34:2e	23.04	23.53	[M-H]	34
8HDDA-A3-X230503P00121R22983S18.raw	PE 34:2e	22.6	23.17	[M-H]	34
8HDDA-A4-X230503P00121R22983S20.raw	PE 34:2e	22.31	22.75	[M-H]	34
8HDDA-A5-X230503P00121R22983S22.raw	PE 34:2e	22.57	23.03	[M-H]	34
8HDDA-B1-X230503P00121R22983S08.raw	PE 34:2e	22.65	23.22	[M-H]	34
8HDDA-B2-X230503P00121R22983S10.raw	PE 34:2e	22.48	23.02	[M-H]	34
8HDDA-B3-X230503P00121R22983S12.raw	PE 34:2e	22.56	23.03	[M-H]	34
8HDDA-A1-X230503P00121R22983S14.raw	PE 34:1e	22.58	22.92	[M-H]	34
8HDDA-A2-X230503P00121R22983S16.raw	PE 34:1e	23.01	23.3	[M-H]	34
8HDDA-A3-X230503P00121R22983S18.raw	PE 34:1e	22.53	22.98	[M-H]	34
8HDDA-A4-X230503P00121R22983S20.raw	PE 34:1e	22.25	22.61	[M-H]	34
8HDDA-A5-X230503P00121R22983S22.raw	PE 34:1e	22.51	22.89	[M-H]	34
8HDDA-B1-X230503P00121R22983S08.raw	PE 34:1e	22.56	23.13	[M-H]	34
8HDDA-B2-X230503P00121R22983S10.raw	PE 34:1e	22.41	22.86	[M-H]	34
8HDDA-B3-X230503P00121R22983S12.raw	PE 34:1e	22.49	22.89	[M-H]	34
8HDDA-A1-X230503P00121R22983S14.raw	PE 36:5e	22.59	23.03	[M-H]	34
8HDDA-A2-X230503P00121R22983S16.raw	PE 36:5e	22.96	23.55	[M-H]	34
8HDDA-A3-X230503P00121R22983S18.raw	PE 36:5e	22.54	23.12	[M-H]	34
8HDDA-A4-X230503P00121R22983S20.raw	PE 36:5e	22.25	22.71	[M-H]	34
8HDDA-A5-X230503P00121R22983S22.raw	PE 36:5e	22.54	23.02	[M-H]	34
8HDDA-B1-X230503P00121R22983S08.raw	PE 36:5e	22.6	23.17	[M-H]	34
8HDDA-B2-X230503P00121R22983S10.raw	PE 36:5e	22.42	22.99	[M-H]	34
8HDDA-B3-X230503P00121R22983S12.raw	PE 36:5e	22.51	22.94	[M-H]	34
8HDDA-A1-X230503P00121R22983S14.raw	PE 36:4e	22.57	22.94	[M-H]	34
8HDDA-A2-X230503P00121R22983S16.raw	PE 36:4e	22.92	23.53	[M-H]	34
8HDDA-A3-X230503P00121R22983S18.raw	PE 36:4e	22.47	23.12	[M-H]	34
8HDDA-A4-X230503P00121R22983S20.raw	PE 36:4e	22.19	22.73	[M-H]	34
8HDDA-A5-X230503P00121R22983S22.raw	PE 36:4e	22.49	23.02	[M-H]	34
8HDDA-B1-X230503P00121R22983S08.raw	PE 36:4e	22.56	23.19	[M-H]	34
8HDDA-B2-X230503P00121R22983S10.raw	PE 36:4e	22.39	23.03	[M-H]	34
8HDDA-B3-X230503P00121R22983S12.raw	PE 36:4e	22.46	22.94	[M-H]	34
8HDDA-A1-X230503P00121R22983S14.raw	PE 36:3e	22.57	22.88	[M-H]	34
8HDDA-A2-X230503P00121R22983S16.raw	PE 36:3e	22.9	23.39	[M-H]	34
8HDDA-A3-X230503P00121R22983S18.raw	PE 36:3e	22.46	23.01	[M-H]	34
8HDDA-A4-X230503P00121R22983S20.raw	PE 36:3e	22.19	22.6	[M-H]	34
8HDDA-A5-X230503P00121R22983S22.raw	PE 36:3e	22.44	22.91	[M-H]	34
8HDDA-B1-X230503P00121R22983S08.raw	PE 36:3e	22.52	23.09	[M-H]	34
8HDDA-B2-X230503P00121R22983S10.raw	PE 36:3e	22.35	22.92	[M-H]	34
8HDDA-B3-X230503P00121R22983S12.raw	PE 36:3e	22.46	22.88	[M-H]	34
8HDDA-A1-X230503P00121R22983S14.raw	PE 36:2e	22.46	22.79	[M-H]	34
8HDDA-A2-X230503P00121R22983S16.raw	PE 36:2e	22.79	23.29	[M-H]	34
8HDDA-A3-X230503P00121R22983S18.raw	PE 36:2e	22.37	22.82	[M-H]	34
8HDDA-A4-X230503P00121R22983S20.raw	PE 36:2e	22.07	22.55	[M-H]	34
8HDDA-A5-X230503P00121R22983S22.raw	PE 36:2e	22.37	22.81	[M-H]	34
8HDDA-B1-X230503P00121R22983S08.raw	PE 36:2e	22.42	22.98	[M-H]	34
8HDDA-B2-X230503P00121R22983S10.raw	PE 36:2e	22.27	22.8	[M-H]	34
8HDDA-B3-X230503P00121R22983S12.raw	PE 36:2e	22.39	22.8	[M-H]	34
8HDDA-A1-X230503P00121R22983S14.raw	PE 36:1e	22.33	22.62	[M-H]	34
8HDDA-A2-X230503P00121R22983S16.raw	PE 36:1e	22.71	23.1	[M-H]	34
8HDDA-A3-X230503P00121R22983S18.raw	PE 36:1e	22.26	22.74	[M-H]	34
8HDDA-A4-X230503P00121R22983S20.raw	PE 36:1e	21.98	22.39	[M-H]	34
8HDDA-A5-X230503P00121R22983S22.raw	PE 36:1e	22.24	22.69	[M-H]	34
8HDDA-B1-X230503P00121R22983S08.raw	PE 36:1e	22.29	22.84	[M-H]	34
8HDDA-B2-X230503P00121R22983S10.raw	PE 36:1e	22.17	22.62	[M-H]	34
8HDDA-B3-X230503P00121R22983S12.raw	PE 36:1e	22.39	22.68	[M-H]	34
8HDDA-A1-X230503P00121R22983S14.raw	PE 38:7e	22.62	23.02	[M-H]	34
8HDDA-A2-X230503P00121R22983S16.raw	PE 38:7e	22.99	23.43	[M-H]	34
8HDDA-A3-X230503P00121R22983S18.raw	PE 38:7e	22.57	23.07	[M-H]	34
8HDDA-A4-X230503P00121R22983S20.raw	PE 38:7e	22.26	22.68	[M-H]	34
8HDDA-A5-X230503P00121R22983S22.raw	PE 38:7e	22.54	22.95	[M-H]	34
8HDDA-B1-X230503P00121R22983S08.raw	PE 38:7e	22.64	23.14	[M-H]	34
8HDDA-B2-X230503P00121R22983S10.raw	PE 38:7e	22.43	22.93	[M-H]	34
8HDDA-B3-X230503P00121R22983S12.raw	PE 38:7e	22.52	22.94	[M-H]	34
8HDDA-A1-X230503P00121R22983S14.raw	PE 38:6e	22.5	22.96	[M-H]	34
8HDDA-A2-X230503P00121R22983S16.raw	PE 38:6e	22.84	23.53	[M-H]	34
8HDDA-A3-X230503P00121R22983S18.raw	PE 38:6e	22.41	23.1	[M-H]	34
8HDDA-A4-X230503P00121R22983S20.raw	PE 38:6e	22.17	22.68	[M-H]	34
8HDDA-A5-X230503P00121R22983S22.raw	PE 38:6e	22.42	23.02	[M-H]	34
8HDDA-B1-X230503P00121R22983S08.raw	PE 38:6e	22.49	23.12	[M-H]	34
8HDDA-B2-X230503P00121R22983S10.raw	PE 38:6e	22.35	22.89	[M-H]	34
8HDDA-B3-X230503P00121R22983S12.raw	PE 38:6e	22.4	22.92	[M-H]	34
8HDDA-A1-X230503P00121R22983S14.raw	PE 38:5e	22.34	22.88	[M-H]	34
8HDDA-A2-X230503P00121R22983S16.raw	PE 38:5e	22.71	23.34	[M-H]	34
8HDDA-A3-X230503P00121R22983S18.raw	PE 38:5e	22.29	22.88	[M-H]	34
8HDDA-A4-X230503P00121R22983S20.raw	PE 38:5e	22.01	22.57	[M-H]	34
8HDDA-A5-X230503P00121R22983S22.raw	PE 38:5e	22.28	22.83	[M-H]	34
8HDDA-B1-X230503P00121R22983S08.raw	PE 38:5e	22.33	22.98	[M-H]	34
8HDDA-B2-X230503P00121R22983S10.raw	PE 38:5e	22.2	22.75	[M-H]	34
8HDDA-B3-X230503P00121R22983S12.raw	PE 38:5e	22.26	22.8	[M-H]	34
8HDDA-A1-X230503P00121R22983S14.raw	PE 38:4e	22.27	22.71	[M-H]	34
8HDDA-A2-X230503P00121R22983S16.raw	PE 38:4e	22.64	23.13	[M-H]	34
8HDDA-A3-X230503P00121R22983S18.raw	PE 38:4e	22.21	22.79	[M-H]	34
8HDDA-A4-X230503P00121R22983S20.raw	PE 38:4e	21.96	22.46	[M-H]	34
8HDDA-A5-X230503P00121R22983S22.raw	PE 38:4e	22.19	22.75	[M-H]	34
8HDDA-B1-X230503P00121R22983S08.raw	PE 38:4e	22.28	22.79	[M-H]	34
8HDDA-B2-X230503P00121R22983S10.raw	PE 38:4e	22.13	22.64	[M-H]	34
8HDDA-B3-X230503P00121R22983S12.raw	PE 38:4e	22.39	22.63	[M-H]	34
8HDDA-A1-X230503P00121R22983S14.raw	PE 40:9e	22.71	22.88	[M-H]	34
8HDDA-A2-X230503P00121R22983S16.raw	PE 40:9e	23.07	23.43	[M-H]	34
8HDDA-A3-X230503P00121R22983S18.raw	PE 40:9e	22.56	22.99	[M-H]	34
8HDDA-A4-X230503P00121R22983S20.raw	PE 40:9e	22.31	22.67	[M-H]	34
8HDDA-A5-X230503P00121R22983S22.raw	PE 40:9e	22.61	22.94	[M-H]	34
8HDDA-B1-X230503P00121R22983S08.raw	PE 40:9e	22.65	23.18	[M-H]	34
8HDDA-B2-X230503P00121R22983S10.raw	PE 40:9e	22.52	22.9	[M-H]	34
8HDDA-B3-X230503P00121R22983S12.raw	PE 40:9e	22.63	22.89	[M-H]	34
8HDDA-A1-X230503P00121R22983S14.raw	PE 40:8e	22.56	22.84	[M-H]	34
8HDDA-A2-X230503P00121R22983S16.raw	PE 40:8e	22.9	23.3	[M-H]	34
8HDDA-A3-X230503P00121R22983S18.raw	PE 40:8e	22.46	22.94	[M-H]	34
8HDDA-A4-X230503P00121R22983S20.raw	PE 40:8e	22.19	22.58	[M-H]	34
8HDDA-A5-X230503P00121R22983S22.raw	PE 40:8e	22.44	22.89	[M-H]	34
8HDDA-B1-X230503P00121R22983S08.raw	PE 40:8e	22.52	23.01	[M-H]	34
8HDDA-B2-X230503P00121R22983S10.raw	PE 40:8e	22.35	22.83	[M-H]	34
8HDDA-B3-X230503P00121R22983S12.raw	PE 40:8e	22.46	22.83	[M-H]	34
8HDDA-A1-X230503P00121R22983S14.raw	PE 40:7e	22.39	22.81	[M-H]	34
8HDDA-A2-X230503P00121R22983S16.raw	PE 40:7e	22.72	23.21	[M-H]	34
8HDDA-A3-X230503P00121R22983S18.raw	PE 40:7e	22.31	22.84	[M-H]	34
8HDDA-A4-X230503P00121R22983S20.raw	PE 40:7e	22.02	22.5	[M-H]	34
8HDDA-A5-X230503P00121R22983S22.raw	PE 40:7e	22.3	22.8	[M-H]	34
8HDDA-B1-X230503P00121R22983S08.raw	PE 40:7e	22.37	22.87	[M-H]	34
8HDDA-B2-X230503P00121R22983S10.raw	PE 40:7e	22.22	22.7	[M-H]	34
8HDDA-B3-X230503P00121R22983S12.raw	PE 40:7e	22.3	22.77	[M-H]	34
8HDDA-A1-X230503P00121R22983S14.raw	PE 39:0e	22.06	22.67	[M-H]	29
8HDDA-A2-X230503P00121R22983S16.raw	PE 39:0e	22.65	23.23	[M-H]	29
8HDDA-A3-X230503P00121R22983S18.raw	PE 39:0e	22.25	22.8	[M-H]	29
8HDDA-A4-X230503P00121R22983S20.raw	PE 39:0e	22.06	22.5	[M-H]	29
8HDDA-A5-X230503P00121R22983S22.raw	PE 39:0e	22.29	22.68	[M-H]	29
8HDDA-B1-X230503P00121R22983S08.raw	PE 39:0e	22.31	22.84	[M-H]	29
8HDDA-B2-X230503P00121R22983S10.raw	PE 39:0e	22.25	22.63	[M-H]	29
8HDDA-B3-X230503P00121R22983S12.raw	PE 39:0e	22.32	22.7	[M-H]	29
8HDDA-A1-X230503P00121R22983S14.raw	PE 40:6e	22.28	22.76	[M-H]	34
8HDDA-A2-X230503P00121R22983S16.raw	PE 40:6e	22.65	23.16	[M-H]	34
8HDDA-A3-X230503P00121R22983S18.raw	PE 40:6e	22.2	22.73	[M-H]	34
8HDDA-A4-X230503P00121R22983S20.raw	PE 40:6e	21.94	22.45	[M-H]	34
8HDDA-A5-X230503P00121R22983S22.raw	PE 40:6e	22.19	22.71	[M-H]	34
8HDDA-B1-X230503P00121R22983S08.raw	PE 40:6e	22.28	22.77	[M-H]	34
8HDDA-B2-X230503P00121R22983S10.raw	PE 40:6e	22.15	22.65	[M-H]	34
8HDDA-B3-X230503P00121R22983S12.raw	PE 40:6e	22.19	22.67	[M-H]	34
8HDDA-A1-X230503P00121R22983S14.raw	PE 40:5e	22.15	22.71	[M-H]	34
8HDDA-A2-X230503P00121R22983S16.raw	PE 40:5e	22.5	23.07	[M-H]	34
8HDDA-A3-X230503P00121R22983S18.raw	PE 40:5e	22.08	22.69	[M-H]	34
8HDDA-A4-X230503P00121R22983S20.raw	PE 40:5e	21.84	22.36	[M-H]	34
8HDDA-A5-X230503P00121R22983S22.raw	PE 40:5e	22.04	22.64	[M-H]	34
8HDDA-B1-X230503P00121R22983S08.raw	PE 40:5e	22.13	22.77	[M-H]	34
8HDDA-B2-X230503P00121R22983S10.raw	PE 40:5e	22.02	22.59	[M-H]	34
8HDDA-B3-X230503P00121R22983S12.raw	PE 40:5e	21.99	22.39	[M-H]	34
8HDDA-A1-X230503P00121R22983S14.raw	PE 40:4e	22.06	22.52	[M-H]	34
8HDDA-A2-X230503P00121R22983S16.raw	PE 40:4e	22.45	22.95	[M-H]	34
8HDDA-A3-X230503P00121R22983S18.raw	PE 40:4e	22.02	22.53	[M-H]	34
8HDDA-A4-X230503P00121R22983S20.raw	PE 40:4e	21.8	22.33	[M-H]	34
8HDDA-A5-X230503P00121R22983S22.raw	PE 40:4e	21.98	22.53	[M-H]	34
8HDDA-B1-X230503P00121R22983S08.raw	PE 40:4e	22.07	22.59	[M-H]	34
8HDDA-B2-X230503P00121R22983S10.raw	PE 40:4e	21.97	22.49	[M-H]	34
8HDDA-B3-X230503P00121R22983S12.raw	PE 40:4e	21.91	22.49	[M-H]	34
8HDDA-A1-X230503P00121R22983S14.raw	PE 42:8e	22.33	22.55	[M-H]	34
8HDDA-A2-X230503P00121R22983S16.raw	PE 42:8e	22.71	23.01	[M-H]	34
8HDDA-A3-X230503P00121R22983S18.raw	PE 42:8e	22.3	22.57	[M-H]	34
8HDDA-A4-X230503P00121R22983S20.raw	PE 42:8e	22.04	22.29	[M-H]	34
8HDDA-A5-X230503P00121R22983S22.raw	PE 42:8e	22.23	22.56	[M-H]	34
8HDDA-B1-X230503P00121R22983S08.raw	PE 42:8e	22.32	22.65	[M-H]	34
8HDDA-B2-X230503P00121R22983S10.raw	PE 42:8e	22.17	22.52	[M-H]	34
8HDDA-B3-X230503P00121R22983S12.raw	PE 42:8e	22.27	22.52	[M-H]	34
8HDDA-A1-X230503P00121R22983S14.raw	PE 42:7e	22.16	22.57	[M-H]	34
8HDDA-A2-X230503P00121R22983S16.raw	PE 42:7e	22.53	23.01	[M-H]	34
8HDDA-A3-X230503P00121R22983S18.raw	PE 42:7e	22.08	22.57	[M-H]	34
8HDDA-A4-X230503P00121R22983S20.raw	PE 42:7e	21.87	22.28	[M-H]	34
8HDDA-A5-X230503P00121R22983S22.raw	PE 42:7e	22.07	22.51	[M-H]	34
8HDDA-B1-X230503P00121R22983S08.raw	PE 42:7e	22.16	22.67	[M-H]	34
8HDDA-B2-X230503P00121R22983S10.raw	PE 42:7e	22.03	22.48	[M-H]	34
8HDDA-B3-X230503P00121R22983S12.raw	PE 42:7e	22.02	22.51	[M-H]	34
8HDDA-A1-X230503P00121R22983S14.raw	PE 42:6e	22.08	22.5	[M-H]	34
8HDDA-A2-X230503P00121R22983S16.raw	PE 42:6e	22.46	22.87	[M-H]	34
8HDDA-A3-X230503P00121R22983S18.raw	PE 42:6e	22.02	22.49	[M-H]	34
8HDDA-A4-X230503P00121R22983S20.raw	PE 42:6e	21.8	22.19	[M-H]	34
8HDDA-A5-X230503P00121R22983S22.raw	PE 42:6e	21.98	22.47	[M-H]	34
8HDDA-B1-X230503P00121R22983S08.raw	PE 42:6e	22.08	22.55	[M-H]	34
8HDDA-B2-X230503P00121R22983S10.raw	PE 42:6e	21.98	22.41	[M-H]	34
8HDDA-B3-X230503P00121R22983S12.raw	PE 42:6e	21.91	22.46	[M-H]	34
8HDDA-A1-X230503P00121R22983S14.raw	PE 42:5e	21.96	22.41	[M-H]	34
8HDDA-A2-X230503P00121R22983S16.raw	PE 42:5e	22.38	22.82	[M-H]	34
8HDDA-A3-X230503P00121R22983S18.raw	PE 42:5e	21.92	22.4	[M-H]	34
8HDDA-A4-X230503P00121R22983S20.raw	PE 42:5e	21.72	22.14	[M-H]	34
8HDDA-A5-X230503P00121R22983S22.raw	PE 42:5e	21.88	22.37	[M-H]	34
8HDDA-B1-X230503P00121R22983S08.raw	PE 42:5e	21.97	22.48	[M-H]	34
8HDDA-B2-X230503P00121R22983S10.raw	PE 42:5e	21.9	22.35	[M-H]	34
8HDDA-B3-X230503P00121R22983S12.raw	PE 42:5e	21.79	22.34	[M-H]	34
8HDDA-A1-X230503P00121R22983S14.raw	PE 42:4e	21.87	22.25	[M-H]	34
8HDDA-A2-X230503P00121R22983S16.raw	PE 42:4e	22.32	22.79	[M-H]	34
8HDDA-A3-X230503P00121R22983S18.raw	PE 42:4e	21.85	22.32	[M-H]	34
8HDDA-A4-X230503P00121R22983S20.raw	PE 42:4e	21.67	22.07	[M-H]	34
8HDDA-A5-X230503P00121R22983S22.raw	PE 42:4e	21.87	22.31	[M-H]	34
8HDDA-B1-X230503P00121R22983S08.raw	PE 42:4e	21.87	22.41	[M-H]	34
8HDDA-B2-X230503P00121R22983S10.raw	PE 42:4e	21.84	22.27	[M-H]	34
8HDDA-B3-X230503P00121R22983S12.raw	PE 42:4e	21.72	22.26	[M-H]	34
8HDDA-A1-X230503P00121R22983S14.raw	PE 42:3e	21.93	22.21	[M-H]	34
8HDDA-A2-X230503P00121R22983S16.raw	PE 42:3e	22.27	22.66	[M-H]	34
8HDDA-A3-X230503P00121R22983S18.raw	PE 42:3e	21.81	22.22	[M-H]	34
8HDDA-A4-X230503P00121R22983S20.raw	PE 42:3e	21.65	21.99	[M-H]	34
8HDDA-A5-X230503P00121R22983S22.raw	PE 42:3e	21.87	22.22	[M-H]	34
8HDDA-B1-X230503P00121R22983S08.raw	PE 42:3e	21.79	22.26	[M-H]	34
8HDDA-B2-X230503P00121R22983S10.raw	PE 42:3e	21.81	22.17	[M-H]	34
8HDDA-B3-X230503P00121R22983S12.raw	PE 42:3e	21.64	22.11	[M-H]	34
8HDDA-A1-X230503P00121R22983S14.raw	SM(d34:1)	28.75	29.15	[M+HCOO]	29
8HDDA-A2-X230503P00121R22983S16.raw	SM(d34:1)	29.14	29.56	[M+HCOO]	29
8HDDA-A3-X230503P00121R22983S18.raw	SM(d34:1)	28.52	28.91	[M+HCOO]	29
8HDDA-A4-X230503P00121R22983S20.raw	SM(d34:1)	28.53	29.03	[M+HCOO]	29
8HDDA-A5-X230503P00121R22983S22.raw	SM(d34:1)	28.86	29.34	[M+HCOO]	29
8HDDA-B1-X230503P00121R22983S08.raw	SM(d34:1)	28.87	29.29	[M+HCOO]	29
8HDDA-B2-X230503P00121R22983S10.raw	SM(d34:1)	28.72	29.18	[M+HCOO]	29
8HDDA-B3-X230503P00121R22983S12.raw	SM(d34:1)	28.72	29.15	[M+HCOO]	29
8HDDA-A1-X230503P00121R22983S14.raw	SM(d36:2)	28.72	29.15	[M+HCOO]	29
8HDDA-A2-X230503P00121R22983S16.raw	SM(d36:2)	29.01	29.42	[M+HCOO]	29
8HDDA-A3-X230503P00121R22983S18.raw	SM(d36:2)	28.39	28.82	[M+HCOO]	29
8HDDA-A4-X230503P00121R22983S20.raw	SM(d36:2)	28.39	28.89	[M+HCOO]	29
8HDDA-A5-X230503P00121R22983S22.raw	SM(d36:2)	28.69	29.24	[M+HCOO]	29
8HDDA-B1-X230503P00121R22983S08.raw	SM(d36:2)	28.69	29.19	[M+HCOO]	29
8HDDA-B2-X230503P00121R22983S10.raw	SM(d36:2)	28.63	29.13	[M+HCOO]	29
8HDDA-B3-X230503P00121R22983S12.raw	SM(d36:2)	28.57	28.98	[M+HCOO]	29
8HDDA-A1-X230503P00121R22983S14.raw	SM(d36:1)	28.57	29.01	[M+HCOO]	29
8HDDA-A2-X230503P00121R22983S16.raw	SM(d36:1)	28.92	29.38	[M+HCOO]	29
8HDDA-A3-X230503P00121R22983S18.raw	SM(d36:1)	28.36	28.79	[M+HCOO]	29
8HDDA-A4-X230503P00121R22983S20.raw	SM(d36:1)	28.34	28.93	[M+HCOO]	29
8HDDA-A5-X230503P00121R22983S22.raw	SM(d36:1)	28.68	29.17	[M+HCOO]	29
8HDDA-B1-X230503P00121R22983S08.raw	SM(d36:1)	28.71	29.19	[M+HCOO]	29
8HDDA-B2-X230503P00121R22983S10.raw	SM(d36:1)	28.54	29.1	[M+HCOO]	29
8HDDA-B3-X230503P00121R22983S12.raw	SM(d36:1)	28.53	29	[M+HCOO]	29
8HDDA-A1-X230503P00121R22983S14.raw	SM(d38:1)	28.44	28.76	[M+HCOO]	29
8HDDA-A2-X230503P00121R22983S16.raw	SM(d38:1)	28.78	29.14	[M+HCOO]	29
8HDDA-A3-X230503P00121R22983S18.raw	SM(d38:1)	28.22	28.57	[M+HCOO]	29
8HDDA-A4-X230503P00121R22983S20.raw	SM(d38:1)	28.16	28.57	[M+HCOO]	29
8HDDA-A5-X230503P00121R22983S22.raw	SM(d38:1)	28.59	28.9	[M+HCOO]	29
8HDDA-B1-X230503P00121R22983S08.raw	SM(d38:1)	28.58	28.96	[M+HCOO]	29
8HDDA-B2-X230503P00121R22983S10.raw	SM(d38:1)	28.4	28.8	[M+HCOO]	29
8HDDA-B3-X230503P00121R22983S12.raw	SM(d38:1)	28.46	28.81	[M+HCOO]	29
8HDDA-A1-X230503P00121R22983S14.raw	SM(d40:1)	28.23	28.64	[M+HCOO]	29
8HDDA-A2-X230503P00121R22983S16.raw	SM(d40:1)	28.64	29.12	[M+HCOO]	29
8HDDA-A3-X230503P00121R22983S18.raw	SM(d40:1)	28	28.51	[M+HCOO]	29
8HDDA-A4-X230503P00121R22983S20.raw	SM(d40:1)	28.02	28.5	[M+HCOO]	29
8HDDA-A5-X230503P00121R22983S22.raw	SM(d40:1)	28.41	28.84	[M+HCOO]	29
8HDDA-B1-X230503P00121R22983S08.raw	SM(d40:1)	28.4	28.89	[M+HCOO]	29
8HDDA-B2-X230503P00121R22983S10.raw	SM(d40:1)	28.19	28.74	[M+HCOO]	29
8HDDA-B3-X230503P00121R22983S12.raw	SM(d40:1)	28.27	28.71	[M+HCOO]	29
8HDDA-A1-X230503P00121R22983S14.raw	SM(d42:3)	28.25	28.64	[M+HCOO]	29
8HDDA-A2-X230503P00121R22983S16.raw	SM(d42:3)	28.68	29.13	[M+HCOO]	29
8HDDA-A3-X230503P00121R22983S18.raw	SM(d42:3)	28.05	28.56	[M+HCOO]	29
8HDDA-A4-X230503P00121R22983S20.raw	SM(d42:3)	27.99	28.49	[M+HCOO]	29
8HDDA-A5-X230503P00121R22983S22.raw	SM(d42:3)	28.41	28.89	[M+HCOO]	29
8HDDA-B1-X230503P00121R22983S08.raw	SM(d42:3)	28.41	28.97	[M+HCOO]	29
8HDDA-B2-X230503P00121R22983S10.raw	SM(d42:3)	28.15	28.68	[M+HCOO]	29
8HDDA-B3-X230503P00121R22983S12.raw	SM(d42:3)	28.27	28.76	[M+HCOO]	29
8HDDA-A1-X230503P00121R22983S14.raw	SM(d42:2)	28.13	28.66	[M+HCOO]	29
8HDDA-A2-X230503P00121R22983S16.raw	SM(d42:2)	28.57	29.1	[M+HCOO]	29
8HDDA-A3-X230503P00121R22983S18.raw	SM(d42:2)	27.97	28.47	[M+HCOO]	29
8HDDA-A4-X230503P00121R22983S20.raw	SM(d42:2)	27.91	28.46	[M+HCOO]	29
8HDDA-A5-X230503P00121R22983S22.raw	SM(d42:2)	28.32	28.82	[M+HCOO]	29
8HDDA-B1-X230503P00121R22983S08.raw	SM(d42:2)	28.33	28.84	[M+HCOO]	29
8HDDA-B2-X230503P00121R22983S10.raw	SM(d42:2)	28.09	28.63	[M+HCOO]	29
8HDDA-B3-X230503P00121R22983S12.raw	SM(d42:2)	28.19	28.67	[M+HCOO]	29
8HDDA-A1-X230503P00121R22983S14.raw	SM(d42:1)	28.05	28.53	[M+HCOO]	29
8HDDA-A2-X230503P00121R22983S16.raw	SM(d42:1)	28.54	29.1	[M+HCOO]	29
8HDDA-A3-X230503P00121R22983S18.raw	SM(d42:1)	27.92	28.5	[M+HCOO]	29
8HDDA-A4-X230503P00121R22983S20.raw	SM(d42:1)	27.85	28.49	[M+HCOO]	29
8HDDA-A5-X230503P00121R22983S22.raw	SM(d42:1)	28.23	28.83	[M+HCOO]	29
8HDDA-B1-X230503P00121R22983S08.raw	SM(d42:1)	28.28	28.87	[M+HCOO]	29
8HDDA-B2-X230503P00121R22983S10.raw	SM(d42:1)	28.03	28.66	[M+HCOO]	29
8HDDA-B3-X230503P00121R22983S12.raw	SM(d42:1)	28.15	28.67	[M+HCOO]	29
8HDDA-A1-X230503P00121R22983S14.raw	SM(d33:1)	28.93	29.28	[M+HCOO]	29
8HDDA-A2-X230503P00121R22983S16.raw	SM(d33:1)	29.26	29.68	[M+HCOO]	29
8HDDA-A3-X230503P00121R22983S18.raw	SM(d33:1)	28.61	29.01	[M+HCOO]	29
8HDDA-A4-X230503P00121R22983S20.raw	SM(d33:1)	28.67	29.13	[M+HCOO]	29
8HDDA-A5-X230503P00121R22983S22.raw	SM(d33:1)	28.99	29.45	[M+HCOO]	29
8HDDA-B1-X230503P00121R22983S08.raw	SM(d33:1)	28.94	29.38	[M+HCOO]	29
8HDDA-B2-X230503P00121R22983S10.raw	SM(d33:1)	28.86	29.35	[M+HCOO]	29
8HDDA-B3-X230503P00121R22983S12.raw	SM(d33:1)	28.84	29.25	[M+HCOO]	29
8HDDA-A1-X230503P00121R22983S14.raw	SM(d34:0)	28.18	28.44	[M+HCOO]	29
8HDDA-A2-X230503P00121R22983S16.raw	SM(d34:0)	28.62	28.97	[M+HCOO]	29
8HDDA-A3-X230503P00121R22983S18.raw	SM(d34:0)	27.97	28.35	[M+HCOO]	29
8HDDA-A4-X230503P00121R22983S20.raw	SM(d34:0)	27.95	28.3	[M+HCOO]	29
8HDDA-A5-X230503P00121R22983S22.raw	SM(d34:0)	28.35	28.69	[M+HCOO]	29
8HDDA-B1-X230503P00121R22983S08.raw	SM(d34:0)	28.34	28.74	[M+HCOO]	29
8HDDA-B2-X230503P00121R22983S10.raw	SM(d34:0)	28.14	28.53	[M+HCOO]	29
8HDDA-B3-X230503P00121R22983S12.raw	SM(d34:0)	28.23	28.53	[M+HCOO]	29
8HDDA-A1-X230503P00121R22983S14.raw	SM(d36:0)	27.95	28.08	[M+HCOO]	29
8HDDA-A2-X230503P00121R22983S16.raw	SM(d36:0)	28.44	28.78	[M+HCOO]	29
8HDDA-A3-X230503P00121R22983S18.raw	SM(d36:0)	27.88	28.16	[M+HCOO]	29
8HDDA-A4-X230503P00121R22983S20.raw	SM(d36:0)	27.83	28.09	[M+HCOO]	29
8HDDA-A5-X230503P00121R22983S22.raw	SM(d36:0)	28.17	28.45	[M+HCOO]	29
8HDDA-B1-X230503P00121R22983S08.raw	SM(d36:0)	28.26	28.52	[M+HCOO]	29
8HDDA-B2-X230503P00121R22983S10.raw	SM(d36:0)	27.89	28.32	[M+HCOO]	29
8HDDA-B3-X230503P00121R22983S12.raw	SM(d36:0)	28.06	28.45	[M+HCOO]	29
8HDDA-A1-X230503P00121R22983S14.raw	SM(d40:2)	28.33	28.68	[M+HCOO]	29
8HDDA-A2-X230503P00121R22983S16.raw	SM(d40:2)	28.73	29.14	[M+HCOO]	29
8HDDA-A3-X230503P00121R22983S18.raw	SM(d40:2)	28.15	28.61	[M+HCOO]	29
8HDDA-A4-X230503P00121R22983S20.raw	SM(d40:2)	28.09	28.52	[M+HCOO]	29
8HDDA-A5-X230503P00121R22983S22.raw	SM(d40:2)	28.5	28.9	[M+HCOO]	29
8HDDA-B1-X230503P00121R22983S08.raw	SM(d40:2)	28.52	29.04	[M+HCOO]	29
8HDDA-B2-X230503P00121R22983S10.raw	SM(d40:2)	28.24	28.8	[M+HCOO]	29
8HDDA-B3-X230503P00121R22983S12.raw	SM(d40:2)	28.34	28.77	[M+HCOO]	29
8HDDA-A1-X230503P00121R22983S14.raw	SM(d41:2)	28.27	28.6	[M+HCOO]	29
8HDDA-A2-X230503P00121R22983S16.raw	SM(d41:2)	28.68	29.01	[M+HCOO]	29
8HDDA-A3-X230503P00121R22983S18.raw	SM(d41:2)	28.09	28.44	[M+HCOO]	29
8HDDA-A4-X230503P00121R22983S20.raw	SM(d41:2)	28.02	28.39	[M+HCOO]	29
8HDDA-A5-X230503P00121R22983S22.raw	SM(d41:2)	28.41	28.78	[M+HCOO]	29
8HDDA-B1-X230503P00121R22983S08.raw	SM(d41:2)	28.4	28.79	[M+HCOO]	29
8HDDA-B2-X230503P00121R22983S10.raw	SM(d41:2)	28.23	28.63	[M+HCOO]	29
8HDDA-B3-X230503P00121R22983S12.raw	SM(d41:2)	28.27	28.64	[M+HCOO]	29
8HDDA-A1-X230503P00121R22983S14.raw	SM(d41:1)	28.12	28.56	[M+HCOO]	29
8HDDA-A2-X230503P00121R22983S16.raw	SM(d41:1)	28.51	29.01	[M+HCOO]	29
8HDDA-A3-X230503P00121R22983S18.raw	SM(d41:1)	27.97	28.43	[M+HCOO]	29
8HDDA-A4-X230503P00121R22983S20.raw	SM(d41:1)	27.88	28.44	[M+HCOO]	29
8HDDA-A5-X230503P00121R22983S22.raw	SM(d41:1)	28.3	28.78	[M+HCOO]	29
8HDDA-B1-X230503P00121R22983S08.raw	SM(d41:1)	28.32	28.89	[M+HCOO]	29
8HDDA-B2-X230503P00121R22983S10.raw	SM(d41:1)	28.09	28.67	[M+HCOO]	29
8HDDA-B3-X230503P00121R22983S12.raw	SM(d41:1)	28.15	28.64	[M+HCOO]	29
8HDDA-A1-X230503P00121R22983S14.raw	SM(d42:5)	28.33	28.68	[M+HCOO]	29
8HDDA-A2-X230503P00121R22983S16.raw	SM(d42:5)	28.73	29.07	[M+HCOO]	29
8HDDA-A3-X230503P00121R22983S18.raw	SM(d42:5)	28.1	28.72	[M+HCOO]	29
8HDDA-A4-X230503P00121R22983S20.raw	SM(d42:5)	28.09	28.46	[M+HCOO]	29
8HDDA-A5-X230503P00121R22983S22.raw	SM(d42:5)	28.46	29.1	[M+HCOO]	29
8HDDA-B1-X230503P00121R22983S08.raw	SM(d42:5)	28.52	28.86	[M+HCOO]	29
8HDDA-B2-X230503P00121R22983S10.raw	SM(d42:5)	28.29	28.68	[M+HCOO]	29
8HDDA-B3-X230503P00121R22983S12.raw	SM(d42:5)	28.34	28.66	[M+HCOO]	29

## Sheet: Molecule Peak Boundaries-24H
File Name	Molecule	Min Start Time	Max End Time	Precursor Adduct	Library Ion Mobility Value
24H-A1-X230413P00121R22867S08.raw	PC(15:0-18:1)(d7)	27.48	28.13	[M+HCOO]	29
24H-A2-X230413P00121R22867S10.raw	PC(15:0-18:1)(d7)	27.56	28.29	[M+HCOO]	29
24H-A3-X230413P00121R22867S12.raw	PC(15:0-18:1)(d7)	27.6	28.14	[M+HCOO]	29
24H-A4-X230413P00121R22867S14.raw	PC(15:0-18:1)(d7)	27.41	27.9	[M+HCOO]	29
24H-A5-X230413P00121R22867S16.raw	PC(15:0-18:1)(d7)	27.6	28.14	[M+HCOO]	29
24H-B1-X230412P00121R22843S21.raw	PC(15:0-18:1)(d7)	27.45	27.96	[M+HCOO]	29
24H-B2-X230412P00121R22843S23.raw	PC(15:0-18:1)(d7)	27.22	27.95	[M+HCOO]	29
24H-B3-X230412P00121R22843S25.raw	PC(15:0-18:1)(d7)	27.4	28	[M+HCOO]	29
24H-A1-X230413P00121R22867S08.raw	PE(15:0-18:1)(d7)	23.46	23.95	[M-H]	34
24H-A2-X230413P00121R22867S10.raw	PE(15:0-18:1)(d7)	23.74	24.26	[M-H]	34
24H-A3-X230413P00121R22867S12.raw	PE(15:0-18:1)(d7)	23.76	24.32	[M-H]	34
24H-A4-X230413P00121R22867S14.raw	PE(15:0-18:1)(d7)	23.65	24.12	[M-H]	34
24H-A5-X230413P00121R22867S16.raw	PE(15:0-18:1)(d7)	23.49	23.99	[M-H]	34
24H-B1-X230412P00121R22843S21.raw	PE(15:0-18:1)(d7)	23.49	23.95	[M-H]	34
24H-B2-X230412P00121R22843S23.raw	PE(15:0-18:1)(d7)	23.53	24.05	[M-H]	34
24H-B3-X230412P00121R22843S25.raw	PE(15:0-18:1)(d7)	23.5	24.03	[M-H]	34
24H-A1-X230413P00121R22867S08.raw	PS(15:0-18:1)(d7)	29.88	30.45	[M-H]	34
24H-A2-X230413P00121R22867S10.raw	PS(15:0-18:1)(d7)	30.34	30.91	[M-H]	34
24H-A3-X230413P00121R22867S12.raw	PS(15:0-18:1)(d7)	30.42	30.99	[M-H]	34
24H-A4-X230413P00121R22867S14.raw	PS(15:0-18:1)(d7)	29.96	30.59	[M-H]	34
24H-A5-X230413P00121R22867S16.raw	PS(15:0-18:1)(d7)	30.04	30.61	[M-H]	34
24H-B1-X230412P00121R22843S21.raw	PS(15:0-18:1)(d7)	29.96	30.55	[M-H]	34
24H-B2-X230412P00121R22843S23.raw	PS(15:0-18:1)(d7)	30.07	30.68	[M-H]	34
24H-B3-X230412P00121R22843S25.raw	PS(15:0-18:1)(d7)	30.17	30.75	[M-H]	34
24H-A1-X230413P00121R22867S08.raw	PG(15:0-18:1)(d7)	24.5	25.13	[M-H]	34
24H-A2-X230413P00121R22867S10.raw	PG(15:0-18:1)(d7)	24.74	25.37	[M-H]	34
24H-A3-X230413P00121R22867S12.raw	PG(15:0-18:1)(d7)	24.68	25.38	[M-H]	34
24H-A4-X230413P00121R22867S14.raw	PG(15:0-18:1)(d7)	24.19	24.87	[M-H]	34
24H-A5-X230413P00121R22867S16.raw	PG(15:0-18:1)(d7)	24.36	25.2	[M-H]	34
24H-B1-X230412P00121R22843S21.raw	PG(15:0-18:1)(d7)	24.39	25.07	[M-H]	34
24H-B2-X230412P00121R22843S23.raw	PG(15:0-18:1)(d7)	24.42	25.06	[M-H]	34
24H-B3-X230412P00121R22843S25.raw	PG(15:0-18:1)(d7)	24.49	25.37	[M-H]	34
24H-A1-X230413P00121R22867S08.raw	PI(15:0-18:1)(d7)	31.22	32.02	[M-H]	34
24H-A2-X230413P00121R22867S10.raw	PI(15:0-18:1)(d7)	31.56	32.23	[M-H]	34
24H-A3-X230413P00121R22867S12.raw	PI(15:0-18:1)(d7)	31.58	32.38	[M-H]	34
24H-A4-X230413P00121R22867S14.raw	PI(15:0-18:1)(d7)	31.31	31.99	[M-H]	34
24H-A5-X230413P00121R22867S16.raw	PI(15:0-18:1)(d7)	31.3	31.94	[M-H]	34
24H-B1-X230412P00121R22843S21.raw	PI(15:0-18:1)(d7)	31.32	31.91	[M-H]	34
24H-B2-X230412P00121R22843S23.raw	PI(15:0-18:1)(d7)	31.59	32.13	[M-H]	34
24H-B3-X230412P00121R22843S25.raw	PI(15:0-18:1)(d7)	31.64	32.22	[M-H]	34
24H-A1-X230413P00121R22867S08.raw	PA(15:0-18:1)(d7)	21.7	27.31	[M-H]	39
24H-A2-X230413P00121R22867S10.raw	PA(15:0-18:1)(d7)	22.03	27.46	[M-H]	39
24H-A3-X230413P00121R22867S12.raw	PA(15:0-18:1)(d7)	21.88	26.13	[M-H]	39
24H-A4-X230413P00121R22867S14.raw	PA(15:0-18:1)(d7)	21.72	27.13	[M-H]	39
24H-A5-X230413P00121R22867S16.raw	PA(15:0-18:1)(d7)	21.77	24.7	[M-H]	39
24H-B1-X230412P00121R22843S21.raw	PA(15:0-18:1)(d7)	21.81	27.32	[M-H]	39
24H-B2-X230412P00121R22843S23.raw	PA(15:0-18:1)(d7)	21.86	27.07	[M-H]	39
24H-B3-X230412P00121R22843S25.raw	PA(15:0-18:1)(d7)	21.83	27.51	[M-H]	39
24H-A1-X230413P00121R22867S08.raw	LPC(18:1)(d7)	30.75	31.89	[M+HCOO]	34
24H-A2-X230413P00121R22867S10.raw	LPC(18:1)(d7)	31.2	31.95	[M+HCOO]	34
24H-A3-X230413P00121R22867S12.raw	LPC(18:1)(d7)	31.35	32.34	[M+HCOO]	34
24H-A4-X230413P00121R22867S14.raw	LPC(18:1)(d7)	31.12	32.02	[M+HCOO]	34
24H-A5-X230413P00121R22867S16.raw	LPC(18:1)(d7)	31.07	31.96	[M+HCOO]	34
24H-B1-X230412P00121R22843S21.raw	LPC(18:1)(d7)	30.95	31.79	[M+HCOO]	34
24H-B2-X230412P00121R22843S23.raw	LPC(18:1)(d7)	31.14	32.01	[M+HCOO]	34
24H-B3-X230412P00121R22843S25.raw	LPC(18:1)(d7)	31.21	32.09	[M+HCOO]	34
24H-A1-X230413P00121R22867S08.raw	LPE(18:1)(d7)	29.31	30.1	[M-H]	39
24H-A2-X230413P00121R22867S10.raw	LPE(18:1)(d7)	29.41	30.47	[M-H]	39
24H-A3-X230413P00121R22867S12.raw	LPE(18:1)(d7)	29.74	30.68	[M-H]	39
24H-A4-X230413P00121R22867S14.raw	LPE(18:1)(d7)	29.3	30.24	[M-H]	39
24H-A5-X230413P00121R22867S16.raw	LPE(18:1)(d7)	29.53	30.3	[M-H]	39
24H-B1-X230412P00121R22843S21.raw	LPE(18:1)(d7)	29.28	30.11	[M-H]	39
24H-B2-X230412P00121R22843S23.raw	LPE(18:1)(d7)	29.22	30.26	[M-H]	39
24H-B3-X230412P00121R22843S25.raw	LPE(18:1)(d7)	29.23	30.34	[M-H]	39
24H-A1-X230413P00121R22867S08.raw	SM(18:1)(d9)	28.54	29.06	[M+HCOO]	29
24H-A2-X230413P00121R22867S10.raw	SM(18:1)(d9)	28.55	29.15	[M+HCOO]	29
24H-A3-X230413P00121R22867S12.raw	SM(18:1)(d9)	28.71	29.26	[M+HCOO]	29
24H-A4-X230413P00121R22867S14.raw	SM(18:1)(d9)	28.39	28.92	[M+HCOO]	29
24H-A5-X230413P00121R22867S16.raw	SM(18:1)(d9)	28.64	29.19	[M+HCOO]	29
24H-B1-X230412P00121R22843S21.raw	SM(18:1)(d9)	28.52	29.03	[M+HCOO]	29
24H-B2-X230412P00121R22843S23.raw	SM(18:1)(d9)	28.2	28.84	[M+HCOO]	29
24H-B3-X230412P00121R22843S25.raw	SM(18:1)(d9)	28.3	28.89	[M+HCOO]	29
24H-A1-X230413P00121R22867S08.raw	LPC 15:0	31.77	32.42	[M+HCOO]	34
24H-A2-X230413P00121R22867S10.raw	LPC 15:0	32	32.36	[M+HCOO]	34
24H-A3-X230413P00121R22867S12.raw	LPC 15:0	32.13	32.67	[M+HCOO]	34
24H-A4-X230413P00121R22867S14.raw	LPC 15:0	31.79	32.24	[M+HCOO]	34
24H-A5-X230413P00121R22867S16.raw	LPC 15:0	31.88	32.19	[M+HCOO]	34
24H-B1-X230412P00121R22843S21.raw	LPC 15:0	31.93	32.2	[M+HCOO]	34
24H-B2-X230412P00121R22843S23.raw	LPC 15:0	32.06	32.58	[M+HCOO]	34
24H-B3-X230412P00121R22843S25.raw	LPC 15:0	32.19	32.54	[M+HCOO]	34
24H-A1-X230413P00121R22867S08.raw	LPC 16:0	31.02	32.25	[M+HCOO]	34
24H-A2-X230413P00121R22867S10.raw	LPC 16:0	31.33	32.22	[M+HCOO]	34
24H-A3-X230413P00121R22867S12.raw	LPC 16:0	31.54	32.53	[M+HCOO]	34
24H-A4-X230413P00121R22867S14.raw	LPC 16:0	31.28	32.18	[M+HCOO]	34
24H-A5-X230413P00121R22867S16.raw	LPC 16:0	31.26	32.14	[M+HCOO]	34
24H-B1-X230412P00121R22843S21.raw	LPC 16:0	31.12	32.06	[M+HCOO]	34
24H-B2-X230412P00121R22843S23.raw	LPC 16:0	31.38	32.38	[M+HCOO]	34
24H-B3-X230412P00121R22843S25.raw	LPC 16:0	31.41	32.43	[M+HCOO]	34
24H-A1-X230413P00121R22867S08.raw	LPC 16:1	31.7	32.55	[M+HCOO]	34
24H-A2-X230413P00121R22867S10.raw	LPC 16:1	31.91	32.44	[M+HCOO]	34
24H-A3-X230413P00121R22867S12.raw	LPC 16:1	32.17	32.73	[M+HCOO]	34
24H-A4-X230413P00121R22867S14.raw	LPC 16:1	31.85	32.33	[M+HCOO]	34
24H-A5-X230413P00121R22867S16.raw	LPC 16:1	31.88	32.33	[M+HCOO]	34
24H-B1-X230412P00121R22843S21.raw	LPC 16:1	31.58	32.3	[M+HCOO]	34
24H-B2-X230412P00121R22843S23.raw	LPC 16:1	31.98	32.64	[M+HCOO]	34
24H-B3-X230412P00121R22843S25.raw	LPC 16:1	32.09	32.62	[M+HCOO]	34
24H-A1-X230413P00121R22867S08.raw	LPC 17:0	31.15	31.54	[M+HCOO]	34
24H-A2-X230413P00121R22867S10.raw	LPC 17:0	31.49	31.82	[M+HCOO]	34
24H-A3-X230413P00121R22867S12.raw	LPC 17:0	31.6	32.36	[M+HCOO]	34
24H-A4-X230413P00121R22867S14.raw	LPC 17:0	31.43	32.07	[M+HCOO]	34
24H-A5-X230413P00121R22867S16.raw	LPC 17:0	31.35	31.87	[M+HCOO]	34
24H-B1-X230412P00121R22843S21.raw	LPC 17:0	31.18	32.02	[M+HCOO]	34
24H-B2-X230412P00121R22843S23.raw	LPC 17:0	31.47	32.1	[M+HCOO]	34
24H-B3-X230412P00121R22843S25.raw	LPC 17:0	31.57	31.92	[M+HCOO]	34
24H-A1-X230413P00121R22867S08.raw	LPC 18:0	30.63	31.63	[M+HCOO]	34
24H-A2-X230413P00121R22867S10.raw	LPC 18:0	30.95	31.86	[M+HCOO]	34
24H-A3-X230413P00121R22867S12.raw	LPC 18:0	31.16	32.1	[M+HCOO]	34
24H-A4-X230413P00121R22867S14.raw	LPC 18:0	30.89	31.87	[M+HCOO]	34
24H-A5-X230413P00121R22867S16.raw	LPC 18:0	30.79	31.73	[M+HCOO]	34
24H-B1-X230412P00121R22843S21.raw	LPC 18:0	30.76	31.66	[M+HCOO]	34
24H-B2-X230412P00121R22843S23.raw	LPC 18:0	30.86	31.93	[M+HCOO]	34
24H-B3-X230412P00121R22843S25.raw	LPC 18:0	30.93	31.96	[M+HCOO]	34
24H-A1-X230413P00121R22867S08.raw	LPC 18:1	30.89	32.18	[M+HCOO]	34
24H-A2-X230413P00121R22867S10.raw	LPC 18:1	31.11	32.2	[M+HCOO]	34
24H-A3-X230413P00121R22867S12.raw	LPC 18:1	31.32	32.46	[M+HCOO]	34
24H-A4-X230413P00121R22867S14.raw	LPC 18:1	31.09	32.18	[M+HCOO]	34
24H-A5-X230413P00121R22867S16.raw	LPC 18:1	31.03	32.09	[M+HCOO]	34
24H-B1-X230412P00121R22843S21.raw	LPC 18:1	30.95	32.06	[M+HCOO]	34
24H-B2-X230412P00121R22843S23.raw	LPC 18:1	31.18	32.46	[M+HCOO]	34
24H-B3-X230412P00121R22843S25.raw	LPC 18:1	31.2	32.39	[M+HCOO]	34
24H-A1-X230413P00121R22867S08.raw	LPC 18:2	31.12	32.31	[M+HCOO]	34
24H-A2-X230413P00121R22867S10.raw	LPC 18:2	31.41	32.27	[M+HCOO]	34
24H-A3-X230413P00121R22867S12.raw	LPC 18:2	31.6	32.6	[M+HCOO]	34
24H-A4-X230413P00121R22867S14.raw	LPC 18:2	31.32	32.26	[M+HCOO]	34
24H-A5-X230413P00121R22867S16.raw	LPC 18:2	31.34	32.2	[M+HCOO]	34
24H-B1-X230412P00121R22843S21.raw	LPC 18:2	31.18	32.13	[M+HCOO]	34
24H-B2-X230412P00121R22843S23.raw	LPC 18:2	31.43	32.46	[M+HCOO]	34
24H-B3-X230412P00121R22843S25.raw	LPC 18:2	31.52	32.45	[M+HCOO]	34
24H-A1-X230413P00121R22867S08.raw	LPC 18:3	31.71	32.54	[M+HCOO]	34
24H-A2-X230413P00121R22867S10.raw	LPC 18:3	31.9	32.47	[M+HCOO]	34
24H-A3-X230413P00121R22867S12.raw	LPC 18:3	32.11	32.78	[M+HCOO]	34
24H-A4-X230413P00121R22867S14.raw	LPC 18:3	31.85	32.31	[M+HCOO]	34
24H-A5-X230413P00121R22867S16.raw	LPC 18:3	31.82	32.34	[M+HCOO]	34
24H-B1-X230412P00121R22843S21.raw	LPC 18:3	31.73	32.3	[M+HCOO]	34
24H-B2-X230412P00121R22843S23.raw	LPC 18:3	32.04	32.68	[M+HCOO]	34
24H-B3-X230412P00121R22843S25.raw	LPC 18:3	32.18	32.6	[M+HCOO]	34
24H-A1-X230413P00121R22867S08.raw	LPC 19:0	30.61	31.19	[M+HCOO]	34
24H-A2-X230413P00121R22867S10.raw	LPC 19:0	30.94	31.42	[M+HCOO]	34
24H-A3-X230413P00121R22867S12.raw	LPC 19:0	31.16	31.73	[M+HCOO]	34
24H-A4-X230413P00121R22867S14.raw	LPC 19:0	30.97	31.36	[M+HCOO]	34
24H-A5-X230413P00121R22867S16.raw	LPC 19:0	30.82	31.34	[M+HCOO]	34
24H-B1-X230412P00121R22843S21.raw	LPC 19:0	30.71	31.3	[M+HCOO]	34
24H-B2-X230412P00121R22843S23.raw	LPC 19:0	30.88	31.52	[M+HCOO]	34
24H-B3-X230412P00121R22843S25.raw	LPC 19:0	31.13	31.55	[M+HCOO]	34
24H-A1-X230413P00121R22867S08.raw	LPC 20:1	30.77	31.25	[M+HCOO]	34
24H-A2-X230413P00121R22867S10.raw	LPC 20:1	31.11	31.47	[M+HCOO]	34
24H-A3-X230413P00121R22867S12.raw	LPC 20:1	31.08	31.57	[M+HCOO]	34
24H-A4-X230413P00121R22867S14.raw	LPC 20:1	31.04	31.36	[M+HCOO]	34
24H-A5-X230413P00121R22867S16.raw	LPC 20:1	30.74	31.32	[M+HCOO]	34
24H-B1-X230412P00121R22843S21.raw	LPC 20:1	30.64	31.38	[M+HCOO]	34
24H-B2-X230412P00121R22843S23.raw	LPC 20:1	31.11	31.59	[M+HCOO]	34
24H-B3-X230412P00121R22843S25.raw	LPC 20:1	31.17	31.55	[M+HCOO]	34
24H-A1-X230413P00121R22867S08.raw	LPC 20:2	31.1	31.47	[M+HCOO]	34
24H-A2-X230413P00121R22867S10.raw	LPC 20:2	31.4	31.66	[M+HCOO]	34
24H-A3-X230413P00121R22867S12.raw	LPC 20:2	31.39	31.99	[M+HCOO]	34
24H-A4-X230413P00121R22867S14.raw	LPC 20:2	31.38	31.59	[M+HCOO]	34
24H-A5-X230413P00121R22867S16.raw	LPC 20:2	31.2	31.58	[M+HCOO]	34
24H-B1-X230412P00121R22843S21.raw	LPC 20:2	31.15	31.66	[M+HCOO]	34
24H-B2-X230412P00121R22843S23.raw	LPC 20:2	31.37	31.87	[M+HCOO]	34
24H-B3-X230412P00121R22843S25.raw	LPC 20:2	31.52	31.82	[M+HCOO]	34
24H-A1-X230413P00121R22867S08.raw	LPC 20:4	31.29	32.16	[M+HCOO]	34
24H-A2-X230413P00121R22867S10.raw	LPC 20:4	31.52	32.17	[M+HCOO]	34
24H-A3-X230413P00121R22867S12.raw	LPC 20:4	31.44	32.5	[M+HCOO]	34
24H-A4-X230413P00121R22867S14.raw	LPC 20:4	31.21	32.13	[M+HCOO]	34
24H-A5-X230413P00121R22867S16.raw	LPC 20:4	31.19	32.1	[M+HCOO]	34
24H-B1-X230412P00121R22843S21.raw	LPC 20:4	31.07	32.05	[M+HCOO]	34
24H-B2-X230412P00121R22843S23.raw	LPC 20:4	31.29	32.31	[M+HCOO]	34
24H-B3-X230412P00121R22843S25.raw	LPC 20:4	31.35	32.38	[M+HCOO]	34
24H-A1-X230413P00121R22867S08.raw	LPC 20:5	31.73	32.41	[M+HCOO]	34
24H-A2-X230413P00121R22867S10.raw	LPC 20:5	31.96	32.34	[M+HCOO]	34
24H-A3-X230413P00121R22867S12.raw	LPC 20:5	32.07	32.74	[M+HCOO]	34
24H-A4-X230413P00121R22867S14.raw	LPC 20:5	31.91	32.24	[M+HCOO]	34
24H-A5-X230413P00121R22867S16.raw	LPC 20:5	31.84	32.26	[M+HCOO]	34
24H-B1-X230412P00121R22843S21.raw	LPC 20:5	31.8	32.23	[M+HCOO]	34
24H-B2-X230412P00121R22843S23.raw	LPC 20:5	31.94	32.59	[M+HCOO]	34
24H-B3-X230412P00121R22843S25.raw	LPC 20:5	32.08	32.6	[M+HCOO]	34
24H-A1-X230413P00121R22867S08.raw	LPC 22:0	30.3	30.82	[M+HCOO]	34
24H-A2-X230413P00121R22867S10.raw	LPC 22:0	30.71	31.19	[M+HCOO]	34
24H-A3-X230413P00121R22867S12.raw	LPC 22:0	30.88	31.38	[M+HCOO]	34
24H-A4-X230413P00121R22867S14.raw	LPC 22:0	30.57	31.08	[M+HCOO]	34
24H-A5-X230413P00121R22867S16.raw	LPC 22:0	30.55	31.02	[M+HCOO]	34
24H-B1-X230412P00121R22843S21.raw	LPC 22:0	30.43	30.95	[M+HCOO]	34
24H-B2-X230412P00121R22843S23.raw	LPC 22:0	30.63	31.11	[M+HCOO]	34
24H-B3-X230412P00121R22843S25.raw	LPC 22:0	30.69	31.16	[M+HCOO]	34
24H-A1-X230413P00121R22867S08.raw	LPC 22:5	31.09	32.03	[M+HCOO]	34
24H-A2-X230413P00121R22867S10.raw	LPC 22:5	31.39	32.02	[M+HCOO]	34
24H-A3-X230413P00121R22867S12.raw	LPC 22:5	31.53	32.45	[M+HCOO]	34
24H-A4-X230413P00121R22867S14.raw	LPC 22:5	31.25	32.06	[M+HCOO]	34
24H-A5-X230413P00121R22867S16.raw	LPC 22:5	31.2	32.06	[M+HCOO]	34
24H-B1-X230412P00121R22843S21.raw	LPC 22:5	31.14	31.93	[M+HCOO]	34
24H-B2-X230412P00121R22843S23.raw	LPC 22:5	31.41	32.15	[M+HCOO]	34
24H-B3-X230412P00121R22843S25.raw	LPC 22:5	31.34	32.23	[M+HCOO]	34
24H-A1-X230413P00121R22867S08.raw	LPC 22:6	30.91	32.14	[M+HCOO]	34
24H-A2-X230413P00121R22867S10.raw	LPC 22:6	31.21	32.21	[M+HCOO]	34
24H-A3-X230413P00121R22867S12.raw	LPC 22:6	31.47	32.5	[M+HCOO]	34
24H-A4-X230413P00121R22867S14.raw	LPC 22:6	31.25	32.16	[M+HCOO]	34
24H-A5-X230413P00121R22867S16.raw	LPC 22:6	31.22	32.13	[M+HCOO]	34
24H-B1-X230412P00121R22843S21.raw	LPC 22:6	31.1	32.05	[M+HCOO]	34
24H-B2-X230412P00121R22843S23.raw	LPC 22:6	31.34	32.37	[M+HCOO]	34
24H-B3-X230412P00121R22843S25.raw	LPC 22:6	31.4	32.44	[M+HCOO]	34
24H-A1-X230413P00121R22867S08.raw	LPC 24:0	30.02	30.77	[M+HCOO]	34
24H-A2-X230413P00121R22867S10.raw	LPC 24:0	30.39	31.11	[M+HCOO]	34
24H-A3-X230413P00121R22867S12.raw	LPC 24:0	30.52	31.23	[M+HCOO]	34
24H-A4-X230413P00121R22867S14.raw	LPC 24:0	30.33	30.85	[M+HCOO]	34
24H-A5-X230413P00121R22867S16.raw	LPC 24:0	30.17	30.89	[M+HCOO]	34
24H-B1-X230412P00121R22843S21.raw	LPC 24:0	30.1	30.77	[M+HCOO]	34
24H-B2-X230412P00121R22843S23.raw	LPC 24:0	30.28	30.98	[M+HCOO]	34
24H-B3-X230412P00121R22843S25.raw	LPC 24:0	30.46	31.04	[M+HCOO]	34
24H-A1-X230413P00121R22867S08.raw	LPC 24:1	30.15	30.77	[M+HCOO]	34
24H-A2-X230413P00121R22867S10.raw	LPC 24:1	30.54	31.11	[M+HCOO]	34
24H-A3-X230413P00121R22867S12.raw	LPC 24:1	30.71	31.32	[M+HCOO]	34
24H-A4-X230413P00121R22867S14.raw	LPC 24:1	30.52	30.98	[M+HCOO]	34
24H-A5-X230413P00121R22867S16.raw	LPC 24:1	30.41	30.94	[M+HCOO]	34
24H-B1-X230412P00121R22843S21.raw	LPC 24:1	30.31	31.14	[M+HCOO]	34
24H-B2-X230412P00121R22843S23.raw	LPC 24:1	30.52	31.04	[M+HCOO]	34
24H-B3-X230412P00121R22843S25.raw	LPC 24:1	30.61	31.06	[M+HCOO]	34
24H-A1-X230413P00121R22867S08.raw	LPE 16:0	29.52	30.29	[M-H]	39
24H-A2-X230413P00121R22867S10.raw	LPE 16:0	29.71	30.62	[M-H]	39
24H-A3-X230413P00121R22867S12.raw	LPE 16:0	29.88	30.83	[M-H]	39
24H-A4-X230413P00121R22867S14.raw	LPE 16:0	29.42	30.41	[M-H]	39
24H-A5-X230413P00121R22867S16.raw	LPE 16:0	29.66	30.44	[M-H]	39
24H-B1-X230412P00121R22843S21.raw	LPE 16:0	29.48	30.28	[M-H]	39
24H-B2-X230412P00121R22843S23.raw	LPE 16:0	29.41	30.46	[M-H]	39
24H-B3-X230412P00121R22843S25.raw	LPE 16:0	29.39	30.51	[M-H]	39
24H-A1-X230413P00121R22867S08.raw	LPE 16:1	30.02	30.47	[M-H]	39
24H-A2-X230413P00121R22867S10.raw	LPE 16:1	30.37	30.73	[M-H]	39
24H-A3-X230413P00121R22867S12.raw	LPE 16:1	30.57	30.98	[M-H]	39
24H-A4-X230413P00121R22867S14.raw	LPE 16:1	30.1	30.51	[M-H]	39
24H-A5-X230413P00121R22867S16.raw	LPE 16:1	30.24	30.54	[M-H]	39
24H-B1-X230412P00121R22843S21.raw	LPE 16:1	30.08	30.44	[M-H]	39
24H-B2-X230412P00121R22843S23.raw	LPE 16:1	30.18	30.71	[M-H]	39
24H-B3-X230412P00121R22843S25.raw	LPE 16:1	30.26	30.78	[M-H]	39
24H-A1-X230413P00121R22867S08.raw	LPE 17:0	29.63	29.92	[M-H]	39
24H-A2-X230413P00121R22867S10.raw	LPE 17:0	29.9	30.34	[M-H]	39
24H-A3-X230413P00121R22867S12.raw	LPE 17:0	30.12	30.52	[M-H]	39
24H-A4-X230413P00121R22867S14.raw	LPE 17:0	29.72	30	[M-H]	39
24H-A5-X230413P00121R22867S16.raw	LPE 17:0	29.86	30.1	[M-H]	39
24H-B1-X230412P00121R22843S21.raw	LPE 17:0	29.63	29.94	[M-H]	39
24H-B2-X230412P00121R22843S23.raw	LPE 17:0	29.67	30.16	[M-H]	39
24H-B3-X230412P00121R22843S25.raw	LPE 17:0	29.75	30.04	[M-H]	39
24H-A1-X230413P00121R22867S08.raw	LPE 18:0	29.13	29.96	[M-H]	39
24H-A2-X230413P00121R22867S10.raw	LPE 18:0	29.13	30.34	[M-H]	39
24H-A3-X230413P00121R22867S12.raw	LPE 18:0	29.63	30.49	[M-H]	39
24H-A4-X230413P00121R22867S14.raw	LPE 18:0	28.87	30.03	[M-H]	39
24H-A5-X230413P00121R22867S16.raw	LPE 18:0	29.27	30.07	[M-H]	39
24H-B1-X230412P00121R22843S21.raw	LPE 18:0	29.15	29.94	[M-H]	39
24H-B2-X230412P00121R22843S23.raw	LPE 18:0	29.01	30.06	[M-H]	39
24H-B3-X230412P00121R22843S25.raw	LPE 18:0	29.18	30.14	[M-H]	39
24H-A1-X230413P00121R22867S08.raw	LPE 18:1	29.29	30.25	[M-H]	39
24H-A2-X230413P00121R22867S10.raw	LPE 18:1	29.43	30.73	[M-H]	39
24H-A3-X230413P00121R22867S12.raw	LPE 18:1	29.82	30.77	[M-H]	39
24H-A4-X230413P00121R22867S14.raw	LPE 18:1	29.35	30.3	[M-H]	39
24H-A5-X230413P00121R22867S16.raw	LPE 18:1	29.53	30.4	[M-H]	39
24H-B1-X230412P00121R22843S21.raw	LPE 18:1	29.34	30.26	[M-H]	39
24H-B2-X230412P00121R22843S23.raw	LPE 18:1	27.17	30.45	[M-H]	39
24H-B3-X230412P00121R22843S25.raw	LPE 18:1	29.28	30.5	[M-H]	39
24H-A1-X230413P00121R22867S08.raw	LPE 18:2	29.53	30.33	[M-H]	39
24H-A2-X230413P00121R22867S10.raw	LPE 18:2	29.58	30.67	[M-H]	39
24H-A3-X230413P00121R22867S12.raw	LPE 18:2	29.88	30.91	[M-H]	39
24H-A4-X230413P00121R22867S14.raw	LPE 18:2	29.44	30.45	[M-H]	39
24H-A5-X230413P00121R22867S16.raw	LPE 18:2	29.66	30.52	[M-H]	39
24H-B1-X230412P00121R22843S21.raw	LPE 18:2	29.36	30.35	[M-H]	39
24H-B2-X230412P00121R22843S23.raw	LPE 18:2	29.45	30.52	[M-H]	39
24H-B3-X230412P00121R22843S25.raw	LPE 18:2	29.62	30.59	[M-H]	39
24H-A1-X230413P00121R22867S08.raw	LPE 18:3	30.02	30.42	[M-H]	39
24H-A2-X230413P00121R22867S10.raw	LPE 18:3	30.37	30.78	[M-H]	39
24H-A3-X230413P00121R22867S12.raw	LPE 18:3	30.6	30.98	[M-H]	39
24H-A4-X230413P00121R22867S14.raw	LPE 18:3	30.18	30.4	[M-H]	39
24H-A5-X230413P00121R22867S16.raw	LPE 18:3	30.19	30.57	[M-H]	39
24H-B1-X230412P00121R22843S21.raw	LPE 18:3	30.06	30.48	[M-H]	39
24H-B2-X230412P00121R22843S23.raw	LPE 18:3	30.21	30.78	[M-H]	39
24H-B3-X230412P00121R22843S25.raw	LPE 18:3	30.32	30.79	[M-H]	39
24H-A1-X230413P00121R22867S08.raw	LPE 20:1	29.02	29.74	[M-H]	39
24H-A2-X230413P00121R22867S10.raw	LPE 20:1	29.15	29.9	[M-H]	39
24H-A3-X230413P00121R22867S12.raw	LPE 20:1	29.5	30.17	[M-H]	39
24H-A4-X230413P00121R22867S14.raw	LPE 20:1	29.4	29.74	[M-H]	39
24H-A5-X230413P00121R22867S16.raw	LPE 20:1	29.27	29.86	[M-H]	39
24H-B1-X230412P00121R22843S21.raw	LPE 20:1	29.12	29.76	[M-H]	39
24H-B2-X230412P00121R22843S23.raw	LPE 20:1	28.88	29.75	[M-H]	39
24H-B3-X230412P00121R22843S25.raw	LPE 20:1	29.01	29.93	[M-H]	39
24H-A1-X230413P00121R22867S08.raw	LPE 20:4	29.33	30.25	[M-H]	39
24H-A2-X230413P00121R22867S10.raw	LPE 20:4	29.46	30.56	[M-H]	39
24H-A3-X230413P00121R22867S12.raw	LPE 20:4	29.82	30.77	[M-H]	39
24H-A4-X230413P00121R22867S14.raw	LPE 20:4	29.32	30.34	[M-H]	39
24H-A5-X230413P00121R22867S16.raw	LPE 20:4	29.59	30.36	[M-H]	39
24H-B1-X230412P00121R22843S21.raw	LPE 20:4	29.39	30.2	[M-H]	39
24H-B2-X230412P00121R22843S23.raw	LPE 20:4	29.26	30.38	[M-H]	39
24H-B3-X230412P00121R22843S25.raw	LPE 20:4	29.48	30.45	[M-H]	39
24H-A1-X230413P00121R22867S08.raw	LPE 20:5	29.9	30.35	[M-H]	39
24H-A2-X230413P00121R22867S10.raw	LPE 20:5	30.31	30.68	[M-H]	39
24H-A3-X230413P00121R22867S12.raw	LPE 20:5	30.6	30.9	[M-H]	39
24H-A4-X230413P00121R22867S14.raw	LPE 20:5	30.07	30.34	[M-H]	39
24H-A5-X230413P00121R22867S16.raw	LPE 20:5	30.08	30.56	[M-H]	39
24H-B1-X230412P00121R22843S21.raw	LPE 20:5	30.02	30.35	[M-H]	39
24H-B2-X230412P00121R22843S23.raw	LPE 20:5	30.14	30.72	[M-H]	39
24H-B3-X230412P00121R22843S25.raw	LPE 20:5	30.24	30.7	[M-H]	39
24H-A1-X230413P00121R22867S08.raw	LPE 22:6	29.36	30.27	[M-H]	39
24H-A2-X230413P00121R22867S10.raw	LPE 22:6	29.43	30.59	[M-H]	39
24H-A3-X230413P00121R22867S12.raw	LPE 22:6	29.86	30.78	[M-H]	39
24H-A4-X230413P00121R22867S14.raw	LPE 22:6	29.34	30.4	[M-H]	39
24H-A5-X230413P00121R22867S16.raw	LPE 22:6	29.64	30.41	[M-H]	39
24H-B1-X230412P00121R22843S21.raw	LPE 22:6	29.44	30.22	[M-H]	39
24H-B2-X230412P00121R22843S23.raw	LPE 22:6	29.3	30.41	[M-H]	39
24H-B3-X230412P00121R22843S25.raw	LPE 22:6	29.43	30.47	[M-H]	39
24H-A1-X230413P00121R22867S08.raw	PC 30:0	27.89	28.13	[M+HCOO]	29
24H-A2-X230413P00121R22867S10.raw	PC 30:0	27.95	28.16	[M+HCOO]	29
24H-A3-X230413P00121R22867S12.raw	PC 30:0	27.93	28.21	[M+HCOO]	29
24H-A4-X230413P00121R22867S14.raw	PC 30:0	27.74	27.97	[M+HCOO]	29
24H-A5-X230413P00121R22867S16.raw	PC 30:0	27.97	28.29	[M+HCOO]	29
24H-B1-X230412P00121R22843S21.raw	PC 30:0	27.82	28.04	[M+HCOO]	29
24H-B2-X230412P00121R22843S23.raw	PC 30:0	27.64	27.86	[M+HCOO]	29
24H-B3-X230412P00121R22843S25.raw	PC 30:0	27.76	27.93	[M+HCOO]	29
24H-A1-X230413P00121R22867S08.raw	PC 31:0	27.74	27.89	[M+HCOO]	29
24H-A2-X230413P00121R22867S10.raw	PC 31:0	27.28	28.09	[M+HCOO]	29
24H-A3-X230413P00121R22867S12.raw	PC 31:0	27.93	27.99	[M+HCOO]	29
24H-A4-X230413P00121R22867S14.raw	PC 31:0	27.81	27.91	[M+HCOO]	29
24H-A5-X230413P00121R22867S16.raw	PC 31:0	28.01	28.15	[M+HCOO]	29
24H-B1-X230412P00121R22843S21.raw	PC 31:0	27.76	27.98	[M+HCOO]	29
24H-B2-X230412P00121R22843S23.raw	PC 31:0	27.53	27.78	[M+HCOO]	29
24H-B3-X230412P00121R22843S25.raw	PC 31:0	28.69	28.81	[M+HCOO]	29
24H-A1-X230413P00121R22867S08.raw	PC 32:2	27.85	28.13	[M+HCOO]	29
24H-A2-X230413P00121R22867S10.raw	PC 32:2	27.82	28.13	[M+HCOO]	29
24H-A3-X230413P00121R22867S12.raw	PC 32:2	27.77	28.22	[M+HCOO]	29
24H-A4-X230413P00121R22867S14.raw	PC 32:2	27.69	27.95	[M+HCOO]	29
24H-A5-X230413P00121R22867S16.raw	PC 32:2	27.83	28.37	[M+HCOO]	29
24H-B1-X230412P00121R22843S21.raw	PC 32:2	27.8	27.98	[M+HCOO]	29
24H-B2-X230412P00121R22843S23.raw	PC 32:2	27.68	27.86	[M+HCOO]	29
24H-B3-X230412P00121R22843S25.raw	PC 32:2	27.74	27.93	[M+HCOO]	29
24H-A1-X230413P00121R22867S08.raw	PC 32:1	27.67	28.08	[M+HCOO]	29
24H-A2-X230413P00121R22867S10.raw	PC 32:1	27.76	28.11	[M+HCOO]	29
24H-A3-X230413P00121R22867S12.raw	PC 32:1	27.75	28.13	[M+HCOO]	29
24H-A4-X230413P00121R22867S14.raw	PC 32:1	27.53	27.94	[M+HCOO]	29
24H-A5-X230413P00121R22867S16.raw	PC 32:1	27.79	28.2	[M+HCOO]	29
24H-B1-X230412P00121R22843S21.raw	PC 32:1	27.7	27.98	[M+HCOO]	29
24H-B2-X230412P00121R22843S23.raw	PC 32:1	27.45	27.86	[M+HCOO]	29
24H-B3-X230412P00121R22843S25.raw	PC 32:1	27.6	27.87	[M+HCOO]	29
24H-A1-X230413P00121R22867S08.raw	PC 32:0	27.57	28	[M+HCOO]	29
24H-A2-X230413P00121R22867S10.raw	PC 32:0	27.66	28.03	[M+HCOO]	29
24H-A3-X230413P00121R22867S12.raw	PC 32:0	27.61	28.11	[M+HCOO]	29
24H-A4-X230413P00121R22867S14.raw	PC 32:0	27.53	27.87	[M+HCOO]	29
24H-A5-X230413P00121R22867S16.raw	PC 32:0	27.67	28.13	[M+HCOO]	29
24H-B1-X230412P00121R22843S21.raw	PC 32:0	27.52	27.97	[M+HCOO]	29
24H-B2-X230412P00121R22843S23.raw	PC 32:0	27.3	27.87	[M+HCOO]	29
24H-B3-X230412P00121R22843S25.raw	PC 32:0	27.48	27.95	[M+HCOO]	29
24H-A1-X230413P00121R22867S08.raw	PC 33:2	27.84	28.11	[M+HCOO]	29
24H-A2-X230413P00121R22867S10.raw	PC 33:2	27.9	28.13	[M+HCOO]	29
24H-A3-X230413P00121R22867S12.raw	PC 33:2	27.8	28.11	[M+HCOO]	29
24H-A4-X230413P00121R22867S14.raw	PC 33:2	27.76	27.83	[M+HCOO]	29
24H-A5-X230413P00121R22867S16.raw	PC 33:2	27.91	28.09	[M+HCOO]	29
24H-B1-X230412P00121R22843S21.raw	PC 33:2	27.7	27.91	[M+HCOO]	29
24H-B2-X230412P00121R22843S23.raw	PC 33:2	27.61	27.8	[M+HCOO]	29
24H-B3-X230412P00121R22843S25.raw	PC 33:2	27.67	27.86	[M+HCOO]	29
24H-A1-X230413P00121R22867S08.raw	PC 33:1	27.64	27.73	[M+HCOO]	29
24H-A2-X230413P00121R22867S10.raw	PC 33:1	27.84	27.95	[M+HCOO]	29
24H-A3-X230413P00121R22867S12.raw	PC 33:1	27.81	28	[M+HCOO]	29
24H-A4-X230413P00121R22867S14.raw	PC 33:1	27.36	27.58	[M+HCOO]	29
24H-A5-X230413P00121R22867S16.raw	PC 33:1	27.47	27.76	[M+HCOO]	29
24H-B1-X230412P00121R22843S21.raw	PC 33:1	27.44	27.92	[M+HCOO]	29
24H-B2-X230412P00121R22843S23.raw	PC 33:1	27.77	27.96	[M+HCOO]	29
24H-B3-X230412P00121R22843S25.raw	PC 33:1	27.64	27.88	[M+HCOO]	29
24H-A1-X230413P00121R22867S08.raw	PC 34:3	27.55	28.29	[M+HCOO]	29
24H-A2-X230413P00121R22867S10.raw	PC 34:3	27.67	28.21	[M+HCOO]	29
24H-A3-X230413P00121R22867S12.raw	PC 34:3	27.63	28.23	[M+HCOO]	29
24H-A4-X230413P00121R22867S14.raw	PC 34:3	27.48	27.98	[M+HCOO]	29
24H-A5-X230413P00121R22867S16.raw	PC 34:3	27.68	28.21	[M+HCOO]	29
24H-B1-X230412P00121R22843S21.raw	PC 34:3	27.5	28.06	[M+HCOO]	29
24H-B2-X230412P00121R22843S23.raw	PC 34:3	27.38	27.87	[M+HCOO]	29
24H-B3-X230412P00121R22843S25.raw	PC 34:3	27.56	27.95	[M+HCOO]	29
24H-A1-X230413P00121R22867S08.raw	PC 34:2	27.46	28.21	[M+HCOO]	29
24H-A2-X230413P00121R22867S10.raw	PC 34:2	27.56	28.24	[M+HCOO]	29
24H-A3-X230413P00121R22867S12.raw	PC 34:2	27.57	28.17	[M+HCOO]	29
24H-A4-X230413P00121R22867S14.raw	PC 34:2	27.41	27.9	[M+HCOO]	29
24H-A5-X230413P00121R22867S16.raw	PC 34:2	27.61	28.17	[M+HCOO]	29
24H-B1-X230412P00121R22843S21.raw	PC 34:2	27.47	27.95	[M+HCOO]	29
24H-B2-X230412P00121R22843S23.raw	PC 34:2	27.24	27.91	[M+HCOO]	29
24H-B3-X230412P00121R22843S25.raw	PC 34:2	27.41	28.01	[M+HCOO]	29
24H-A1-X230413P00121R22867S08.raw	PC 34:1	27.32	28.35	[M+HCOO]	29
24H-A2-X230413P00121R22867S10.raw	PC 34:1	27.44	28.29	[M+HCOO]	29
24H-A3-X230413P00121R22867S12.raw	PC 34:1	27.47	28.18	[M+HCOO]	29
24H-A4-X230413P00121R22867S14.raw	PC 34:1	27.3	27.87	[M+HCOO]	29
24H-A5-X230413P00121R22867S16.raw	PC 34:1	27.49	28.14	[M+HCOO]	29
24H-B1-X230412P00121R22843S21.raw	PC 34:1	27.33	27.94	[M+HCOO]	29
24H-B2-X230412P00121R22843S23.raw	PC 34:1	27.13	27.99	[M+HCOO]	29
24H-B3-X230412P00121R22843S25.raw	PC 34:1	27.32	27.97	[M+HCOO]	29
24H-A1-X230413P00121R22867S08.raw	PC 35:2	27.44	27.7	[M+HCOO]	29
24H-A2-X230413P00121R22867S10.raw	PC 35:2	27.55	27.85	[M+HCOO]	29
24H-A3-X230413P00121R22867S12.raw	PC 35:2	27.56	27.88	[M+HCOO]	29
24H-A4-X230413P00121R22867S14.raw	PC 35:2	27.35	27.72	[M+HCOO]	29
24H-A5-X230413P00121R22867S16.raw	PC 35:2	27.55	27.86	[M+HCOO]	29
24H-B1-X230412P00121R22843S21.raw	PC 35:2	27.4	27.7	[M+HCOO]	29
24H-B2-X230412P00121R22843S23.raw	PC 35:2	27.11	27.59	[M+HCOO]	29
24H-B3-X230412P00121R22843S25.raw	PC 35:2	27.42	27.68	[M+HCOO]	29
24H-A1-X230413P00121R22867S08.raw	PC 36:5	27.57	28.06	[M+HCOO]	29
24H-A2-X230413P00121R22867S10.raw	PC 36:5	27.68	28.14	[M+HCOO]	29
24H-A3-X230413P00121R22867S12.raw	PC 36:5	27.61	28.11	[M+HCOO]	29
24H-A4-X230413P00121R22867S14.raw	PC 36:5	27.56	27.89	[M+HCOO]	29
24H-A5-X230413P00121R22867S16.raw	PC 36:5	27.7	28.06	[M+HCOO]	29
24H-B1-X230412P00121R22843S21.raw	PC 36:5	27.61	28	[M+HCOO]	29
24H-B2-X230412P00121R22843S23.raw	PC 36:5	27.52	27.79	[M+HCOO]	29
24H-B3-X230412P00121R22843S25.raw	PC 36:5	27.72	27.87	[M+HCOO]	29
24H-A1-X230413P00121R22867S08.raw	PC 36:4	27.29	27.97	[M+HCOO]	29
24H-A2-X230413P00121R22867S10.raw	PC 36:4	27.41	28.15	[M+HCOO]	29
24H-A3-X230413P00121R22867S12.raw	PC 36:4	27.43	28.05	[M+HCOO]	29
24H-A4-X230413P00121R22867S14.raw	PC 36:4	27.27	27.82	[M+HCOO]	29
24H-A5-X230413P00121R22867S16.raw	PC 36:4	27.44	28.04	[M+HCOO]	29
24H-B1-X230412P00121R22843S21.raw	PC 36:4	27.3	27.86	[M+HCOO]	29
24H-B2-X230412P00121R22843S23.raw	PC 36:4	27.12	27.76	[M+HCOO]	29
24H-B3-X230412P00121R22843S25.raw	PC 36:4	27.3	28.04	[M+HCOO]	29
24H-A1-X230413P00121R22867S08.raw	PC 36:3	27.32	27.91	[M+HCOO]	29
24H-A2-X230413P00121R22867S10.raw	PC 36:3	27.41	28.29	[M+HCOO]	29
24H-A3-X230413P00121R22867S12.raw	PC 36:3	27.44	28	[M+HCOO]	29
24H-A4-X230413P00121R22867S14.raw	PC 36:3	27.28	27.8	[M+HCOO]	29
24H-A5-X230413P00121R22867S16.raw	PC 36:3	27.49	28.04	[M+HCOO]	29
24H-B1-X230412P00121R22843S21.raw	PC 36:3	27.25	27.83	[M+HCOO]	29
24H-B2-X230412P00121R22843S23.raw	PC 36:3	27.09	27.71	[M+HCOO]	29
24H-B3-X230412P00121R22843S25.raw	PC 36:3	27.29	27.82	[M+HCOO]	29
24H-A1-X230413P00121R22867S08.raw	PC 36:2	27.18	27.82	[M+HCOO]	29
24H-A2-X230413P00121R22867S10.raw	PC 36:2	27.34	27.93	[M+HCOO]	29
24H-A3-X230413P00121R22867S12.raw	PC 36:2	27.36	27.95	[M+HCOO]	29
24H-A4-X230413P00121R22867S14.raw	PC 36:2	27.16	27.73	[M+HCOO]	29
24H-A5-X230413P00121R22867S16.raw	PC 36:2	27.33	27.9	[M+HCOO]	29
24H-B1-X230412P00121R22843S21.raw	PC 36:2	27.19	27.73	[M+HCOO]	29
24H-B2-X230412P00121R22843S23.raw	PC 36:2	27.04	27.6	[M+HCOO]	29
24H-B3-X230412P00121R22843S25.raw	PC 36:2	27.18	27.72	[M+HCOO]	29
24H-A1-X230413P00121R22867S08.raw	PC 36:1	26.98	27.74	[M+HCOO]	29
24H-A2-X230413P00121R22867S10.raw	PC 36:1	27.21	27.86	[M+HCOO]	29
24H-A3-X230413P00121R22867S12.raw	PC 36:1	27.23	27.89	[M+HCOO]	29
24H-A4-X230413P00121R22867S14.raw	PC 36:1	27.02	27.67	[M+HCOO]	29
24H-A5-X230413P00121R22867S16.raw	PC 36:1	27.18	27.79	[M+HCOO]	29
24H-B1-X230412P00121R22843S21.raw	PC 36:1	27.06	27.65	[M+HCOO]	29
24H-B2-X230412P00121R22843S23.raw	PC 36:1	26.96	27.56	[M+HCOO]	29
24H-B3-X230412P00121R22843S25.raw	PC 36:1	27.05	27.62	[M+HCOO]	29
24H-A1-X230413P00121R22867S08.raw	PC 37:4	27.27	27.53	[M+HCOO]	29
24H-A2-X230413P00121R22867S10.raw	PC 37:4	27.44	27.73	[M+HCOO]	29
24H-A3-X230413P00121R22867S12.raw	PC 37:4	27.4	27.64	[M+HCOO]	29
24H-A4-X230413P00121R22867S14.raw	PC 37:4	27.22	27.49	[M+HCOO]	29
24H-A5-X230413P00121R22867S16.raw	PC 37:4	27.4	27.71	[M+HCOO]	29
24H-B1-X230412P00121R22843S21.raw	PC 37:4	27.27	27.51	[M+HCOO]	29
24H-B2-X230412P00121R22843S23.raw	PC 37:4	26.97	27.56	[M+HCOO]	29
24H-B3-X230412P00121R22843S25.raw	PC 37:4	27.31	27.46	[M+HCOO]	29
24H-A1-X230413P00121R22867S08.raw	PC 37:2	26.67	27.93	[M+HCOO]	29
24H-A2-X230413P00121R22867S10.raw	PC 37:2	27.27	27.66	[M+HCOO]	29
24H-A3-X230413P00121R22867S12.raw	PC 37:2	27.06	27.92	[M+HCOO]	29
24H-A4-X230413P00121R22867S14.raw	PC 37:2	27.15	27.5	[M+HCOO]	29
24H-A5-X230413P00121R22867S16.raw	PC 37:2	27.22	27.6	[M+HCOO]	29
24H-B1-X230412P00121R22843S21.raw	PC 37:2	27.13	27.45	[M+HCOO]	29
24H-B2-X230412P00121R22843S23.raw	PC 37:2	26.96	27.59	[M+HCOO]	29
24H-B3-X230412P00121R22843S25.raw	PC 37:2	27.19	27.47	[M+HCOO]	29
24H-A1-X230413P00121R22867S08.raw	PC 37:1	27.52	27.82	[M+HCOO]	29
24H-A2-X230413P00121R22867S10.raw	PC 37:1	27.66	27.84	[M+HCOO]	29
24H-A3-X230413P00121R22867S12.raw	PC 37:1	28.22	28.69	[M+HCOO]	29
24H-A4-X230413P00121R22867S14.raw	PC 37:1	28.01	28.38	[M+HCOO]	29
24H-A5-X230413P00121R22867S16.raw	PC 37:1	27.82	27.94	[M+HCOO]	29
24H-B1-X230412P00121R22843S21.raw	PC 37:1	28.04	28.5	[M+HCOO]	29
24H-B2-X230412P00121R22843S23.raw	PC 37:1	27.77	27.98	[M+HCOO]	29
24H-B3-X230412P00121R22843S25.raw	PC 37:1	27.61	27.71	[M+HCOO]	29
24H-A1-X230413P00121R22867S08.raw	PC 38:6	27.37	27.95	[M+HCOO]	29
24H-A2-X230413P00121R22867S10.raw	PC 38:6	27.47	28.15	[M+HCOO]	29
24H-A3-X230413P00121R22867S12.raw	PC 38:6	27.49	28.1	[M+HCOO]	29
24H-A4-X230413P00121R22867S14.raw	PC 38:6	27.31	27.83	[M+HCOO]	29
24H-A5-X230413P00121R22867S16.raw	PC 38:6	27.51	27.96	[M+HCOO]	29
24H-B1-X230412P00121R22843S21.raw	PC 38:6	27.35	27.85	[M+HCOO]	29
24H-B2-X230412P00121R22843S23.raw	PC 38:6	27.16	27.74	[M+HCOO]	29
24H-B3-X230412P00121R22843S25.raw	PC 38:6	27.34	27.85	[M+HCOO]	29
24H-A1-X230413P00121R22867S08.raw	PC 38:5	27.17	27.83	[M+HCOO]	29
24H-A2-X230413P00121R22867S10.raw	PC 38:5	27.32	27.93	[M+HCOO]	29
24H-A3-X230413P00121R22867S12.raw	PC 38:5	27.33	28	[M+HCOO]	29
24H-A4-X230413P00121R22867S14.raw	PC 38:5	27.09	27.76	[M+HCOO]	29
24H-A5-X230413P00121R22867S16.raw	PC 38:5	27.3	27.88	[M+HCOO]	29
24H-B1-X230412P00121R22843S21.raw	PC 38:5	27.16	27.77	[M+HCOO]	29
24H-B2-X230412P00121R22843S23.raw	PC 38:5	27.02	27.7	[M+HCOO]	29
24H-B3-X230412P00121R22843S25.raw	PC 38:5	27.18	27.71	[M+HCOO]	29
24H-A1-X230413P00121R22867S08.raw	PC 38:4	26.91	27.67	[M+HCOO]	29
24H-A2-X230413P00121R22867S10.raw	PC 38:4	27.18	27.76	[M+HCOO]	29
24H-A3-X230413P00121R22867S12.raw	PC 38:4	27.19	27.75	[M+HCOO]	29
24H-A4-X230413P00121R22867S14.raw	PC 38:4	26.96	27.61	[M+HCOO]	29
24H-A5-X230413P00121R22867S16.raw	PC 38:4	27.13	27.74	[M+HCOO]	29
24H-B1-X230412P00121R22843S21.raw	PC 38:4	27.01	27.59	[M+HCOO]	29
24H-B2-X230412P00121R22843S23.raw	PC 38:4	26.92	27.5	[M+HCOO]	29
24H-B3-X230412P00121R22843S25.raw	PC 38:4	27	27.56	[M+HCOO]	29
24H-A1-X230413P00121R22867S08.raw	PC 38:3	26.79	27.59	[M+HCOO]	29
24H-A2-X230413P00121R22867S10.raw	PC 38:3	27.1	27.71	[M+HCOO]	29
24H-A3-X230413P00121R22867S12.raw	PC 38:3	27.12	27.73	[M+HCOO]	29
24H-A4-X230413P00121R22867S14.raw	PC 38:3	26.9	27.52	[M+HCOO]	29
24H-A5-X230413P00121R22867S16.raw	PC 38:3	27.03	27.66	[M+HCOO]	29
24H-B1-X230412P00121R22843S21.raw	PC 38:3	26.91	27.53	[M+HCOO]	29
24H-B2-X230412P00121R22843S23.raw	PC 38:3	26.85	27.42	[M+HCOO]	29
24H-B3-X230412P00121R22843S25.raw	PC 38:3	26.9	27.48	[M+HCOO]	29
24H-A1-X230413P00121R22867S08.raw	PC 38:1	26.74	27.14	[M+HCOO]	29
24H-A2-X230413P00121R22867S10.raw	PC 38:1	27.07	27.37	[M+HCOO]	29
24H-A3-X230413P00121R22867S12.raw	PC 38:1	27.06	27.45	[M+HCOO]	29
24H-A4-X230413P00121R22867S14.raw	PC 38:1	26.7	27.4	[M+HCOO]	29
24H-A5-X230413P00121R22867S16.raw	PC 38:1	26.94	27.36	[M+HCOO]	29
24H-B1-X230412P00121R22843S21.raw	PC 38:1	26.89	27.19	[M+HCOO]	29
24H-B2-X230412P00121R22843S23.raw	PC 38:1	26.82	27.12	[M+HCOO]	29
24H-B3-X230412P00121R22843S25.raw	PC 38:1	26.87	27.23	[M+HCOO]	29
24H-A1-X230413P00121R22867S08.raw	PC 38:0	26.88	26.98	[M+HCOO]	29
24H-A2-X230413P00121R22867S10.raw	PC 38:0	27.09	27.25	[M+HCOO]	29
24H-A3-X230413P00121R22867S12.raw	PC 38:0	27.14	27.25	[M+HCOO]	29
24H-A4-X230413P00121R22867S14.raw	PC 38:0	26.62	27.12	[M+HCOO]	29
24H-A5-X230413P00121R22867S16.raw	PC 38:0	26.73	27.34	[M+HCOO]	29
24H-B1-X230412P00121R22843S21.raw	PC 38:0	26.94	27.08	[M+HCOO]	29
24H-B2-X230412P00121R22843S23.raw	PC 38:0	26.83	27.1	[M+HCOO]	29
24H-B3-X230412P00121R22843S25.raw	PC 38:0	26.88	27.13	[M+HCOO]	29
24H-A1-X230413P00121R22867S08.raw	PC 39:4	26.8	27.25	[M+HCOO]	29
24H-A2-X230413P00121R22867S10.raw	PC 39:4	26.7	27.64	[M+HCOO]	29
24H-A3-X230413P00121R22867S12.raw	PC 39:4	27.1	27.42	[M+HCOO]	29
24H-A4-X230413P00121R22867S14.raw	PC 39:4	26.88	27.19	[M+HCOO]	29
24H-A5-X230413P00121R22867S16.raw	PC 39:4	27	27.33	[M+HCOO]	29
24H-B1-X230412P00121R22843S21.raw	PC 39:4	26.92	27.26	[M+HCOO]	29
24H-B2-X230412P00121R22843S23.raw	PC 39:4	26.87	27.16	[M+HCOO]	29
24H-B3-X230412P00121R22843S25.raw	PC 39:4	26.9	27.27	[M+HCOO]	29
24H-A1-X230413P00121R22867S08.raw	PC 40:7	27.28	27.71	[M+HCOO]	29
24H-A2-X230413P00121R22867S10.raw	PC 40:7	27.4	27.76	[M+HCOO]	29
24H-A3-X230413P00121R22867S12.raw	PC 40:7	27.43	27.79	[M+HCOO]	29
24H-A4-X230413P00121R22867S14.raw	PC 40:7	27.22	27.6	[M+HCOO]	29
24H-A5-X230413P00121R22867S16.raw	PC 40:7	27.37	27.75	[M+HCOO]	29
24H-B1-X230412P00121R22843S21.raw	PC 40:7	27.24	27.58	[M+HCOO]	29
24H-B2-X230412P00121R22843S23.raw	PC 40:7	27.07	27.52	[M+HCOO]	29
24H-B3-X230412P00121R22843S25.raw	PC 40:7	27.22	27.58	[M+HCOO]	29
24H-A1-X230413P00121R22867S08.raw	PC 40:6	26.95	27.62	[M+HCOO]	29
24H-A2-X230413P00121R22867S10.raw	PC 40:6	27.21	27.75	[M+HCOO]	29
24H-A3-X230413P00121R22867S12.raw	PC 40:6	27.22	27.73	[M+HCOO]	29
24H-A4-X230413P00121R22867S14.raw	PC 40:6	27.01	27.52	[M+HCOO]	29
24H-A5-X230413P00121R22867S16.raw	PC 40:6	27.16	27.68	[M+HCOO]	29
24H-B1-X230412P00121R22843S21.raw	PC 40:6	27.06	27.55	[M+HCOO]	29
24H-B2-X230412P00121R22843S23.raw	PC 40:6	26.96	27.41	[M+HCOO]	29
24H-B3-X230412P00121R22843S25.raw	PC 40:6	27.03	27.54	[M+HCOO]	29
24H-A1-X230413P00121R22867S08.raw	PC 40:5	26.76	27.25	[M+HCOO]	29
24H-A2-X230413P00121R22867S10.raw	PC 40:5	27.09	27.64	[M+HCOO]	29
24H-A3-X230413P00121R22867S12.raw	PC 40:5	27.09	27.64	[M+HCOO]	29
24H-A4-X230413P00121R22867S14.raw	PC 40:5	26.84	27.47	[M+HCOO]	29
24H-A5-X230413P00121R22867S16.raw	PC 40:5	26.98	27.61	[M+HCOO]	29
24H-B1-X230412P00121R22843S21.raw	PC 40:5	26.9	27.46	[M+HCOO]	29
24H-B2-X230412P00121R22843S23.raw	PC 40:5	26.86	27.36	[M+HCOO]	29
24H-B3-X230412P00121R22843S25.raw	PC 40:5	26.89	27.47	[M+HCOO]	29
24H-A1-X230413P00121R22867S08.raw	PC 40:4	26.61	27.36	[M+HCOO]	29
24H-A2-X230413P00121R22867S10.raw	PC 40:4	27.02	27.5	[M+HCOO]	29
24H-A3-X230413P00121R22867S12.raw	PC 40:4	27	27.45	[M+HCOO]	29
24H-A4-X230413P00121R22867S14.raw	PC 40:4	26.76	27.32	[M+HCOO]	29
24H-A5-X230413P00121R22867S16.raw	PC 40:4	26.86	27.41	[M+HCOO]	29
24H-B1-X230412P00121R22843S21.raw	PC 40:4	26.81	27.33	[M+HCOO]	29
24H-B2-X230412P00121R22843S23.raw	PC 40:4	26.73	27.18	[M+HCOO]	29
24H-B3-X230412P00121R22843S25.raw	PC 40:4	26.78	27.32	[M+HCOO]	29
24H-A1-X230413P00121R22867S08.raw	PC 40:3	26.62	27.13	[M+HCOO]	29
24H-A2-X230413P00121R22867S10.raw	PC 40:3	26.98	27.35	[M+HCOO]	29
24H-A3-X230413P00121R22867S12.raw	PC 40:3	26.94	27.37	[M+HCOO]	29
24H-A4-X230413P00121R22867S14.raw	PC 40:3	26.82	27.13	[M+HCOO]	29
24H-A5-X230413P00121R22867S16.raw	PC 40:3	26.83	27.29	[M+HCOO]	29
24H-B1-X230412P00121R22843S21.raw	PC 40:3	26.83	27.21	[M+HCOO]	29
24H-B2-X230412P00121R22843S23.raw	PC 40:3	26.71	27.08	[M+HCOO]	29
24H-B3-X230412P00121R22843S25.raw	PC 40:3	26.81	27.19	[M+HCOO]	29
24H-A1-X230413P00121R22867S08.raw	PC 40:2	26.66	27.19	[M+HCOO]	29
24H-A2-X230413P00121R22867S10.raw	PC 40:2	26.81	27.36	[M+HCOO]	29
24H-A3-X230413P00121R22867S12.raw	PC 40:2	26.81	27.3	[M+HCOO]	29
24H-A4-X230413P00121R22867S14.raw	PC 40:2	26.75	27.19	[M+HCOO]	29
24H-A5-X230413P00121R22867S16.raw	PC 40:2	26.81	27.19	[M+HCOO]	29
24H-B1-X230412P00121R22843S21.raw	PC 40:2	26.81	27.19	[M+HCOO]	29
24H-B2-X230412P00121R22843S23.raw	PC 40:2	26.76	27.19	[M+HCOO]	29
24H-B3-X230412P00121R22843S25.raw	PC 40:2	26.81	27.19	[M+HCOO]	29
24H-A1-X230413P00121R22867S08.raw	PC 41:6	26.82	27.2	[M+HCOO]	29
24H-A2-X230413P00121R22867S10.raw	PC 41:6	26.98	27.67	[M+HCOO]	29
24H-A3-X230413P00121R22867S12.raw	PC 41:6	27.18	27.35	[M+HCOO]	29
24H-A4-X230413P00121R22867S14.raw	PC 41:6	26.67	27.63	[M+HCOO]	29
24H-A5-X230413P00121R22867S16.raw	PC 41:6	27.12	27.25	[M+HCOO]	29
24H-B1-X230412P00121R22843S21.raw	PC 41:6	27	27.14	[M+HCOO]	29
24H-B2-X230412P00121R22843S23.raw	PC 41:6	26.94	27.13	[M+HCOO]	29
24H-B3-X230412P00121R22843S25.raw	PC 41:6	27.02	27.21	[M+HCOO]	29
24H-A1-X230413P00121R22867S08.raw	PC 42:7	26.94	27.11	[M+HCOO]	29
24H-A2-X230413P00121R22867S10.raw	PC 42:7	27.18	27.3	[M+HCOO]	29
24H-A3-X230413P00121R22867S12.raw	PC 42:7	27.16	27.45	[M+HCOO]	29
24H-A4-X230413P00121R22867S14.raw	PC 42:7	27.01	27.13	[M+HCOO]	29
24H-A5-X230413P00121R22867S16.raw	PC 42:7	27.09	27.32	[M+HCOO]	29
24H-B1-X230412P00121R22843S21.raw	PC 42:7	26.99	27.19	[M+HCOO]	29
24H-B2-X230412P00121R22843S23.raw	PC 42:7	26.94	27.11	[M+HCOO]	29
24H-B3-X230412P00121R22843S25.raw	PC 42:7	27.02	27.18	[M+HCOO]	29
24H-A1-X230413P00121R22867S08.raw	PC 42:6	26.7	27.11	[M+HCOO]	29
24H-A2-X230413P00121R22867S10.raw	PC 42:6	26.96	27.41	[M+HCOO]	29
24H-A3-X230413P00121R22867S12.raw	PC 42:6	27.02	27.33	[M+HCOO]	29
24H-A4-X230413P00121R22867S14.raw	PC 42:6	26.8	27.06	[M+HCOO]	29
24H-A5-X230413P00121R22867S16.raw	PC 42:6	26.91	27.27	[M+HCOO]	29
24H-B1-X230412P00121R22843S21.raw	PC 42:6	26.88	27.14	[M+HCOO]	29
24H-B2-X230412P00121R22843S23.raw	PC 42:6	26.83	27.06	[M+HCOO]	29
24H-B3-X230412P00121R22843S25.raw	PC 42:6	26.83	27.26	[M+HCOO]	29
24H-A1-X230413P00121R22867S08.raw	PC 42:5	26.6	27.03	[M+HCOO]	29
24H-A2-X230413P00121R22867S10.raw	PC 42:5	26.92	27.33	[M+HCOO]	29
24H-A3-X230413P00121R22867S12.raw	PC 42:5	26.93	27.32	[M+HCOO]	29
24H-A4-X230413P00121R22867S14.raw	PC 42:5	26.73	27.1	[M+HCOO]	29
24H-A5-X230413P00121R22867S16.raw	PC 42:5	26.79	27.26	[M+HCOO]	29
24H-B1-X230412P00121R22843S21.raw	PC 42:5	26.8	27.07	[M+HCOO]	29
24H-B2-X230412P00121R22843S23.raw	PC 42:5	26.77	27.05	[M+HCOO]	29
24H-B3-X230412P00121R22843S25.raw	PC 42:5	26.78	27.11	[M+HCOO]	29
24H-A1-X230413P00121R22867S08.raw	PC 42:4	26.52	26.98	[M+HCOO]	29
24H-A2-X230413P00121R22867S10.raw	PC 42:4	26.81	27.26	[M+HCOO]	29
24H-A3-X230413P00121R22867S12.raw	PC 42:4	26.9	27.27	[M+HCOO]	29
24H-A4-X230413P00121R22867S14.raw	PC 42:4	26.47	26.92	[M+HCOO]	29
24H-A5-X230413P00121R22867S16.raw	PC 42:4	26.59	27.15	[M+HCOO]	29
24H-B1-X230412P00121R22843S21.raw	PC 42:4	26.45	27.33	[M+HCOO]	29
24H-B2-X230412P00121R22843S23.raw	PC 42:4	26.69	26.99	[M+HCOO]	29
24H-B3-X230412P00121R22843S25.raw	PC 42:4	26.66	27.16	[M+HCOO]	29
24H-A1-X230413P00121R22867S08.raw	PC 42:2	26.37	26.83	[M+HCOO]	29
24H-A2-X230413P00121R22867S10.raw	PC 42:2	26.85	27.13	[M+HCOO]	29
24H-A3-X230413P00121R22867S12.raw	PC 42:2	26.71	27.17	[M+HCOO]	29
24H-A4-X230413P00121R22867S14.raw	PC 42:2	24.9	29.84	[M+HCOO]	29
24H-A5-X230413P00121R22867S16.raw	PC 42:2	26.56	26.85	[M+HCOO]	29
24H-B1-X230412P00121R22843S21.raw	PC 42:2	26.66	26.77	[M+HCOO]	29
24H-B2-X230412P00121R22843S23.raw	PC 42:2	26.65	26.9	[M+HCOO]	29
24H-B3-X230412P00121R22843S25.raw	PC 42:2	26.63	26.98	[M+HCOO]	29
24H-A1-X230413P00121R22867S08.raw	PC 44:4	26.2	26.55	[M+HCOO]	29
24H-A2-X230413P00121R22867S10.raw	PC 44:4	26.59	26.95	[M+HCOO]	29
24H-A3-X230413P00121R22867S12.raw	PC 44:4	26.66	26.92	[M+HCOO]	29
24H-A4-X230413P00121R22867S14.raw	PC 44:4	25.7	27.05	[M+HCOO]	29
24H-A5-X230413P00121R22867S16.raw	PC 44:4	26.37	26.61	[M+HCOO]	29
24H-B1-X230412P00121R22843S21.raw	PC 44:4	26.46	26.62	[M+HCOO]	29
24H-B2-X230412P00121R22843S23.raw	PC 44:4	26.41	26.76	[M+HCOO]	29
24H-B3-X230412P00121R22843S25.raw	PC 44:4	26.48	26.7	[M+HCOO]	29
24H-A1-X230413P00121R22867S08.raw	PE 32:1	23.75	24.23	[M-H]	34
24H-A2-X230413P00121R22867S10.raw	PE 32:1	24.03	24.53	[M-H]	34
24H-A3-X230413P00121R22867S12.raw	PE 32:1	24.03	24.68	[M-H]	34
24H-A4-X230413P00121R22867S14.raw	PE 32:1	23.8	24.32	[M-H]	34
24H-A5-X230413P00121R22867S16.raw	PE 32:1	23.78	24.24	[M-H]	34
24H-B1-X230412P00121R22843S21.raw	PE 32:1	23.67	24.25	[M-H]	34
24H-B2-X230412P00121R22843S23.raw	PE 32:1	23.86	24.3	[M-H]	34
24H-B3-X230412P00121R22843S25.raw	PE 32:1	23.87	24.15	[M-H]	34
24H-A1-X230413P00121R22867S08.raw	PE 34:3	23.65	24.15	[M-H]	34
24H-A2-X230413P00121R22867S10.raw	PE 34:3	23.92	24.52	[M-H]	34
24H-A3-X230413P00121R22867S12.raw	PE 34:3	23.93	24.68	[M-H]	34
24H-A4-X230413P00121R22867S14.raw	PE 34:3	23.79	24.16	[M-H]	34
24H-A5-X230413P00121R22867S16.raw	PE 34:3	23.64	24.18	[M-H]	34
24H-B1-X230412P00121R22843S21.raw	PE 34:3	23.83	24.02	[M-H]	34
24H-B2-X230412P00121R22843S23.raw	PE 34:3	23.89	24.22	[M-H]	34
24H-B3-X230412P00121R22843S25.raw	PE 34:3	23.85	24.15	[M-H]	34
24H-A1-X230413P00121R22867S08.raw	PE 34:2	23.5	24	[M-H]	34
24H-A2-X230413P00121R22867S10.raw	PE 34:2	23.76	24.32	[M-H]	34
24H-A3-X230413P00121R22867S12.raw	PE 34:2	23.8	24.37	[M-H]	34
24H-A4-X230413P00121R22867S14.raw	PE 34:2	23.64	24.12	[M-H]	34
24H-A5-X230413P00121R22867S16.raw	PE 34:2	23.54	24.04	[M-H]	34
24H-B1-X230412P00121R22843S21.raw	PE 34:2	23.5	24.05	[M-H]	34
24H-B2-X230412P00121R22843S23.raw	PE 34:2	23.59	24.1	[M-H]	34
24H-B3-X230412P00121R22843S25.raw	PE 34:2	23.57	24.09	[M-H]	34
24H-A1-X230413P00121R22867S08.raw	PE 34:1	23.37	24.04	[M-H]	34
24H-A2-X230413P00121R22867S10.raw	PE 34:1	23.63	24.31	[M-H]	34
24H-A3-X230413P00121R22867S12.raw	PE 34:1	23.67	24.38	[M-H]	34
24H-A4-X230413P00121R22867S14.raw	PE 34:1	23.56	24.13	[M-H]	34
24H-A5-X230413P00121R22867S16.raw	PE 34:1	23.42	24.04	[M-H]	34
24H-B1-X230412P00121R22843S21.raw	PE 34:1	23.41	23.97	[M-H]	34
24H-B2-X230412P00121R22843S23.raw	PE 34:1	23.48	24.08	[M-H]	34
24H-B3-X230412P00121R22843S25.raw	PE 34:1	23.43	24.12	[M-H]	34
24H-A1-X230413P00121R22867S08.raw	PE 35:2	23.42	23.69	[M-H]	34
24H-A2-X230413P00121R22867S10.raw	PE 35:2	23.74	23.96	[M-H]	34
24H-A3-X230413P00121R22867S12.raw	PE 35:2	23.66	24	[M-H]	34
24H-A4-X230413P00121R22867S14.raw	PE 35:2	23.63	24.05	[M-H]	34
24H-A5-X230413P00121R22867S16.raw	PE 35:2	23.51	23.7	[M-H]	34
24H-B1-X230412P00121R22843S21.raw	PE 35:2	23.44	23.75	[M-H]	34
24H-B2-X230412P00121R22843S23.raw	PE 35:2	23.52	23.79	[M-H]	34
24H-B3-X230412P00121R22843S25.raw	PE 35:2	23.51	23.71	[M-H]	34
24H-A1-X230413P00121R22867S08.raw	PE 36:5	23.55	24.17	[M-H]	34
24H-A2-X230413P00121R22867S10.raw	PE 36:5	23.8	24.44	[M-H]	34
24H-A3-X230413P00121R22867S12.raw	PE 36:5	23.82	24.49	[M-H]	34
24H-A4-X230413P00121R22867S14.raw	PE 36:5	23.71	24.02	[M-H]	34
24H-A5-X230413P00121R22867S16.raw	PE 36:5	23.56	24.19	[M-H]	34
24H-B1-X230412P00121R22843S21.raw	PE 36:5	23.44	23.86	[M-H]	34
24H-B2-X230412P00121R22843S23.raw	PE 36:5	23.61	24.11	[M-H]	34
24H-B3-X230412P00121R22843S25.raw	PE 36:5	23.62	24.16	[M-H]	34
24H-A1-X230413P00121R22867S08.raw	PE 36:4	23.28	23.88	[M-H]	34
24H-A2-X230413P00121R22867S10.raw	PE 36:4	23.55	24.2	[M-H]	34
24H-A3-X230413P00121R22867S12.raw	PE 36:4	23.57	24.22	[M-H]	34
24H-A4-X230413P00121R22867S14.raw	PE 36:4	23.46	24.02	[M-H]	34
24H-A5-X230413P00121R22867S16.raw	PE 36:4	23.33	23.91	[M-H]	34
24H-B1-X230412P00121R22843S21.raw	PE 36:4	23.36	23.91	[M-H]	34
24H-B2-X230412P00121R22843S23.raw	PE 36:4	23.42	23.94	[M-H]	34
24H-B3-X230412P00121R22843S25.raw	PE 36:4	23.37	23.94	[M-H]	34
24H-A1-X230413P00121R22867S08.raw	PE 36:2	23.19	23.74	[M-H]	34
24H-A2-X230413P00121R22867S10.raw	PE 36:2	23.46	24	[M-H]	34
24H-A3-X230413P00121R22867S12.raw	PE 36:2	23.49	24.06	[M-H]	34
24H-A4-X230413P00121R22867S14.raw	PE 36:2	23.41	23.89	[M-H]	34
24H-A5-X230413P00121R22867S16.raw	PE 36:2	23.24	23.75	[M-H]	34
24H-B1-X230412P00121R22843S21.raw	PE 36:2	23.27	23.74	[M-H]	34
24H-B2-X230412P00121R22843S23.raw	PE 36:2	23.05	23.83	[M-H]	34
24H-B3-X230412P00121R22843S25.raw	PE 36:2	23.25	23.8	[M-H]	34
24H-A1-X230413P00121R22867S08.raw	PE 36:1	23.06	23.58	[M-H]	34
24H-A2-X230413P00121R22867S10.raw	PE 36:1	23.34	23.89	[M-H]	34
24H-A3-X230413P00121R22867S12.raw	PE 36:1	23.38	23.95	[M-H]	34
24H-A4-X230413P00121R22867S14.raw	PE 36:1	23.33	23.8	[M-H]	34
24H-A5-X230413P00121R22867S16.raw	PE 36:1	23.12	23.66	[M-H]	34
24H-B1-X230412P00121R22843S21.raw	PE 36:1	23.13	23.65	[M-H]	34
24H-B2-X230412P00121R22843S23.raw	PE 36:1	23.2	23.71	[M-H]	34
24H-B3-X230412P00121R22843S25.raw	PE 36:1	23.16	23.68	[M-H]	34
24H-A1-X230413P00121R22867S08.raw	PE 37:4	23.24	23.5	[M-H]	34
24H-A2-X230413P00121R22867S10.raw	PE 37:4	23.49	23.77	[M-H]	34
24H-A3-X230413P00121R22867S12.raw	PE 37:4	23.55	23.81	[M-H]	34
24H-A4-X230413P00121R22867S14.raw	PE 37:4	23.47	23.71	[M-H]	34
24H-A5-X230413P00121R22867S16.raw	PE 37:4	23.27	23.57	[M-H]	34
24H-B1-X230412P00121R22843S21.raw	PE 37:4	23.31	23.52	[M-H]	34
24H-B2-X230412P00121R22843S23.raw	PE 37:4	23.37	23.61	[M-H]	34
24H-B3-X230412P00121R22843S25.raw	PE 37:4	23.33	23.58	[M-H]	34
24H-A1-X230413P00121R22867S08.raw	PE 38:7	23.48	24.02	[M-H]	34
24H-A2-X230413P00121R22867S10.raw	PE 38:7	23.85	24.26	[M-H]	34
24H-A3-X230413P00121R22867S12.raw	PE 38:7	23.92	24.49	[M-H]	34
24H-A4-X230413P00121R22867S14.raw	PE 38:7	23.78	24.05	[M-H]	34
24H-A5-X230413P00121R22867S16.raw	PE 38:7	23.58	24.11	[M-H]	34
24H-B1-X230412P00121R22843S21.raw	PE 38:7	23.68	24.02	[M-H]	34
24H-B2-X230412P00121R22843S23.raw	PE 38:7	23.61	24.1	[M-H]	34
24H-B3-X230412P00121R22843S25.raw	PE 38:7	23.66	24.09	[M-H]	34
24H-A1-X230413P00121R22867S08.raw	PE 38:6	23.31	23.85	[M-H]	34
24H-A2-X230413P00121R22867S10.raw	PE 38:6	23.59	24.1	[M-H]	34
24H-A3-X230413P00121R22867S12.raw	PE 38:6	23.62	24.16	[M-H]	34
24H-A4-X230413P00121R22867S14.raw	PE 38:6	23.52	23.98	[M-H]	34
24H-A5-X230413P00121R22867S16.raw	PE 38:6	23.37	23.85	[M-H]	34
24H-B1-X230412P00121R22843S21.raw	PE 38:6	23.4	23.83	[M-H]	34
24H-B2-X230412P00121R22843S23.raw	PE 38:6	23.45	23.9	[M-H]	34
24H-B3-X230412P00121R22843S25.raw	PE 38:6	23.38	23.88	[M-H]	34
24H-A1-X230413P00121R22867S08.raw	PE 38:5	23.07	23.77	[M-H]	34
24H-A2-X230413P00121R22867S10.raw	PE 38:5	23.35	24.04	[M-H]	34
24H-A3-X230413P00121R22867S12.raw	PE 38:5	23.39	24.04	[M-H]	34
24H-A4-X230413P00121R22867S14.raw	PE 38:5	23.34	23.96	[M-H]	34
24H-A5-X230413P00121R22867S16.raw	PE 38:5	23.13	23.78	[M-H]	34
24H-B1-X230412P00121R22843S21.raw	PE 38:5	23.22	23.74	[M-H]	34
24H-B2-X230412P00121R22843S23.raw	PE 38:5	23.25	23.62	[M-H]	34
24H-B3-X230412P00121R22843S25.raw	PE 38:5	23.16	23.87	[M-H]	34
24H-A1-X230413P00121R22867S08.raw	PE 38:4	22.93	23.61	[M-H]	34
24H-A2-X230413P00121R22867S10.raw	PE 38:4	23.26	23.77	[M-H]	34
24H-A3-X230413P00121R22867S12.raw	PE 38:4	23.31	23.86	[M-H]	34
24H-A4-X230413P00121R22867S14.raw	PE 38:4	23.25	23.79	[M-H]	34
24H-A5-X230413P00121R22867S16.raw	PE 38:4	23.03	23.58	[M-H]	34
24H-B1-X230412P00121R22843S21.raw	PE 38:4	23.07	23.64	[M-H]	34
24H-B2-X230412P00121R22843S23.raw	PE 38:4	23.15	23.71	[M-H]	34
24H-B3-X230412P00121R22843S25.raw	PE 38:4	23.07	23.67	[M-H]	34
24H-A1-X230413P00121R22867S08.raw	PE 39:6	23.32	23.48	[M-H]	34
24H-A2-X230413P00121R22867S10.raw	PE 39:6	23.6	23.72	[M-H]	34
24H-A3-X230413P00121R22867S12.raw	PE 39:6	23.63	23.78	[M-H]	34
24H-A4-X230413P00121R22867S14.raw	PE 39:6	23.52	23.66	[M-H]	34
24H-A5-X230413P00121R22867S16.raw	PE 39:6	23.4	23.52	[M-H]	34
24H-B1-X230412P00121R22843S21.raw	PE 39:6	23.39	23.55	[M-H]	34
24H-B2-X230412P00121R22843S23.raw	PE 39:6	23.31	23.63	[M-H]	34
24H-B3-X230412P00121R22843S25.raw	PE 39:6	23.39	23.62	[M-H]	34
24H-A1-X230413P00121R22867S08.raw	PE 39:4	22.84	23.15	[M-H]	34
24H-A2-X230413P00121R22867S10.raw	PE 39:4	23.2	23.51	[M-H]	34
24H-A3-X230413P00121R22867S12.raw	PE 39:4	23.24	23.53	[M-H]	34
24H-A4-X230413P00121R22867S14.raw	PE 39:4	23.19	23.49	[M-H]	34
24H-A5-X230413P00121R22867S16.raw	PE 39:4	22.96	23.25	[M-H]	34
24H-B1-X230412P00121R22843S21.raw	PE 39:4	22.96	23.31	[M-H]	34
24H-B2-X230412P00121R22843S23.raw	PE 39:4	23.08	23.37	[M-H]	34
24H-B3-X230412P00121R22843S25.raw	PE 39:4	22.95	23.35	[M-H]	34
24H-A1-X230413P00121R22867S08.raw	PE 40:8	23.46	23.8	[M-H]	29
24H-A2-X230413P00121R22867S10.raw	PE 40:8	23.68	24.1	[M-H]	29
24H-A3-X230413P00121R22867S12.raw	PE 40:8	23.69	24.04	[M-H]	29
24H-A4-X230413P00121R22867S14.raw	PE 40:8	23.58	23.79	[M-H]	29
24H-A5-X230413P00121R22867S16.raw	PE 40:8	23.32	23.71	[M-H]	29
24H-B1-X230412P00121R22843S21.raw	PE 40:8	23.39	23.58	[M-H]	29
24H-B2-X230412P00121R22843S23.raw	PE 40:8	23.38	23.73	[M-H]	29
24H-B3-X230412P00121R22843S25.raw	PE 40:8	23.35	23.68	[M-H]	29
24H-A1-X230413P00121R22867S08.raw	PE 40:7	23.18	23.66	[M-H]	34
24H-A2-X230413P00121R22867S10.raw	PE 40:7	23.46	23.93	[M-H]	34
24H-A3-X230413P00121R22867S12.raw	PE 40:7	23.44	23.98	[M-H]	34
24H-A4-X230413P00121R22867S14.raw	PE 40:7	23.4	23.83	[M-H]	34
24H-A5-X230413P00121R22867S16.raw	PE 40:7	23.25	23.66	[M-H]	34
24H-B1-X230412P00121R22843S21.raw	PE 40:7	23.31	23.62	[M-H]	34
24H-B2-X230412P00121R22843S23.raw	PE 40:7	23.33	23.68	[M-H]	34
24H-B3-X230412P00121R22843S25.raw	PE 40:7	23.29	23.68	[M-H]	34
24H-A1-X230413P00121R22867S08.raw	PE 40:6	22.97	23.59	[M-H]	34
24H-A2-X230413P00121R22867S10.raw	PE 40:6	23.3	23.8	[M-H]	34
24H-A3-X230413P00121R22867S12.raw	PE 40:6	23.33	23.86	[M-H]	34
24H-A4-X230413P00121R22867S14.raw	PE 40:6	23.28	23.78	[M-H]	34
24H-A5-X230413P00121R22867S16.raw	PE 40:6	23.07	23.6	[M-H]	34
24H-B1-X230412P00121R22843S21.raw	PE 40:6	23.1	23.61	[M-H]	34
24H-B2-X230412P00121R22843S23.raw	PE 40:6	23.17	23.65	[M-H]	34
24H-B3-X230412P00121R22843S25.raw	PE 40:6	23.1	23.64	[M-H]	34
24H-A1-X230413P00121R22867S08.raw	PE 40:5	22.81	23.51	[M-H]	34
24H-A2-X230413P00121R22867S10.raw	PE 40:5	23.17	23.73	[M-H]	34
24H-A3-X230413P00121R22867S12.raw	PE 40:5	23.22	23.78	[M-H]	34
24H-A4-X230413P00121R22867S14.raw	PE 40:5	23.17	23.65	[M-H]	34
24H-A5-X230413P00121R22867S16.raw	PE 40:5	22.94	23.49	[M-H]	34
24H-B1-X230412P00121R22843S21.raw	PE 40:5	22.96	23.5	[M-H]	34
24H-B2-X230412P00121R22843S23.raw	PE 40:5	23.06	23.56	[M-H]	34
24H-B3-X230412P00121R22843S25.raw	PE 40:5	22.98	23.51	[M-H]	34
24H-A1-X230413P00121R22867S08.raw	PS 36:4	29.86	30.32	[M-H]	34
24H-A2-X230413P00121R22867S10.raw	PS 36:4	30.3	30.71	[M-H]	34
24H-A3-X230413P00121R22867S12.raw	PS 36:4	30.33	30.87	[M-H]	34
24H-A4-X230413P00121R22867S14.raw	PS 36:4	29.9	30.28	[M-H]	34
24H-A5-X230413P00121R22867S16.raw	PS 36:4	30.03	30.37	[M-H]	34
24H-B1-X230412P00121R22843S21.raw	PS 36:4	30.02	30.17	[M-H]	34
24H-B2-X230412P00121R22843S23.raw	PS 36:4	30	30.44	[M-H]	34
24H-B3-X230412P00121R22843S25.raw	PS 36:4	31.89	31.92	[M-H]	34
24H-A1-X230413P00121R22867S08.raw	PS 36:2	29.78	30.15	[M-H]	34
24H-A2-X230413P00121R22867S10.raw	PS 36:2	30.12	30.62	[M-H]	34
24H-A3-X230413P00121R22867S12.raw	PS 36:2	30.29	30.77	[M-H]	34
24H-A4-X230413P00121R22867S14.raw	PS 36:2	29.78	30.15	[M-H]	34
24H-A5-X230413P00121R22867S16.raw	PS 36:2	29.93	30.28	[M-H]	34
24H-B1-X230412P00121R22843S21.raw	PS 36:2	29.95	30.12	[M-H]	34
24H-B2-X230412P00121R22843S23.raw	PS 36:2	29.98	30.21	[M-H]	34
24H-B3-X230412P00121R22843S25.raw	PS 36:2	29.19	30.49	[M-H]	34
24H-A1-X230413P00121R22867S08.raw	PS 36:1	29.66	29.98	[M-H]	34
24H-A2-X230413P00121R22867S10.raw	PS 36:1	30.14	30.61	[M-H]	34
24H-A3-X230413P00121R22867S12.raw	PS 36:1	30.09	30.71	[M-H]	34
24H-A4-X230413P00121R22867S14.raw	PS 36:1	29.69	30.1	[M-H]	34
24H-A5-X230413P00121R22867S16.raw	PS 36:1	29.75	30.17	[M-H]	34
24H-B1-X230412P00121R22843S21.raw	PS 36:1	29.73	30.07	[M-H]	34
24H-B2-X230412P00121R22843S23.raw	PS 36:1	29.7	30.1	[M-H]	34
24H-B3-X230412P00121R22843S25.raw	PS 36:1	30.5	30.64	[M-H]	34
24H-A1-X230413P00121R22867S08.raw	PS 38:6	29.86	30.32	[M-H]	34
24H-A2-X230413P00121R22867S10.raw	PS 38:6	30.31	30.8	[M-H]	34
24H-A3-X230413P00121R22867S12.raw	PS 38:6	30.37	30.87	[M-H]	34
24H-A4-X230413P00121R22867S14.raw	PS 38:6	29.83	30.35	[M-H]	34
24H-A5-X230413P00121R22867S16.raw	PS 38:6	30	30.39	[M-H]	34
24H-B1-X230412P00121R22843S21.raw	PS 38:6	29.79	30.54	[M-H]	34
24H-B2-X230412P00121R22843S23.raw	PS 38:6	30.11	30.43	[M-H]	34
24H-B3-X230412P00121R22843S25.raw	PS 38:6	29.98	30.44	[M-H]	34
24H-A1-X230413P00121R22867S08.raw	PS 38:5	29.8	30.26	[M-H]	34
24H-A2-X230413P00121R22867S10.raw	PS 38:5	30.25	30.67	[M-H]	34
24H-A3-X230413P00121R22867S12.raw	PS 38:5	30.25	30.77	[M-H]	34
24H-A4-X230413P00121R22867S14.raw	PS 38:5	29.8	30.28	[M-H]	34
24H-A5-X230413P00121R22867S16.raw	PS 38:5	29.93	30.24	[M-H]	34
24H-B1-X230412P00121R22843S21.raw	PS 38:5	29.44	30.1	[M-H]	34
24H-B2-X230412P00121R22843S23.raw	PS 38:5	30.06	30.18	[M-H]	34
24H-B3-X230412P00121R22843S25.raw	PS 38:5	30.36	30.84	[M-H]	34
24H-A1-X230413P00121R22867S08.raw	PS 38:4	29.62	30.14	[M-H]	34
24H-A2-X230413P00121R22867S10.raw	PS 38:4	30.06	30.65	[M-H]	34
24H-A3-X230413P00121R22867S12.raw	PS 38:4	30.09	30.71	[M-H]	34
24H-A4-X230413P00121R22867S14.raw	PS 38:4	29.62	30.12	[M-H]	34
24H-A5-X230413P00121R22867S16.raw	PS 38:4	29.71	30.24	[M-H]	34
24H-B1-X230412P00121R22843S21.raw	PS 38:4	29.69	30.07	[M-H]	34
24H-B2-X230412P00121R22843S23.raw	PS 38:4	29.85	30.18	[M-H]	34
24H-B3-X230412P00121R22843S25.raw	PS 38:4	29.89	30.23	[M-H]	34
24H-A1-X230413P00121R22867S08.raw	PS 40:6	29.66	30.18	[M-H]	34
24H-A2-X230413P00121R22867S10.raw	PS 40:6	30.12	30.61	[M-H]	34
24H-A3-X230413P00121R22867S12.raw	PS 40:6	30.1	30.66	[M-H]	34
24H-A4-X230413P00121R22867S14.raw	PS 40:6	29.66	30.18	[M-H]	34
24H-A5-X230413P00121R22867S16.raw	PS 40:6	29.75	30.22	[M-H]	34
24H-B1-X230412P00121R22843S21.raw	PS 40:6	29.76	30.08	[M-H]	34
24H-B2-X230412P00121R22843S23.raw	PS 40:6	29.73	30.19	[M-H]	34
24H-B3-X230412P00121R22843S25.raw	PS 40:6	30.4	30.8	[M-H]	34
24H-A1-X230413P00121R22867S08.raw	PS 40:5	29.56	30.14	[M-H]	34
24H-A2-X230413P00121R22867S10.raw	PS 40:5	29.97	30.54	[M-H]	34
24H-A3-X230413P00121R22867S12.raw	PS 40:5	30.01	30.62	[M-H]	34
24H-A4-X230413P00121R22867S14.raw	PS 40:5	29.19	30.25	[M-H]	34
24H-A5-X230413P00121R22867S16.raw	PS 40:5	29.72	30.23	[M-H]	34
24H-B1-X230412P00121R22843S21.raw	PS 40:5	29.66	29.91	[M-H]	34
24H-B2-X230412P00121R22843S23.raw	PS 40:5	29.71	29.95	[M-H]	34
24H-B3-X230412P00121R22843S25.raw	PS 40:5	30.88	30.99	[M-H]	34
24H-A1-X230413P00121R22867S08.raw	PS 40:4	29.54	29.91	[M-H]	34
24H-A2-X230413P00121R22867S10.raw	PS 40:4	29.95	30.35	[M-H]	34
24H-A3-X230413P00121R22867S12.raw	PS 40:4	29.92	30.46	[M-H]	34
24H-A4-X230413P00121R22867S14.raw	PS 40:4	29.56	29.86	[M-H]	34
24H-A5-X230413P00121R22867S16.raw	PS 40:4	29.68	30	[M-H]	34
24H-B1-X230412P00121R22843S21.raw	PS 40:4	29.62	29.84	[M-H]	34
24H-B2-X230412P00121R22843S23.raw	PS 40:4	29.59	29.92	[M-H]	34
24H-B3-X230412P00121R22843S25.raw	PS 40:4	29.81	29.9	[M-H]	34
24H-A1-X230413P00121R22867S08.raw	PI 34:2	31.02	32.23	[M-H]	29
24H-A2-X230413P00121R22867S10.raw	PI 34:2	31.67	32.23	[M-H]	29
24H-A3-X230413P00121R22867S12.raw	PI 34:2	31.67	32.23	[M-H]	29
24H-A4-X230413P00121R22867S14.raw	PI 34:2	31.27	32.23	[M-H]	29
24H-A5-X230413P00121R22867S16.raw	PI 34:2	31.22	32.23	[M-H]	29
24H-B1-X230412P00121R22843S21.raw	PI 34:2	31.2	32.08	[M-H]	29
24H-B2-X230412P00121R22843S23.raw	PI 34:2	31.63	32.1	[M-H]	29
24H-B3-X230412P00121R22843S25.raw	PI 34:2	31.63	32.1	[M-H]	29
24H-A1-X230413P00121R22867S08.raw	PI 34:1	31.22	32.13	[M-H]	29
24H-A2-X230413P00121R22867S10.raw	PI 34:1	31.63	32.1	[M-H]	29
24H-A3-X230413P00121R22867S12.raw	PI 34:1	31.63	32.24	[M-H]	29
24H-A4-X230413P00121R22867S14.raw	PI 34:1	31.38	32.1	[M-H]	29
24H-A5-X230413P00121R22867S16.raw	PI 34:1	31.26	32.1	[M-H]	29
24H-B1-X230412P00121R22843S21.raw	PI 34:1	31.31	31.86	[M-H]	29
24H-B2-X230412P00121R22843S23.raw	PI 34:1	31.6	31.89	[M-H]	29
24H-B3-X230412P00121R22843S25.raw	PI 34:1	31.61	32.08	[M-H]	29
24H-A1-X230413P00121R22867S08.raw	PI 36:4	31.09	31.83	[M-H]	29
24H-A2-X230413P00121R22867S10.raw	PI 36:4	31.51	32.16	[M-H]	29
24H-A3-X230413P00121R22867S12.raw	PI 36:4	31.5	32.27	[M-H]	29
24H-A4-X230413P00121R22867S14.raw	PI 36:4	31.27	31.87	[M-H]	29
24H-A5-X230413P00121R22867S16.raw	PI 36:4	31.3	31.82	[M-H]	29
24H-B1-X230412P00121R22843S21.raw	PI 36:4	31.22	31.81	[M-H]	29
24H-B2-X230412P00121R22843S23.raw	PI 36:4	31.44	32.04	[M-H]	29
24H-B3-X230412P00121R22843S25.raw	PI 36:4	31.51	32.11	[M-H]	29
24H-A1-X230413P00121R22867S08.raw	PI 36:3	31.12	31.76	[M-H]	29
24H-A2-X230413P00121R22867S10.raw	PI 36:3	31.54	32.15	[M-H]	29
24H-A3-X230413P00121R22867S12.raw	PI 36:3	31.56	32.2	[M-H]	29
24H-A4-X230413P00121R22867S14.raw	PI 36:3	31.24	31.84	[M-H]	29
24H-A5-X230413P00121R22867S16.raw	PI 36:3	31.3	31.72	[M-H]	29
24H-B1-X230412P00121R22843S21.raw	PI 36:3	31.29	31.71	[M-H]	29
24H-B2-X230412P00121R22843S23.raw	PI 36:3	31.44	31.94	[M-H]	29
24H-B3-X230412P00121R22843S25.raw	PI 36:3	31.58	32.01	[M-H]	29
24H-A1-X230413P00121R22867S08.raw	PI 36:2	31.02	31.6	[M-H]	29
24H-A2-X230413P00121R22867S10.raw	PI 36:2	31.46	31.98	[M-H]	29
24H-A3-X230413P00121R22867S12.raw	PI 36:2	31.41	32.1	[M-H]	29
24H-A4-X230413P00121R22867S14.raw	PI 36:2	31.24	31.69	[M-H]	29
24H-A5-X230413P00121R22867S16.raw	PI 36:2	31.2	31.65	[M-H]	29
24H-B1-X230412P00121R22843S21.raw	PI 36:2	31.16	31.64	[M-H]	29
24H-B2-X230412P00121R22843S23.raw	PI 36:2	31.4	31.89	[M-H]	29
24H-B3-X230412P00121R22843S25.raw	PI 36:2	31.45	31.97	[M-H]	29
24H-A1-X230413P00121R22867S08.raw	PI 38:4	30.81	31.57	[M-H]	29
24H-A2-X230413P00121R22867S10.raw	PI 38:4	31.27	31.89	[M-H]	29
24H-A3-X230413P00121R22867S12.raw	PI 38:4	31.25	32.05	[M-H]	29
24H-A4-X230413P00121R22867S14.raw	PI 38:4	31	31.74	[M-H]	29
24H-A5-X230413P00121R22867S16.raw	PI 38:4	30.97	31.67	[M-H]	29
24H-B1-X230412P00121R22843S21.raw	PI 38:4	30.96	31.64	[M-H]	29
24H-B2-X230412P00121R22843S23.raw	PI 38:4	31.16	31.82	[M-H]	29
24H-B3-X230412P00121R22843S25.raw	PI 38:4	31.23	31.94	[M-H]	29
24H-A1-X230413P00121R22867S08.raw	PG 34:2	24.8	25.08	[M-H]	34
24H-A2-X230413P00121R22867S10.raw	PG 34:2	24.85	25.28	[M-H]	34
24H-A3-X230413P00121R22867S12.raw	PG 34:2	24.74	25.46	[M-H]	34
24H-A4-X230413P00121R22867S14.raw	PG 34:2	24.27	24.87	[M-H]	34
24H-A5-X230413P00121R22867S16.raw	PG 34:2	24.49	25.11	[M-H]	34
24H-B1-X230412P00121R22843S21.raw	PG 34:2	24.69	25	[M-H]	34
24H-B2-X230412P00121R22843S23.raw	PG 34:2	24.73	24.94	[M-H]	34
24H-B3-X230412P00121R22843S25.raw	PG 34:2	24.87	25.35	[M-H]	34
24H-A1-X230413P00121R22867S08.raw	PG 34:1	24.3	24.78	[M-H]	34
24H-A2-X230413P00121R22867S10.raw	PG 34:1	24.59	25.12	[M-H]	34
24H-A3-X230413P00121R22867S12.raw	PG 34:1	24.5	25.07	[M-H]	34
24H-A4-X230413P00121R22867S14.raw	PG 34:1	24.03	24.38	[M-H]	34
24H-A5-X230413P00121R22867S16.raw	PG 34:1	24.09	24.74	[M-H]	34
24H-B1-X230412P00121R22843S21.raw	PG 34:1	24.39	24.72	[M-H]	34
24H-B2-X230412P00121R22843S23.raw	PG 34:1	24.28	24.65	[M-H]	34
24H-B3-X230412P00121R22843S25.raw	PG 34:1	24.31	24.84	[M-H]	34
24H-A1-X230413P00121R22867S08.raw	PG 36:2	24.09	24.69	[M-H]	34
24H-A2-X230413P00121R22867S10.raw	PG 36:2	24.44	24.95	[M-H]	34
24H-A3-X230413P00121R22867S12.raw	PG 36:2	24.29	24.89	[M-H]	34
24H-A4-X230413P00121R22867S14.raw	PG 36:2	23.93	24.43	[M-H]	34
24H-A5-X230413P00121R22867S16.raw	PG 36:2	23.97	24.53	[M-H]	34
24H-B1-X230412P00121R22843S21.raw	PG 36:2	23.91	24.56	[M-H]	34
24H-B2-X230412P00121R22843S23.raw	PG 36:2	24.1	24.57	[M-H]	34
24H-B3-X230412P00121R22843S25.raw	PG 36:2	24.15	24.74	[M-H]	34
24H-A1-X230413P00121R22867S08.raw	PC 32:2e	25.54	25.86	[M+HCOO]	29
24H-A2-X230413P00121R22867S10.raw	PC 32:2e	27.03	28.01	[M+HCOO]	29
24H-A3-X230413P00121R22867S12.raw	PC 32:2e	27.07	27.26	[M+HCOO]	29
24H-A4-X230413P00121R22867S14.raw	PC 32:2e	25.87	28.71	[M+HCOO]	29
24H-A5-X230413P00121R22867S16.raw	PC 32:2e	27.16	27.81	[M+HCOO]	29
24H-B1-X230412P00121R22843S21.raw	PC 32:2e	27	27.92	[M+HCOO]	29
24H-B2-X230412P00121R22843S23.raw	PC 32:2e	27.15	27.9	[M+HCOO]	29
24H-B3-X230412P00121R22843S25.raw	PC 32:2e	26.25	28.14	[M+HCOO]	29
24H-A1-X230413P00121R22867S08.raw	PC 32:1e	26.64	27.05	[M+HCOO]	29
24H-A2-X230413P00121R22867S10.raw	PC 32:1e	26.99	27.28	[M+HCOO]	29
24H-A3-X230413P00121R22867S12.raw	PC 32:1e	27.02	27.32	[M+HCOO]	29
24H-A4-X230413P00121R22867S14.raw	PC 32:1e	27.62	27.76	[M+HCOO]	29
24H-A5-X230413P00121R22867S16.raw	PC 32:1e	26.73	27.21	[M+HCOO]	29
24H-B1-X230412P00121R22843S21.raw	PC 32:1e	26.69	27.12	[M+HCOO]	29
24H-B2-X230412P00121R22843S23.raw	PC 32:1e	26.66	27.14	[M+HCOO]	29
24H-B3-X230412P00121R22843S25.raw	PC 32:1e	26.59	27.5	[M+HCOO]	29
24H-A1-X230413P00121R22867S08.raw	PC 32:0e	26.54	27.02	[M+HCOO]	29
24H-A2-X230413P00121R22867S10.raw	PC 32:0e	26.9	27.28	[M+HCOO]	29
24H-A3-X230413P00121R22867S12.raw	PC 32:0e	26.91	27.3	[M+HCOO]	29
24H-A4-X230413P00121R22867S14.raw	PC 32:0e	26.67	27.06	[M+HCOO]	29
24H-A5-X230413P00121R22867S16.raw	PC 32:0e	26.69	27.2	[M+HCOO]	29
24H-B1-X230412P00121R22843S21.raw	PC 32:0e	26.72	27.06	[M+HCOO]	29
24H-B2-X230412P00121R22843S23.raw	PC 32:0e	26.69	27.04	[M+HCOO]	29
24H-B3-X230412P00121R22843S25.raw	PC 32:0e	26.71	27.09	[M+HCOO]	29
24H-A1-X230413P00121R22867S08.raw	PC 34:3e	26.66	27.02	[M+HCOO]	29
24H-A2-X230413P00121R22867S10.raw	PC 34:3e	26.99	27.29	[M+HCOO]	29
24H-A3-X230413P00121R22867S12.raw	PC 34:3e	27	27.27	[M+HCOO]	29
24H-A4-X230413P00121R22867S14.raw	PC 34:3e	26.75	27.06	[M+HCOO]	29
24H-A5-X230413P00121R22867S16.raw	PC 34:3e	26.85	27.23	[M+HCOO]	29
24H-B1-X230412P00121R22843S21.raw	PC 34:3e	26.8	27.08	[M+HCOO]	29
24H-B2-X230412P00121R22843S23.raw	PC 34:3e	26.79	27.06	[M+HCOO]	29
24H-B3-X230412P00121R22843S25.raw	PC 34:3e	26.78	27.13	[M+HCOO]	29
24H-A1-X230413P00121R22867S08.raw	PC 34:2e	26.44	26.98	[M+HCOO]	29
24H-A2-X230413P00121R22867S10.raw	PC 34:2e	26.84	27.27	[M+HCOO]	29
24H-A3-X230413P00121R22867S12.raw	PC 34:2e	26.82	27.27	[M+HCOO]	29
24H-A4-X230413P00121R22867S14.raw	PC 34:2e	26.63	26.97	[M+HCOO]	29
24H-A5-X230413P00121R22867S16.raw	PC 34:2e	26.62	27.15	[M+HCOO]	29
24H-B1-X230412P00121R22843S21.raw	PC 34:2e	26.63	27.05	[M+HCOO]	29
24H-B2-X230412P00121R22843S23.raw	PC 34:2e	26.64	27.05	[M+HCOO]	29
24H-B3-X230412P00121R22843S25.raw	PC 34:2e	26.63	27.09	[M+HCOO]	29
24H-A1-X230413P00121R22867S08.raw	PC 34:1e	26.17	27.09	[M+HCOO]	29
24H-A2-X230413P00121R22867S10.raw	PC 34:1e	26.63	27.19	[M+HCOO]	29
24H-A3-X230413P00121R22867S12.raw	PC 34:1e	26.63	27.17	[M+HCOO]	29
24H-A4-X230413P00121R22867S14.raw	PC 34:1e	26.25	27.09	[M+HCOO]	29
24H-A5-X230413P00121R22867S16.raw	PC 34:1e	26.33	27.09	[M+HCOO]	29
24H-B1-X230412P00121R22843S21.raw	PC 34:1e	26.48	26.99	[M+HCOO]	29
24H-B2-X230412P00121R22843S23.raw	PC 34:1e	26.48	27.01	[M+HCOO]	29
24H-B3-X230412P00121R22843S25.raw	PC 34:1e	26.48	27.02	[M+HCOO]	29
24H-A1-X230413P00121R22867S08.raw	PC 36:5e	26.33	26.98	[M+HCOO]	29
24H-A2-X230413P00121R22867S10.raw	PC 36:5e	26.75	27.26	[M+HCOO]	29
24H-A3-X230413P00121R22867S12.raw	PC 36:5e	26.77	27.25	[M+HCOO]	29
24H-A4-X230413P00121R22867S14.raw	PC 36:5e	26.48	26.93	[M+HCOO]	29
24H-A5-X230413P00121R22867S16.raw	PC 36:5e	26.49	27.11	[M+HCOO]	29
24H-B1-X230412P00121R22843S21.raw	PC 36:5e	26.57	27.01	[M+HCOO]	29
24H-B2-X230412P00121R22843S23.raw	PC 36:5e	26.56	27.01	[M+HCOO]	29
24H-B3-X230412P00121R22843S25.raw	PC 36:5e	26.57	27.06	[M+HCOO]	29
24H-A1-X230413P00121R22867S08.raw	PC 36:4e	26.21	26.92	[M+HCOO]	29
24H-A2-X230413P00121R22867S10.raw	PC 36:4e	26.62	27.22	[M+HCOO]	29
24H-A3-X230413P00121R22867S12.raw	PC 36:4e	26.65	27.2	[M+HCOO]	29
24H-A4-X230413P00121R22867S14.raw	PC 36:4e	26.37	26.9	[M+HCOO]	29
24H-A5-X230413P00121R22867S16.raw	PC 36:4e	26.33	27.03	[M+HCOO]	29
24H-B1-X230412P00121R22843S21.raw	PC 36:4e	26.43	26.95	[M+HCOO]	29
24H-B2-X230412P00121R22843S23.raw	PC 36:4e	26.41	27.01	[M+HCOO]	29
24H-B3-X230412P00121R22843S25.raw	PC 36:4e	26.43	27.02	[M+HCOO]	29
24H-A1-X230413P00121R22867S08.raw	PC 36:2e	26.08	26.81	[M+HCOO]	29
24H-A2-X230413P00121R22867S10.raw	PC 36:2e	26.49	27.03	[M+HCOO]	29
24H-A3-X230413P00121R22867S12.raw	PC 36:2e	26.54	27.1	[M+HCOO]	29
24H-A4-X230413P00121R22867S14.raw	PC 36:2e	26.19	26.68	[M+HCOO]	29
24H-A5-X230413P00121R22867S16.raw	PC 36:2e	26.24	26.8	[M+HCOO]	29
24H-B1-X230412P00121R22843S21.raw	PC 36:2e	26.34	26.77	[M+HCOO]	29
24H-B2-X230412P00121R22843S23.raw	PC 36:2e	26.17	26.89	[M+HCOO]	29
24H-B3-X230412P00121R22843S25.raw	PC 36:2e	26.35	26.89	[M+HCOO]	29
24H-A1-X230413P00121R22867S08.raw	PC 36:1e	25.95	26.59	[M+HCOO]	29
24H-A2-X230413P00121R22867S10.raw	PC 36:1e	26.35	26.97	[M+HCOO]	29
24H-A3-X230413P00121R22867S12.raw	PC 36:1e	26.35	26.94	[M+HCOO]	29
24H-A4-X230413P00121R22867S14.raw	PC 36:1e	25.97	26.66	[M+HCOO]	29
24H-A5-X230413P00121R22867S16.raw	PC 36:1e	26.09	26.71	[M+HCOO]	29
24H-B1-X230412P00121R22843S21.raw	PC 36:1e	26.18	26.77	[M+HCOO]	29
24H-B2-X230412P00121R22843S23.raw	PC 36:1e	26.07	26.77	[M+HCOO]	29
24H-B3-X230412P00121R22843S25.raw	PC 36:1e	26.11	26.79	[M+HCOO]	29
24H-A1-X230413P00121R22867S08.raw	PC 38:7e	26.23	26.85	[M+HCOO]	29
24H-A2-X230413P00121R22867S10.raw	PC 38:7e	26.79	27.22	[M+HCOO]	29
24H-A3-X230413P00121R22867S12.raw	PC 38:7e	26.82	27.22	[M+HCOO]	29
24H-A4-X230413P00121R22867S14.raw	PC 38:7e	26.58	26.91	[M+HCOO]	29
24H-A5-X230413P00121R22867S16.raw	PC 38:7e	26.57	27.09	[M+HCOO]	29
24H-B1-X230412P00121R22843S21.raw	PC 38:7e	26.6	26.98	[M+HCOO]	29
24H-B2-X230412P00121R22843S23.raw	PC 38:7e	26.59	26.98	[M+HCOO]	29
24H-B3-X230412P00121R22843S25.raw	PC 38:7e	26.59	27.03	[M+HCOO]	29
24H-A1-X230413P00121R22867S08.raw	PC 38:6e	26.22	26.88	[M+HCOO]	29
24H-A2-X230413P00121R22867S10.raw	PC 38:6e	26.65	27.24	[M+HCOO]	29
24H-A3-X230413P00121R22867S12.raw	PC 38:6e	26.68	27.2	[M+HCOO]	29
24H-A4-X230413P00121R22867S14.raw	PC 38:6e	26.39	26.85	[M+HCOO]	29
24H-A5-X230413P00121R22867S16.raw	PC 38:6e	26.36	27.01	[M+HCOO]	29
24H-B1-X230412P00121R22843S21.raw	PC 38:6e	26.46	26.92	[M+HCOO]	29
24H-B2-X230412P00121R22843S23.raw	PC 38:6e	26.45	26.99	[M+HCOO]	29
24H-B3-X230412P00121R22843S25.raw	PC 38:6e	26.44	27.01	[M+HCOO]	29
24H-A1-X230413P00121R22867S08.raw	PC 38:5e	26.02	26.76	[M+HCOO]	29
24H-A2-X230413P00121R22867S10.raw	PC 38:5e	26.43	27.12	[M+HCOO]	29
24H-A3-X230413P00121R22867S12.raw	PC 38:5e	26.48	27.13	[M+HCOO]	29
24H-A4-X230413P00121R22867S14.raw	PC 38:5e	26.2	26.75	[M+HCOO]	29
24H-A5-X230413P00121R22867S16.raw	PC 38:5e	26.15	26.86	[M+HCOO]	29
24H-B1-X230412P00121R22843S21.raw	PC 38:5e	26.28	26.84	[M+HCOO]	29
24H-B2-X230412P00121R22843S23.raw	PC 38:5e	26.17	26.93	[M+HCOO]	29
24H-B3-X230412P00121R22843S25.raw	PC 38:5e	26.25	26.94	[M+HCOO]	29
24H-A1-X230413P00121R22867S08.raw	PC 38:4e	25.89	26.64	[M+HCOO]	29
24H-A2-X230413P00121R22867S10.raw	PC 38:4e	26.27	26.99	[M+HCOO]	29
24H-A3-X230413P00121R22867S12.raw	PC 38:4e	26.4	27.02	[M+HCOO]	29
24H-A4-X230413P00121R22867S14.raw	PC 38:4e	26.1	26.68	[M+HCOO]	29
24H-A5-X230413P00121R22867S16.raw	PC 38:4e	26.03	26.74	[M+HCOO]	29
24H-B1-X230412P00121R22843S21.raw	PC 38:4e	26.15	26.72	[M+HCOO]	29
24H-B2-X230412P00121R22843S23.raw	PC 38:4e	26.02	26.76	[M+HCOO]	29
24H-B3-X230412P00121R22843S25.raw	PC 38:4e	26.09	26.8	[M+HCOO]	29
24H-A1-X230413P00121R22867S08.raw	PC 40:8e	26.29	26.71	[M+HCOO]	29
24H-A2-X230413P00121R22867S10.raw	PC 40:8e	26.59	27.02	[M+HCOO]	29
24H-A3-X230413P00121R22867S12.raw	PC 40:8e	26.5	27.05	[M+HCOO]	29
24H-A4-X230413P00121R22867S14.raw	PC 40:8e	26.45	26.8	[M+HCOO]	29
24H-A5-X230413P00121R22867S16.raw	PC 40:8e	26.09	26.8	[M+HCOO]	29
24H-B1-X230412P00121R22843S21.raw	PC 40:8e	26.52	26.8	[M+HCOO]	29
24H-B2-X230412P00121R22843S23.raw	PC 40:8e	26.09	26.8	[M+HCOO]	29
24H-B3-X230412P00121R22843S25.raw	PC 40:8e	26.09	26.8	[M+HCOO]	29
24H-A1-X230413P00121R22867S08.raw	PC 40:7e	26.09	26.8	[M+HCOO]	29
24H-A2-X230413P00121R22867S10.raw	PC 40:7e	26.09	26.8	[M+HCOO]	29
24H-A3-X230413P00121R22867S12.raw	PC 40:7e	26.09	26.8	[M+HCOO]	29
24H-A4-X230413P00121R22867S14.raw	PC 40:7e	26.09	26.8	[M+HCOO]	29
24H-A5-X230413P00121R22867S16.raw	PC 40:7e	26.21	26.73	[M+HCOO]	29
24H-B1-X230412P00121R22843S21.raw	PC 40:7e	26.21	26.73	[M+HCOO]	29
24H-B2-X230412P00121R22843S23.raw	PC 40:7e	26.21	26.73	[M+HCOO]	29
24H-B3-X230412P00121R22843S25.raw	PC 40:7e	26.21	26.73	[M+HCOO]	29
24H-A1-X230413P00121R22867S08.raw	PC 40:6e	25.9	26.56	[M+HCOO]	29
24H-A2-X230413P00121R22867S10.raw	PC 40:6e	26.28	26.95	[M+HCOO]	29
24H-A3-X230413P00121R22867S12.raw	PC 40:6e	26.42	26.94	[M+HCOO]	29
24H-A4-X230413P00121R22867S14.raw	PC 40:6e	26.08	26.55	[M+HCOO]	29
24H-A5-X230413P00121R22867S16.raw	PC 40:6e	26.07	26.65	[M+HCOO]	29
24H-B1-X230412P00121R22843S21.raw	PC 40:6e	26.19	26.66	[M+HCOO]	29
24H-B2-X230412P00121R22843S23.raw	PC 40:6e	26.06	26.75	[M+HCOO]	29
24H-B3-X230412P00121R22843S25.raw	PC 40:6e	26.14	26.73	[M+HCOO]	29
24H-A1-X230413P00121R22867S08.raw	PC 40:5e	25.75	26.44	[M+HCOO]	29
24H-A2-X230413P00121R22867S10.raw	PC 40:5e	26.13	26.82	[M+HCOO]	29
24H-A3-X230413P00121R22867S12.raw	PC 40:5e	26.24	26.82	[M+HCOO]	29
24H-A4-X230413P00121R22867S14.raw	PC 40:5e	25.92	26.44	[M+HCOO]	29
24H-A5-X230413P00121R22867S16.raw	PC 40:5e	25.93	26.48	[M+HCOO]	29
24H-B1-X230412P00121R22843S21.raw	PC 40:5e	25.99	26.59	[M+HCOO]	29
24H-B2-X230412P00121R22843S23.raw	PC 40:5e	25.89	26.63	[M+HCOO]	29
24H-B3-X230412P00121R22843S25.raw	PC 40:5e	25.99	26.65	[M+HCOO]	29
24H-A1-X230413P00121R22867S08.raw	PC 42:5e	25.58	26.18	[M+HCOO]	29
24H-A2-X230413P00121R22867S10.raw	PC 42:5e	25.88	26.48	[M+HCOO]	29
24H-A3-X230413P00121R22867S12.raw	PC 42:5e	26.01	26.59	[M+HCOO]	29
24H-A4-X230413P00121R22867S14.raw	PC 42:5e	25.83	26.15	[M+HCOO]	29
24H-A5-X230413P00121R22867S16.raw	PC 42:5e	25.72	26.32	[M+HCOO]	29
24H-B1-X230412P00121R22843S21.raw	PC 42:5e	25.78	26.28	[M+HCOO]	29
24H-B2-X230412P00121R22843S23.raw	PC 42:5e	25.62	26.25	[M+HCOO]	29
24H-B3-X230412P00121R22843S25.raw	PC 42:5e	25.76	26.35	[M+HCOO]	29
24H-A1-X230413P00121R22867S08.raw	PC 42:4e	25.42	26.05	[M+HCOO]	29
24H-A2-X230413P00121R22867S10.raw	PC 42:4e	25.77	26.39	[M+HCOO]	29
24H-A3-X230413P00121R22867S12.raw	PC 42:4e	25.9	26.5	[M+HCOO]	29
24H-A4-X230413P00121R22867S14.raw	PC 42:4e	25.72	26.11	[M+HCOO]	29
24H-A5-X230413P00121R22867S16.raw	PC 42:4e	25.57	26.13	[M+HCOO]	29
24H-B1-X230412P00121R22843S21.raw	PC 42:4e	25.6	26.17	[M+HCOO]	29
24H-B2-X230412P00121R22843S23.raw	PC 42:4e	25.44	26.12	[M+HCOO]	29
24H-B3-X230412P00121R22843S25.raw	PC 42:4e	25.65	26.32	[M+HCOO]	29
24H-A1-X230413P00121R22867S08.raw	PE 34:3e	22.49	22.91	[M-H]	34
24H-A2-X230413P00121R22867S10.raw	PE 34:3e	22.83	23.29	[M-H]	34
24H-A3-X230413P00121R22867S12.raw	PE 34:3e	22.93	23.37	[M-H]	34
24H-A4-X230413P00121R22867S14.raw	PE 34:3e	22.93	23.37	[M-H]	34
24H-A5-X230413P00121R22867S16.raw	PE 34:3e	22.63	23.05	[M-H]	34
24H-B1-X230412P00121R22843S21.raw	PE 34:3e	22.57	22.98	[M-H]	34
24H-B2-X230412P00121R22843S23.raw	PE 34:3e	22.79	23.23	[M-H]	34
24H-B3-X230412P00121R22843S25.raw	PE 34:3e	22.64	23.15	[M-H]	34
24H-A1-X230413P00121R22867S08.raw	PE 34:2e	22.31	22.86	[M-H]	34
24H-A2-X230413P00121R22867S10.raw	PE 34:2e	22.66	23.24	[M-H]	34
24H-A3-X230413P00121R22867S12.raw	PE 34:2e	22.81	23.26	[M-H]	34
24H-A4-X230413P00121R22867S14.raw	PE 34:2e	22.68	22.97	[M-H]	34
24H-A5-X230413P00121R22867S16.raw	PE 34:2e	22.48	23.01	[M-H]	34
24H-B1-X230412P00121R22843S21.raw	PE 34:2e	22.45	22.9	[M-H]	34
24H-B2-X230412P00121R22843S23.raw	PE 34:2e	22.66	23.16	[M-H]	34
24H-B3-X230412P00121R22843S25.raw	PE 34:2e	22.52	23.06	[M-H]	34
24H-A1-X230413P00121R22867S08.raw	PE 34:1e	22.29	22.61	[M-H]	34
24H-A2-X230413P00121R22867S10.raw	PE 34:1e	22.63	22.94	[M-H]	34
24H-A3-X230413P00121R22867S12.raw	PE 34:1e	22.76	23.2	[M-H]	34
24H-A4-X230413P00121R22867S14.raw	PE 34:1e	22.59	22.89	[M-H]	34
24H-A5-X230413P00121R22867S16.raw	PE 34:1e	22.4	22.78	[M-H]	34
24H-B1-X230412P00121R22843S21.raw	PE 34:1e	22.43	22.73	[M-H]	34
24H-B2-X230412P00121R22843S23.raw	PE 34:1e	22.66	23.03	[M-H]	34
24H-B3-X230412P00121R22843S25.raw	PE 34:1e	22.5	22.86	[M-H]	34
24H-A1-X230413P00121R22867S08.raw	PE 36:5e	22.25	22.84	[M-H]	34
24H-A2-X230413P00121R22867S10.raw	PE 36:5e	22.58	23.13	[M-H]	34
24H-A3-X230413P00121R22867S12.raw	PE 36:5e	22.76	23.22	[M-H]	34
24H-A4-X230413P00121R22867S14.raw	PE 36:5e	22.59	23.1	[M-H]	34
24H-A5-X230413P00121R22867S16.raw	PE 36:5e	22.41	22.92	[M-H]	34
24H-B1-X230412P00121R22843S21.raw	PE 36:5e	22.38	22.9	[M-H]	34
24H-B2-X230412P00121R22843S23.raw	PE 36:5e	22.61	23.1	[M-H]	34
24H-B3-X230412P00121R22843S25.raw	PE 36:5e	22.46	22.95	[M-H]	34
24H-A1-X230413P00121R22867S08.raw	PE 36:4e	22.2	22.77	[M-H]	34
24H-A2-X230413P00121R22867S10.raw	PE 36:4e	22.55	23.08	[M-H]	34
24H-A3-X230413P00121R22867S12.raw	PE 36:4e	22.73	23.21	[M-H]	34
24H-A4-X230413P00121R22867S14.raw	PE 36:4e	22.57	23.01	[M-H]	34
24H-A5-X230413P00121R22867S16.raw	PE 36:4e	22.38	22.97	[M-H]	34
24H-B1-X230412P00121R22843S21.raw	PE 36:4e	22.37	22.89	[M-H]	34
24H-B2-X230412P00121R22843S23.raw	PE 36:4e	22.57	23.09	[M-H]	34
24H-B3-X230412P00121R22843S25.raw	PE 36:4e	22.43	22.95	[M-H]	34
24H-A1-X230413P00121R22867S08.raw	PE 36:3e	22.24	22.65	[M-H]	34
24H-A2-X230413P00121R22867S10.raw	PE 36:3e	22.55	23.01	[M-H]	34
24H-A3-X230413P00121R22867S12.raw	PE 36:3e	22.72	23.17	[M-H]	34
24H-A4-X230413P00121R22867S14.raw	PE 36:3e	22.57	22.97	[M-H]	34
24H-A5-X230413P00121R22867S16.raw	PE 36:3e	22.36	22.87	[M-H]	34
24H-B1-X230412P00121R22843S21.raw	PE 36:3e	22.35	22.81	[M-H]	34
24H-B2-X230412P00121R22843S23.raw	PE 36:3e	22.57	23	[M-H]	34
24H-B3-X230412P00121R22843S25.raw	PE 36:3e	22.43	22.91	[M-H]	34
24H-A1-X230413P00121R22867S08.raw	PE 36:2e	22.13	22.54	[M-H]	34
24H-A2-X230413P00121R22867S10.raw	PE 36:2e	22.48	22.92	[M-H]	34
24H-A3-X230413P00121R22867S12.raw	PE 36:2e	22.59	23.05	[M-H]	34
24H-A4-X230413P00121R22867S14.raw	PE 36:2e	22.46	22.81	[M-H]	34
24H-A5-X230413P00121R22867S16.raw	PE 36:2e	22.24	22.67	[M-H]	34
24H-B1-X230412P00121R22843S21.raw	PE 36:2e	22.23	22.64	[M-H]	34
24H-B2-X230412P00121R22843S23.raw	PE 36:2e	22.44	22.88	[M-H]	34
24H-B3-X230412P00121R22843S25.raw	PE 36:2e	22.28	22.77	[M-H]	34
24H-A1-X230413P00121R22867S08.raw	PE 36:1e	22.01	22.45	[M-H]	34
24H-A2-X230413P00121R22867S10.raw	PE 36:1e	22.36	22.78	[M-H]	34
24H-A3-X230413P00121R22867S12.raw	PE 36:1e	22.45	23.01	[M-H]	34
24H-A4-X230413P00121R22867S14.raw	PE 36:1e	22.09	22.91	[M-H]	34
24H-A5-X230413P00121R22867S16.raw	PE 36:1e	22.16	22.55	[M-H]	34
24H-B1-X230412P00121R22843S21.raw	PE 36:1e	22.16	22.57	[M-H]	34
24H-B2-X230412P00121R22843S23.raw	PE 36:1e	22.33	22.76	[M-H]	34
24H-B3-X230412P00121R22843S25.raw	PE 36:1e	22.2	22.63	[M-H]	34
24H-A1-X230413P00121R22867S08.raw	PE 38:7e	22.28	22.81	[M-H]	34
24H-A2-X230413P00121R22867S10.raw	PE 38:7e	22.63	23.12	[M-H]	34
24H-A3-X230413P00121R22867S12.raw	PE 38:7e	22.77	23.2	[M-H]	34
24H-A4-X230413P00121R22867S14.raw	PE 38:7e	22.62	23.06	[M-H]	34
24H-A5-X230413P00121R22867S16.raw	PE 38:7e	22.41	22.88	[M-H]	34
24H-B1-X230412P00121R22843S21.raw	PE 38:7e	22.41	22.85	[M-H]	34
24H-B2-X230412P00121R22843S23.raw	PE 38:7e	22.62	23.06	[M-H]	34
24H-B3-X230412P00121R22843S25.raw	PE 38:7e	22.48	22.93	[M-H]	34
24H-A1-X230413P00121R22867S08.raw	PE 38:6e	21.98	22.93	[M-H]	34
24H-A2-X230413P00121R22867S10.raw	PE 38:6e	22.48	22.93	[M-H]	34
24H-A3-X230413P00121R22867S12.raw	PE 38:6e	22.48	23.3	[M-H]	34
24H-A4-X230413P00121R22867S14.raw	PE 38:6e	22.48	22.93	[M-H]	34
24H-A5-X230413P00121R22867S16.raw	PE 38:6e	22.22	22.93	[M-H]	34
24H-B1-X230412P00121R22843S21.raw	PE 38:6e	22.05	22.93	[M-H]	34
24H-B2-X230412P00121R22843S23.raw	PE 38:6e	22.48	22.93	[M-H]	34
24H-B3-X230412P00121R22843S25.raw	PE 38:6e	22.23	22.93	[M-H]	34
24H-A1-X230413P00121R22867S08.raw	PE 38:5e	22.04	22.62	[M-H]	34
24H-A2-X230413P00121R22867S10.raw	PE 38:5e	22.38	22.95	[M-H]	34
24H-A3-X230413P00121R22867S12.raw	PE 38:5e	22.48	23.08	[M-H]	34
24H-A4-X230413P00121R22867S14.raw	PE 38:5e	22.34	22.91	[M-H]	34
24H-A5-X230413P00121R22867S16.raw	PE 38:5e	22.15	22.71	[M-H]	34
24H-B1-X230412P00121R22843S21.raw	PE 38:5e	22.16	22.7	[M-H]	34
24H-B2-X230412P00121R22843S23.raw	PE 38:5e	22.37	22.9	[M-H]	34
24H-B3-X230412P00121R22843S25.raw	PE 38:5e	22.21	22.78	[M-H]	34
24H-A1-X230413P00121R22867S08.raw	PE 38:4e	21.97	22.52	[M-H]	34
24H-A2-X230413P00121R22867S10.raw	PE 38:4e	22.32	22.86	[M-H]	34
24H-A3-X230413P00121R22867S12.raw	PE 38:4e	22.39	23.03	[M-H]	34
24H-A4-X230413P00121R22867S14.raw	PE 38:4e	22.25	22.77	[M-H]	34
24H-A5-X230413P00121R22867S16.raw	PE 38:4e	22.1	22.59	[M-H]	34
24H-B1-X230412P00121R22843S21.raw	PE 38:4e	22.11	22.57	[M-H]	34
24H-B2-X230412P00121R22843S23.raw	PE 38:4e	22.32	22.8	[M-H]	34
24H-B3-X230412P00121R22843S25.raw	PE 38:4e	22.14	22.66	[M-H]	34
24H-A1-X230413P00121R22867S08.raw	PE 40:9e	22.28	22.69	[M-H]	34
24H-A2-X230413P00121R22867S10.raw	PE 40:9e	22.57	23.15	[M-H]	34
24H-A3-X230413P00121R22867S12.raw	PE 40:9e	22.81	23.19	[M-H]	34
24H-A4-X230413P00121R22867S14.raw	PE 40:9e	22.54	23.06	[M-H]	34
24H-A5-X230413P00121R22867S16.raw	PE 40:9e	22.41	22.89	[M-H]	34
24H-B1-X230412P00121R22843S21.raw	PE 40:9e	22.48	22.8	[M-H]	34
24H-B2-X230412P00121R22843S23.raw	PE 40:9e	22.72	23.05	[M-H]	34
24H-B3-X230412P00121R22843S25.raw	PE 40:9e	22.51	23	[M-H]	34
24H-A1-X230413P00121R22867S08.raw	PE 40:8e	22.2	22.65	[M-H]	34
24H-A2-X230413P00121R22867S10.raw	PE 40:8e	22.55	22.96	[M-H]	34
24H-A3-X230413P00121R22867S12.raw	PE 40:8e	22.69	23.12	[M-H]	34
24H-A4-X230413P00121R22867S14.raw	PE 40:8e	22.51	22.88	[M-H]	34
24H-A5-X230413P00121R22867S16.raw	PE 40:8e	22.34	22.74	[M-H]	34
24H-B1-X230412P00121R22843S21.raw	PE 40:8e	22.35	22.77	[M-H]	34
24H-B2-X230412P00121R22843S23.raw	PE 40:8e	22.55	22.96	[M-H]	34
24H-B3-X230412P00121R22843S25.raw	PE 40:8e	22.41	22.8	[M-H]	34
24H-A1-X230413P00121R22867S08.raw	PE 40:7e	22.05	22.51	[M-H]	34
24H-A2-X230413P00121R22867S10.raw	PE 40:7e	22.4	22.93	[M-H]	34
24H-A3-X230413P00121R22867S12.raw	PE 40:7e	22.51	23.05	[M-H]	34
24H-A4-X230413P00121R22867S14.raw	PE 40:7e	22.37	22.84	[M-H]	34
24H-A5-X230413P00121R22867S16.raw	PE 40:7e	22.19	22.63	[M-H]	34
24H-B1-X230412P00121R22843S21.raw	PE 40:7e	22.19	22.63	[M-H]	34
24H-B2-X230412P00121R22843S23.raw	PE 40:7e	22.41	22.87	[M-H]	34
24H-B3-X230412P00121R22843S25.raw	PE 40:7e	22.24	22.74	[M-H]	34
24H-A1-X230413P00121R22867S08.raw	PE 39:0e	22.06	22.52	[M-H]	29
24H-A2-X230413P00121R22867S10.raw	PE 39:0e	22.41	22.82	[M-H]	29
24H-A3-X230413P00121R22867S12.raw	PE 39:0e	22.51	23.04	[M-H]	29
24H-A4-X230413P00121R22867S14.raw	PE 39:0e	22.37	22.54	[M-H]	29
24H-A5-X230413P00121R22867S16.raw	PE 39:0e	22.19	22.55	[M-H]	29
24H-B1-X230412P00121R22843S21.raw	PE 39:0e	22.2	22.62	[M-H]	29
24H-B2-X230412P00121R22843S23.raw	PE 39:0e	22.42	22.85	[M-H]	29
24H-B3-X230412P00121R22843S25.raw	PE 39:0e	22.18	22.68	[M-H]	29
24H-A1-X230413P00121R22867S08.raw	PE 40:6e	21.9	22.44	[M-H]	34
24H-A2-X230413P00121R22867S10.raw	PE 40:6e	22.3	22.8	[M-H]	34
24H-A3-X230413P00121R22867S12.raw	PE 40:6e	22.44	22.96	[M-H]	34
24H-A4-X230413P00121R22867S14.raw	PE 40:6e	22.19	22.78	[M-H]	34
24H-A5-X230413P00121R22867S16.raw	PE 40:6e	22.07	22.6	[M-H]	34
24H-B1-X230412P00121R22843S21.raw	PE 40:6e	22.12	22.63	[M-H]	34
24H-B2-X230412P00121R22843S23.raw	PE 40:6e	22.32	22.82	[M-H]	34
24H-B3-X230412P00121R22843S25.raw	PE 40:6e	22.17	22.66	[M-H]	34
24H-A1-X230413P00121R22867S08.raw	PE 40:5e	21.72	22.66	[M-H]	34
24H-A2-X230413P00121R22867S10.raw	PE 40:5e	22.15	22.76	[M-H]	34
24H-A3-X230413P00121R22867S12.raw	PE 40:5e	22.16	22.92	[M-H]	34
24H-A4-X230413P00121R22867S14.raw	PE 40:5e	22.07	22.68	[M-H]	34
24H-A5-X230413P00121R22867S16.raw	PE 40:5e	21.98	22.54	[M-H]	34
24H-B1-X230412P00121R22843S21.raw	PE 40:5e	21.94	22.51	[M-H]	34
24H-B2-X230412P00121R22843S23.raw	PE 40:5e	22.11	22.79	[M-H]	34
24H-B3-X230412P00121R22843S25.raw	PE 40:5e	21.99	22.59	[M-H]	34
24H-A1-X230413P00121R22867S08.raw	PE 40:4e	21.81	22.29	[M-H]	34
24H-A2-X230413P00121R22867S10.raw	PE 40:4e	22.1	22.69	[M-H]	34
24H-A3-X230413P00121R22867S12.raw	PE 40:4e	22.16	22.81	[M-H]	34
24H-A4-X230413P00121R22867S14.raw	PE 40:4e	21.99	22.59	[M-H]	34
24H-A5-X230413P00121R22867S16.raw	PE 40:4e	21.9	22.39	[M-H]	34
24H-B1-X230412P00121R22843S21.raw	PE 40:4e	21.93	22.38	[M-H]	34
24H-B2-X230412P00121R22843S23.raw	PE 40:4e	22.09	22.62	[M-H]	34
24H-B3-X230412P00121R22843S25.raw	PE 40:4e	21.98	22.47	[M-H]	34
24H-A1-X230413P00121R22867S08.raw	PE 42:8e	21.98	22.47	[M-H]	34
24H-A2-X230413P00121R22867S10.raw	PE 42:8e	21.98	22.73	[M-H]	34
24H-A3-X230413P00121R22867S12.raw	PE 42:8e	22.45	22.85	[M-H]	34
24H-A4-X230413P00121R22867S14.raw	PE 42:8e	21.98	22.74	[M-H]	34
24H-A5-X230413P00121R22867S16.raw	PE 42:8e	21.98	22.47	[M-H]	34
24H-B1-X230412P00121R22843S21.raw	PE 42:8e	21.98	22.47	[M-H]	34
24H-B2-X230412P00121R22843S23.raw	PE 42:8e	21.98	22.79	[M-H]	34
24H-B3-X230412P00121R22843S25.raw	PE 42:8e	21.98	22.64	[M-H]	34
24H-A1-X230413P00121R22867S08.raw	PE 42:7e	21.77	22.47	[M-H]	34
24H-A2-X230413P00121R22867S10.raw	PE 42:7e	21.98	22.65	[M-H]	34
24H-A3-X230413P00121R22867S12.raw	PE 42:7e	21.98	22.75	[M-H]	34
24H-A4-X230413P00121R22867S14.raw	PE 42:7e	21.98	22.56	[M-H]	34
24H-A5-X230413P00121R22867S16.raw	PE 42:7e	21.98	22.47	[M-H]	34
24H-B1-X230412P00121R22843S21.raw	PE 42:7e	21.98	22.47	[M-H]	34
24H-B2-X230412P00121R22843S23.raw	PE 42:7e	21.98	22.69	[M-H]	34
24H-B3-X230412P00121R22843S25.raw	PE 42:7e	21.98	22.47	[M-H]	34
24H-A1-X230413P00121R22867S08.raw	PE 42:6e	21.47	22.47	[M-H]	34
24H-A2-X230413P00121R22867S10.raw	PE 42:6e	21.98	22.66	[M-H]	34
24H-A3-X230413P00121R22867S12.raw	PE 42:6e	21.98	22.76	[M-H]	34
24H-A4-X230413P00121R22867S14.raw	PE 42:6e	21.98	22.47	[M-H]	34
24H-A5-X230413P00121R22867S16.raw	PE 42:6e	21.9	22.47	[M-H]	34
24H-B1-X230412P00121R22843S21.raw	PE 42:6e	21.89	22.47	[M-H]	34
24H-B2-X230412P00121R22843S23.raw	PE 42:6e	21.98	22.66	[M-H]	34
24H-B3-X230412P00121R22843S25.raw	PE 42:6e	21.98	22.47	[M-H]	34
24H-A1-X230413P00121R22867S08.raw	PE 42:5e	21.73	22.18	[M-H]	34
24H-A2-X230413P00121R22867S10.raw	PE 42:5e	21.73	22.65	[M-H]	34
24H-A3-X230413P00121R22867S12.raw	PE 42:5e	21.73	22.66	[M-H]	34
24H-A4-X230413P00121R22867S14.raw	PE 42:5e	21.73	22.61	[M-H]	34
24H-A5-X230413P00121R22867S16.raw	PE 42:5e	21.73	22.36	[M-H]	34
24H-B1-X230412P00121R22843S21.raw	PE 42:5e	21.73	22.44	[M-H]	34
24H-B2-X230412P00121R22843S23.raw	PE 42:5e	21.73	22.65	[M-H]	34
24H-B3-X230412P00121R22843S25.raw	PE 42:5e	21.9	22.39	[M-H]	34
24H-A1-X230413P00121R22867S08.raw	PE 42:4e	21.66	22.09	[M-H]	34
24H-A2-X230413P00121R22867S10.raw	PE 42:4e	21.95	22.48	[M-H]	34
24H-A3-X230413P00121R22867S12.raw	PE 42:4e	21.97	22.52	[M-H]	34
24H-A4-X230413P00121R22867S14.raw	PE 42:4e	21.86	22.29	[M-H]	34
24H-A5-X230413P00121R22867S16.raw	PE 42:4e	21.86	22.29	[M-H]	34
24H-B1-X230412P00121R22843S21.raw	PE 42:4e	21.7	22.29	[M-H]	34
24H-B2-X230412P00121R22843S23.raw	PE 42:4e	21.88	22.41	[M-H]	34
24H-B3-X230412P00121R22843S25.raw	PE 42:4e	21.76	22.41	[M-H]	34
24H-A1-X230413P00121R22867S08.raw	PE 42:3e	21.44	22.41	[M-H]	34
24H-A2-X230413P00121R22867S10.raw	PE 42:3e	21.88	22.41	[M-H]	34
24H-A3-X230413P00121R22867S12.raw	PE 42:3e	21.88	22.41	[M-H]	34
24H-A4-X230413P00121R22867S14.raw	PE 42:3e	21.7	22.41	[M-H]	34
24H-A5-X230413P00121R22867S16.raw	PE 42:3e	21.62	22.41	[M-H]	34
24H-B1-X230412P00121R22843S21.raw	PE 42:3e	21.6	22.41	[M-H]	34
24H-B2-X230412P00121R22843S23.raw	PE 42:3e	21.73	22.41	[M-H]	34
24H-B3-X230412P00121R22843S25.raw	PE 42:3e	21.45	22.41	[M-H]	34
24H-A1-X230413P00121R22867S08.raw	SM(d34:1)	28.65	29.25	[M+HCOO]	29
24H-A2-X230413P00121R22867S10.raw	SM(d34:1)	28.67	29.31	[M+HCOO]	29
24H-A3-X230413P00121R22867S12.raw	SM(d34:1)	28.88	29.51	[M+HCOO]	29
24H-A4-X230413P00121R22867S14.raw	SM(d34:1)	28.55	29.02	[M+HCOO]	29
24H-A5-X230413P00121R22867S16.raw	SM(d34:1)	28.76	29.31	[M+HCOO]	29
24H-B1-X230412P00121R22843S21.raw	SM(d34:1)	28.71	29.1	[M+HCOO]	29
24H-B2-X230412P00121R22843S23.raw	SM(d34:1)	28.37	29.01	[M+HCOO]	29
24H-B3-X230412P00121R22843S25.raw	SM(d34:1)	28.42	29.05	[M+HCOO]	29
24H-A1-X230413P00121R22867S08.raw	SM(d36:2)	28.54	29.11	[M+HCOO]	29
24H-A2-X230413P00121R22867S10.raw	SM(d36:2)	28.55	29.16	[M+HCOO]	29
24H-A3-X230413P00121R22867S12.raw	SM(d36:2)	28.72	29.32	[M+HCOO]	29
24H-A4-X230413P00121R22867S14.raw	SM(d36:2)	28.36	28.88	[M+HCOO]	29
24H-A5-X230413P00121R22867S16.raw	SM(d36:2)	28.67	29.18	[M+HCOO]	29
24H-B1-X230412P00121R22843S21.raw	SM(d36:2)	28.56	28.99	[M+HCOO]	29
24H-B2-X230412P00121R22843S23.raw	SM(d36:2)	28.28	28.77	[M+HCOO]	29
24H-B3-X230412P00121R22843S25.raw	SM(d36:2)	28.36	28.92	[M+HCOO]	29
24H-A1-X230413P00121R22867S08.raw	SM(d36:1)	28.49	29.06	[M+HCOO]	29
24H-A2-X230413P00121R22867S10.raw	SM(d36:1)	28.49	29.14	[M+HCOO]	29
24H-A3-X230413P00121R22867S12.raw	SM(d36:1)	28.65	29.28	[M+HCOO]	29
24H-A4-X230413P00121R22867S14.raw	SM(d36:1)	28.34	28.88	[M+HCOO]	29
24H-A5-X230413P00121R22867S16.raw	SM(d36:1)	28.62	29.15	[M+HCOO]	29
24H-B1-X230412P00121R22843S21.raw	SM(d36:1)	28.5	28.93	[M+HCOO]	29
24H-B2-X230412P00121R22843S23.raw	SM(d36:1)	28.16	28.72	[M+HCOO]	29
24H-B3-X230412P00121R22843S25.raw	SM(d36:1)	28.28	28.8	[M+HCOO]	29
24H-A1-X230413P00121R22867S08.raw	SM(d38:1)	28.42	28.78	[M+HCOO]	29
24H-A2-X230413P00121R22867S10.raw	SM(d38:1)	28.43	28.8	[M+HCOO]	29
24H-A3-X230413P00121R22867S12.raw	SM(d38:1)	28.51	28.96	[M+HCOO]	29
24H-A4-X230413P00121R22867S14.raw	SM(d38:1)	28.2	28.62	[M+HCOO]	29
24H-A5-X230413P00121R22867S16.raw	SM(d38:1)	28.54	28.86	[M+HCOO]	29
24H-B1-X230412P00121R22843S21.raw	SM(d38:1)	28.38	28.73	[M+HCOO]	29
24H-B2-X230412P00121R22843S23.raw	SM(d38:1)	28.1	28.48	[M+HCOO]	29
24H-B3-X230412P00121R22843S25.raw	SM(d38:1)	28.19	28.54	[M+HCOO]	29
24H-A1-X230413P00121R22867S08.raw	SM(d40:1)	28.2	28.67	[M+HCOO]	29
24H-A2-X230413P00121R22867S10.raw	SM(d40:1)	28.21	28.74	[M+HCOO]	29
24H-A3-X230413P00121R22867S12.raw	SM(d40:1)	28.28	28.84	[M+HCOO]	29
24H-A4-X230413P00121R22867S14.raw	SM(d40:1)	28.05	28.52	[M+HCOO]	29
24H-A5-X230413P00121R22867S16.raw	SM(d40:1)	28.35	28.83	[M+HCOO]	29
24H-B1-X230412P00121R22843S21.raw	SM(d40:1)	28.15	28.64	[M+HCOO]	29
24H-B2-X230412P00121R22843S23.raw	SM(d40:1)	27.88	28.43	[M+HCOO]	29
24H-B3-X230412P00121R22843S25.raw	SM(d40:1)	27.99	28.48	[M+HCOO]	29
24H-A1-X230413P00121R22867S08.raw	SM(d42:3)	28.21	28.71	[M+HCOO]	29
24H-A2-X230413P00121R22867S10.raw	SM(d42:3)	28.21	28.74	[M+HCOO]	29
24H-A3-X230413P00121R22867S12.raw	SM(d42:3)	28.29	28.92	[M+HCOO]	29
24H-A4-X230413P00121R22867S14.raw	SM(d42:3)	28.08	28.55	[M+HCOO]	29
24H-A5-X230413P00121R22867S16.raw	SM(d42:3)	28.31	28.88	[M+HCOO]	29
24H-B1-X230412P00121R22843S21.raw	SM(d42:3)	28.19	28.68	[M+HCOO]	29
24H-B2-X230412P00121R22843S23.raw	SM(d42:3)	27.9	28.48	[M+HCOO]	29
24H-B3-X230412P00121R22843S25.raw	SM(d42:3)	28.03	28.48	[M+HCOO]	29
24H-A1-X230413P00121R22867S08.raw	SM(d42:2)	28.14	28.7	[M+HCOO]	29
24H-A2-X230413P00121R22867S10.raw	SM(d42:2)	28.13	28.76	[M+HCOO]	29
24H-A3-X230413P00121R22867S12.raw	SM(d42:2)	28.22	28.85	[M+HCOO]	29
24H-A4-X230413P00121R22867S14.raw	SM(d42:2)	27.99	28.52	[M+HCOO]	29
24H-A5-X230413P00121R22867S16.raw	SM(d42:2)	28.27	28.83	[M+HCOO]	29
24H-B1-X230412P00121R22843S21.raw	SM(d42:2)	28.1	28.66	[M+HCOO]	29
24H-B2-X230412P00121R22843S23.raw	SM(d42:2)	27.81	28.39	[M+HCOO]	29
24H-B3-X230412P00121R22843S25.raw	SM(d42:2)	27.93	28.46	[M+HCOO]	29
24H-A1-X230413P00121R22867S08.raw	SM(d42:1)	28.08	28.61	[M+HCOO]	29
24H-A2-X230413P00121R22867S10.raw	SM(d42:1)	28.08	28.63	[M+HCOO]	29
24H-A3-X230413P00121R22867S12.raw	SM(d42:1)	28.13	28.78	[M+HCOO]	29
24H-A4-X230413P00121R22867S14.raw	SM(d42:1)	27.92	28.46	[M+HCOO]	29
24H-A5-X230413P00121R22867S16.raw	SM(d42:1)	28.21	28.73	[M+HCOO]	29
24H-B1-X230412P00121R22843S21.raw	SM(d42:1)	28.04	28.58	[M+HCOO]	29
24H-B2-X230412P00121R22843S23.raw	SM(d42:1)	27.68	28.35	[M+HCOO]	29
24H-B3-X230412P00121R22843S25.raw	SM(d42:1)	27.86	28.39	[M+HCOO]	29
24H-A1-X230413P00121R22867S08.raw	SM(d33:1)	28.86	29.33	[M+HCOO]	29
24H-A2-X230413P00121R22867S10.raw	SM(d33:1)	28.87	29.45	[M+HCOO]	29
24H-A3-X230413P00121R22867S12.raw	SM(d33:1)	29.09	29.62	[M+HCOO]	29
24H-A4-X230413P00121R22867S14.raw	SM(d33:1)	28.69	29.11	[M+HCOO]	29
24H-A5-X230413P00121R22867S16.raw	SM(d33:1)	29.1	29.38	[M+HCOO]	29
24H-B1-X230412P00121R22843S21.raw	SM(d33:1)	28.85	29.17	[M+HCOO]	29
24H-B2-X230412P00121R22843S23.raw	SM(d33:1)	28.56	29.07	[M+HCOO]	29
24H-B3-X230412P00121R22843S25.raw	SM(d33:1)	28.62	29.14	[M+HCOO]	29
24H-A1-X230413P00121R22867S08.raw	SM(d34:0)	28.13	28.64	[M+HCOO]	29
24H-A2-X230413P00121R22867S10.raw	SM(d34:0)	28.11	28.61	[M+HCOO]	29
24H-A3-X230413P00121R22867S12.raw	SM(d34:0)	28.21	28.69	[M+HCOO]	29
24H-A4-X230413P00121R22867S14.raw	SM(d34:0)	28.01	28.38	[M+HCOO]	29
24H-A5-X230413P00121R22867S16.raw	SM(d34:0)	28.29	28.7	[M+HCOO]	29
24H-B1-X230412P00121R22843S21.raw	SM(d34:0)	28.14	28.45	[M+HCOO]	29
24H-B2-X230412P00121R22843S23.raw	SM(d34:0)	27.82	28.22	[M+HCOO]	29
24H-B3-X230412P00121R22843S25.raw	SM(d34:0)	27.95	28.38	[M+HCOO]	29
24H-A1-X230413P00121R22867S08.raw	SM(d36:0)	27.97	28.44	[M+HCOO]	29
24H-A2-X230413P00121R22867S10.raw	SM(d36:0)	28	28.43	[M+HCOO]	29
24H-A3-X230413P00121R22867S12.raw	SM(d36:0)	28.1	28.48	[M+HCOO]	29
24H-A4-X230413P00121R22867S14.raw	SM(d36:0)	27.88	28.15	[M+HCOO]	29
24H-A5-X230413P00121R22867S16.raw	SM(d36:0)	28.12	28.52	[M+HCOO]	29
24H-B1-X230412P00121R22843S21.raw	SM(d36:0)	27.93	28.37	[M+HCOO]	29
24H-B2-X230412P00121R22843S23.raw	SM(d36:0)	27.77	28.12	[M+HCOO]	29
24H-B3-X230412P00121R22843S25.raw	SM(d36:0)	27.87	28.08	[M+HCOO]	29
24H-A1-X230413P00121R22867S08.raw	SM(d40:2)	28.34	28.71	[M+HCOO]	29
24H-A2-X230413P00121R22867S10.raw	SM(d40:2)	28.27	28.8	[M+HCOO]	29
24H-A3-X230413P00121R22867S12.raw	SM(d40:2)	28.41	28.9	[M+HCOO]	29
24H-A4-X230413P00121R22867S14.raw	SM(d40:2)	28.09	28.57	[M+HCOO]	29
24H-A5-X230413P00121R22867S16.raw	SM(d40:2)	28.45	28.83	[M+HCOO]	29
24H-B1-X230412P00121R22843S21.raw	SM(d40:2)	28.27	28.68	[M+HCOO]	29
24H-B2-X230412P00121R22843S23.raw	SM(d40:2)	27.98	28.48	[M+HCOO]	29
24H-B3-X230412P00121R22843S25.raw	SM(d40:2)	28.11	28.51	[M+HCOO]	29
24H-A1-X230413P00121R22867S08.raw	SM(d41:2)	28.25	28.61	[M+HCOO]	29
24H-A2-X230413P00121R22867S10.raw	SM(d41:2)	28.08	28.61	[M+HCOO]	29
24H-A3-X230413P00121R22867S12.raw	SM(d41:2)	28.34	28.76	[M+HCOO]	29
24H-A4-X230413P00121R22867S14.raw	SM(d41:2)	28.12	28.45	[M+HCOO]	29
24H-A5-X230413P00121R22867S16.raw	SM(d41:2)	28.4	28.75	[M+HCOO]	29
24H-B1-X230412P00121R22843S21.raw	SM(d41:2)	28.23	28.61	[M+HCOO]	29
24H-B2-X230412P00121R22843S23.raw	SM(d41:2)	27.9	28.34	[M+HCOO]	29
24H-B3-X230412P00121R22843S25.raw	SM(d41:2)	28.02	28.41	[M+HCOO]	29
24H-A1-X230413P00121R22867S08.raw	SM(d41:1)	27.99	28.61	[M+HCOO]	29
24H-A2-X230413P00121R22867S10.raw	SM(d41:1)	28.03	28.61	[M+HCOO]	29
24H-A3-X230413P00121R22867S12.raw	SM(d41:1)	28.08	28.78	[M+HCOO]	29
24H-A4-X230413P00121R22867S14.raw	SM(d41:1)	27.98	28.44	[M+HCOO]	29
24H-A5-X230413P00121R22867S16.raw	SM(d41:1)	28.29	28.73	[M+HCOO]	29
24H-B1-X230412P00121R22843S21.raw	SM(d41:1)	28.02	28.58	[M+HCOO]	29
24H-B2-X230412P00121R22843S23.raw	SM(d41:1)	27.78	28.34	[M+HCOO]	29
24H-B3-X230412P00121R22843S25.raw	SM(d41:1)	27.84	28.41	[M+HCOO]	29
24H-A1-X230413P00121R22867S08.raw	SM(d42:5)	28.22	28.82	[M+HCOO]	29
24H-A2-X230413P00121R22867S10.raw	SM(d42:5)	28.28	28.97	[M+HCOO]	29
24H-A3-X230413P00121R22867S12.raw	SM(d42:5)	28.41	29.14	[M+HCOO]	29
24H-A4-X230413P00121R22867S14.raw	SM(d42:5)	28.14	28.78	[M+HCOO]	29
24H-A5-X230413P00121R22867S16.raw	SM(d42:5)	28.41	29.11	[M+HCOO]	29
24H-B1-X230412P00121R22843S21.raw	SM(d42:5)	28.32	28.91	[M+HCOO]	29
24H-B2-X230412P00121R22843S23.raw	SM(d42:5)	27.98	28.63	[M+HCOO]	29
24H-B3-X230412P00121R22843S25.raw	SM(d42:5)	28.13	28.73	[M+HCOO]	29
