# Supplementary material for: Development of LC-FAIMS-MS and its application to lipidomics study of Acinetobacter baumannii infection
Source: J Lipid Res. 2024 Oct 10;65(11):100668. doi: 10.1016/j.jlr.2024.100668 (PMC11577210; doi:10.1016/j.jlr.2024.100668)
Supplement: Table S4-1 [file mmc4.zip › jlr_100668_Table S4-1_mmc4.xlsm]

## Sheet: 4H-DDA-raw
Molecule List Name	Molecule	Replicate Name	Total Area	Normalized Area	Average Measured Retention Time	BioReplicate	Library Ion Mobility Value	Normalization Method	Average Mass Error PPM	File Name
SPLASHLipidoMix	PC(15:0-18:1)(d7)	4HDDA-A1	1830866432	1830900000	27.42		29		-1.9	4HDDA-A1-X230414P00121R22879S10.raw
SPLASHLipidoMix	PC(15:0-18:1)(d7)	4HDDA-A2	2314490368	2314500000	27.42		29		-2	4HDDA-A2-X230414P00121R22879S12.raw
SPLASHLipidoMix	PC(15:0-18:1)(d7)	4HDDA-A3	3115560192	3115600000	27.42		29		-2.2	4HDDA-A3-X230414P00121R22879S14.raw
SPLASHLipidoMix	PC(15:0-18:1)(d7)	4HDDA-A4	3447547648	3447500000	27.42		29		-1.8	4HDDA-A4-X230414P00121R22879S16.raw
SPLASHLipidoMix	PC(15:0-18:1)(d7)	4HDDA-A5	2104702976	2104700000	27.42		29		-1.9	4HDDA-A5-X230414P00121R22879S18.raw
SPLASHLipidoMix	PC(15:0-18:1)(d7)	4HDDA-B1	2136965504	2137000000	27.42		29		-1.6	4HDDA-B1-X230414P00121R22878S20.raw
SPLASHLipidoMix	PC(15:0-18:1)(d7)	4HDDA-B2	2230693888	2230700000	27.42		29		-1.5	4HDDA-B2-X230414P00121R22878S22.raw
SPLASHLipidoMix	PC(15:0-18:1)(d7)	4HDDA-B3	1628124160	1628100000	27.42		29		-1.1	4HDDA-B3-X230414P00121R22878S24.raw
SPLASHLipidoMix	PE(15:0-18:1)(d7)	4HDDA-A1	215756464	215760000	23.4		34		-2.3	4HDDA-A1-X230414P00121R22879S10.raw
SPLASHLipidoMix	PE(15:0-18:1)(d7)	4HDDA-A2	348366720	348370000	23.4		34		-2.2	4HDDA-A2-X230414P00121R22879S12.raw
SPLASHLipidoMix	PE(15:0-18:1)(d7)	4HDDA-A3	601377024	601380000	23.4		34		-2.6	4HDDA-A3-X230414P00121R22879S14.raw
SPLASHLipidoMix	PE(15:0-18:1)(d7)	4HDDA-A4	758779520	758780000	23.4		34		-2.2	4HDDA-A4-X230414P00121R22879S16.raw
SPLASHLipidoMix	PE(15:0-18:1)(d7)	4HDDA-A5	219707456	219710000	23.4		34		-2.4	4HDDA-A5-X230414P00121R22879S18.raw
SPLASHLipidoMix	PE(15:0-18:1)(d7)	4HDDA-B1	444744032	444740000	23.4		34		-2.2	4HDDA-B1-X230414P00121R22878S20.raw
SPLASHLipidoMix	PE(15:0-18:1)(d7)	4HDDA-B2	472615360	472620000	23.4		34		-2.1	4HDDA-B2-X230414P00121R22878S22.raw
SPLASHLipidoMix	PE(15:0-18:1)(d7)	4HDDA-B3	204108000	204110000	23.4		34		-1.5	4HDDA-B3-X230414P00121R22878S24.raw
SPLASHLipidoMix	PS(15:0-18:1)(d7)	4HDDA-A1	183875584	183880000	30.23		34		-2.4	4HDDA-A1-X230414P00121R22879S10.raw
SPLASHLipidoMix	PS(15:0-18:1)(d7)	4HDDA-A2	270781248	270780000	30.23		34		-2.5	4HDDA-A2-X230414P00121R22879S12.raw
SPLASHLipidoMix	PS(15:0-18:1)(d7)	4HDDA-A3	641341120	641340000	30.23		34		-2.8	4HDDA-A3-X230414P00121R22879S14.raw
SPLASHLipidoMix	PS(15:0-18:1)(d7)	4HDDA-A4	570926656	570930000	30.23		34		-2.7	4HDDA-A4-X230414P00121R22879S16.raw
SPLASHLipidoMix	PS(15:0-18:1)(d7)	4HDDA-A5	162386240	162390000	30.23		34		-2.1	4HDDA-A5-X230414P00121R22879S18.raw
SPLASHLipidoMix	PS(15:0-18:1)(d7)	4HDDA-B1	299825472	299830000	30.23		34		-2.3	4HDDA-B1-X230414P00121R22878S20.raw
SPLASHLipidoMix	PS(15:0-18:1)(d7)	4HDDA-B2	303176128	303180000	30.23		34		-1.9	4HDDA-B2-X230414P00121R22878S22.raw
SPLASHLipidoMix	PS(15:0-18:1)(d7)	4HDDA-B3	113291976	113290000	30.23		34		-2.1	4HDDA-B3-X230414P00121R22878S24.raw
SPLASHLipidoMix	PG(15:0-18:1)(d7)	4HDDA-A1	1251580288	1251600000	24.99		34		-2.3	4HDDA-A1-X230414P00121R22879S10.raw
SPLASHLipidoMix	PG(15:0-18:1)(d7)	4HDDA-A2	2263454208	2263500000	24.99		34		-2.1	4HDDA-A2-X230414P00121R22879S12.raw
SPLASHLipidoMix	PG(15:0-18:1)(d7)	4HDDA-A3	4696135168	4696100000	24.99		34		-2.9	4HDDA-A3-X230414P00121R22879S14.raw
SPLASHLipidoMix	PG(15:0-18:1)(d7)	4HDDA-A4	4194438144	4194400000	24.99		34		-2.6	4HDDA-A4-X230414P00121R22879S16.raw
SPLASHLipidoMix	PG(15:0-18:1)(d7)	4HDDA-A5	1301343360	1301300000	24.99		34		-2.3	4HDDA-A5-X230414P00121R22879S18.raw
SPLASHLipidoMix	PG(15:0-18:1)(d7)	4HDDA-B1	2249072640	2249100000	24.99		34		-2.2	4HDDA-B1-X230414P00121R22878S20.raw
SPLASHLipidoMix	PG(15:0-18:1)(d7)	4HDDA-B2	2702366464	2702400000	24.99		34		-2.2	4HDDA-B2-X230414P00121R22878S22.raw
SPLASHLipidoMix	PG(15:0-18:1)(d7)	4HDDA-B3	1058825920	1058800000	24.99		34		-1.7	4HDDA-B3-X230414P00121R22878S24.raw
SPLASHLipidoMix	PI(15:0-18:1)(d7)	4HDDA-A1	440478752	440480000	31.82		34		-1.8	4HDDA-A1-X230414P00121R22879S10.raw
SPLASHLipidoMix	PI(15:0-18:1)(d7)	4HDDA-A2	705667200	705670000	31.82		34		-1.6	4HDDA-A2-X230414P00121R22879S12.raw
SPLASHLipidoMix	PI(15:0-18:1)(d7)	4HDDA-A3	1506724992	1506700000	31.82		34		-1.4	4HDDA-A3-X230414P00121R22879S14.raw
SPLASHLipidoMix	PI(15:0-18:1)(d7)	4HDDA-A4	1072596480	1072600000	31.82		34		-1.9	4HDDA-A4-X230414P00121R22879S16.raw
SPLASHLipidoMix	PI(15:0-18:1)(d7)	4HDDA-A5	415920352	415920000	31.82		34		-1.9	4HDDA-A5-X230414P00121R22879S18.raw
SPLASHLipidoMix	PI(15:0-18:1)(d7)	4HDDA-B1	291671200	291670000	31.82		34		-2.4	4HDDA-B1-X230414P00121R22878S20.raw
SPLASHLipidoMix	PI(15:0-18:1)(d7)	4HDDA-B2	306944992	306940000	31.82		34		-1.9	4HDDA-B2-X230414P00121R22878S22.raw
SPLASHLipidoMix	PI(15:0-18:1)(d7)	4HDDA-B3	178021216	178020000	31.82		34		-1.9	4HDDA-B3-X230414P00121R22878S24.raw
SPLASHLipidoMix	PA(15:0-18:1)(d7)	4HDDA-A1	155091344	155090000	21.89		39		-1.8	4HDDA-A1-X230414P00121R22879S10.raw
SPLASHLipidoMix	PA(15:0-18:1)(d7)	4HDDA-A2	255876048	255880000	21.89		39		-1.9	4HDDA-A2-X230414P00121R22879S12.raw
SPLASHLipidoMix	PA(15:0-18:1)(d7)	4HDDA-A3	521654048	521650000	21.89		39		-2.5	4HDDA-A3-X230414P00121R22879S14.raw
SPLASHLipidoMix	PA(15:0-18:1)(d7)	4HDDA-A4	485004128	485000000	21.89		39		-2.4	4HDDA-A4-X230414P00121R22879S16.raw
SPLASHLipidoMix	PA(15:0-18:1)(d7)	4HDDA-A5	137043264	137040000	21.89		39		-1.6	4HDDA-A5-X230414P00121R22879S18.raw
SPLASHLipidoMix	PA(15:0-18:1)(d7)	4HDDA-B1	254670032	254670000	21.89		39		-1.9	4HDDA-B1-X230414P00121R22878S20.raw
SPLASHLipidoMix	PA(15:0-18:1)(d7)	4HDDA-B2	346444992	346440000	21.89		39		-1.9	4HDDA-B2-X230414P00121R22878S22.raw
SPLASHLipidoMix	PA(15:0-18:1)(d7)	4HDDA-B3	116489136	116490000	21.89		39		-1.4	4HDDA-B3-X230414P00121R22878S24.raw
SPLASHLipidoMix	LPC(18:1)(d7)	4HDDA-A1	486673984	486670000	31.37		34		-2.4	4HDDA-A1-X230414P00121R22879S10.raw
SPLASHLipidoMix	LPC(18:1)(d7)	4HDDA-A2	691642304	691640000	31.37		34		-2.4	4HDDA-A2-X230414P00121R22879S12.raw
SPLASHLipidoMix	LPC(18:1)(d7)	4HDDA-A3	1023538176	1023500000	31.37		34		-2.6	4HDDA-A3-X230414P00121R22879S14.raw
SPLASHLipidoMix	LPC(18:1)(d7)	4HDDA-A4	1095437440	1095400000	31.37		34		-2.4	4HDDA-A4-X230414P00121R22879S16.raw
SPLASHLipidoMix	LPC(18:1)(d7)	4HDDA-A5	528100928	528100000	31.37		34		-2.5	4HDDA-A5-X230414P00121R22879S18.raw
SPLASHLipidoMix	LPC(18:1)(d7)	4HDDA-B1	593089088	593090000	31.37		34		-2.2	4HDDA-B1-X230414P00121R22878S20.raw
SPLASHLipidoMix	LPC(18:1)(d7)	4HDDA-B2	737739520	737740000	31.37		34		-1.8	4HDDA-B2-X230414P00121R22878S22.raw
SPLASHLipidoMix	LPC(18:1)(d7)	4HDDA-B3	382234272	382230000	31.37		34		-2	4HDDA-B3-X230414P00121R22878S24.raw
SPLASHLipidoMix	LPE(18:1)(d7)	4HDDA-A1	321750016	321750000	29.62		39		-2.3	4HDDA-A1-X230414P00121R22879S10.raw
SPLASHLipidoMix	LPE(18:1)(d7)	4HDDA-A2	578265792	578270000	29.62		39		-2.5	4HDDA-A2-X230414P00121R22879S12.raw
SPLASHLipidoMix	LPE(18:1)(d7)	4HDDA-A3	1014361280	1014400000	29.62		39		-2.6	4HDDA-A3-X230414P00121R22879S14.raw
SPLASHLipidoMix	LPE(18:1)(d7)	4HDDA-A4	1085923456	1085900000	29.62		39		-2.6	4HDDA-A4-X230414P00121R22879S16.raw
SPLASHLipidoMix	LPE(18:1)(d7)	4HDDA-A5	339680864	339680000	29.62		39		-1.9	4HDDA-A5-X230414P00121R22879S18.raw
SPLASHLipidoMix	LPE(18:1)(d7)	4HDDA-B1	483752064	483750000	29.62		39		-1.9	4HDDA-B1-X230414P00121R22878S20.raw
SPLASHLipidoMix	LPE(18:1)(d7)	4HDDA-B2	559459008	559460000	29.62		39		-1.5	4HDDA-B2-X230414P00121R22878S22.raw
SPLASHLipidoMix	LPE(18:1)(d7)	4HDDA-B3	257784304	257780000	29.62		39		-1.8	4HDDA-B3-X230414P00121R22878S24.raw
SPLASHLipidoMix	SM(18:1)(d9)	4HDDA-A1	1243545600	1243500000	28.55		29		-2.6	4HDDA-A1-X230414P00121R22879S10.raw
SPLASHLipidoMix	SM(18:1)(d9)	4HDDA-A2	1756351104	1756400000	28.55		29		-2.6	4HDDA-A2-X230414P00121R22879S12.raw
SPLASHLipidoMix	SM(18:1)(d9)	4HDDA-A3	3120290816	3120300000	28.55		29		-3	4HDDA-A3-X230414P00121R22879S14.raw
SPLASHLipidoMix	SM(18:1)(d9)	4HDDA-A4	3223979264	3224000000	28.55		29		-3	4HDDA-A4-X230414P00121R22879S16.raw
SPLASHLipidoMix	SM(18:1)(d9)	4HDDA-A5	1165173888	1165200000	28.55		29		-2.5	4HDDA-A5-X230414P00121R22879S18.raw
SPLASHLipidoMix	SM(18:1)(d9)	4HDDA-B1	1835353856	1835400000	28.55		29		-2	4HDDA-B1-X230414P00121R22878S20.raw
SPLASHLipidoMix	SM(18:1)(d9)	4HDDA-B2	2056029952	2056000000	28.55		29		-2	4HDDA-B2-X230414P00121R22878S22.raw
SPLASHLipidoMix	SM(18:1)(d9)	4HDDA-B3	1059749632	1059700000	28.55		29		-1.9	4HDDA-B3-X230414P00121R22878S24.raw
LPC (Lyso phosphatidylcholine)	LPC 15:0	4HDDA-A1	9885126	0.020312	31.87		34	Ratio to surrogate LPC(18:1)(d7)	-6.1	4HDDA-A1-X230414P00121R22879S10.raw
LPC (Lyso phosphatidylcholine)	LPC 15:0	4HDDA-A2	21997248	0.031804	31.87		34	Ratio to surrogate LPC(18:1)(d7)	-3.1	4HDDA-A2-X230414P00121R22879S12.raw
LPC (Lyso phosphatidylcholine)	LPC 15:0	4HDDA-A3	30756420	0.030049	31.87		34	Ratio to surrogate LPC(18:1)(d7)	-2.2	4HDDA-A3-X230414P00121R22879S14.raw
LPC (Lyso phosphatidylcholine)	LPC 15:0	4HDDA-A4	28257956	0.025796	31.87		34	Ratio to surrogate LPC(18:1)(d7)	-3.7	4HDDA-A4-X230414P00121R22879S16.raw
LPC (Lyso phosphatidylcholine)	LPC 15:0	4HDDA-A5	12390537	0.023462	31.87		34	Ratio to surrogate LPC(18:1)(d7)	-4.7	4HDDA-A5-X230414P00121R22879S18.raw
LPC (Lyso phosphatidylcholine)	LPC 15:0	4HDDA-B1	15519897	0.026168	31.87		34	Ratio to surrogate LPC(18:1)(d7)	-4.8	4HDDA-B1-X230414P00121R22878S20.raw
LPC (Lyso phosphatidylcholine)	LPC 15:0	4HDDA-B2	9028859	0.012239	31.87		34	Ratio to surrogate LPC(18:1)(d7)	-3.7	4HDDA-B2-X230414P00121R22878S22.raw
LPC (Lyso phosphatidylcholine)	LPC 15:0	4HDDA-B3	5949249	0.015564	31.87		34	Ratio to surrogate LPC(18:1)(d7)	-4.9	4HDDA-B3-X230414P00121R22878S24.raw
LPC (Lyso phosphatidylcholine)	LPC 16:0	4HDDA-A1	3713193984	7.6297	31.59		34	Ratio to surrogate LPC(18:1)(d7)	-0.3	4HDDA-A1-X230414P00121R22879S10.raw
LPC (Lyso phosphatidylcholine)	LPC 16:0	4HDDA-A2	4084798464	5.9059	31.59		34	Ratio to surrogate LPC(18:1)(d7)	-0.3	4HDDA-A2-X230414P00121R22879S12.raw
LPC (Lyso phosphatidylcholine)	LPC 16:0	4HDDA-A3	6409503744	6.2621	31.59		34	Ratio to surrogate LPC(18:1)(d7)	-0.3	4HDDA-A3-X230414P00121R22879S14.raw
LPC (Lyso phosphatidylcholine)	LPC 16:0	4HDDA-A4	5375194112	4.9069	31.59		34	Ratio to surrogate LPC(18:1)(d7)	-0.3	4HDDA-A4-X230414P00121R22879S16.raw
LPC (Lyso phosphatidylcholine)	LPC 16:0	4HDDA-A5	2564695552	4.8564	31.59		34	Ratio to surrogate LPC(18:1)(d7)	-0.5	4HDDA-A5-X230414P00121R22879S18.raw
LPC (Lyso phosphatidylcholine)	LPC 16:0	4HDDA-B1	5582931456	9.4133	31.59		34	Ratio to surrogate LPC(18:1)(d7)	-0.1	4HDDA-B1-X230414P00121R22878S20.raw
LPC (Lyso phosphatidylcholine)	LPC 16:0	4HDDA-B2	4804509696	6.5125	31.59		34	Ratio to surrogate LPC(18:1)(d7)	0.1	4HDDA-B2-X230414P00121R22878S22.raw
LPC (Lyso phosphatidylcholine)	LPC 16:0	4HDDA-B3	2978873856	7.7933	31.59		34	Ratio to surrogate LPC(18:1)(d7)	0	4HDDA-B3-X230414P00121R22878S24.raw
LPC (Lyso phosphatidylcholine)	LPC 16:1	4HDDA-A1	83943448	0.17248	31.91		34	Ratio to surrogate LPC(18:1)(d7)	-1.6	4HDDA-A1-X230414P00121R22879S10.raw
LPC (Lyso phosphatidylcholine)	LPC 16:1	4HDDA-A2	147831344	0.21374	31.91		34	Ratio to surrogate LPC(18:1)(d7)	-1.2	4HDDA-A2-X230414P00121R22879S12.raw
LPC (Lyso phosphatidylcholine)	LPC 16:1	4HDDA-A3	272757760	0.26649	31.91		34	Ratio to surrogate LPC(18:1)(d7)	-1	4HDDA-A3-X230414P00121R22879S14.raw
LPC (Lyso phosphatidylcholine)	LPC 16:1	4HDDA-A4	202043280	0.18444	31.91		34	Ratio to surrogate LPC(18:1)(d7)	-1.2	4HDDA-A4-X230414P00121R22879S16.raw
LPC (Lyso phosphatidylcholine)	LPC 16:1	4HDDA-A5	71965008	0.13627	31.91		34	Ratio to surrogate LPC(18:1)(d7)	-1.3	4HDDA-A5-X230414P00121R22879S18.raw
LPC (Lyso phosphatidylcholine)	LPC 16:1	4HDDA-B1	154612064	0.26069	31.91		34	Ratio to surrogate LPC(18:1)(d7)	-1	4HDDA-B1-X230414P00121R22878S20.raw
LPC (Lyso phosphatidylcholine)	LPC 16:1	4HDDA-B2	122380416	0.16589	31.91		34	Ratio to surrogate LPC(18:1)(d7)	-0.6	4HDDA-B2-X230414P00121R22878S22.raw
LPC (Lyso phosphatidylcholine)	LPC 16:1	4HDDA-B3	54501128	0.14259	31.91		34	Ratio to surrogate LPC(18:1)(d7)	-0.8	4HDDA-B3-X230414P00121R22878S24.raw
LPC (Lyso phosphatidylcholine)	LPC 17:0	4HDDA-A1	40349716	0.082909	31.35		34	Ratio to surrogate LPC(18:1)(d7)	1.3	4HDDA-A1-X230414P00121R22879S10.raw
LPC (Lyso phosphatidylcholine)	LPC 17:0	4HDDA-A2	75581856	0.10928	31.35		34	Ratio to surrogate LPC(18:1)(d7)	-1.6	4HDDA-A2-X230414P00121R22879S12.raw
LPC (Lyso phosphatidylcholine)	LPC 17:0	4HDDA-A3	100169152	0.097866	31.35		34	Ratio to surrogate LPC(18:1)(d7)	1.7	4HDDA-A3-X230414P00121R22879S14.raw
LPC (Lyso phosphatidylcholine)	LPC 17:0	4HDDA-A4	110933000	0.10127	31.35		34	Ratio to surrogate LPC(18:1)(d7)	0.4	4HDDA-A4-X230414P00121R22879S16.raw
LPC (Lyso phosphatidylcholine)	LPC 17:0	4HDDA-A5	51221020	0.096991	31.35		34	Ratio to surrogate LPC(18:1)(d7)	-5.1	4HDDA-A5-X230414P00121R22879S18.raw
LPC (Lyso phosphatidylcholine)	LPC 17:0	4HDDA-B1	62206720	0.10489	31.35		34	Ratio to surrogate LPC(18:1)(d7)	-0.2	4HDDA-B1-X230414P00121R22878S20.raw
LPC (Lyso phosphatidylcholine)	LPC 17:0	4HDDA-B2	61026040	0.08272	31.35		34	Ratio to surrogate LPC(18:1)(d7)	-1	4HDDA-B2-X230414P00121R22878S22.raw
LPC (Lyso phosphatidylcholine)	LPC 17:0	4HDDA-B3	36782632	0.096231	31.35		34	Ratio to surrogate LPC(18:1)(d7)	0.5	4HDDA-B3-X230414P00121R22878S24.raw
LPC (Lyso phosphatidylcholine)	LPC 18:0	4HDDA-A1	3900393728	8.0144	31.15		34	Ratio to surrogate LPC(18:1)(d7)	-0.3	4HDDA-A1-X230414P00121R22879S10.raw
LPC (Lyso phosphatidylcholine)	LPC 18:0	4HDDA-A2	6701637632	9.6895	31.15		34	Ratio to surrogate LPC(18:1)(d7)	-0.4	4HDDA-A2-X230414P00121R22879S12.raw
LPC (Lyso phosphatidylcholine)	LPC 18:0	4HDDA-A3	9785218048	9.5602	31.15		34	Ratio to surrogate LPC(18:1)(d7)	-0.4	4HDDA-A3-X230414P00121R22879S14.raw
LPC (Lyso phosphatidylcholine)	LPC 18:0	4HDDA-A4	8993913856	8.2103	31.15		34	Ratio to surrogate LPC(18:1)(d7)	-0.5	4HDDA-A4-X230414P00121R22879S16.raw
LPC (Lyso phosphatidylcholine)	LPC 18:0	4HDDA-A5	4528142848	8.5744	31.15		34	Ratio to surrogate LPC(18:1)(d7)	-0.2	4HDDA-A5-X230414P00121R22879S18.raw
LPC (Lyso phosphatidylcholine)	LPC 18:0	4HDDA-B1	6150708736	10.371	31.15		34	Ratio to surrogate LPC(18:1)(d7)	-0.1	4HDDA-B1-X230414P00121R22878S20.raw
LPC (Lyso phosphatidylcholine)	LPC 18:0	4HDDA-B2	5271350272	7.1453	31.15		34	Ratio to surrogate LPC(18:1)(d7)	0.1	4HDDA-B2-X230414P00121R22878S22.raw
LPC (Lyso phosphatidylcholine)	LPC 18:0	4HDDA-B3	3274461952	8.5666	31.15		34	Ratio to surrogate LPC(18:1)(d7)	0	4HDDA-B3-X230414P00121R22878S24.raw
LPC (Lyso phosphatidylcholine)	LPC 18:1	4HDDA-A1	1390485632	2.8571	31.38		34	Ratio to surrogate LPC(18:1)(d7)	-1.8	4HDDA-A1-X230414P00121R22879S10.raw
LPC (Lyso phosphatidylcholine)	LPC 18:1	4HDDA-A2	2204165376	3.1869	31.38		34	Ratio to surrogate LPC(18:1)(d7)	-1.7	4HDDA-A2-X230414P00121R22879S12.raw
LPC (Lyso phosphatidylcholine)	LPC 18:1	4HDDA-A3	3400700928	3.3225	31.38		34	Ratio to surrogate LPC(18:1)(d7)	-1.8	4HDDA-A3-X230414P00121R22879S14.raw
LPC (Lyso phosphatidylcholine)	LPC 18:1	4HDDA-A4	3532917504	3.2251	31.38		34	Ratio to surrogate LPC(18:1)(d7)	-2	4HDDA-A4-X230414P00121R22879S16.raw
LPC (Lyso phosphatidylcholine)	LPC 18:1	4HDDA-A5	1346238848	2.5492	31.38		34	Ratio to surrogate LPC(18:1)(d7)	-2	4HDDA-A5-X230414P00121R22879S18.raw
LPC (Lyso phosphatidylcholine)	LPC 18:1	4HDDA-B1	2185783296	3.6854	31.38		34	Ratio to surrogate LPC(18:1)(d7)	-1.9	4HDDA-B1-X230414P00121R22878S20.raw
LPC (Lyso phosphatidylcholine)	LPC 18:1	4HDDA-B2	2231069184	3.0242	31.38		34	Ratio to surrogate LPC(18:1)(d7)	-1.7	4HDDA-B2-X230414P00121R22878S22.raw
LPC (Lyso phosphatidylcholine)	LPC 18:1	4HDDA-B3	1091047168	2.8544	31.38		34	Ratio to surrogate LPC(18:1)(d7)	-1.6	4HDDA-B3-X230414P00121R22878S24.raw
LPC (Lyso phosphatidylcholine)	LPC 18:2	4HDDA-A1	2494244352	5.1251	31.72		34	Ratio to surrogate LPC(18:1)(d7)	-1.3	4HDDA-A1-X230414P00121R22879S10.raw
LPC (Lyso phosphatidylcholine)	LPC 18:2	4HDDA-A2	3525995520	5.098	31.72		34	Ratio to surrogate LPC(18:1)(d7)	-1.1	4HDDA-A2-X230414P00121R22879S12.raw
LPC (Lyso phosphatidylcholine)	LPC 18:2	4HDDA-A3	5295949824	5.1742	31.72		34	Ratio to surrogate LPC(18:1)(d7)	-1.3	4HDDA-A3-X230414P00121R22879S14.raw
LPC (Lyso phosphatidylcholine)	LPC 18:2	4HDDA-A4	6235375616	5.6921	31.72		34	Ratio to surrogate LPC(18:1)(d7)	-1.3	4HDDA-A4-X230414P00121R22879S16.raw
LPC (Lyso phosphatidylcholine)	LPC 18:2	4HDDA-A5	2320615936	4.3943	31.72		34	Ratio to surrogate LPC(18:1)(d7)	-1.4	4HDDA-A5-X230414P00121R22879S18.raw
LPC (Lyso phosphatidylcholine)	LPC 18:2	4HDDA-B1	4620214272	7.7901	31.72		34	Ratio to surrogate LPC(18:1)(d7)	-0.9	4HDDA-B1-X230414P00121R22878S20.raw
LPC (Lyso phosphatidylcholine)	LPC 18:2	4HDDA-B2	4935969280	6.6907	31.72		34	Ratio to surrogate LPC(18:1)(d7)	-0.7	4HDDA-B2-X230414P00121R22878S22.raw
LPC (Lyso phosphatidylcholine)	LPC 18:2	4HDDA-B3	2335513088	6.1102	31.72		34	Ratio to surrogate LPC(18:1)(d7)	-0.8	4HDDA-B3-X230414P00121R22878S24.raw
LPC (Lyso phosphatidylcholine)	LPC 18:3	4HDDA-A1	33646920	0.069136	31.9		34	Ratio to surrogate LPC(18:1)(d7)	0.2	4HDDA-A1-X230414P00121R22879S10.raw
LPC (Lyso phosphatidylcholine)	LPC 18:3	4HDDA-A2	80289616	0.11609	31.9		34	Ratio to surrogate LPC(18:1)(d7)	0.3	4HDDA-A2-X230414P00121R22879S12.raw
LPC (Lyso phosphatidylcholine)	LPC 18:3	4HDDA-A3	119602592	0.11685	31.9		34	Ratio to surrogate LPC(18:1)(d7)	0.4	4HDDA-A3-X230414P00121R22879S14.raw
LPC (Lyso phosphatidylcholine)	LPC 18:3	4HDDA-A4	117248544	0.10703	31.9		34	Ratio to surrogate LPC(18:1)(d7)	0.3	4HDDA-A4-X230414P00121R22879S16.raw
LPC (Lyso phosphatidylcholine)	LPC 18:3	4HDDA-A5	42894772	0.081225	31.9		34	Ratio to surrogate LPC(18:1)(d7)	0.1	4HDDA-A5-X230414P00121R22879S18.raw
LPC (Lyso phosphatidylcholine)	LPC 18:3	4HDDA-B1	53727948	0.09059	31.9		34	Ratio to surrogate LPC(18:1)(d7)	0.1	4HDDA-B1-X230414P00121R22878S20.raw
LPC (Lyso phosphatidylcholine)	LPC 18:3	4HDDA-B2	65093612	0.088234	31.9		34	Ratio to surrogate LPC(18:1)(d7)	0.3	4HDDA-B2-X230414P00121R22878S22.raw
LPC (Lyso phosphatidylcholine)	LPC 18:3	4HDDA-B3	23652564	0.06188	31.9		34	Ratio to surrogate LPC(18:1)(d7)	0.7	4HDDA-B3-X230414P00121R22878S24.raw
LPC (Lyso phosphatidylcholine)	LPC 19:0	4HDDA-A1	47186812	0.096958	30.96		34	Ratio to surrogate LPC(18:1)(d7)	-0.3	4HDDA-A1-X230414P00121R22879S10.raw
LPC (Lyso phosphatidylcholine)	LPC 19:0	4HDDA-A2	119926424	0.17339	30.96		34	Ratio to surrogate LPC(18:1)(d7)	0	4HDDA-A2-X230414P00121R22879S12.raw
LPC (Lyso phosphatidylcholine)	LPC 19:0	4HDDA-A3	153318736	0.14979	30.96		34	Ratio to surrogate LPC(18:1)(d7)	-0.3	4HDDA-A3-X230414P00121R22879S14.raw
LPC (Lyso phosphatidylcholine)	LPC 19:0	4HDDA-A4	159780128	0.14586	30.96		34	Ratio to surrogate LPC(18:1)(d7)	0.2	4HDDA-A4-X230414P00121R22879S16.raw
LPC (Lyso phosphatidylcholine)	LPC 19:0	4HDDA-A5	38149184	0.072238	30.96		34	Ratio to surrogate LPC(18:1)(d7)	0.1	4HDDA-A5-X230414P00121R22879S18.raw
LPC (Lyso phosphatidylcholine)	LPC 19:0	4HDDA-B1	108995328	0.18378	30.96		34	Ratio to surrogate LPC(18:1)(d7)	0.5	4HDDA-B1-X230414P00121R22878S20.raw
LPC (Lyso phosphatidylcholine)	LPC 19:0	4HDDA-B2	82515136	0.11185	30.96		34	Ratio to surrogate LPC(18:1)(d7)	0.7	4HDDA-B2-X230414P00121R22878S22.raw
LPC (Lyso phosphatidylcholine)	LPC 19:0	4HDDA-B3	39637224	0.1037	30.96		34	Ratio to surrogate LPC(18:1)(d7)	-0.1	4HDDA-B3-X230414P00121R22878S24.raw
LPC (Lyso phosphatidylcholine)	LPC 20:1	4HDDA-A1	41871904	0.086037	30.99		34	Ratio to surrogate LPC(18:1)(d7)	-1.9	4HDDA-A1-X230414P00121R22879S10.raw
LPC (Lyso phosphatidylcholine)	LPC 20:1	4HDDA-A2	112261176	0.16231	30.99		34	Ratio to surrogate LPC(18:1)(d7)	-2.1	4HDDA-A2-X230414P00121R22879S12.raw
LPC (Lyso phosphatidylcholine)	LPC 20:1	4HDDA-A3	172319312	0.16836	30.99		34	Ratio to surrogate LPC(18:1)(d7)	-2.1	4HDDA-A3-X230414P00121R22879S14.raw
LPC (Lyso phosphatidylcholine)	LPC 20:1	4HDDA-A4	150804960	0.13767	30.99		34	Ratio to surrogate LPC(18:1)(d7)	-1.8	4HDDA-A4-X230414P00121R22879S16.raw
LPC (Lyso phosphatidylcholine)	LPC 20:1	4HDDA-A5	39711016	0.075196	30.99		34	Ratio to surrogate LPC(18:1)(d7)	-1.4	4HDDA-A5-X230414P00121R22879S18.raw
LPC (Lyso phosphatidylcholine)	LPC 20:1	4HDDA-B1	83501712	0.14079	30.99		34	Ratio to surrogate LPC(18:1)(d7)	-0.9	4HDDA-B1-X230414P00121R22878S20.raw
LPC (Lyso phosphatidylcholine)	LPC 20:1	4HDDA-B2	84057352	0.11394	30.99		34	Ratio to surrogate LPC(18:1)(d7)	-1.4	4HDDA-B2-X230414P00121R22878S22.raw
LPC (Lyso phosphatidylcholine)	LPC 20:1	4HDDA-B3	40370124	0.10562	30.99		34	Ratio to surrogate LPC(18:1)(d7)	-1.2	4HDDA-B3-X230414P00121R22878S24.raw
LPC (Lyso phosphatidylcholine)	LPC 20:2	4HDDA-A1	36971852	0.075968	31.28		34	Ratio to surrogate LPC(18:1)(d7)	-3.9	4HDDA-A1-X230414P00121R22879S10.raw
LPC (Lyso phosphatidylcholine)	LPC 20:2	4HDDA-A2	70838496	0.10242	31.28		34	Ratio to surrogate LPC(18:1)(d7)	-5	4HDDA-A2-X230414P00121R22879S12.raw
LPC (Lyso phosphatidylcholine)	LPC 20:2	4HDDA-A3	118706344	0.11598	31.28		34	Ratio to surrogate LPC(18:1)(d7)	-5.2	4HDDA-A3-X230414P00121R22879S14.raw
LPC (Lyso phosphatidylcholine)	LPC 20:2	4HDDA-A4	110390880	0.10077	31.28		34	Ratio to surrogate LPC(18:1)(d7)	-5.8	4HDDA-A4-X230414P00121R22879S16.raw
LPC (Lyso phosphatidylcholine)	LPC 20:2	4HDDA-A5	35575840	0.067366	31.28		34	Ratio to surrogate LPC(18:1)(d7)	-5.7	4HDDA-A5-X230414P00121R22879S18.raw
LPC (Lyso phosphatidylcholine)	LPC 20:2	4HDDA-B1	61388112	0.10351	31.28		34	Ratio to surrogate LPC(18:1)(d7)	-3.1	4HDDA-B1-X230414P00121R22878S20.raw
LPC (Lyso phosphatidylcholine)	LPC 20:2	4HDDA-B2	53195380	0.072106	31.28		34	Ratio to surrogate LPC(18:1)(d7)	-3.4	4HDDA-B2-X230414P00121R22878S22.raw
LPC (Lyso phosphatidylcholine)	LPC 20:2	4HDDA-B3	32731570	0.085632	31.28		34	Ratio to surrogate LPC(18:1)(d7)	-3.2	4HDDA-B3-X230414P00121R22878S24.raw
LPC (Lyso phosphatidylcholine)	LPC 20:4	4HDDA-A1	2220225536	4.562	31.5		34	Ratio to surrogate LPC(18:1)(d7)	-1.4	4HDDA-A1-X230414P00121R22879S10.raw
LPC (Lyso phosphatidylcholine)	LPC 20:4	4HDDA-A2	2995606528	4.3311	31.5		34	Ratio to surrogate LPC(18:1)(d7)	-1.6	4HDDA-A2-X230414P00121R22879S12.raw
LPC (Lyso phosphatidylcholine)	LPC 20:4	4HDDA-A3	4659501568	4.5523	31.5		34	Ratio to surrogate LPC(18:1)(d7)	-1.6	4HDDA-A3-X230414P00121R22879S14.raw
LPC (Lyso phosphatidylcholine)	LPC 20:4	4HDDA-A4	4585444864	4.1859	31.5		34	Ratio to surrogate LPC(18:1)(d7)	-1.5	4HDDA-A4-X230414P00121R22879S16.raw
LPC (Lyso phosphatidylcholine)	LPC 20:4	4HDDA-A5	1973981824	3.7379	31.5		34	Ratio to surrogate LPC(18:1)(d7)	-1.6	4HDDA-A5-X230414P00121R22879S18.raw
LPC (Lyso phosphatidylcholine)	LPC 20:4	4HDDA-B1	4280593408	7.2175	31.5		34	Ratio to surrogate LPC(18:1)(d7)	-1.2	4HDDA-B1-X230414P00121R22878S20.raw
LPC (Lyso phosphatidylcholine)	LPC 20:4	4HDDA-B2	4536456704	6.1491	31.5		34	Ratio to surrogate LPC(18:1)(d7)	-0.9	4HDDA-B2-X230414P00121R22878S22.raw
LPC (Lyso phosphatidylcholine)	LPC 20:4	4HDDA-B3	2662205696	6.9649	31.5		34	Ratio to surrogate LPC(18:1)(d7)	-1	4HDDA-B3-X230414P00121R22878S24.raw
LPC (Lyso phosphatidylcholine)	LPC 20:5	4HDDA-A1	10627689	0.021837	31.86		34	Ratio to surrogate LPC(18:1)(d7)	0.4	4HDDA-A1-X230414P00121R22879S10.raw
LPC (Lyso phosphatidylcholine)	LPC 20:5	4HDDA-A2	26772980	0.038709	31.86		34	Ratio to surrogate LPC(18:1)(d7)	0.6	4HDDA-A2-X230414P00121R22879S12.raw
LPC (Lyso phosphatidylcholine)	LPC 20:5	4HDDA-A3	53146896	0.051925	31.86		34	Ratio to surrogate LPC(18:1)(d7)	0.7	4HDDA-A3-X230414P00121R22879S14.raw
LPC (Lyso phosphatidylcholine)	LPC 20:5	4HDDA-A4	48349820	0.044137	31.86		34	Ratio to surrogate LPC(18:1)(d7)	0.3	4HDDA-A4-X230414P00121R22879S16.raw
LPC (Lyso phosphatidylcholine)	LPC 20:5	4HDDA-A5	13413267	0.025399	31.86		34	Ratio to surrogate LPC(18:1)(d7)	0.4	4HDDA-A5-X230414P00121R22879S18.raw
LPC (Lyso phosphatidylcholine)	LPC 20:5	4HDDA-B1	25410700	0.042845	31.86		34	Ratio to surrogate LPC(18:1)(d7)	0.4	4HDDA-B1-X230414P00121R22878S20.raw
LPC (Lyso phosphatidylcholine)	LPC 20:5	4HDDA-B2	20038566	0.027162	31.86		34	Ratio to surrogate LPC(18:1)(d7)	1.4	4HDDA-B2-X230414P00121R22878S22.raw
LPC (Lyso phosphatidylcholine)	LPC 20:5	4HDDA-B3	10672341	0.027921	31.86		34	Ratio to surrogate LPC(18:1)(d7)	1.5	4HDDA-B3-X230414P00121R22878S24.raw
LPC (Lyso phosphatidylcholine)	LPC 22:0	4HDDA-A1	8610747	0.017693	30.55		34	Ratio to surrogate LPC(18:1)(d7)	-2.9	4HDDA-A1-X230414P00121R22879S10.raw
LPC (Lyso phosphatidylcholine)	LPC 22:0	4HDDA-A2	18380492	0.026575	30.55		34	Ratio to surrogate LPC(18:1)(d7)	-3.1	4HDDA-A2-X230414P00121R22879S12.raw
LPC (Lyso phosphatidylcholine)	LPC 22:0	4HDDA-A3	44007644	0.042996	30.55		34	Ratio to surrogate LPC(18:1)(d7)	-3	4HDDA-A3-X230414P00121R22879S14.raw
LPC (Lyso phosphatidylcholine)	LPC 22:0	4HDDA-A4	43926188	0.040099	30.55		34	Ratio to surrogate LPC(18:1)(d7)	-2.6	4HDDA-A4-X230414P00121R22879S16.raw
LPC (Lyso phosphatidylcholine)	LPC 22:0	4HDDA-A5	8557073	0.016203	30.55		34	Ratio to surrogate LPC(18:1)(d7)	-2.6	4HDDA-A5-X230414P00121R22879S18.raw
LPC (Lyso phosphatidylcholine)	LPC 22:0	4HDDA-B1	25658574	0.043263	30.55		34	Ratio to surrogate LPC(18:1)(d7)	-1.7	4HDDA-B1-X230414P00121R22878S20.raw
LPC (Lyso phosphatidylcholine)	LPC 22:0	4HDDA-B2	22998084	0.031174	30.55		34	Ratio to surrogate LPC(18:1)(d7)	-2.6	4HDDA-B2-X230414P00121R22878S22.raw
LPC (Lyso phosphatidylcholine)	LPC 22:0	4HDDA-B3	10636526	0.027827	30.55		34	Ratio to surrogate LPC(18:1)(d7)	-1.9	4HDDA-B3-X230414P00121R22878S24.raw
LPC (Lyso phosphatidylcholine)	LPC 22:5	4HDDA-A1	109414904	0.22482	31.33		34	Ratio to surrogate LPC(18:1)(d7)	-3.4	4HDDA-A1-X230414P00121R22879S10.raw
LPC (Lyso phosphatidylcholine)	LPC 22:5	4HDDA-A2	297008768	0.42943	31.33		34	Ratio to surrogate LPC(18:1)(d7)	-5.6	4HDDA-A2-X230414P00121R22879S12.raw
LPC (Lyso phosphatidylcholine)	LPC 22:5	4HDDA-A3	454683712	0.44423	31.33		34	Ratio to surrogate LPC(18:1)(d7)	-6.5	4HDDA-A3-X230414P00121R22879S14.raw
LPC (Lyso phosphatidylcholine)	LPC 22:5	4HDDA-A4	483857664	0.4417	31.33		34	Ratio to surrogate LPC(18:1)(d7)	-5.4	4HDDA-A4-X230414P00121R22879S16.raw
LPC (Lyso phosphatidylcholine)	LPC 22:5	4HDDA-A5	186579456	0.3533	31.33		34	Ratio to surrogate LPC(18:1)(d7)	-6.6	4HDDA-A5-X230414P00121R22879S18.raw
LPC (Lyso phosphatidylcholine)	LPC 22:5	4HDDA-B1	346122720	0.58359	31.33		34	Ratio to surrogate LPC(18:1)(d7)	-5.8	4HDDA-B1-X230414P00121R22878S20.raw
LPC (Lyso phosphatidylcholine)	LPC 22:5	4HDDA-B2	347752608	0.47138	31.33		34	Ratio to surrogate LPC(18:1)(d7)	-5.5	4HDDA-B2-X230414P00121R22878S22.raw
LPC (Lyso phosphatidylcholine)	LPC 22:5	4HDDA-B3	201820576	0.528	31.33		34	Ratio to surrogate LPC(18:1)(d7)	-6.3	4HDDA-B3-X230414P00121R22878S24.raw
LPC (Lyso phosphatidylcholine)	LPC 22:6	4HDDA-A1	1084984832	2.2294	31.57		34	Ratio to surrogate LPC(18:1)(d7)	-0.3	4HDDA-A1-X230414P00121R22879S10.raw
LPC (Lyso phosphatidylcholine)	LPC 22:6	4HDDA-A2	1529282176	2.2111	31.57		34	Ratio to surrogate LPC(18:1)(d7)	-0.4	4HDDA-A2-X230414P00121R22879S12.raw
LPC (Lyso phosphatidylcholine)	LPC 22:6	4HDDA-A3	2558262016	2.4994	31.57		34	Ratio to surrogate LPC(18:1)(d7)	-0.7	4HDDA-A3-X230414P00121R22879S14.raw
LPC (Lyso phosphatidylcholine)	LPC 22:6	4HDDA-A4	2356340736	2.1511	31.57		34	Ratio to surrogate LPC(18:1)(d7)	-0.5	4HDDA-A4-X230414P00121R22879S16.raw
LPC (Lyso phosphatidylcholine)	LPC 22:6	4HDDA-A5	1070343104	2.0268	31.57		34	Ratio to surrogate LPC(18:1)(d7)	-0.6	4HDDA-A5-X230414P00121R22879S18.raw
LPC (Lyso phosphatidylcholine)	LPC 22:6	4HDDA-B1	2081215232	3.5091	31.57		34	Ratio to surrogate LPC(18:1)(d7)	-0.1	4HDDA-B1-X230414P00121R22878S20.raw
LPC (Lyso phosphatidylcholine)	LPC 22:6	4HDDA-B2	1989586560	2.6969	31.57		34	Ratio to surrogate LPC(18:1)(d7)	0	4HDDA-B2-X230414P00121R22878S22.raw
LPC (Lyso phosphatidylcholine)	LPC 22:6	4HDDA-B3	1256740608	3.2879	31.57		34	Ratio to surrogate LPC(18:1)(d7)	0.1	4HDDA-B3-X230414P00121R22878S24.raw
LPC (Lyso phosphatidylcholine)	LPC 24:0	4HDDA-A1	4448580	0.0091408	30.33		34	Ratio to surrogate LPC(18:1)(d7)	-5.7	4HDDA-A1-X230414P00121R22879S10.raw
LPC (Lyso phosphatidylcholine)	LPC 24:0	4HDDA-A2	9519623	0.013764	30.33		34	Ratio to surrogate LPC(18:1)(d7)	-6.3	4HDDA-A2-X230414P00121R22879S12.raw
LPC (Lyso phosphatidylcholine)	LPC 24:0	4HDDA-A3	23478720	0.022939	30.33		34	Ratio to surrogate LPC(18:1)(d7)	-7.3	4HDDA-A3-X230414P00121R22879S14.raw
LPC (Lyso phosphatidylcholine)	LPC 24:0	4HDDA-A4	27712620	0.025298	30.33		34	Ratio to surrogate LPC(18:1)(d7)	-6.3	4HDDA-A4-X230414P00121R22879S16.raw
LPC (Lyso phosphatidylcholine)	LPC 24:0	4HDDA-A5	6211202	0.011761	30.33		34	Ratio to surrogate LPC(18:1)(d7)	-5.7	4HDDA-A5-X230414P00121R22879S18.raw
LPC (Lyso phosphatidylcholine)	LPC 24:0	4HDDA-B1	21921894	0.036962	30.33		34	Ratio to surrogate LPC(18:1)(d7)	-5.5	4HDDA-B1-X230414P00121R22878S20.raw
LPC (Lyso phosphatidylcholine)	LPC 24:0	4HDDA-B2	21646740	0.029342	30.33		34	Ratio to surrogate LPC(18:1)(d7)	-5.8	4HDDA-B2-X230414P00121R22878S22.raw
LPC (Lyso phosphatidylcholine)	LPC 24:0	4HDDA-B3	9075201	0.023743	30.33		34	Ratio to surrogate LPC(18:1)(d7)	-5.7	4HDDA-B3-X230414P00121R22878S24.raw
LPC (Lyso phosphatidylcholine)	LPC 24:1	4HDDA-A1	4400827	0.0090427	30.49		34	Ratio to surrogate LPC(18:1)(d7)	-0.6	4HDDA-A1-X230414P00121R22879S10.raw
LPC (Lyso phosphatidylcholine)	LPC 24:1	4HDDA-A2	9198655	0.0133	30.49		34	Ratio to surrogate LPC(18:1)(d7)	-1.6	4HDDA-A2-X230414P00121R22879S12.raw
LPC (Lyso phosphatidylcholine)	LPC 24:1	4HDDA-A3	21579780	0.021084	30.49		34	Ratio to surrogate LPC(18:1)(d7)	-2.8	4HDDA-A3-X230414P00121R22879S14.raw
LPC (Lyso phosphatidylcholine)	LPC 24:1	4HDDA-A4	20940686	0.019116	30.49		34	Ratio to surrogate LPC(18:1)(d7)	-2.3	4HDDA-A4-X230414P00121R22879S16.raw
LPC (Lyso phosphatidylcholine)	LPC 24:1	4HDDA-A5	4304637	0.0081512	30.49		34	Ratio to surrogate LPC(18:1)(d7)	-2.2	4HDDA-A5-X230414P00121R22879S18.raw
LPC (Lyso phosphatidylcholine)	LPC 24:1	4HDDA-B1	10552471	0.017792	30.49		34	Ratio to surrogate LPC(18:1)(d7)	-1.4	4HDDA-B1-X230414P00121R22878S20.raw
LPC (Lyso phosphatidylcholine)	LPC 24:1	4HDDA-B2	8861423	0.012012	30.49		34	Ratio to surrogate LPC(18:1)(d7)	-1.5	4HDDA-B2-X230414P00121R22878S22.raw
LPC (Lyso phosphatidylcholine)	LPC 24:1	4HDDA-B3	4439014	0.011613	30.49		34	Ratio to surrogate LPC(18:1)(d7)	-0.7	4HDDA-B3-X230414P00121R22878S24.raw
LPE (Lyso phosphatidylethanolamine)	LPE 16:0	4HDDA-A1	235339744	0.73144	29.8		39	Ratio to surrogate LPE(18:1)(d7)	0.7	4HDDA-A1-X230414P00121R22879S10.raw
LPE (Lyso phosphatidylethanolamine)	LPE 16:0	4HDDA-A2	321742240	0.55639	29.8		39	Ratio to surrogate LPE(18:1)(d7)	0.6	4HDDA-A2-X230414P00121R22879S12.raw
LPE (Lyso phosphatidylethanolamine)	LPE 16:0	4HDDA-A3	592762880	0.58437	29.8		39	Ratio to surrogate LPE(18:1)(d7)	0.5	4HDDA-A3-X230414P00121R22879S14.raw
LPE (Lyso phosphatidylethanolamine)	LPE 16:0	4HDDA-A4	597929024	0.55062	29.8		39	Ratio to surrogate LPE(18:1)(d7)	0.5	4HDDA-A4-X230414P00121R22879S16.raw
LPE (Lyso phosphatidylethanolamine)	LPE 16:0	4HDDA-A5	180236816	0.53061	29.8		39	Ratio to surrogate LPE(18:1)(d7)	0.9	4HDDA-A5-X230414P00121R22879S18.raw
LPE (Lyso phosphatidylethanolamine)	LPE 16:0	4HDDA-B1	312955936	0.64693	29.8		39	Ratio to surrogate LPE(18:1)(d7)	1.1	4HDDA-B1-X230414P00121R22878S20.raw
LPE (Lyso phosphatidylethanolamine)	LPE 16:0	4HDDA-B2	326560192	0.58371	29.8		39	Ratio to surrogate LPE(18:1)(d7)	1.2	4HDDA-B2-X230414P00121R22878S22.raw
LPE (Lyso phosphatidylethanolamine)	LPE 16:0	4HDDA-B3	165815776	0.64323	29.8		39	Ratio to surrogate LPE(18:1)(d7)	1.2	4HDDA-B3-X230414P00121R22878S24.raw
LPE (Lyso phosphatidylethanolamine)	LPE 16:1	4HDDA-A1	3434935	0.010676	30.01		39	Ratio to surrogate LPE(18:1)(d7)	-3.3	4HDDA-A1-X230414P00121R22879S10.raw
LPE (Lyso phosphatidylethanolamine)	LPE 16:1	4HDDA-A2	6341076	0.010966	30.01		39	Ratio to surrogate LPE(18:1)(d7)	-3.6	4HDDA-A2-X230414P00121R22879S12.raw
LPE (Lyso phosphatidylethanolamine)	LPE 16:1	4HDDA-A3	14456404	0.014252	30.01		39	Ratio to surrogate LPE(18:1)(d7)	-4	4HDDA-A3-X230414P00121R22879S14.raw
LPE (Lyso phosphatidylethanolamine)	LPE 16:1	4HDDA-A4	10526434	0.0096935	30.01		39	Ratio to surrogate LPE(18:1)(d7)	-3.7	4HDDA-A4-X230414P00121R22879S16.raw
LPE (Lyso phosphatidylethanolamine)	LPE 16:1	4HDDA-A5	2663005	0.0078397	30.01		39	Ratio to surrogate LPE(18:1)(d7)	-3.1	4HDDA-A5-X230414P00121R22879S18.raw
LPE (Lyso phosphatidylethanolamine)	LPE 16:1	4HDDA-B1	6239749	0.012899	30.01		39	Ratio to surrogate LPE(18:1)(d7)	-3.8	4HDDA-B1-X230414P00121R22878S20.raw
LPE (Lyso phosphatidylethanolamine)	LPE 16:1	4HDDA-B2	5563619	0.0099446	30.01		39	Ratio to surrogate LPE(18:1)(d7)	-3.4	4HDDA-B2-X230414P00121R22878S22.raw
LPE (Lyso phosphatidylethanolamine)	LPE 16:1	4HDDA-B3	2154475	0.0083577	30.01		39	Ratio to surrogate LPE(18:1)(d7)	-2.4	4HDDA-B3-X230414P00121R22878S24.raw
LPE (Lyso phosphatidylethanolamine)	LPE 17:0	4HDDA-A1	2793393	0.0086819	29.62		39	Ratio to surrogate LPE(18:1)(d7)	-1.1	4HDDA-A1-X230414P00121R22879S10.raw
LPE (Lyso phosphatidylethanolamine)	LPE 17:0	4HDDA-A2	7072837	0.012231	29.62		39	Ratio to surrogate LPE(18:1)(d7)	0.2	4HDDA-A2-X230414P00121R22879S12.raw
LPE (Lyso phosphatidylethanolamine)	LPE 17:0	4HDDA-A3	10587153	0.010437	29.62		39	Ratio to surrogate LPE(18:1)(d7)	-0.4	4HDDA-A3-X230414P00121R22879S14.raw
LPE (Lyso phosphatidylethanolamine)	LPE 17:0	4HDDA-A4	13223020	0.012177	29.62		39	Ratio to surrogate LPE(18:1)(d7)	-0.4	4HDDA-A4-X230414P00121R22879S16.raw
LPE (Lyso phosphatidylethanolamine)	LPE 17:0	4HDDA-A5	2798554	0.0082388	29.62		39	Ratio to surrogate LPE(18:1)(d7)	-0.8	4HDDA-A5-X230414P00121R22879S18.raw
LPE (Lyso phosphatidylethanolamine)	LPE 17:0	4HDDA-B1	4693558	0.0097024	29.62		39	Ratio to surrogate LPE(18:1)(d7)	-0.5	4HDDA-B1-X230414P00121R22878S20.raw
LPE (Lyso phosphatidylethanolamine)	LPE 17:0	4HDDA-B2	3771305	0.006741	29.62		39	Ratio to surrogate LPE(18:1)(d7)	0.6	4HDDA-B2-X230414P00121R22878S22.raw
LPE (Lyso phosphatidylethanolamine)	LPE 17:0	4HDDA-B3	2736088	0.010614	29.62		39	Ratio to surrogate LPE(18:1)(d7)	-0.8	4HDDA-B3-X230414P00121R22878S24.raw
LPE (Lyso phosphatidylethanolamine)	LPE 18:0	4HDDA-A1	250312864	0.77797	29.47		39	Ratio to surrogate LPE(18:1)(d7)	-0.8	4HDDA-A1-X230414P00121R22879S10.raw
LPE (Lyso phosphatidylethanolamine)	LPE 18:0	4HDDA-A2	470151808	0.81304	29.47		39	Ratio to surrogate LPE(18:1)(d7)	-1	4HDDA-A2-X230414P00121R22879S12.raw
LPE (Lyso phosphatidylethanolamine)	LPE 18:0	4HDDA-A3	692537280	0.68273	29.47		39	Ratio to surrogate LPE(18:1)(d7)	-1.1	4HDDA-A3-X230414P00121R22879S14.raw
LPE (Lyso phosphatidylethanolamine)	LPE 18:0	4HDDA-A4	766662336	0.706	29.47		39	Ratio to surrogate LPE(18:1)(d7)	-0.6	4HDDA-A4-X230414P00121R22879S16.raw
LPE (Lyso phosphatidylethanolamine)	LPE 18:0	4HDDA-A5	239192496	0.70417	29.47		39	Ratio to surrogate LPE(18:1)(d7)	-0.6	4HDDA-A5-X230414P00121R22879S18.raw
LPE (Lyso phosphatidylethanolamine)	LPE 18:0	4HDDA-B1	390673184	0.80759	29.47		39	Ratio to surrogate LPE(18:1)(d7)	-0.6	4HDDA-B1-X230414P00121R22878S20.raw
LPE (Lyso phosphatidylethanolamine)	LPE 18:0	4HDDA-B2	421983488	0.75427	29.47		39	Ratio to surrogate LPE(18:1)(d7)	-0.2	4HDDA-B2-X230414P00121R22878S22.raw
LPE (Lyso phosphatidylethanolamine)	LPE 18:0	4HDDA-B3	203522272	0.78951	29.47		39	Ratio to surrogate LPE(18:1)(d7)	-0.3	4HDDA-B3-X230414P00121R22878S24.raw
LPE (Lyso phosphatidylethanolamine)	LPE 18:1	4HDDA-A1	85412880	0.26546	29.63		39	Ratio to surrogate LPE(18:1)(d7)	-2.9	4HDDA-A1-X230414P00121R22879S10.raw
LPE (Lyso phosphatidylethanolamine)	LPE 18:1	4HDDA-A2	188525856	0.32602	29.63		39	Ratio to surrogate LPE(18:1)(d7)	-2.8	4HDDA-A2-X230414P00121R22879S12.raw
LPE (Lyso phosphatidylethanolamine)	LPE 18:1	4HDDA-A3	280558912	0.27659	29.63		39	Ratio to surrogate LPE(18:1)(d7)	-2.8	4HDDA-A3-X230414P00121R22879S14.raw
LPE (Lyso phosphatidylethanolamine)	LPE 18:1	4HDDA-A4	266414496	0.24533	29.63		39	Ratio to surrogate LPE(18:1)(d7)	-2.8	4HDDA-A4-X230414P00121R22879S16.raw
LPE (Lyso phosphatidylethanolamine)	LPE 18:1	4HDDA-A5	74650952	0.21977	29.63		39	Ratio to surrogate LPE(18:1)(d7)	-2.4	4HDDA-A5-X230414P00121R22879S18.raw
LPE (Lyso phosphatidylethanolamine)	LPE 18:1	4HDDA-B1	159669888	0.33007	29.63		39	Ratio to surrogate LPE(18:1)(d7)	-3.2	4HDDA-B1-X230414P00121R22878S20.raw
LPE (Lyso phosphatidylethanolamine)	LPE 18:1	4HDDA-B2	166277152	0.29721	29.63		39	Ratio to surrogate LPE(18:1)(d7)	-2.8	4HDDA-B2-X230414P00121R22878S22.raw
LPE (Lyso phosphatidylethanolamine)	LPE 18:1	4HDDA-B3	77140272	0.29924	29.63		39	Ratio to surrogate LPE(18:1)(d7)	-2.8	4HDDA-B3-X230414P00121R22878S24.raw
LPE (Lyso phosphatidylethanolamine)	LPE 18:2	4HDDA-A1	164328560	0.51073	29.87		39	Ratio to surrogate LPE(18:1)(d7)	-0.7	4HDDA-A1-X230414P00121R22879S10.raw
LPE (Lyso phosphatidylethanolamine)	LPE 18:2	4HDDA-A2	248813904	0.43028	29.87		39	Ratio to surrogate LPE(18:1)(d7)	-0.8	4HDDA-A2-X230414P00121R22879S12.raw
LPE (Lyso phosphatidylethanolamine)	LPE 18:2	4HDDA-A3	410253728	0.40445	29.87		39	Ratio to surrogate LPE(18:1)(d7)	-0.9	4HDDA-A3-X230414P00121R22879S14.raw
LPE (Lyso phosphatidylethanolamine)	LPE 18:2	4HDDA-A4	440033664	0.40522	29.87		39	Ratio to surrogate LPE(18:1)(d7)	-0.9	4HDDA-A4-X230414P00121R22879S16.raw
LPE (Lyso phosphatidylethanolamine)	LPE 18:2	4HDDA-A5	110019408	0.32389	29.87		39	Ratio to surrogate LPE(18:1)(d7)	-0.6	4HDDA-A5-X230414P00121R22879S18.raw
LPE (Lyso phosphatidylethanolamine)	LPE 18:2	4HDDA-B1	331547904	0.68537	29.87		39	Ratio to surrogate LPE(18:1)(d7)	-0.4	4HDDA-B1-X230414P00121R22878S20.raw
LPE (Lyso phosphatidylethanolamine)	LPE 18:2	4HDDA-B2	355939456	0.63622	29.87		39	Ratio to surrogate LPE(18:1)(d7)	-0.4	4HDDA-B2-X230414P00121R22878S22.raw
LPE (Lyso phosphatidylethanolamine)	LPE 18:2	4HDDA-B3	153022752	0.59361	29.87		39	Ratio to surrogate LPE(18:1)(d7)	-0.1	4HDDA-B3-X230414P00121R22878S24.raw
LPE (Lyso phosphatidylethanolamine)	LPE 18:3	4HDDA-A1	1932692	0.0060068	30.05		39	Ratio to surrogate LPE(18:1)(d7)	-1.3	4HDDA-A1-X230414P00121R22879S10.raw
LPE (Lyso phosphatidylethanolamine)	LPE 18:3	4HDDA-A2	3259305	0.0056363	30.05		39	Ratio to surrogate LPE(18:1)(d7)	-1.7	4HDDA-A2-X230414P00121R22879S12.raw
LPE (Lyso phosphatidylethanolamine)	LPE 18:3	4HDDA-A3	5884998	0.0058017	30.05		39	Ratio to surrogate LPE(18:1)(d7)	-1.6	4HDDA-A3-X230414P00121R22879S14.raw
LPE (Lyso phosphatidylethanolamine)	LPE 18:3	4HDDA-A4	6671458	0.0061436	30.05		39	Ratio to surrogate LPE(18:1)(d7)	-1.5	4HDDA-A4-X230414P00121R22879S16.raw
LPE (Lyso phosphatidylethanolamine)	LPE 18:3	4HDDA-A5	1537117	0.0045252	30.05		39	Ratio to surrogate LPE(18:1)(d7)	-0.6	4HDDA-A5-X230414P00121R22879S18.raw
LPE (Lyso phosphatidylethanolamine)	LPE 18:3	4HDDA-B1	4133649	0.008545	30.05		39	Ratio to surrogate LPE(18:1)(d7)	-1	4HDDA-B1-X230414P00121R22878S20.raw
LPE (Lyso phosphatidylethanolamine)	LPE 18:3	4HDDA-B2	3595459	0.0064267	30.05		39	Ratio to surrogate LPE(18:1)(d7)	-1.3	4HDDA-B2-X230414P00121R22878S22.raw
LPE (Lyso phosphatidylethanolamine)	LPE 18:3	4HDDA-B3	1577480	0.0061194	30.05		39	Ratio to surrogate LPE(18:1)(d7)	-0.3	4HDDA-B3-X230414P00121R22878S24.raw
LPE (Lyso phosphatidylethanolamine)	LPE 20:1	4HDDA-A1	5153800	0.016018	29.33		39	Ratio to surrogate LPE(18:1)(d7)	-1.2	4HDDA-A1-X230414P00121R22879S10.raw
LPE (Lyso phosphatidylethanolamine)	LPE 20:1	4HDDA-A2	11613904	0.020084	29.33		39	Ratio to surrogate LPE(18:1)(d7)	-1.1	4HDDA-A2-X230414P00121R22879S12.raw
LPE (Lyso phosphatidylethanolamine)	LPE 20:1	4HDDA-A3	17312006	0.017067	29.33		39	Ratio to surrogate LPE(18:1)(d7)	-2.3	4HDDA-A3-X230414P00121R22879S14.raw
LPE (Lyso phosphatidylethanolamine)	LPE 20:1	4HDDA-A4	18936900	0.017439	29.33		39	Ratio to surrogate LPE(18:1)(d7)	-0.9	4HDDA-A4-X230414P00121R22879S16.raw
LPE (Lyso phosphatidylethanolamine)	LPE 20:1	4HDDA-A5	3957012	0.011649	29.33		39	Ratio to surrogate LPE(18:1)(d7)	-1.4	4HDDA-A5-X230414P00121R22879S18.raw
LPE (Lyso phosphatidylethanolamine)	LPE 20:1	4HDDA-B1	10867578	0.022465	29.33		39	Ratio to surrogate LPE(18:1)(d7)	-1.6	4HDDA-B1-X230414P00121R22878S20.raw
LPE (Lyso phosphatidylethanolamine)	LPE 20:1	4HDDA-B2	10985965	0.019637	29.33		39	Ratio to surrogate LPE(18:1)(d7)	-1	4HDDA-B2-X230414P00121R22878S22.raw
LPE (Lyso phosphatidylethanolamine)	LPE 20:1	4HDDA-B3	5071045	0.019672	29.33		39	Ratio to surrogate LPE(18:1)(d7)	-0.6	4HDDA-B3-X230414P00121R22878S24.raw
LPE (Lyso phosphatidylethanolamine)	LPE 20:4	4HDDA-A1	577216064	1.794	29.72		39	Ratio to surrogate LPE(18:1)(d7)	-0.9	4HDDA-A1-X230414P00121R22879S10.raw
LPE (Lyso phosphatidylethanolamine)	LPE 20:4	4HDDA-A2	1006425408	1.7404	29.72		39	Ratio to surrogate LPE(18:1)(d7)	-1.1	4HDDA-A2-X230414P00121R22879S12.raw
LPE (Lyso phosphatidylethanolamine)	LPE 20:4	4HDDA-A3	1482031488	1.461	29.72		39	Ratio to surrogate LPE(18:1)(d7)	-1.1	4HDDA-A3-X230414P00121R22879S14.raw
LPE (Lyso phosphatidylethanolamine)	LPE 20:4	4HDDA-A4	1368850432	1.2605	29.72		39	Ratio to surrogate LPE(18:1)(d7)	-1.1	4HDDA-A4-X230414P00121R22879S16.raw
LPE (Lyso phosphatidylethanolamine)	LPE 20:4	4HDDA-A5	412176096	1.2134	29.72		39	Ratio to surrogate LPE(18:1)(d7)	-0.5	4HDDA-A5-X230414P00121R22879S18.raw
LPE (Lyso phosphatidylethanolamine)	LPE 20:4	4HDDA-B1	985572992	2.0374	29.72		39	Ratio to surrogate LPE(18:1)(d7)	-0.5	4HDDA-B1-X230414P00121R22878S20.raw
LPE (Lyso phosphatidylethanolamine)	LPE 20:4	4HDDA-B2	1058068800	1.8912	29.72		39	Ratio to surrogate LPE(18:1)(d7)	-0.2	4HDDA-B2-X230414P00121R22878S22.raw
LPE (Lyso phosphatidylethanolamine)	LPE 20:4	4HDDA-B3	484480928	1.8794	29.72		39	Ratio to surrogate LPE(18:1)(d7)	-0.3	4HDDA-B3-X230414P00121R22878S24.raw
LPE (Lyso phosphatidylethanolamine)	LPE 20:5	4HDDA-A1	2070936	0.0064365	29.95		39	Ratio to surrogate LPE(18:1)(d7)	1.2	4HDDA-A1-X230414P00121R22879S10.raw
LPE (Lyso phosphatidylethanolamine)	LPE 20:5	4HDDA-A2	4153214	0.0071822	29.95		39	Ratio to surrogate LPE(18:1)(d7)	0.4	4HDDA-A2-X230414P00121R22879S12.raw
LPE (Lyso phosphatidylethanolamine)	LPE 20:5	4HDDA-A3	8983223	0.008856	29.95		39	Ratio to surrogate LPE(18:1)(d7)	0.3	4HDDA-A3-X230414P00121R22879S14.raw
LPE (Lyso phosphatidylethanolamine)	LPE 20:5	4HDDA-A4	6784516	0.0062477	29.95		39	Ratio to surrogate LPE(18:1)(d7)	-0.1	4HDDA-A4-X230414P00121R22879S16.raw
LPE (Lyso phosphatidylethanolamine)	LPE 20:5	4HDDA-A5	1894840	0.0055783	29.95		39	Ratio to surrogate LPE(18:1)(d7)	0.3	4HDDA-A5-X230414P00121R22879S18.raw
LPE (Lyso phosphatidylethanolamine)	LPE 20:5	4HDDA-B1	3641359	0.0075273	29.95		39	Ratio to surrogate LPE(18:1)(d7)	0.8	4HDDA-B1-X230414P00121R22878S20.raw
LPE (Lyso phosphatidylethanolamine)	LPE 20:5	4HDDA-B2	3870462	0.0069182	29.95		39	Ratio to surrogate LPE(18:1)(d7)	0.6	4HDDA-B2-X230414P00121R22878S22.raw
LPE (Lyso phosphatidylethanolamine)	LPE 20:5	4HDDA-B3	1608799	0.0062409	29.95		39	Ratio to surrogate LPE(18:1)(d7)	1.1	4HDDA-B3-X230414P00121R22878S24.raw
LPE (Lyso phosphatidylethanolamine)	LPE 22:6	4HDDA-A1	513384448	1.5956	29.78		39	Ratio to surrogate LPE(18:1)(d7)	-0.7	4HDDA-A1-X230414P00121R22879S10.raw
LPE (Lyso phosphatidylethanolamine)	LPE 22:6	4HDDA-A2	779514752	1.348	29.78		39	Ratio to surrogate LPE(18:1)(d7)	-0.9	4HDDA-A2-X230414P00121R22879S12.raw
LPE (Lyso phosphatidylethanolamine)	LPE 22:6	4HDDA-A3	1008797632	0.99452	29.78		39	Ratio to surrogate LPE(18:1)(d7)	-0.9	4HDDA-A3-X230414P00121R22879S14.raw
LPE (Lyso phosphatidylethanolamine)	LPE 22:6	4HDDA-A4	1008907008	0.92908	29.78		39	Ratio to surrogate LPE(18:1)(d7)	-1	4HDDA-A4-X230414P00121R22879S16.raw
LPE (Lyso phosphatidylethanolamine)	LPE 22:6	4HDDA-A5	365066944	1.0747	29.78		39	Ratio to surrogate LPE(18:1)(d7)	-0.5	4HDDA-A5-X230414P00121R22879S18.raw
LPE (Lyso phosphatidylethanolamine)	LPE 22:6	4HDDA-B1	753338944	1.5573	29.78		39	Ratio to surrogate LPE(18:1)(d7)	-0.4	4HDDA-B1-X230414P00121R22878S20.raw
LPE (Lyso phosphatidylethanolamine)	LPE 22:6	4HDDA-B2	826453952	1.4772	29.78		39	Ratio to surrogate LPE(18:1)(d7)	-0.1	4HDDA-B2-X230414P00121R22878S22.raw
LPE (Lyso phosphatidylethanolamine)	LPE 22:6	4HDDA-B3	371252864	1.4402	29.78		39	Ratio to surrogate LPE(18:1)(d7)	-0.2	4HDDA-B3-X230414P00121R22878S24.raw
PC (Phosphatidylcholine)	PC 30:0	4HDDA-A1	9303669	0.0050816	27.74		29	Ratio to surrogate PC(15:0-18:1)(d7)	-1.2	4HDDA-A1-X230414P00121R22879S10.raw
PC (Phosphatidylcholine)	PC 30:0	4HDDA-A2	22773032	0.0098393	27.74		29	Ratio to surrogate PC(15:0-18:1)(d7)	-2.5	4HDDA-A2-X230414P00121R22879S12.raw
PC (Phosphatidylcholine)	PC 30:0	4HDDA-A3	40757256	0.013082	27.74		29	Ratio to surrogate PC(15:0-18:1)(d7)	-2.8	4HDDA-A3-X230414P00121R22879S14.raw
PC (Phosphatidylcholine)	PC 30:0	4HDDA-A4	26931798	0.0078119	27.74		29	Ratio to surrogate PC(15:0-18:1)(d7)	2	4HDDA-A4-X230414P00121R22879S16.raw
PC (Phosphatidylcholine)	PC 30:0	4HDDA-A5	9029107	0.00429	27.74		29	Ratio to surrogate PC(15:0-18:1)(d7)	-2.5	4HDDA-A5-X230414P00121R22879S18.raw
PC (Phosphatidylcholine)	PC 30:0	4HDDA-B1	12345552	0.0057771	27.74		29	Ratio to surrogate PC(15:0-18:1)(d7)	3.7	4HDDA-B1-X230414P00121R22878S20.raw
PC (Phosphatidylcholine)	PC 30:0	4HDDA-B2	9502302	0.0042598	27.74		29	Ratio to surrogate PC(15:0-18:1)(d7)	-0.8	4HDDA-B2-X230414P00121R22878S22.raw
PC (Phosphatidylcholine)	PC 30:0	4HDDA-B3	6355371	0.0039035	27.74		29	Ratio to surrogate PC(15:0-18:1)(d7)	-1.2	4HDDA-B3-X230414P00121R22878S24.raw
PC (Phosphatidylcholine)	PC 31:0	4HDDA-A1	1668999	0.00091159	27.57		29	Ratio to surrogate PC(15:0-18:1)(d7)	0.4	4HDDA-A1-X230414P00121R22879S10.raw
PC (Phosphatidylcholine)	PC 31:0	4HDDA-A2	5342644	0.0023083	27.57		29	Ratio to surrogate PC(15:0-18:1)(d7)	2.4	4HDDA-A2-X230414P00121R22879S12.raw
PC (Phosphatidylcholine)	PC 31:0	4HDDA-A3	9029949	0.0028983	27.57		29	Ratio to surrogate PC(15:0-18:1)(d7)	1.9	4HDDA-A3-X230414P00121R22879S14.raw
PC (Phosphatidylcholine)	PC 31:0	4HDDA-A4	6151559	0.0017843	27.57		29	Ratio to surrogate PC(15:0-18:1)(d7)	1.5	4HDDA-A4-X230414P00121R22879S16.raw
PC (Phosphatidylcholine)	PC 31:0	4HDDA-A5	2855944	0.0013569	27.57		29	Ratio to surrogate PC(15:0-18:1)(d7)	0.8	4HDDA-A5-X230414P00121R22879S18.raw
PC (Phosphatidylcholine)	PC 31:0	4HDDA-B1	1591150	0.00074458	27.57		29	Ratio to surrogate PC(15:0-18:1)(d7)	8.1	4HDDA-B1-X230414P00121R22878S20.raw
PC (Phosphatidylcholine)	PC 31:0	4HDDA-B2	192930	8.6489e-05	27.57		29	Ratio to surrogate PC(15:0-18:1)(d7)	0	4HDDA-B2-X230414P00121R22878S22.raw
PC (Phosphatidylcholine)	PC 31:0	4HDDA-B3	753916	0.00046306	27.57		29	Ratio to surrogate PC(15:0-18:1)(d7)	2.3	4HDDA-B3-X230414P00121R22878S24.raw
PC (Phosphatidylcholine)	PC 32:2	4HDDA-A1	16594287	0.0090636	27.72		29	Ratio to surrogate PC(15:0-18:1)(d7)	1	4HDDA-A1-X230414P00121R22879S10.raw
PC (Phosphatidylcholine)	PC 32:2	4HDDA-A2	30343396	0.01311	27.72		29	Ratio to surrogate PC(15:0-18:1)(d7)	0.2	4HDDA-A2-X230414P00121R22879S12.raw
PC (Phosphatidylcholine)	PC 32:2	4HDDA-A3	56775136	0.018223	27.72		29	Ratio to surrogate PC(15:0-18:1)(d7)	0.1	4HDDA-A3-X230414P00121R22879S14.raw
PC (Phosphatidylcholine)	PC 32:2	4HDDA-A4	33795216	0.0098027	27.72		29	Ratio to surrogate PC(15:0-18:1)(d7)	0.7	4HDDA-A4-X230414P00121R22879S16.raw
PC (Phosphatidylcholine)	PC 32:2	4HDDA-A5	8191239	0.0038919	27.72		29	Ratio to surrogate PC(15:0-18:1)(d7)	1.1	4HDDA-A5-X230414P00121R22879S18.raw
PC (Phosphatidylcholine)	PC 32:2	4HDDA-B1	10762498	0.0050363	27.72		29	Ratio to surrogate PC(15:0-18:1)(d7)	0.3	4HDDA-B1-X230414P00121R22878S20.raw
PC (Phosphatidylcholine)	PC 32:2	4HDDA-B2	6336838	0.0028407	27.72		29	Ratio to surrogate PC(15:0-18:1)(d7)	0.6	4HDDA-B2-X230414P00121R22878S22.raw
PC (Phosphatidylcholine)	PC 32:2	4HDDA-B3	4100894	0.0025188	27.72		29	Ratio to surrogate PC(15:0-18:1)(d7)	1.2	4HDDA-B3-X230414P00121R22878S24.raw
PC (Phosphatidylcholine)	PC 32:1	4HDDA-A1	103329072	0.056437	27.61		29	Ratio to surrogate PC(15:0-18:1)(d7)	-0.7	4HDDA-A1-X230414P00121R22879S10.raw
PC (Phosphatidylcholine)	PC 32:1	4HDDA-A2	161532288	0.069792	27.61		29	Ratio to surrogate PC(15:0-18:1)(d7)	-0.5	4HDDA-A2-X230414P00121R22879S12.raw
PC (Phosphatidylcholine)	PC 32:1	4HDDA-A3	325941408	0.10462	27.61		29	Ratio to surrogate PC(15:0-18:1)(d7)	-0.7	4HDDA-A3-X230414P00121R22879S14.raw
PC (Phosphatidylcholine)	PC 32:1	4HDDA-A4	187208080	0.054302	27.61		29	Ratio to surrogate PC(15:0-18:1)(d7)	-0.3	4HDDA-A4-X230414P00121R22879S16.raw
PC (Phosphatidylcholine)	PC 32:1	4HDDA-A5	75830176	0.036029	27.61		29	Ratio to surrogate PC(15:0-18:1)(d7)	-0.2	4HDDA-A5-X230414P00121R22879S18.raw
PC (Phosphatidylcholine)	PC 32:1	4HDDA-B1	102858920	0.048133	27.61		29	Ratio to surrogate PC(15:0-18:1)(d7)	0	4HDDA-B1-X230414P00121R22878S20.raw
PC (Phosphatidylcholine)	PC 32:1	4HDDA-B2	73486592	0.032943	27.61		29	Ratio to surrogate PC(15:0-18:1)(d7)	0	4HDDA-B2-X230414P00121R22878S22.raw
PC (Phosphatidylcholine)	PC 32:1	4HDDA-B3	53431548	0.032818	27.61		29	Ratio to surrogate PC(15:0-18:1)(d7)	1.3	4HDDA-B3-X230414P00121R22878S24.raw
PC (Phosphatidylcholine)	PC 32:0	4HDDA-A1	181430608	0.099095	27.52		29	Ratio to surrogate PC(15:0-18:1)(d7)	0.8	4HDDA-A1-X230414P00121R22879S10.raw
PC (Phosphatidylcholine)	PC 32:0	4HDDA-A2	344876864	0.14901	27.52		29	Ratio to surrogate PC(15:0-18:1)(d7)	0.8	4HDDA-A2-X230414P00121R22879S12.raw
PC (Phosphatidylcholine)	PC 32:0	4HDDA-A3	463466688	0.14876	27.52		29	Ratio to surrogate PC(15:0-18:1)(d7)	0.3	4HDDA-A3-X230414P00121R22879S14.raw
PC (Phosphatidylcholine)	PC 32:0	4HDDA-A4	343224000	0.099556	27.52		29	Ratio to surrogate PC(15:0-18:1)(d7)	0.8	4HDDA-A4-X230414P00121R22879S16.raw
PC (Phosphatidylcholine)	PC 32:0	4HDDA-A5	169477456	0.080523	27.52		29	Ratio to surrogate PC(15:0-18:1)(d7)	1	4HDDA-A5-X230414P00121R22879S18.raw
PC (Phosphatidylcholine)	PC 32:0	4HDDA-B1	276324384	0.12931	27.52		29	Ratio to surrogate PC(15:0-18:1)(d7)	1.9	4HDDA-B1-X230414P00121R22878S20.raw
PC (Phosphatidylcholine)	PC 32:0	4HDDA-B2	233136656	0.10451	27.52		29	Ratio to surrogate PC(15:0-18:1)(d7)	1.7	4HDDA-B2-X230414P00121R22878S22.raw
PC (Phosphatidylcholine)	PC 32:0	4HDDA-B3	186842576	0.11476	27.52		29	Ratio to surrogate PC(15:0-18:1)(d7)	1.6	4HDDA-B3-X230414P00121R22878S24.raw
PC (Phosphatidylcholine)	PC 33:2	4HDDA-A1	13085663	0.0071473	27.63		29	Ratio to surrogate PC(15:0-18:1)(d7)	-0.7	4HDDA-A1-X230414P00121R22879S10.raw
PC (Phosphatidylcholine)	PC 33:2	4HDDA-A2	30890538	0.013347	27.63		29	Ratio to surrogate PC(15:0-18:1)(d7)	-1.5	4HDDA-A2-X230414P00121R22879S12.raw
PC (Phosphatidylcholine)	PC 33:2	4HDDA-A3	45086380	0.014471	27.63		29	Ratio to surrogate PC(15:0-18:1)(d7)	-0.4	4HDDA-A3-X230414P00121R22879S14.raw
PC (Phosphatidylcholine)	PC 33:2	4HDDA-A4	28643542	0.0083084	27.63		29	Ratio to surrogate PC(15:0-18:1)(d7)	-0.4	4HDDA-A4-X230414P00121R22879S16.raw
PC (Phosphatidylcholine)	PC 33:2	4HDDA-A5	9835445	0.0046731	27.63		29	Ratio to surrogate PC(15:0-18:1)(d7)	-0.6	4HDDA-A5-X230414P00121R22879S18.raw
PC (Phosphatidylcholine)	PC 33:2	4HDDA-B1	6558490	0.0030691	27.63		29	Ratio to surrogate PC(15:0-18:1)(d7)	1.1	4HDDA-B1-X230414P00121R22878S20.raw
PC (Phosphatidylcholine)	PC 33:2	4HDDA-B2	6301667	0.002825	27.63		29	Ratio to surrogate PC(15:0-18:1)(d7)	4.1	4HDDA-B2-X230414P00121R22878S22.raw
PC (Phosphatidylcholine)	PC 33:2	4HDDA-B3	3326137	0.0020429	27.63		29	Ratio to surrogate PC(15:0-18:1)(d7)	2.2	4HDDA-B3-X230414P00121R22878S24.raw
PC (Phosphatidylcholine)	PC 33:1	4HDDA-A1	9793547	0.0053491	27.36		29	Ratio to surrogate PC(15:0-18:1)(d7)	-6.8	4HDDA-A1-X230414P00121R22879S10.raw
PC (Phosphatidylcholine)	PC 33:1	4HDDA-A2	30132810	0.013019	27.36		29	Ratio to surrogate PC(15:0-18:1)(d7)	-9.9	4HDDA-A2-X230414P00121R22879S12.raw
PC (Phosphatidylcholine)	PC 33:1	4HDDA-A3	40450212	0.012983	27.36		29	Ratio to surrogate PC(15:0-18:1)(d7)	-11.4	4HDDA-A3-X230414P00121R22879S14.raw
PC (Phosphatidylcholine)	PC 33:1	4HDDA-A4	41200600	0.011951	27.36		29	Ratio to surrogate PC(15:0-18:1)(d7)	-10.1	4HDDA-A4-X230414P00121R22879S16.raw
PC (Phosphatidylcholine)	PC 33:1	4HDDA-A5	17865020	0.0084881	27.36		29	Ratio to surrogate PC(15:0-18:1)(d7)	-14.7	4HDDA-A5-X230414P00121R22879S18.raw
PC (Phosphatidylcholine)	PC 33:1	4HDDA-B1	3183050	0.0014895	27.36		29	Ratio to surrogate PC(15:0-18:1)(d7)	-12.9	4HDDA-B1-X230414P00121R22878S20.raw
PC (Phosphatidylcholine)	PC 33:1	4HDDA-B2	7736550	0.0034682	27.36		29	Ratio to surrogate PC(15:0-18:1)(d7)	-13.1	4HDDA-B2-X230414P00121R22878S22.raw
PC (Phosphatidylcholine)	PC 33:1	4HDDA-B3	4032745	0.0024769	27.36		29	Ratio to surrogate PC(15:0-18:1)(d7)	-5.6	4HDDA-B3-X230414P00121R22878S24.raw
PC (Phosphatidylcholine)	PC 34:3	4HDDA-A1	156869936	0.085681	27.61		29	Ratio to surrogate PC(15:0-18:1)(d7)	0.9	4HDDA-A1-X230414P00121R22879S10.raw
PC (Phosphatidylcholine)	PC 34:3	4HDDA-A2	245227792	0.10595	27.61		29	Ratio to surrogate PC(15:0-18:1)(d7)	-0.9	4HDDA-A2-X230414P00121R22879S12.raw
PC (Phosphatidylcholine)	PC 34:3	4HDDA-A3	413610816	0.13276	27.61		29	Ratio to surrogate PC(15:0-18:1)(d7)	0.3	4HDDA-A3-X230414P00121R22879S14.raw
PC (Phosphatidylcholine)	PC 34:3	4HDDA-A4	259346592	0.075226	27.61		29	Ratio to surrogate PC(15:0-18:1)(d7)	2.1	4HDDA-A4-X230414P00121R22879S16.raw
PC (Phosphatidylcholine)	PC 34:3	4HDDA-A5	116258552	0.055238	27.61		29	Ratio to surrogate PC(15:0-18:1)(d7)	9.1	4HDDA-A5-X230414P00121R22879S18.raw
PC (Phosphatidylcholine)	PC 34:3	4HDDA-B1	120488664	0.056383	27.61		29	Ratio to surrogate PC(15:0-18:1)(d7)	-1.6	4HDDA-B1-X230414P00121R22878S20.raw
PC (Phosphatidylcholine)	PC 34:3	4HDDA-B2	70791080	0.031735	27.61		29	Ratio to surrogate PC(15:0-18:1)(d7)	2.6	4HDDA-B2-X230414P00121R22878S22.raw
PC (Phosphatidylcholine)	PC 34:3	4HDDA-B3	65195560	0.040043	27.61		29	Ratio to surrogate PC(15:0-18:1)(d7)	3.8	4HDDA-B3-X230414P00121R22878S24.raw
PC (Phosphatidylcholine)	PC 34:2	4HDDA-A1	5725813248	3.1274	27.44		29	Ratio to surrogate PC(15:0-18:1)(d7)	-3.3	4HDDA-A1-X230414P00121R22879S10.raw
PC (Phosphatidylcholine)	PC 34:2	4HDDA-A2	7400397824	3.1974	27.44		29	Ratio to surrogate PC(15:0-18:1)(d7)	-3.3	4HDDA-A2-X230414P00121R22879S12.raw
PC (Phosphatidylcholine)	PC 34:2	4HDDA-A3	8767355904	2.8141	27.44		29	Ratio to surrogate PC(15:0-18:1)(d7)	-3.7	4HDDA-A3-X230414P00121R22879S14.raw
PC (Phosphatidylcholine)	PC 34:2	4HDDA-A4	9304456192	2.6989	27.44		29	Ratio to surrogate PC(15:0-18:1)(d7)	-3.4	4HDDA-A4-X230414P00121R22879S16.raw
PC (Phosphatidylcholine)	PC 34:2	4HDDA-A5	4009149952	1.9049	27.44		29	Ratio to surrogate PC(15:0-18:1)(d7)	-3.4	4HDDA-A5-X230414P00121R22879S18.raw
PC (Phosphatidylcholine)	PC 34:2	4HDDA-B1	5559399936	2.6015	27.44		29	Ratio to surrogate PC(15:0-18:1)(d7)	-2.8	4HDDA-B1-X230414P00121R22878S20.raw
PC (Phosphatidylcholine)	PC 34:2	4HDDA-B2	5043678208	2.261	27.44		29	Ratio to surrogate PC(15:0-18:1)(d7)	-2.7	4HDDA-B2-X230414P00121R22878S22.raw
PC (Phosphatidylcholine)	PC 34:2	4HDDA-B3	3575655168	2.1962	27.44		29	Ratio to surrogate PC(15:0-18:1)(d7)	-2.4	4HDDA-B3-X230414P00121R22878S24.raw
PC (Phosphatidylcholine)	PC 34:1	4HDDA-A1	2765986048	1.5108	27.27		29	Ratio to surrogate PC(15:0-18:1)(d7)	-4.1	4HDDA-A1-X230414P00121R22879S10.raw
PC (Phosphatidylcholine)	PC 34:1	4HDDA-A2	3517796608	1.5199	27.27		29	Ratio to surrogate PC(15:0-18:1)(d7)	-4.1	4HDDA-A2-X230414P00121R22879S12.raw
PC (Phosphatidylcholine)	PC 34:1	4HDDA-A3	4446026240	1.427	27.27		29	Ratio to surrogate PC(15:0-18:1)(d7)	-4.2	4HDDA-A3-X230414P00121R22879S14.raw
PC (Phosphatidylcholine)	PC 34:1	4HDDA-A4	4608662016	1.3368	27.27		29	Ratio to surrogate PC(15:0-18:1)(d7)	-4	4HDDA-A4-X230414P00121R22879S16.raw
PC (Phosphatidylcholine)	PC 34:1	4HDDA-A5	2491260416	1.1837	27.27		29	Ratio to surrogate PC(15:0-18:1)(d7)	-3.6	4HDDA-A5-X230414P00121R22879S18.raw
PC (Phosphatidylcholine)	PC 34:1	4HDDA-B1	2770117120	1.2963	27.27		29	Ratio to surrogate PC(15:0-18:1)(d7)	-3.4	4HDDA-B1-X230414P00121R22878S20.raw
PC (Phosphatidylcholine)	PC 34:1	4HDDA-B2	2494631424	1.1183	27.27		29	Ratio to surrogate PC(15:0-18:1)(d7)	-3.5	4HDDA-B2-X230414P00121R22878S22.raw
PC (Phosphatidylcholine)	PC 34:1	4HDDA-B3	1851185408	1.137	27.27		29	Ratio to surrogate PC(15:0-18:1)(d7)	-3	4HDDA-B3-X230414P00121R22878S24.raw
PC (Phosphatidylcholine)	PC 35:2	4HDDA-A1	43851664	0.023951	27.29		29	Ratio to surrogate PC(15:0-18:1)(d7)	0.1	4HDDA-A1-X230414P00121R22879S10.raw
PC (Phosphatidylcholine)	PC 35:2	4HDDA-A2	77348656	0.033419	27.29		29	Ratio to surrogate PC(15:0-18:1)(d7)	-0.3	4HDDA-A2-X230414P00121R22879S12.raw
PC (Phosphatidylcholine)	PC 35:2	4HDDA-A3	85835176	0.02755	27.29		29	Ratio to surrogate PC(15:0-18:1)(d7)	0	4HDDA-A3-X230414P00121R22879S14.raw
PC (Phosphatidylcholine)	PC 35:2	4HDDA-A4	107691968	0.031237	27.29		29	Ratio to surrogate PC(15:0-18:1)(d7)	0	4HDDA-A4-X230414P00121R22879S16.raw
PC (Phosphatidylcholine)	PC 35:2	4HDDA-A5	47437348	0.022539	27.29		29	Ratio to surrogate PC(15:0-18:1)(d7)	0.8	4HDDA-A5-X230414P00121R22879S18.raw
PC (Phosphatidylcholine)	PC 35:2	4HDDA-B1	59093556	0.027653	27.29		29	Ratio to surrogate PC(15:0-18:1)(d7)	0.2	4HDDA-B1-X230414P00121R22878S20.raw
PC (Phosphatidylcholine)	PC 35:2	4HDDA-B2	41792708	0.018735	27.29		29	Ratio to surrogate PC(15:0-18:1)(d7)	0.6	4HDDA-B2-X230414P00121R22878S22.raw
PC (Phosphatidylcholine)	PC 35:2	4HDDA-B3	46063876	0.028293	27.29		29	Ratio to surrogate PC(15:0-18:1)(d7)	0.6	4HDDA-B3-X230414P00121R22878S24.raw
PC (Phosphatidylcholine)	PC 36:5	4HDDA-A1	25258900	0.013796	27.44		29	Ratio to surrogate PC(15:0-18:1)(d7)	-5.3	4HDDA-A1-X230414P00121R22879S10.raw
PC (Phosphatidylcholine)	PC 36:5	4HDDA-A2	28029124	0.01211	27.44		29	Ratio to surrogate PC(15:0-18:1)(d7)	-5.7	4HDDA-A2-X230414P00121R22879S12.raw
PC (Phosphatidylcholine)	PC 36:5	4HDDA-A3	75664600	0.024286	27.44		29	Ratio to surrogate PC(15:0-18:1)(d7)	-5.6	4HDDA-A3-X230414P00121R22879S14.raw
PC (Phosphatidylcholine)	PC 36:5	4HDDA-A4	46913908	0.013608	27.44		29	Ratio to surrogate PC(15:0-18:1)(d7)	-4.7	4HDDA-A4-X230414P00121R22879S16.raw
PC (Phosphatidylcholine)	PC 36:5	4HDDA-A5	14189738	0.0067419	27.44		29	Ratio to surrogate PC(15:0-18:1)(d7)	-4.6	4HDDA-A5-X230414P00121R22879S18.raw
PC (Phosphatidylcholine)	PC 36:5	4HDDA-B1	15138762	0.0070842	27.44		29	Ratio to surrogate PC(15:0-18:1)(d7)	-3.5	4HDDA-B1-X230414P00121R22878S20.raw
PC (Phosphatidylcholine)	PC 36:5	4HDDA-B2	2895208	0.0012979	27.44		29	Ratio to surrogate PC(15:0-18:1)(d7)	-1.3	4HDDA-B2-X230414P00121R22878S22.raw
PC (Phosphatidylcholine)	PC 36:5	4HDDA-B3	8107424	0.0049796	27.44		29	Ratio to surrogate PC(15:0-18:1)(d7)	-2.7	4HDDA-B3-X230414P00121R22878S24.raw
PC (Phosphatidylcholine)	PC 36:4	4HDDA-A1	2714436096	1.4826	27.23		29	Ratio to surrogate PC(15:0-18:1)(d7)	-0.3	4HDDA-A1-X230414P00121R22879S10.raw
PC (Phosphatidylcholine)	PC 36:4	4HDDA-A2	3362343936	1.4527	27.23		29	Ratio to surrogate PC(15:0-18:1)(d7)	-0.2	4HDDA-A2-X230414P00121R22879S12.raw
PC (Phosphatidylcholine)	PC 36:4	4HDDA-A3	4102019072	1.3166	27.23		29	Ratio to surrogate PC(15:0-18:1)(d7)	-0.7	4HDDA-A3-X230414P00121R22879S14.raw
PC (Phosphatidylcholine)	PC 36:4	4HDDA-A4	4030267648	1.169	27.23		29	Ratio to surrogate PC(15:0-18:1)(d7)	-0.4	4HDDA-A4-X230414P00121R22879S16.raw
PC (Phosphatidylcholine)	PC 36:4	4HDDA-A5	1861406592	0.8844	27.23		29	Ratio to surrogate PC(15:0-18:1)(d7)	-0.4	4HDDA-A5-X230414P00121R22879S18.raw
PC (Phosphatidylcholine)	PC 36:4	4HDDA-B1	2788784384	1.305	27.23		29	Ratio to surrogate PC(15:0-18:1)(d7)	0.2	4HDDA-B1-X230414P00121R22878S20.raw
PC (Phosphatidylcholine)	PC 36:4	4HDDA-B2	2261117696	1.0136	27.23		29	Ratio to surrogate PC(15:0-18:1)(d7)	0.2	4HDDA-B2-X230414P00121R22878S22.raw
PC (Phosphatidylcholine)	PC 36:4	4HDDA-B3	2068757504	1.2706	27.23		29	Ratio to surrogate PC(15:0-18:1)(d7)	0.5	4HDDA-B3-X230414P00121R22878S24.raw
PC (Phosphatidylcholine)	PC 36:3	4HDDA-A1	1134791552	0.61981	27.24		29	Ratio to surrogate PC(15:0-18:1)(d7)	-6.7	4HDDA-A1-X230414P00121R22879S10.raw
PC (Phosphatidylcholine)	PC 36:3	4HDDA-A2	1443984128	0.62389	27.24		29	Ratio to surrogate PC(15:0-18:1)(d7)	-6.1	4HDDA-A2-X230414P00121R22879S12.raw
PC (Phosphatidylcholine)	PC 36:3	4HDDA-A3	1881152000	0.60379	27.24		29	Ratio to surrogate PC(15:0-18:1)(d7)	-6.5	4HDDA-A3-X230414P00121R22879S14.raw
PC (Phosphatidylcholine)	PC 36:3	4HDDA-A4	1878192768	0.54479	27.24		29	Ratio to surrogate PC(15:0-18:1)(d7)	-5.9	4HDDA-A4-X230414P00121R22879S16.raw
PC (Phosphatidylcholine)	PC 36:3	4HDDA-A5	861790400	0.40946	27.24		29	Ratio to surrogate PC(15:0-18:1)(d7)	-6	4HDDA-A5-X230414P00121R22879S18.raw
PC (Phosphatidylcholine)	PC 36:3	4HDDA-B1	1330628608	0.62267	27.24		29	Ratio to surrogate PC(15:0-18:1)(d7)	-5.3	4HDDA-B1-X230414P00121R22878S20.raw
PC (Phosphatidylcholine)	PC 36:3	4HDDA-B2	1063790784	0.47689	27.24		29	Ratio to surrogate PC(15:0-18:1)(d7)	-5.5	4HDDA-B2-X230414P00121R22878S22.raw
PC (Phosphatidylcholine)	PC 36:3	4HDDA-B3	888777024	0.54589	27.24		29	Ratio to surrogate PC(15:0-18:1)(d7)	-5.6	4HDDA-B3-X230414P00121R22878S24.raw
PC (Phosphatidylcholine)	PC 36:2	4HDDA-A1	2948902400	1.6107	27.14		29	Ratio to surrogate PC(15:0-18:1)(d7)	0.1	4HDDA-A1-X230414P00121R22879S10.raw
PC (Phosphatidylcholine)	PC 36:2	4HDDA-A2	3924174848	1.6955	27.14		29	Ratio to surrogate PC(15:0-18:1)(d7)	0.3	4HDDA-A2-X230414P00121R22879S12.raw
PC (Phosphatidylcholine)	PC 36:2	4HDDA-A3	4953712640	1.59	27.14		29	Ratio to surrogate PC(15:0-18:1)(d7)	-0.6	4HDDA-A3-X230414P00121R22879S14.raw
PC (Phosphatidylcholine)	PC 36:2	4HDDA-A4	5576632320	1.6176	27.14		29	Ratio to surrogate PC(15:0-18:1)(d7)	-0.1	4HDDA-A4-X230414P00121R22879S16.raw
PC (Phosphatidylcholine)	PC 36:2	4HDDA-A5	3234976256	1.537	27.14		29	Ratio to surrogate PC(15:0-18:1)(d7)	0	4HDDA-A5-X230414P00121R22879S18.raw
PC (Phosphatidylcholine)	PC 36:2	4HDDA-B1	3734862848	1.7477	27.14		29	Ratio to surrogate PC(15:0-18:1)(d7)	0.6	4HDDA-B1-X230414P00121R22878S20.raw
PC (Phosphatidylcholine)	PC 36:2	4HDDA-B2	3091447296	1.3859	27.14		29	Ratio to surrogate PC(15:0-18:1)(d7)	0.7	4HDDA-B2-X230414P00121R22878S22.raw
PC (Phosphatidylcholine)	PC 36:2	4HDDA-B3	2603369216	1.599	27.14		29	Ratio to surrogate PC(15:0-18:1)(d7)	1	4HDDA-B3-X230414P00121R22878S24.raw
PC (Phosphatidylcholine)	PC 36:1	4HDDA-A1	855934336	0.4675	27.08		29	Ratio to surrogate PC(15:0-18:1)(d7)	-7.3	4HDDA-A1-X230414P00121R22879S10.raw
PC (Phosphatidylcholine)	PC 36:1	4HDDA-A2	1175931008	0.50807	27.08		29	Ratio to surrogate PC(15:0-18:1)(d7)	-7.1	4HDDA-A2-X230414P00121R22879S12.raw
PC (Phosphatidylcholine)	PC 36:1	4HDDA-A3	1584395520	0.50854	27.08		29	Ratio to surrogate PC(15:0-18:1)(d7)	-7.3	4HDDA-A3-X230414P00121R22879S14.raw
PC (Phosphatidylcholine)	PC 36:1	4HDDA-A4	1774994688	0.51486	27.08		29	Ratio to surrogate PC(15:0-18:1)(d7)	-7.4	4HDDA-A4-X230414P00121R22879S16.raw
PC (Phosphatidylcholine)	PC 36:1	4HDDA-A5	1021864960	0.48552	27.08		29	Ratio to surrogate PC(15:0-18:1)(d7)	-7.1	4HDDA-A5-X230414P00121R22879S18.raw
PC (Phosphatidylcholine)	PC 36:1	4HDDA-B1	1193840640	0.55866	27.08		29	Ratio to surrogate PC(15:0-18:1)(d7)	-6.3	4HDDA-B1-X230414P00121R22878S20.raw
PC (Phosphatidylcholine)	PC 36:1	4HDDA-B2	898725056	0.40289	27.08		29	Ratio to surrogate PC(15:0-18:1)(d7)	-6.6	4HDDA-B2-X230414P00121R22878S22.raw
PC (Phosphatidylcholine)	PC 36:1	4HDDA-B3	768333760	0.47191	27.08		29	Ratio to surrogate PC(15:0-18:1)(d7)	-6.7	4HDDA-B3-X230414P00121R22878S24.raw
PC (Phosphatidylcholine)	PC 37:4	4HDDA-A1	37065032	0.020245	27.08		29	Ratio to surrogate PC(15:0-18:1)(d7)	1.6	4HDDA-A1-X230414P00121R22879S10.raw
PC (Phosphatidylcholine)	PC 37:4	4HDDA-A2	61103436	0.0264	27.08		29	Ratio to surrogate PC(15:0-18:1)(d7)	3.7	4HDDA-A2-X230414P00121R22879S12.raw
PC (Phosphatidylcholine)	PC 37:4	4HDDA-A3	69881800	0.02243	27.08		29	Ratio to surrogate PC(15:0-18:1)(d7)	0.8	4HDDA-A3-X230414P00121R22879S14.raw
PC (Phosphatidylcholine)	PC 37:4	4HDDA-A4	83558880	0.024237	27.08		29	Ratio to surrogate PC(15:0-18:1)(d7)	2.3	4HDDA-A4-X230414P00121R22879S16.raw
PC (Phosphatidylcholine)	PC 37:4	4HDDA-A5	39693052	0.018859	27.08		29	Ratio to surrogate PC(15:0-18:1)(d7)	1.8	4HDDA-A5-X230414P00121R22879S18.raw
PC (Phosphatidylcholine)	PC 37:4	4HDDA-B1	26100662	0.012214	27.08		29	Ratio to surrogate PC(15:0-18:1)(d7)	3	4HDDA-B1-X230414P00121R22878S20.raw
PC (Phosphatidylcholine)	PC 37:4	4HDDA-B2	31204238	0.013989	27.08		29	Ratio to surrogate PC(15:0-18:1)(d7)	0.8	4HDDA-B2-X230414P00121R22878S22.raw
PC (Phosphatidylcholine)	PC 37:4	4HDDA-B3	36757568	0.022577	27.08		29	Ratio to surrogate PC(15:0-18:1)(d7)	2.6	4HDDA-B3-X230414P00121R22878S24.raw
PC (Phosphatidylcholine)	PC 37:2	4HDDA-A1	32761146	0.017894	27.04		29	Ratio to surrogate PC(15:0-18:1)(d7)	-3.4	4HDDA-A1-X230414P00121R22879S10.raw
PC (Phosphatidylcholine)	PC 37:2	4HDDA-A2	43903924	0.018969	27.04		29	Ratio to surrogate PC(15:0-18:1)(d7)	-3.6	4HDDA-A2-X230414P00121R22879S12.raw
PC (Phosphatidylcholine)	PC 37:2	4HDDA-A3	65479224	0.021017	27.04		29	Ratio to surrogate PC(15:0-18:1)(d7)	-0.1	4HDDA-A3-X230414P00121R22879S14.raw
PC (Phosphatidylcholine)	PC 37:2	4HDDA-A4	95176680	0.027607	27.04		29	Ratio to surrogate PC(15:0-18:1)(d7)	1.9	4HDDA-A4-X230414P00121R22879S16.raw
PC (Phosphatidylcholine)	PC 37:2	4HDDA-A5	43156568	0.020505	27.04		29	Ratio to surrogate PC(15:0-18:1)(d7)	-5.4	4HDDA-A5-X230414P00121R22879S18.raw
PC (Phosphatidylcholine)	PC 37:2	4HDDA-B1	69412152	0.032482	27.04		29	Ratio to surrogate PC(15:0-18:1)(d7)	1.1	4HDDA-B1-X230414P00121R22878S20.raw
PC (Phosphatidylcholine)	PC 37:2	4HDDA-B2	63588248	0.028506	27.04		29	Ratio to surrogate PC(15:0-18:1)(d7)	1.8	4HDDA-B2-X230414P00121R22878S22.raw
PC (Phosphatidylcholine)	PC 37:2	4HDDA-B3	42424596	0.026057	27.04		29	Ratio to surrogate PC(15:0-18:1)(d7)	1.2	4HDDA-B3-X230414P00121R22878S24.raw
PC (Phosphatidylcholine)	PC 37:1	4HDDA-A1	3376865	0.0018444	26.84		29	Ratio to surrogate PC(15:0-18:1)(d7)	1.7	4HDDA-A1-X230414P00121R22879S10.raw
PC (Phosphatidylcholine)	PC 37:1	4HDDA-A2	6249437	0.0027001	26.84		29	Ratio to surrogate PC(15:0-18:1)(d7)	-7.5	4HDDA-A2-X230414P00121R22879S12.raw
PC (Phosphatidylcholine)	PC 37:1	4HDDA-A3	18209846	0.0058448	26.84		29	Ratio to surrogate PC(15:0-18:1)(d7)	4.4	4HDDA-A3-X230414P00121R22879S14.raw
PC (Phosphatidylcholine)	PC 37:1	4HDDA-A4	19645602	0.0056984	26.84		29	Ratio to surrogate PC(15:0-18:1)(d7)	1.9	4HDDA-A4-X230414P00121R22879S16.raw
PC (Phosphatidylcholine)	PC 37:1	4HDDA-A5	3506696	0.0016661	26.84		29	Ratio to surrogate PC(15:0-18:1)(d7)	3	4HDDA-A5-X230414P00121R22879S18.raw
PC (Phosphatidylcholine)	PC 37:1	4HDDA-B1	4921451	0.002303	26.84		29	Ratio to surrogate PC(15:0-18:1)(d7)	2.3	4HDDA-B1-X230414P00121R22878S20.raw
PC (Phosphatidylcholine)	PC 37:1	4HDDA-B2	3392512	0.0015208	26.84		29	Ratio to surrogate PC(15:0-18:1)(d7)	1.9	4HDDA-B2-X230414P00121R22878S22.raw
PC (Phosphatidylcholine)	PC 37:1	4HDDA-B3	3677502	0.0022587	26.84		29	Ratio to surrogate PC(15:0-18:1)(d7)	2.4	4HDDA-B3-X230414P00121R22878S24.raw
PC (Phosphatidylcholine)	PC 38:6	4HDDA-A1	1760372096	0.9615	27.29		29	Ratio to surrogate PC(15:0-18:1)(d7)	-0.4	4HDDA-A1-X230414P00121R22879S10.raw
PC (Phosphatidylcholine)	PC 38:6	4HDDA-A2	2196345088	0.94895	27.29		29	Ratio to surrogate PC(15:0-18:1)(d7)	-0.4	4HDDA-A2-X230414P00121R22879S12.raw
PC (Phosphatidylcholine)	PC 38:6	4HDDA-A3	2690313216	0.86351	27.29		29	Ratio to surrogate PC(15:0-18:1)(d7)	-0.9	4HDDA-A3-X230414P00121R22879S14.raw
PC (Phosphatidylcholine)	PC 38:6	4HDDA-A4	2651108608	0.76898	27.29		29	Ratio to surrogate PC(15:0-18:1)(d7)	-0.5	4HDDA-A4-X230414P00121R22879S16.raw
PC (Phosphatidylcholine)	PC 38:6	4HDDA-A5	1339954432	0.63665	27.29		29	Ratio to surrogate PC(15:0-18:1)(d7)	-0.4	4HDDA-A5-X230414P00121R22879S18.raw
PC (Phosphatidylcholine)	PC 38:6	4HDDA-B1	1611315840	0.75402	27.29		29	Ratio to surrogate PC(15:0-18:1)(d7)	0.2	4HDDA-B1-X230414P00121R22878S20.raw
PC (Phosphatidylcholine)	PC 38:6	4HDDA-B2	1286390656	0.57668	27.29		29	Ratio to surrogate PC(15:0-18:1)(d7)	0.1	4HDDA-B2-X230414P00121R22878S22.raw
PC (Phosphatidylcholine)	PC 38:6	4HDDA-B3	1171315456	0.71943	27.29		29	Ratio to surrogate PC(15:0-18:1)(d7)	0.3	4HDDA-B3-X230414P00121R22878S24.raw
PC (Phosphatidylcholine)	PC 38:5	4HDDA-A1	871172736	0.47583	27.09		29	Ratio to surrogate PC(15:0-18:1)(d7)	-1.1	4HDDA-A1-X230414P00121R22879S10.raw
PC (Phosphatidylcholine)	PC 38:5	4HDDA-A2	1206670464	0.52135	27.09		29	Ratio to surrogate PC(15:0-18:1)(d7)	-0.8	4HDDA-A2-X230414P00121R22879S12.raw
PC (Phosphatidylcholine)	PC 38:5	4HDDA-A3	1588114816	0.50974	27.09		29	Ratio to surrogate PC(15:0-18:1)(d7)	-1.2	4HDDA-A3-X230414P00121R22879S14.raw
PC (Phosphatidylcholine)	PC 38:5	4HDDA-A4	1470008448	0.42639	27.09		29	Ratio to surrogate PC(15:0-18:1)(d7)	-0.7	4HDDA-A4-X230414P00121R22879S16.raw
PC (Phosphatidylcholine)	PC 38:5	4HDDA-A5	692935808	0.32923	27.09		29	Ratio to surrogate PC(15:0-18:1)(d7)	-1.1	4HDDA-A5-X230414P00121R22879S18.raw
PC (Phosphatidylcholine)	PC 38:5	4HDDA-B1	1091063040	0.51057	27.09		29	Ratio to surrogate PC(15:0-18:1)(d7)	0.4	4HDDA-B1-X230414P00121R22878S20.raw
PC (Phosphatidylcholine)	PC 38:5	4HDDA-B2	825288448	0.36997	27.09		29	Ratio to surrogate PC(15:0-18:1)(d7)	0.4	4HDDA-B2-X230414P00121R22878S22.raw
PC (Phosphatidylcholine)	PC 38:5	4HDDA-B3	722556480	0.4438	27.09		29	Ratio to surrogate PC(15:0-18:1)(d7)	0.3	4HDDA-B3-X230414P00121R22878S24.raw
PC (Phosphatidylcholine)	PC 38:4	4HDDA-A1	4248285952	2.3204	26.94		29	Ratio to surrogate PC(15:0-18:1)(d7)	-1.5	4HDDA-A1-X230414P00121R22879S10.raw
PC (Phosphatidylcholine)	PC 38:4	4HDDA-A2	6245821952	2.6986	26.94		29	Ratio to surrogate PC(15:0-18:1)(d7)	-1.7	4HDDA-A2-X230414P00121R22879S12.raw
PC (Phosphatidylcholine)	PC 38:4	4HDDA-A3	8288013312	2.6602	26.94		29	Ratio to surrogate PC(15:0-18:1)(d7)	-2.3	4HDDA-A3-X230414P00121R22879S14.raw
PC (Phosphatidylcholine)	PC 38:4	4HDDA-A4	9481609216	2.7502	26.94		29	Ratio to surrogate PC(15:0-18:1)(d7)	-1.9	4HDDA-A4-X230414P00121R22879S16.raw
PC (Phosphatidylcholine)	PC 38:4	4HDDA-A5	4241853184	2.0154	26.94		29	Ratio to surrogate PC(15:0-18:1)(d7)	-1.9	4HDDA-A5-X230414P00121R22879S18.raw
PC (Phosphatidylcholine)	PC 38:4	4HDDA-B1	6580989440	3.0796	26.94		29	Ratio to surrogate PC(15:0-18:1)(d7)	-1.3	4HDDA-B1-X230414P00121R22878S20.raw
PC (Phosphatidylcholine)	PC 38:4	4HDDA-B2	4922944512	2.2069	26.94		29	Ratio to surrogate PC(15:0-18:1)(d7)	-1.1	4HDDA-B2-X230414P00121R22878S22.raw
PC (Phosphatidylcholine)	PC 38:4	4HDDA-B3	4127083264	2.5349	26.94		29	Ratio to surrogate PC(15:0-18:1)(d7)	-1.1	4HDDA-B3-X230414P00121R22878S24.raw
PC (Phosphatidylcholine)	PC 38:3	4HDDA-A1	1137340160	0.6212	26.94		29	Ratio to surrogate PC(15:0-18:1)(d7)	-3.2	4HDDA-A1-X230414P00121R22879S10.raw
PC (Phosphatidylcholine)	PC 38:3	4HDDA-A2	1606881408	0.69427	26.94		29	Ratio to surrogate PC(15:0-18:1)(d7)	-3.3	4HDDA-A2-X230414P00121R22879S12.raw
PC (Phosphatidylcholine)	PC 38:3	4HDDA-A3	2399283456	0.7701	26.94		29	Ratio to surrogate PC(15:0-18:1)(d7)	-3.7	4HDDA-A3-X230414P00121R22879S14.raw
PC (Phosphatidylcholine)	PC 38:3	4HDDA-A4	2615963136	0.75879	26.94		29	Ratio to surrogate PC(15:0-18:1)(d7)	-3.6	4HDDA-A4-X230414P00121R22879S16.raw
PC (Phosphatidylcholine)	PC 38:3	4HDDA-A5	1136083200	0.53978	26.94		29	Ratio to surrogate PC(15:0-18:1)(d7)	-3.5	4HDDA-A5-X230414P00121R22879S18.raw
PC (Phosphatidylcholine)	PC 38:3	4HDDA-B1	1728790272	0.80899	26.94		29	Ratio to surrogate PC(15:0-18:1)(d7)	-2.7	4HDDA-B1-X230414P00121R22878S20.raw
PC (Phosphatidylcholine)	PC 38:3	4HDDA-B2	1290498176	0.57852	26.94		29	Ratio to surrogate PC(15:0-18:1)(d7)	-2.8	4HDDA-B2-X230414P00121R22878S22.raw
PC (Phosphatidylcholine)	PC 38:3	4HDDA-B3	1034839040	0.6356	26.94		29	Ratio to surrogate PC(15:0-18:1)(d7)	-3.1	4HDDA-B3-X230414P00121R22878S24.raw
PC (Phosphatidylcholine)	PC 38:1	4HDDA-A1	18558166	0.010136	26.78		29	Ratio to surrogate PC(15:0-18:1)(d7)	-0.9	4HDDA-A1-X230414P00121R22879S10.raw
PC (Phosphatidylcholine)	PC 38:1	4HDDA-A2	44596212	0.019268	26.78		29	Ratio to surrogate PC(15:0-18:1)(d7)	-0.5	4HDDA-A2-X230414P00121R22879S12.raw
PC (Phosphatidylcholine)	PC 38:1	4HDDA-A3	97186368	0.031194	26.78		29	Ratio to surrogate PC(15:0-18:1)(d7)	-1.7	4HDDA-A3-X230414P00121R22879S14.raw
PC (Phosphatidylcholine)	PC 38:1	4HDDA-A4	100562528	0.029169	26.78		29	Ratio to surrogate PC(15:0-18:1)(d7)	-2.5	4HDDA-A4-X230414P00121R22879S16.raw
PC (Phosphatidylcholine)	PC 38:1	4HDDA-A5	23998250	0.011402	26.78		29	Ratio to surrogate PC(15:0-18:1)(d7)	-3.5	4HDDA-A5-X230414P00121R22879S18.raw
PC (Phosphatidylcholine)	PC 38:1	4HDDA-B1	36553152	0.017105	26.78		29	Ratio to surrogate PC(15:0-18:1)(d7)	0.2	4HDDA-B1-X230414P00121R22878S20.raw
PC (Phosphatidylcholine)	PC 38:1	4HDDA-B2	37040764	0.016605	26.78		29	Ratio to surrogate PC(15:0-18:1)(d7)	-2.5	4HDDA-B2-X230414P00121R22878S22.raw
PC (Phosphatidylcholine)	PC 38:1	4HDDA-B3	23832276	0.014638	26.78		29	Ratio to surrogate PC(15:0-18:1)(d7)	-1.6	4HDDA-B3-X230414P00121R22878S24.raw
PC (Phosphatidylcholine)	PC 38:0	4HDDA-A1	2073896	0.0011327	26.73		29	Ratio to surrogate PC(15:0-18:1)(d7)	-5	4HDDA-A1-X230414P00121R22879S10.raw
PC (Phosphatidylcholine)	PC 38:0	4HDDA-A2	3959917	0.0017109	26.73		29	Ratio to surrogate PC(15:0-18:1)(d7)	-4.5	4HDDA-A2-X230414P00121R22879S12.raw
PC (Phosphatidylcholine)	PC 38:0	4HDDA-A3	10288957	0.0033024	26.73		29	Ratio to surrogate PC(15:0-18:1)(d7)	-7	4HDDA-A3-X230414P00121R22879S14.raw
PC (Phosphatidylcholine)	PC 38:0	4HDDA-A4	11785699	0.0034186	26.73		29	Ratio to surrogate PC(15:0-18:1)(d7)	-5.7	4HDDA-A4-X230414P00121R22879S16.raw
PC (Phosphatidylcholine)	PC 38:0	4HDDA-A5	3119143	0.001482	26.73		29	Ratio to surrogate PC(15:0-18:1)(d7)	-3.2	4HDDA-A5-X230414P00121R22879S18.raw
PC (Phosphatidylcholine)	PC 38:0	4HDDA-B1	2043770	0.00095639	26.73		29	Ratio to surrogate PC(15:0-18:1)(d7)	-3.6	4HDDA-B1-X230414P00121R22878S20.raw
PC (Phosphatidylcholine)	PC 38:0	4HDDA-B2	1036798	0.00046479	26.73		29	Ratio to surrogate PC(15:0-18:1)(d7)	-7.3	4HDDA-B2-X230414P00121R22878S22.raw
PC (Phosphatidylcholine)	PC 38:0	4HDDA-B3	2946927	0.00181	26.73		29	Ratio to surrogate PC(15:0-18:1)(d7)	-8.6	4HDDA-B3-X230414P00121R22878S24.raw
PC (Phosphatidylcholine)	PC 39:4	4HDDA-A1	48677468	0.026587	26.81		29	Ratio to surrogate PC(15:0-18:1)(d7)	0	4HDDA-A1-X230414P00121R22879S10.raw
PC (Phosphatidylcholine)	PC 39:4	4HDDA-A2	85733304	0.037042	26.81		29	Ratio to surrogate PC(15:0-18:1)(d7)	0	4HDDA-A2-X230414P00121R22879S12.raw
PC (Phosphatidylcholine)	PC 39:4	4HDDA-A3	143285184	0.04599	26.81		29	Ratio to surrogate PC(15:0-18:1)(d7)	-0.9	4HDDA-A3-X230414P00121R22879S14.raw
PC (Phosphatidylcholine)	PC 39:4	4HDDA-A4	151690688	0.044	26.81		29	Ratio to surrogate PC(15:0-18:1)(d7)	-0.1	4HDDA-A4-X230414P00121R22879S16.raw
PC (Phosphatidylcholine)	PC 39:4	4HDDA-A5	42391852	0.020141	26.81		29	Ratio to surrogate PC(15:0-18:1)(d7)	0	4HDDA-A5-X230414P00121R22879S18.raw
PC (Phosphatidylcholine)	PC 39:4	4HDDA-B1	96341152	0.045083	26.81		29	Ratio to surrogate PC(15:0-18:1)(d7)	1.1	4HDDA-B1-X230414P00121R22878S20.raw
PC (Phosphatidylcholine)	PC 39:4	4HDDA-B2	79146208	0.035481	26.81		29	Ratio to surrogate PC(15:0-18:1)(d7)	1.2	4HDDA-B2-X230414P00121R22878S22.raw
PC (Phosphatidylcholine)	PC 39:4	4HDDA-B3	51756336	0.031789	26.81		29	Ratio to surrogate PC(15:0-18:1)(d7)	1	4HDDA-B3-X230414P00121R22878S24.raw
PC (Phosphatidylcholine)	PC 40:7	4HDDA-A1	162413024	0.088708	27.12		29	Ratio to surrogate PC(15:0-18:1)(d7)	-3.9	4HDDA-A1-X230414P00121R22879S10.raw
PC (Phosphatidylcholine)	PC 40:7	4HDDA-A2	212594048	0.091854	27.12		29	Ratio to surrogate PC(15:0-18:1)(d7)	-3.8	4HDDA-A2-X230414P00121R22879S12.raw
PC (Phosphatidylcholine)	PC 40:7	4HDDA-A3	321367744	0.10315	27.12		29	Ratio to surrogate PC(15:0-18:1)(d7)	-4.5	4HDDA-A3-X230414P00121R22879S14.raw
PC (Phosphatidylcholine)	PC 40:7	4HDDA-A4	270984000	0.078602	27.12		29	Ratio to surrogate PC(15:0-18:1)(d7)	-4.1	4HDDA-A4-X230414P00121R22879S16.raw
PC (Phosphatidylcholine)	PC 40:7	4HDDA-A5	150081904	0.071308	27.12		29	Ratio to surrogate PC(15:0-18:1)(d7)	-3.9	4HDDA-A5-X230414P00121R22879S18.raw
PC (Phosphatidylcholine)	PC 40:7	4HDDA-B1	217374976	0.10172	27.12		29	Ratio to surrogate PC(15:0-18:1)(d7)	-3.1	4HDDA-B1-X230414P00121R22878S20.raw
PC (Phosphatidylcholine)	PC 40:7	4HDDA-B2	143747440	0.064441	27.12		29	Ratio to surrogate PC(15:0-18:1)(d7)	-2.3	4HDDA-B2-X230414P00121R22878S22.raw
PC (Phosphatidylcholine)	PC 40:7	4HDDA-B3	137447904	0.084421	27.12		29	Ratio to surrogate PC(15:0-18:1)(d7)	-3.2	4HDDA-B3-X230414P00121R22878S24.raw
PC (Phosphatidylcholine)	PC 40:6	4HDDA-A1	1164508416	0.63604	27.01		29	Ratio to surrogate PC(15:0-18:1)(d7)	0.3	4HDDA-A1-X230414P00121R22879S10.raw
PC (Phosphatidylcholine)	PC 40:6	4HDDA-A2	1593433344	0.68846	27.01		29	Ratio to surrogate PC(15:0-18:1)(d7)	0.2	4HDDA-A2-X230414P00121R22879S12.raw
PC (Phosphatidylcholine)	PC 40:6	4HDDA-A3	2200843264	0.7064	27.01		29	Ratio to surrogate PC(15:0-18:1)(d7)	-0.4	4HDDA-A3-X230414P00121R22879S14.raw
PC (Phosphatidylcholine)	PC 40:6	4HDDA-A4	2469483264	0.7163	27.01		29	Ratio to surrogate PC(15:0-18:1)(d7)	0	4HDDA-A4-X230414P00121R22879S16.raw
PC (Phosphatidylcholine)	PC 40:6	4HDDA-A5	1231536128	0.58514	27.01		29	Ratio to surrogate PC(15:0-18:1)(d7)	0	4HDDA-A5-X230414P00121R22879S18.raw
PC (Phosphatidylcholine)	PC 40:6	4HDDA-B1	1471563392	0.68862	27.01		29	Ratio to surrogate PC(15:0-18:1)(d7)	0.4	4HDDA-B1-X230414P00121R22878S20.raw
PC (Phosphatidylcholine)	PC 40:6	4HDDA-B2	1087836416	0.48767	27.01		29	Ratio to surrogate PC(15:0-18:1)(d7)	0.6	4HDDA-B2-X230414P00121R22878S22.raw
PC (Phosphatidylcholine)	PC 40:6	4HDDA-B3	1041916224	0.63995	27.01		29	Ratio to surrogate PC(15:0-18:1)(d7)	1	4HDDA-B3-X230414P00121R22878S24.raw
PC (Phosphatidylcholine)	PC 40:5	4HDDA-A1	499913664	0.27305	26.81		29	Ratio to surrogate PC(15:0-18:1)(d7)	-6	4HDDA-A1-X230414P00121R22879S10.raw
PC (Phosphatidylcholine)	PC 40:5	4HDDA-A2	920849920	0.39786	26.81		29	Ratio to surrogate PC(15:0-18:1)(d7)	-5	4HDDA-A2-X230414P00121R22879S12.raw
PC (Phosphatidylcholine)	PC 40:5	4HDDA-A3	1418740352	0.45537	26.81		29	Ratio to surrogate PC(15:0-18:1)(d7)	-5.3	4HDDA-A3-X230414P00121R22879S14.raw
PC (Phosphatidylcholine)	PC 40:5	4HDDA-A4	1421057408	0.41219	26.81		29	Ratio to surrogate PC(15:0-18:1)(d7)	-5.3	4HDDA-A4-X230414P00121R22879S16.raw
PC (Phosphatidylcholine)	PC 40:5	4HDDA-A5	556904448	0.2646	26.81		29	Ratio to surrogate PC(15:0-18:1)(d7)	-6.4	4HDDA-A5-X230414P00121R22879S18.raw
PC (Phosphatidylcholine)	PC 40:5	4HDDA-B1	765670400	0.3583	26.81		29	Ratio to surrogate PC(15:0-18:1)(d7)	-4.6	4HDDA-B1-X230414P00121R22878S20.raw
PC (Phosphatidylcholine)	PC 40:5	4HDDA-B2	576790656	0.25857	26.81		29	Ratio to surrogate PC(15:0-18:1)(d7)	-4.6	4HDDA-B2-X230414P00121R22878S22.raw
PC (Phosphatidylcholine)	PC 40:5	4HDDA-B3	452827488	0.27813	26.81		29	Ratio to surrogate PC(15:0-18:1)(d7)	-5.4	4HDDA-B3-X230414P00121R22878S24.raw
PC (Phosphatidylcholine)	PC 40:4	4HDDA-A1	147856912	0.080758	26.78		29	Ratio to surrogate PC(15:0-18:1)(d7)	-10.9	4HDDA-A1-X230414P00121R22879S10.raw
PC (Phosphatidylcholine)	PC 40:4	4HDDA-A2	317858816	0.13733	26.78		29	Ratio to surrogate PC(15:0-18:1)(d7)	-10.6	4HDDA-A2-X230414P00121R22879S12.raw
PC (Phosphatidylcholine)	PC 40:4	4HDDA-A3	543865408	0.17456	26.78		29	Ratio to surrogate PC(15:0-18:1)(d7)	-10.8	4HDDA-A3-X230414P00121R22879S14.raw
PC (Phosphatidylcholine)	PC 40:4	4HDDA-A4	500443680	0.14516	26.78		29	Ratio to surrogate PC(15:0-18:1)(d7)	-10.7	4HDDA-A4-X230414P00121R22879S16.raw
PC (Phosphatidylcholine)	PC 40:4	4HDDA-A5	175594160	0.083429	26.78		29	Ratio to surrogate PC(15:0-18:1)(d7)	-11.8	4HDDA-A5-X230414P00121R22879S18.raw
PC (Phosphatidylcholine)	PC 40:4	4HDDA-B1	264050128	0.12356	26.78		29	Ratio to surrogate PC(15:0-18:1)(d7)	-9.8	4HDDA-B1-X230414P00121R22878S20.raw
PC (Phosphatidylcholine)	PC 40:4	4HDDA-B2	204438960	0.091648	26.78		29	Ratio to surrogate PC(15:0-18:1)(d7)	-9	4HDDA-B2-X230414P00121R22878S22.raw
PC (Phosphatidylcholine)	PC 40:4	4HDDA-B3	151038352	0.092768	26.78		29	Ratio to surrogate PC(15:0-18:1)(d7)	-10.6	4HDDA-B3-X230414P00121R22878S24.raw
PC (Phosphatidylcholine)	PC 40:3	4HDDA-A1	21063902	0.011505	26.76		29	Ratio to surrogate PC(15:0-18:1)(d7)	-7.4	4HDDA-A1-X230414P00121R22879S10.raw
PC (Phosphatidylcholine)	PC 40:3	4HDDA-A2	52296940	0.022595	26.76		29	Ratio to surrogate PC(15:0-18:1)(d7)	-6.5	4HDDA-A2-X230414P00121R22879S12.raw
PC (Phosphatidylcholine)	PC 40:3	4HDDA-A3	107406288	0.034474	26.76		29	Ratio to surrogate PC(15:0-18:1)(d7)	-8	4HDDA-A3-X230414P00121R22879S14.raw
PC (Phosphatidylcholine)	PC 40:3	4HDDA-A4	92793600	0.026916	26.76		29	Ratio to surrogate PC(15:0-18:1)(d7)	-6.9	4HDDA-A4-X230414P00121R22879S16.raw
PC (Phosphatidylcholine)	PC 40:3	4HDDA-A5	34526732	0.016405	26.76		29	Ratio to surrogate PC(15:0-18:1)(d7)	-9.7	4HDDA-A5-X230414P00121R22879S18.raw
PC (Phosphatidylcholine)	PC 40:3	4HDDA-B1	38311020	0.017928	26.76		29	Ratio to surrogate PC(15:0-18:1)(d7)	-7	4HDDA-B1-X230414P00121R22878S20.raw
PC (Phosphatidylcholine)	PC 40:3	4HDDA-B2	35011580	0.015695	26.76		29	Ratio to surrogate PC(15:0-18:1)(d7)	-5.9	4HDDA-B2-X230414P00121R22878S22.raw
PC (Phosphatidylcholine)	PC 40:3	4HDDA-B3	22471808	0.013802	26.76		29	Ratio to surrogate PC(15:0-18:1)(d7)	-9.5	4HDDA-B3-X230414P00121R22878S24.raw
PC (Phosphatidylcholine)	PC 40:2	4HDDA-A1	5799018	0.0031674	26.7		29	Ratio to surrogate PC(15:0-18:1)(d7)	-5	4HDDA-A1-X230414P00121R22879S10.raw
PC (Phosphatidylcholine)	PC 40:2	4HDDA-A2	11422927	0.0049354	26.7		29	Ratio to surrogate PC(15:0-18:1)(d7)	-6.2	4HDDA-A2-X230414P00121R22879S12.raw
PC (Phosphatidylcholine)	PC 40:2	4HDDA-A3	24654072	0.0079132	26.7		29	Ratio to surrogate PC(15:0-18:1)(d7)	-4.2	4HDDA-A3-X230414P00121R22879S14.raw
PC (Phosphatidylcholine)	PC 40:2	4HDDA-A4	23129474	0.006709	26.7		29	Ratio to surrogate PC(15:0-18:1)(d7)	-3.7	4HDDA-A4-X230414P00121R22879S16.raw
PC (Phosphatidylcholine)	PC 40:2	4HDDA-A5	5767667	0.0027404	26.7		29	Ratio to surrogate PC(15:0-18:1)(d7)	-1.1	4HDDA-A5-X230414P00121R22879S18.raw
PC (Phosphatidylcholine)	PC 40:2	4HDDA-B1	9405295	0.0044012	26.7		29	Ratio to surrogate PC(15:0-18:1)(d7)	-2.2	4HDDA-B1-X230414P00121R22878S20.raw
PC (Phosphatidylcholine)	PC 40:2	4HDDA-B2	8433344	0.0037806	26.7		29	Ratio to surrogate PC(15:0-18:1)(d7)	-3	4HDDA-B2-X230414P00121R22878S22.raw
PC (Phosphatidylcholine)	PC 40:2	4HDDA-B3	4712250	0.0028943	26.7		29	Ratio to surrogate PC(15:0-18:1)(d7)	-1.7	4HDDA-B3-X230414P00121R22878S24.raw
PC (Phosphatidylcholine)	PC 41:6	4HDDA-A1	5071629	0.0027701	26.84		29	Ratio to surrogate PC(15:0-18:1)(d7)	1.2	4HDDA-A1-X230414P00121R22879S10.raw
PC (Phosphatidylcholine)	PC 41:6	4HDDA-A2	10068949	0.0043504	26.84		29	Ratio to surrogate PC(15:0-18:1)(d7)	1.3	4HDDA-A2-X230414P00121R22879S12.raw
PC (Phosphatidylcholine)	PC 41:6	4HDDA-A3	18598714	0.0059696	26.84		29	Ratio to surrogate PC(15:0-18:1)(d7)	0.6	4HDDA-A3-X230414P00121R22879S14.raw
PC (Phosphatidylcholine)	PC 41:6	4HDDA-A4	18561856	0.0053841	26.84		29	Ratio to surrogate PC(15:0-18:1)(d7)	2.4	4HDDA-A4-X230414P00121R22879S16.raw
PC (Phosphatidylcholine)	PC 41:6	4HDDA-A5	7149929	0.0033971	26.84		29	Ratio to surrogate PC(15:0-18:1)(d7)	3	4HDDA-A5-X230414P00121R22879S18.raw
PC (Phosphatidylcholine)	PC 41:6	4HDDA-B1	6819029	0.003191	26.84		29	Ratio to surrogate PC(15:0-18:1)(d7)	2	4HDDA-B1-X230414P00121R22878S20.raw
PC (Phosphatidylcholine)	PC 41:6	4HDDA-B2	7058001	0.003164	26.84		29	Ratio to surrogate PC(15:0-18:1)(d7)	-0.2	4HDDA-B2-X230414P00121R22878S22.raw
PC (Phosphatidylcholine)	PC 41:6	4HDDA-B3	5597241	0.0034378	26.84		29	Ratio to surrogate PC(15:0-18:1)(d7)	1.6	4HDDA-B3-X230414P00121R22878S24.raw
PC (Phosphatidylcholine)	PC 42:7	4HDDA-A1	6058664	0.0033092	26.84		29	Ratio to surrogate PC(15:0-18:1)(d7)	-2.6	4HDDA-A1-X230414P00121R22879S10.raw
PC (Phosphatidylcholine)	PC 42:7	4HDDA-A2	13820043	0.0059711	26.84		29	Ratio to surrogate PC(15:0-18:1)(d7)	-0.6	4HDDA-A2-X230414P00121R22879S12.raw
PC (Phosphatidylcholine)	PC 42:7	4HDDA-A3	29650456	0.0095169	26.84		29	Ratio to surrogate PC(15:0-18:1)(d7)	-2.5	4HDDA-A3-X230414P00121R22879S14.raw
PC (Phosphatidylcholine)	PC 42:7	4HDDA-A4	26046014	0.0075549	26.84		29	Ratio to surrogate PC(15:0-18:1)(d7)	-1	4HDDA-A4-X230414P00121R22879S16.raw
PC (Phosphatidylcholine)	PC 42:7	4HDDA-A5	6116511	0.0029061	26.84		29	Ratio to surrogate PC(15:0-18:1)(d7)	1.8	4HDDA-A5-X230414P00121R22879S18.raw
PC (Phosphatidylcholine)	PC 42:7	4HDDA-B1	15766272	0.0073779	26.84		29	Ratio to surrogate PC(15:0-18:1)(d7)	-0.1	4HDDA-B1-X230414P00121R22878S20.raw
PC (Phosphatidylcholine)	PC 42:7	4HDDA-B2	6413918	0.0028753	26.84		29	Ratio to surrogate PC(15:0-18:1)(d7)	-0.7	4HDDA-B2-X230414P00121R22878S22.raw
PC (Phosphatidylcholine)	PC 42:7	4HDDA-B3	10474008	0.0064332	26.84		29	Ratio to surrogate PC(15:0-18:1)(d7)	-2.9	4HDDA-B3-X230414P00121R22878S24.raw
PC (Phosphatidylcholine)	PC 42:6	4HDDA-A1	11537420	0.0063016	26.76		29	Ratio to surrogate PC(15:0-18:1)(d7)	-1.8	4HDDA-A1-X230414P00121R22879S10.raw
PC (Phosphatidylcholine)	PC 42:6	4HDDA-A2	28801672	0.012444	26.76		29	Ratio to surrogate PC(15:0-18:1)(d7)	-0.2	4HDDA-A2-X230414P00121R22879S12.raw
PC (Phosphatidylcholine)	PC 42:6	4HDDA-A3	55650984	0.017862	26.76		29	Ratio to surrogate PC(15:0-18:1)(d7)	-1.6	4HDDA-A3-X230414P00121R22879S14.raw
PC (Phosphatidylcholine)	PC 42:6	4HDDA-A4	41341952	0.011992	26.76		29	Ratio to surrogate PC(15:0-18:1)(d7)	-0.6	4HDDA-A4-X230414P00121R22879S16.raw
PC (Phosphatidylcholine)	PC 42:6	4HDDA-A5	13389616	0.0063618	26.76		29	Ratio to surrogate PC(15:0-18:1)(d7)	-2.7	4HDDA-A5-X230414P00121R22879S18.raw
PC (Phosphatidylcholine)	PC 42:6	4HDDA-B1	21732728	0.01017	26.76		29	Ratio to surrogate PC(15:0-18:1)(d7)	-1.8	4HDDA-B1-X230414P00121R22878S20.raw
PC (Phosphatidylcholine)	PC 42:6	4HDDA-B2	17153770	0.0076899	26.76		29	Ratio to surrogate PC(15:0-18:1)(d7)	-0.7	4HDDA-B2-X230414P00121R22878S22.raw
PC (Phosphatidylcholine)	PC 42:6	4HDDA-B3	12605331	0.0077422	26.76		29	Ratio to surrogate PC(15:0-18:1)(d7)	-1.3	4HDDA-B3-X230414P00121R22878S24.raw
PC (Phosphatidylcholine)	PC 42:5	4HDDA-A1	11436050	0.0062463	26.7		29	Ratio to surrogate PC(15:0-18:1)(d7)	-0.8	4HDDA-A1-X230414P00121R22879S10.raw
PC (Phosphatidylcholine)	PC 42:5	4HDDA-A2	24350994	0.010521	26.7		29	Ratio to surrogate PC(15:0-18:1)(d7)	-0.5	4HDDA-A2-X230414P00121R22879S12.raw
PC (Phosphatidylcholine)	PC 42:5	4HDDA-A3	47194368	0.015148	26.7		29	Ratio to surrogate PC(15:0-18:1)(d7)	-1.1	4HDDA-A3-X230414P00121R22879S14.raw
PC (Phosphatidylcholine)	PC 42:5	4HDDA-A4	48864080	0.014174	26.7		29	Ratio to surrogate PC(15:0-18:1)(d7)	-0.6	4HDDA-A4-X230414P00121R22879S16.raw
PC (Phosphatidylcholine)	PC 42:5	4HDDA-A5	12583239	0.0059786	26.7		29	Ratio to surrogate PC(15:0-18:1)(d7)	-3.2	4HDDA-A5-X230414P00121R22879S18.raw
PC (Phosphatidylcholine)	PC 42:5	4HDDA-B1	15754816	0.0073725	26.7		29	Ratio to surrogate PC(15:0-18:1)(d7)	1.4	4HDDA-B1-X230414P00121R22878S20.raw
PC (Phosphatidylcholine)	PC 42:5	4HDDA-B2	13732223	0.006156	26.7		29	Ratio to surrogate PC(15:0-18:1)(d7)	-3.5	4HDDA-B2-X230414P00121R22878S22.raw
PC (Phosphatidylcholine)	PC 42:5	4HDDA-B3	10969764	0.0067377	26.7		29	Ratio to surrogate PC(15:0-18:1)(d7)	-0.4	4HDDA-B3-X230414P00121R22878S24.raw
PC (Phosphatidylcholine)	PC 42:4	4HDDA-A1	9716350	0.005307	26.62		29	Ratio to surrogate PC(15:0-18:1)(d7)	-0.6	4HDDA-A1-X230414P00121R22879S10.raw
PC (Phosphatidylcholine)	PC 42:4	4HDDA-A2	22040662	0.0095229	26.62		29	Ratio to surrogate PC(15:0-18:1)(d7)	-0.8	4HDDA-A2-X230414P00121R22879S12.raw
PC (Phosphatidylcholine)	PC 42:4	4HDDA-A3	41845940	0.013431	26.62		29	Ratio to surrogate PC(15:0-18:1)(d7)	-1.8	4HDDA-A3-X230414P00121R22879S14.raw
PC (Phosphatidylcholine)	PC 42:4	4HDDA-A4	43237756	0.012542	26.62		29	Ratio to surrogate PC(15:0-18:1)(d7)	-1.7	4HDDA-A4-X230414P00121R22879S16.raw
PC (Phosphatidylcholine)	PC 42:4	4HDDA-A5	11048919	0.0052496	26.62		29	Ratio to surrogate PC(15:0-18:1)(d7)	-2.9	4HDDA-A5-X230414P00121R22879S18.raw
PC (Phosphatidylcholine)	PC 42:4	4HDDA-B1	16764775	0.0078451	26.62		29	Ratio to surrogate PC(15:0-18:1)(d7)	-1.2	4HDDA-B1-X230414P00121R22878S20.raw
PC (Phosphatidylcholine)	PC 42:4	4HDDA-B2	14134309	0.0063363	26.62		29	Ratio to surrogate PC(15:0-18:1)(d7)	-1.1	4HDDA-B2-X230414P00121R22878S22.raw
PC (Phosphatidylcholine)	PC 42:4	4HDDA-B3	9750487	0.0059888	26.62		29	Ratio to surrogate PC(15:0-18:1)(d7)	-1.1	4HDDA-B3-X230414P00121R22878S24.raw
PC (Phosphatidylcholine)	PC 42:2	4HDDA-A1	3308378	0.001807	26.45		29	Ratio to surrogate PC(15:0-18:1)(d7)	-1	4HDDA-A1-X230414P00121R22879S10.raw
PC (Phosphatidylcholine)	PC 42:2	4HDDA-A2	3526223	0.0015235	26.45		29	Ratio to surrogate PC(15:0-18:1)(d7)	-2.3	4HDDA-A2-X230414P00121R22879S12.raw
PC (Phosphatidylcholine)	PC 42:2	4HDDA-A3	10727607	0.0034432	26.45		29	Ratio to surrogate PC(15:0-18:1)(d7)	-1.7	4HDDA-A3-X230414P00121R22879S14.raw
PC (Phosphatidylcholine)	PC 42:2	4HDDA-A4	9814639	0.0028468	26.45		29	Ratio to surrogate PC(15:0-18:1)(d7)	-0.1	4HDDA-A4-X230414P00121R22879S16.raw
PC (Phosphatidylcholine)	PC 42:2	4HDDA-A5	2973107	0.0014126	26.45		29	Ratio to surrogate PC(15:0-18:1)(d7)	-1	4HDDA-A5-X230414P00121R22879S18.raw
PC (Phosphatidylcholine)	PC 42:2	4HDDA-B1	2962054	0.0013861	26.45		29	Ratio to surrogate PC(15:0-18:1)(d7)	0.8	4HDDA-B1-X230414P00121R22878S20.raw
PC (Phosphatidylcholine)	PC 42:2	4HDDA-B2	3697586	0.0016576	26.45		29	Ratio to surrogate PC(15:0-18:1)(d7)	0.8	4HDDA-B2-X230414P00121R22878S22.raw
PC (Phosphatidylcholine)	PC 42:2	4HDDA-B3	3042254	0.0018686	26.45		29	Ratio to surrogate PC(15:0-18:1)(d7)	-0.1	4HDDA-B3-X230414P00121R22878S24.raw
PC (Phosphatidylcholine)	PC 44:4	4HDDA-A1	1433623	0.00078303	26.27		29	Ratio to surrogate PC(15:0-18:1)(d7)	2.4	4HDDA-A1-X230414P00121R22879S10.raw
PC (Phosphatidylcholine)	PC 44:4	4HDDA-A2	3070225	0.0013265	26.27		29	Ratio to surrogate PC(15:0-18:1)(d7)	-0.4	4HDDA-A2-X230414P00121R22879S12.raw
PC (Phosphatidylcholine)	PC 44:4	4HDDA-A3	9967501	0.0031993	26.27		29	Ratio to surrogate PC(15:0-18:1)(d7)	0.2	4HDDA-A3-X230414P00121R22879S14.raw
PC (Phosphatidylcholine)	PC 44:4	4HDDA-A4	11389922	0.0033038	26.27		29	Ratio to surrogate PC(15:0-18:1)(d7)	0.2	4HDDA-A4-X230414P00121R22879S16.raw
PC (Phosphatidylcholine)	PC 44:4	4HDDA-A5	1802341	0.00085634	26.27		29	Ratio to surrogate PC(15:0-18:1)(d7)	-4.2	4HDDA-A5-X230414P00121R22879S18.raw
PC (Phosphatidylcholine)	PC 44:4	4HDDA-B1	1763374	0.00082518	26.27		29	Ratio to surrogate PC(15:0-18:1)(d7)	-5.8	4HDDA-B1-X230414P00121R22878S20.raw
PC (Phosphatidylcholine)	PC 44:4	4HDDA-B2	2543564	0.0011403	26.27		29	Ratio to surrogate PC(15:0-18:1)(d7)	0.9	4HDDA-B2-X230414P00121R22878S22.raw
PC (Phosphatidylcholine)	PC 44:4	4HDDA-B3	1682338	0.0010333	26.27		29	Ratio to surrogate PC(15:0-18:1)(d7)	-1.1	4HDDA-B3-X230414P00121R22878S24.raw
PE (Phosphatidylethanolamine)	PE 32:1	4HDDA-A1	825984	0.0038283	23.55		34	Ratio to surrogate PE(15:0-18:1)(d7)	-0.8	4HDDA-A1-X230414P00121R22879S10.raw
PE (Phosphatidylethanolamine)	PE 32:1	4HDDA-A2	1394269	0.0040023	23.55		34	Ratio to surrogate PE(15:0-18:1)(d7)	-0.7	4HDDA-A2-X230414P00121R22879S12.raw
PE (Phosphatidylethanolamine)	PE 32:1	4HDDA-A3	1435802	0.0023875	23.55		34	Ratio to surrogate PE(15:0-18:1)(d7)	-0.7	4HDDA-A3-X230414P00121R22879S14.raw
PE (Phosphatidylethanolamine)	PE 32:1	4HDDA-A4	1812227	0.0023883	23.55		34	Ratio to surrogate PE(15:0-18:1)(d7)	-2.2	4HDDA-A4-X230414P00121R22879S16.raw
PE (Phosphatidylethanolamine)	PE 32:1	4HDDA-A5	1051620	0.0047865	23.55		34	Ratio to surrogate PE(15:0-18:1)(d7)	-1.8	4HDDA-A5-X230414P00121R22879S18.raw
PE (Phosphatidylethanolamine)	PE 32:1	4HDDA-B1	973505	0.0021889	23.55		34	Ratio to surrogate PE(15:0-18:1)(d7)	-0.8	4HDDA-B1-X230414P00121R22878S20.raw
PE (Phosphatidylethanolamine)	PE 32:1	4HDDA-B2	1000933	0.0021179	23.55		34	Ratio to surrogate PE(15:0-18:1)(d7)	-0.7	4HDDA-B2-X230414P00121R22878S22.raw
PE (Phosphatidylethanolamine)	PE 32:1	4HDDA-B3	809924	0.0039681	23.55		34	Ratio to surrogate PE(15:0-18:1)(d7)	0.5	4HDDA-B3-X230414P00121R22878S24.raw
PE (Phosphatidylethanolamine)	PE 34:3	4HDDA-A1	611765	0.0028354	23.53		34	Ratio to surrogate PE(15:0-18:1)(d7)	10	4HDDA-A1-X230414P00121R22879S10.raw
PE (Phosphatidylethanolamine)	PE 34:3	4HDDA-A2	1116563	0.0032051	23.53		34	Ratio to surrogate PE(15:0-18:1)(d7)	10.7	4HDDA-A2-X230414P00121R22879S12.raw
PE (Phosphatidylethanolamine)	PE 34:3	4HDDA-A3	1083375	0.0018015	23.53		34	Ratio to surrogate PE(15:0-18:1)(d7)	9.2	4HDDA-A3-X230414P00121R22879S14.raw
PE (Phosphatidylethanolamine)	PE 34:3	4HDDA-A4	892501	0.0011762	23.53		34	Ratio to surrogate PE(15:0-18:1)(d7)	7.6	4HDDA-A4-X230414P00121R22879S16.raw
PE (Phosphatidylethanolamine)	PE 34:3	4HDDA-A5	546507	0.0024874	23.53		34	Ratio to surrogate PE(15:0-18:1)(d7)	8.5	4HDDA-A5-X230414P00121R22879S18.raw
PE (Phosphatidylethanolamine)	PE 34:3	4HDDA-B1	780222	0.0017543	23.53		34	Ratio to surrogate PE(15:0-18:1)(d7)	5.7	4HDDA-B1-X230414P00121R22878S20.raw
PE (Phosphatidylethanolamine)	PE 34:3	4HDDA-B2	830950	0.0017582	23.53		34	Ratio to surrogate PE(15:0-18:1)(d7)	8.8	4HDDA-B2-X230414P00121R22878S22.raw
PE (Phosphatidylethanolamine)	PE 34:3	4HDDA-B3	341665	0.0016739	23.53		34	Ratio to surrogate PE(15:0-18:1)(d7)	9.3	4HDDA-B3-X230414P00121R22878S24.raw
PE (Phosphatidylethanolamine)	PE 34:2	4HDDA-A1	19226058	0.08911	23.43		34	Ratio to surrogate PE(15:0-18:1)(d7)	-1.4	4HDDA-A1-X230414P00121R22879S10.raw
PE (Phosphatidylethanolamine)	PE 34:2	4HDDA-A2	36790912	0.10561	23.43		34	Ratio to surrogate PE(15:0-18:1)(d7)	-1.4	4HDDA-A2-X230414P00121R22879S12.raw
PE (Phosphatidylethanolamine)	PE 34:2	4HDDA-A3	39779424	0.066147	23.43		34	Ratio to surrogate PE(15:0-18:1)(d7)	-1.5	4HDDA-A3-X230414P00121R22879S14.raw
PE (Phosphatidylethanolamine)	PE 34:2	4HDDA-A4	59151708	0.077956	23.43		34	Ratio to surrogate PE(15:0-18:1)(d7)	-1.4	4HDDA-A4-X230414P00121R22879S16.raw
PE (Phosphatidylethanolamine)	PE 34:2	4HDDA-A5	20671850	0.094088	23.43		34	Ratio to surrogate PE(15:0-18:1)(d7)	-1.6	4HDDA-A5-X230414P00121R22879S18.raw
PE (Phosphatidylethanolamine)	PE 34:2	4HDDA-B1	48155612	0.10828	23.43		34	Ratio to surrogate PE(15:0-18:1)(d7)	-1.1	4HDDA-B1-X230414P00121R22878S20.raw
PE (Phosphatidylethanolamine)	PE 34:2	4HDDA-B2	45906164	0.097132	23.43		34	Ratio to surrogate PE(15:0-18:1)(d7)	-0.7	4HDDA-B2-X230414P00121R22878S22.raw
PE (Phosphatidylethanolamine)	PE 34:2	4HDDA-B3	20685220	0.10134	23.43		34	Ratio to surrogate PE(15:0-18:1)(d7)	-0.7	4HDDA-B3-X230414P00121R22878S24.raw
PE (Phosphatidylethanolamine)	PE 34:1	4HDDA-A1	8252430	0.038249	23.25		34	Ratio to surrogate PE(15:0-18:1)(d7)	-6.5	4HDDA-A1-X230414P00121R22879S10.raw
PE (Phosphatidylethanolamine)	PE 34:1	4HDDA-A2	27614038	0.079267	23.25		34	Ratio to surrogate PE(15:0-18:1)(d7)	-4.8	4HDDA-A2-X230414P00121R22879S12.raw
PE (Phosphatidylethanolamine)	PE 34:1	4HDDA-A3	41565376	0.069117	23.25		34	Ratio to surrogate PE(15:0-18:1)(d7)	-4.3	4HDDA-A3-X230414P00121R22879S14.raw
PE (Phosphatidylethanolamine)	PE 34:1	4HDDA-A4	25591678	0.033727	23.25		34	Ratio to surrogate PE(15:0-18:1)(d7)	-6.3	4HDDA-A4-X230414P00121R22879S16.raw
PE (Phosphatidylethanolamine)	PE 34:1	4HDDA-A5	10399137	0.047332	23.25		34	Ratio to surrogate PE(15:0-18:1)(d7)	-6	4HDDA-A5-X230414P00121R22879S18.raw
PE (Phosphatidylethanolamine)	PE 34:1	4HDDA-B1	21047442	0.047325	23.25		34	Ratio to surrogate PE(15:0-18:1)(d7)	-5.2	4HDDA-B1-X230414P00121R22878S20.raw
PE (Phosphatidylethanolamine)	PE 34:1	4HDDA-B2	21127794	0.044704	23.25		34	Ratio to surrogate PE(15:0-18:1)(d7)	-5.3	4HDDA-B2-X230414P00121R22878S22.raw
PE (Phosphatidylethanolamine)	PE 34:1	4HDDA-B3	9604183	0.047054	23.25		34	Ratio to surrogate PE(15:0-18:1)(d7)	-4.6	4HDDA-B3-X230414P00121R22878S24.raw
PE (Phosphatidylethanolamine)	PE 35:2	4HDDA-A1	980940	0.0045465	23.27		34	Ratio to surrogate PE(15:0-18:1)(d7)	-0.7	4HDDA-A1-X230414P00121R22879S10.raw
PE (Phosphatidylethanolamine)	PE 35:2	4HDDA-A2	1199689	0.0034438	23.27		34	Ratio to surrogate PE(15:0-18:1)(d7)	1.5	4HDDA-A2-X230414P00121R22879S12.raw
PE (Phosphatidylethanolamine)	PE 35:2	4HDDA-A3	1968764	0.0032738	23.27		34	Ratio to surrogate PE(15:0-18:1)(d7)	1.3	4HDDA-A3-X230414P00121R22879S14.raw
PE (Phosphatidylethanolamine)	PE 35:2	4HDDA-A4	3499851	0.0046125	23.27		34	Ratio to surrogate PE(15:0-18:1)(d7)	0.1	4HDDA-A4-X230414P00121R22879S16.raw
PE (Phosphatidylethanolamine)	PE 35:2	4HDDA-A5	932875	0.004246	23.27		34	Ratio to surrogate PE(15:0-18:1)(d7)	1.2	4HDDA-A5-X230414P00121R22879S18.raw
PE (Phosphatidylethanolamine)	PE 35:2	4HDDA-B1	2365121	0.0053179	23.27		34	Ratio to surrogate PE(15:0-18:1)(d7)	-0.4	4HDDA-B1-X230414P00121R22878S20.raw
PE (Phosphatidylethanolamine)	PE 35:2	4HDDA-B2	2954952	0.0062523	23.27		34	Ratio to surrogate PE(15:0-18:1)(d7)	1.1	4HDDA-B2-X230414P00121R22878S22.raw
PE (Phosphatidylethanolamine)	PE 35:2	4HDDA-B3	1587336	0.0077769	23.27		34	Ratio to surrogate PE(15:0-18:1)(d7)	-0.6	4HDDA-B3-X230414P00121R22878S24.raw
PE (Phosphatidylethanolamine)	PE 36:5	4HDDA-A1	1380726	0.0063995	23.39		34	Ratio to surrogate PE(15:0-18:1)(d7)	-5.3	4HDDA-A1-X230414P00121R22879S10.raw
PE (Phosphatidylethanolamine)	PE 36:5	4HDDA-A2	3490804	0.01002	23.39		34	Ratio to surrogate PE(15:0-18:1)(d7)	-5.2	4HDDA-A2-X230414P00121R22879S12.raw
PE (Phosphatidylethanolamine)	PE 36:5	4HDDA-A3	5389849	0.0089625	23.39		34	Ratio to surrogate PE(15:0-18:1)(d7)	-5.8	4HDDA-A3-X230414P00121R22879S14.raw
PE (Phosphatidylethanolamine)	PE 36:5	4HDDA-A4	3615954	0.0047655	23.39		34	Ratio to surrogate PE(15:0-18:1)(d7)	-5.7	4HDDA-A4-X230414P00121R22879S16.raw
PE (Phosphatidylethanolamine)	PE 36:5	4HDDA-A5	960559	0.004372	23.39		34	Ratio to surrogate PE(15:0-18:1)(d7)	-6.6	4HDDA-A5-X230414P00121R22879S18.raw
PE (Phosphatidylethanolamine)	PE 36:5	4HDDA-B1	2213697	0.0049775	23.39		34	Ratio to surrogate PE(15:0-18:1)(d7)	-3.8	4HDDA-B1-X230414P00121R22878S20.raw
PE (Phosphatidylethanolamine)	PE 36:5	4HDDA-B2	1210402	0.0025611	23.39		34	Ratio to surrogate PE(15:0-18:1)(d7)	-3.6	4HDDA-B2-X230414P00121R22878S22.raw
PE (Phosphatidylethanolamine)	PE 36:5	4HDDA-B3	893986	0.00438	23.39		34	Ratio to surrogate PE(15:0-18:1)(d7)	-3.6	4HDDA-B3-X230414P00121R22878S24.raw
PE (Phosphatidylethanolamine)	PE 36:4	4HDDA-A1	54372248	0.25201	23.22		34	Ratio to surrogate PE(15:0-18:1)(d7)	-4.4	4HDDA-A1-X230414P00121R22879S10.raw
PE (Phosphatidylethanolamine)	PE 36:4	4HDDA-A2	129078376	0.37052	23.22		34	Ratio to surrogate PE(15:0-18:1)(d7)	-4.3	4HDDA-A2-X230414P00121R22879S12.raw
PE (Phosphatidylethanolamine)	PE 36:4	4HDDA-A3	181747968	0.30222	23.22		34	Ratio to surrogate PE(15:0-18:1)(d7)	-4.5	4HDDA-A3-X230414P00121R22879S14.raw
PE (Phosphatidylethanolamine)	PE 36:4	4HDDA-A4	177562144	0.23401	23.22		34	Ratio to surrogate PE(15:0-18:1)(d7)	-4.5	4HDDA-A4-X230414P00121R22879S16.raw
PE (Phosphatidylethanolamine)	PE 36:4	4HDDA-A5	55798440	0.25397	23.22		34	Ratio to surrogate PE(15:0-18:1)(d7)	-4.2	4HDDA-A5-X230414P00121R22879S18.raw
PE (Phosphatidylethanolamine)	PE 36:4	4HDDA-B1	117359584	0.26388	23.22		34	Ratio to surrogate PE(15:0-18:1)(d7)	-4.1	4HDDA-B1-X230414P00121R22878S20.raw
PE (Phosphatidylethanolamine)	PE 36:4	4HDDA-B2	113399304	0.23994	23.22		34	Ratio to surrogate PE(15:0-18:1)(d7)	-4.1	4HDDA-B2-X230414P00121R22878S22.raw
PE (Phosphatidylethanolamine)	PE 36:4	4HDDA-B3	52301668	0.25625	23.22		34	Ratio to surrogate PE(15:0-18:1)(d7)	-3.4	4HDDA-B3-X230414P00121R22878S24.raw
PE (Phosphatidylethanolamine)	PE 36:2	4HDDA-A1	50101704	0.23221	23.14		34	Ratio to surrogate PE(15:0-18:1)(d7)	-1.5	4HDDA-A1-X230414P00121R22879S10.raw
PE (Phosphatidylethanolamine)	PE 36:2	4HDDA-A2	108949816	0.31274	23.14		34	Ratio to surrogate PE(15:0-18:1)(d7)	-1.8	4HDDA-A2-X230414P00121R22879S12.raw
PE (Phosphatidylethanolamine)	PE 36:2	4HDDA-A3	150405744	0.2501	23.14		34	Ratio to surrogate PE(15:0-18:1)(d7)	-2	4HDDA-A3-X230414P00121R22879S14.raw
PE (Phosphatidylethanolamine)	PE 36:2	4HDDA-A4	182836048	0.24096	23.14		34	Ratio to surrogate PE(15:0-18:1)(d7)	-1.7	4HDDA-A4-X230414P00121R22879S16.raw
PE (Phosphatidylethanolamine)	PE 36:2	4HDDA-A5	50451232	0.22963	23.14		34	Ratio to surrogate PE(15:0-18:1)(d7)	-1.6	4HDDA-A5-X230414P00121R22879S18.raw
PE (Phosphatidylethanolamine)	PE 36:2	4HDDA-B1	144826624	0.32564	23.14		34	Ratio to surrogate PE(15:0-18:1)(d7)	-1.7	4HDDA-B1-X230414P00121R22878S20.raw
PE (Phosphatidylethanolamine)	PE 36:2	4HDDA-B2	153550224	0.32489	23.14		34	Ratio to surrogate PE(15:0-18:1)(d7)	-1.5	4HDDA-B2-X230414P00121R22878S22.raw
PE (Phosphatidylethanolamine)	PE 36:2	4HDDA-B3	64857436	0.31776	23.14		34	Ratio to surrogate PE(15:0-18:1)(d7)	-1	4HDDA-B3-X230414P00121R22878S24.raw
PE (Phosphatidylethanolamine)	PE 36:1	4HDDA-A1	10177130	0.04717	23.1		34	Ratio to surrogate PE(15:0-18:1)(d7)	-5.7	4HDDA-A1-X230414P00121R22879S10.raw
PE (Phosphatidylethanolamine)	PE 36:1	4HDDA-A2	24945170	0.071606	23.1		34	Ratio to surrogate PE(15:0-18:1)(d7)	-4.1	4HDDA-A2-X230414P00121R22879S12.raw
PE (Phosphatidylethanolamine)	PE 36:1	4HDDA-A3	39256660	0.065278	23.1		34	Ratio to surrogate PE(15:0-18:1)(d7)	-4.6	4HDDA-A3-X230414P00121R22879S14.raw
PE (Phosphatidylethanolamine)	PE 36:1	4HDDA-A4	40974960	0.054001	23.1		34	Ratio to surrogate PE(15:0-18:1)(d7)	-5.2	4HDDA-A4-X230414P00121R22879S16.raw
PE (Phosphatidylethanolamine)	PE 36:1	4HDDA-A5	11396117	0.05187	23.1		34	Ratio to surrogate PE(15:0-18:1)(d7)	-5	4HDDA-A5-X230414P00121R22879S18.raw
PE (Phosphatidylethanolamine)	PE 36:1	4HDDA-B1	30639974	0.068894	23.1		34	Ratio to surrogate PE(15:0-18:1)(d7)	-4.7	4HDDA-B1-X230414P00121R22878S20.raw
PE (Phosphatidylethanolamine)	PE 36:1	4HDDA-B2	33626676	0.07115	23.1		34	Ratio to surrogate PE(15:0-18:1)(d7)	-4.9	4HDDA-B2-X230414P00121R22878S22.raw
PE (Phosphatidylethanolamine)	PE 36:1	4HDDA-B3	14009377	0.068637	23.1		34	Ratio to surrogate PE(15:0-18:1)(d7)	-4.9	4HDDA-B3-X230414P00121R22878S24.raw
PE (Phosphatidylethanolamine)	PE 37:4	4HDDA-A1	2028055	0.0093997	23.06		34	Ratio to surrogate PE(15:0-18:1)(d7)	-0.8	4HDDA-A1-X230414P00121R22879S10.raw
PE (Phosphatidylethanolamine)	PE 37:4	4HDDA-A2	5894641	0.016921	23.06		34	Ratio to surrogate PE(15:0-18:1)(d7)	-1.6	4HDDA-A2-X230414P00121R22879S12.raw
PE (Phosphatidylethanolamine)	PE 37:4	4HDDA-A3	6793413	0.011296	23.06		34	Ratio to surrogate PE(15:0-18:1)(d7)	0	4HDDA-A3-X230414P00121R22879S14.raw
PE (Phosphatidylethanolamine)	PE 37:4	4HDDA-A4	8519238	0.011228	23.06		34	Ratio to surrogate PE(15:0-18:1)(d7)	-1.7	4HDDA-A4-X230414P00121R22879S16.raw
PE (Phosphatidylethanolamine)	PE 37:4	4HDDA-A5	2028903	0.0092346	23.06		34	Ratio to surrogate PE(15:0-18:1)(d7)	-1	4HDDA-A5-X230414P00121R22879S18.raw
PE (Phosphatidylethanolamine)	PE 37:4	4HDDA-B1	5265272	0.011839	23.06		34	Ratio to surrogate PE(15:0-18:1)(d7)	-1.5	4HDDA-B1-X230414P00121R22878S20.raw
PE (Phosphatidylethanolamine)	PE 37:4	4HDDA-B2	5745922	0.012158	23.06		34	Ratio to surrogate PE(15:0-18:1)(d7)	-0.8	4HDDA-B2-X230414P00121R22878S22.raw
PE (Phosphatidylethanolamine)	PE 37:4	4HDDA-B3	2645396	0.012961	23.06		34	Ratio to surrogate PE(15:0-18:1)(d7)	-1	4HDDA-B3-X230414P00121R22878S24.raw
PE (Phosphatidylethanolamine)	PE 38:7	4HDDA-A1	1132830	0.0052505	23.45		34	Ratio to surrogate PE(15:0-18:1)(d7)	-1.4	4HDDA-A1-X230414P00121R22879S10.raw
PE (Phosphatidylethanolamine)	PE 38:7	4HDDA-A2	2622147	0.007527	23.45		34	Ratio to surrogate PE(15:0-18:1)(d7)	-1.8	4HDDA-A2-X230414P00121R22879S12.raw
PE (Phosphatidylethanolamine)	PE 38:7	4HDDA-A3	3583542	0.0059589	23.45		34	Ratio to surrogate PE(15:0-18:1)(d7)	-1.8	4HDDA-A3-X230414P00121R22879S14.raw
PE (Phosphatidylethanolamine)	PE 38:7	4HDDA-A4	2873742	0.0037873	23.45		34	Ratio to surrogate PE(15:0-18:1)(d7)	-0.6	4HDDA-A4-X230414P00121R22879S16.raw
PE (Phosphatidylethanolamine)	PE 38:7	4HDDA-A5	849527	0.0038666	23.45		34	Ratio to surrogate PE(15:0-18:1)(d7)	-1.5	4HDDA-A5-X230414P00121R22879S18.raw
PE (Phosphatidylethanolamine)	PE 38:7	4HDDA-B1	2042895	0.0045934	23.45		34	Ratio to surrogate PE(15:0-18:1)(d7)	-1.3	4HDDA-B1-X230414P00121R22878S20.raw
PE (Phosphatidylethanolamine)	PE 38:7	4HDDA-B2	1477617	0.0031265	23.45		34	Ratio to surrogate PE(15:0-18:1)(d7)	-1.7	4HDDA-B2-X230414P00121R22878S22.raw
PE (Phosphatidylethanolamine)	PE 38:7	4HDDA-B3	762409	0.0037353	23.45		34	Ratio to surrogate PE(15:0-18:1)(d7)	-0.9	4HDDA-B3-X230414P00121R22878S24.raw
PE (Phosphatidylethanolamine)	PE 38:6	4HDDA-A1	73062304	0.33863	23.25		34	Ratio to surrogate PE(15:0-18:1)(d7)	-1.5	4HDDA-A1-X230414P00121R22879S10.raw
PE (Phosphatidylethanolamine)	PE 38:6	4HDDA-A2	165789664	0.47591	23.25		34	Ratio to surrogate PE(15:0-18:1)(d7)	-1.5	4HDDA-A2-X230414P00121R22879S12.raw
PE (Phosphatidylethanolamine)	PE 38:6	4HDDA-A3	200103408	0.33274	23.25		34	Ratio to surrogate PE(15:0-18:1)(d7)	-1.7	4HDDA-A3-X230414P00121R22879S14.raw
PE (Phosphatidylethanolamine)	PE 38:6	4HDDA-A4	216749552	0.28566	23.25		34	Ratio to surrogate PE(15:0-18:1)(d7)	-1.5	4HDDA-A4-X230414P00121R22879S16.raw
PE (Phosphatidylethanolamine)	PE 38:6	4HDDA-A5	87309040	0.39739	23.25		34	Ratio to surrogate PE(15:0-18:1)(d7)	-1.6	4HDDA-A5-X230414P00121R22879S18.raw
PE (Phosphatidylethanolamine)	PE 38:6	4HDDA-B1	170164304	0.38261	23.25		34	Ratio to surrogate PE(15:0-18:1)(d7)	-1.3	4HDDA-B1-X230414P00121R22878S20.raw
PE (Phosphatidylethanolamine)	PE 38:6	4HDDA-B2	150748624	0.31897	23.25		34	Ratio to surrogate PE(15:0-18:1)(d7)	-1.3	4HDDA-B2-X230414P00121R22878S22.raw
PE (Phosphatidylethanolamine)	PE 38:6	4HDDA-B3	71789560	0.35172	23.25		34	Ratio to surrogate PE(15:0-18:1)(d7)	-0.7	4HDDA-B3-X230414P00121R22878S24.raw
PE (Phosphatidylethanolamine)	PE 38:5	4HDDA-A1	46090336	0.21362	23.05		34	Ratio to surrogate PE(15:0-18:1)(d7)	-4.1	4HDDA-A1-X230414P00121R22879S10.raw
PE (Phosphatidylethanolamine)	PE 38:5	4HDDA-A2	158691104	0.45553	23.05		34	Ratio to surrogate PE(15:0-18:1)(d7)	-3	4HDDA-A2-X230414P00121R22879S12.raw
PE (Phosphatidylethanolamine)	PE 38:5	4HDDA-A3	220092096	0.36598	23.05		34	Ratio to surrogate PE(15:0-18:1)(d7)	-2.9	4HDDA-A3-X230414P00121R22879S14.raw
PE (Phosphatidylethanolamine)	PE 38:5	4HDDA-A4	121304696	0.15987	23.05		34	Ratio to surrogate PE(15:0-18:1)(d7)	-1.8	4HDDA-A4-X230414P00121R22879S16.raw
PE (Phosphatidylethanolamine)	PE 38:5	4HDDA-A5	56430676	0.25684	23.05		34	Ratio to surrogate PE(15:0-18:1)(d7)	-4	4HDDA-A5-X230414P00121R22879S18.raw
PE (Phosphatidylethanolamine)	PE 38:5	4HDDA-B1	111244072	0.25013	23.05		34	Ratio to surrogate PE(15:0-18:1)(d7)	-3.5	4HDDA-B1-X230414P00121R22878S20.raw
PE (Phosphatidylethanolamine)	PE 38:5	4HDDA-B2	101509040	0.21478	23.05		34	Ratio to surrogate PE(15:0-18:1)(d7)	-3.6	4HDDA-B2-X230414P00121R22878S22.raw
PE (Phosphatidylethanolamine)	PE 38:5	4HDDA-B3	49637840	0.24319	23.05		34	Ratio to surrogate PE(15:0-18:1)(d7)	-3.1	4HDDA-B3-X230414P00121R22878S24.raw
PE (Phosphatidylethanolamine)	PE 38:4	4HDDA-A1	174484784	0.80871	22.92		34	Ratio to surrogate PE(15:0-18:1)(d7)	2.7	4HDDA-A1-X230414P00121R22879S10.raw
PE (Phosphatidylethanolamine)	PE 38:4	4HDDA-A2	413203008	1.1861	22.92		34	Ratio to surrogate PE(15:0-18:1)(d7)	2.8	4HDDA-A2-X230414P00121R22879S12.raw
PE (Phosphatidylethanolamine)	PE 38:4	4HDDA-A3	592503168	0.98524	22.92		34	Ratio to surrogate PE(15:0-18:1)(d7)	2.3	4HDDA-A3-X230414P00121R22879S14.raw
PE (Phosphatidylethanolamine)	PE 38:4	4HDDA-A4	618587136	0.81524	22.92		34	Ratio to surrogate PE(15:0-18:1)(d7)	2.9	4HDDA-A4-X230414P00121R22879S16.raw
PE (Phosphatidylethanolamine)	PE 38:4	4HDDA-A5	201689712	0.91799	22.92		34	Ratio to surrogate PE(15:0-18:1)(d7)	3	4HDDA-A5-X230414P00121R22879S18.raw
PE (Phosphatidylethanolamine)	PE 38:4	4HDDA-B1	387751264	0.87185	22.92		34	Ratio to surrogate PE(15:0-18:1)(d7)	3.4	4HDDA-B1-X230414P00121R22878S20.raw
PE (Phosphatidylethanolamine)	PE 38:4	4HDDA-B2	440030016	0.93105	22.92		34	Ratio to surrogate PE(15:0-18:1)(d7)	3.3	4HDDA-B2-X230414P00121R22878S22.raw
PE (Phosphatidylethanolamine)	PE 38:4	4HDDA-B3	202436720	0.99181	22.92		34	Ratio to surrogate PE(15:0-18:1)(d7)	3.2	4HDDA-B3-X230414P00121R22878S24.raw
PE (Phosphatidylethanolamine)	PE 39:6	4HDDA-A1	1991428	0.00923	23.29		34	Ratio to surrogate PE(15:0-18:1)(d7)	7.9	4HDDA-A1-X230414P00121R22879S10.raw
PE (Phosphatidylethanolamine)	PE 39:6	4HDDA-A2	3042018	0.0087322	23.29		34	Ratio to surrogate PE(15:0-18:1)(d7)	1.1	4HDDA-A2-X230414P00121R22879S12.raw
PE (Phosphatidylethanolamine)	PE 39:6	4HDDA-A3	5851856	0.0097308	23.29		34	Ratio to surrogate PE(15:0-18:1)(d7)	8.3	4HDDA-A3-X230414P00121R22879S14.raw
PE (Phosphatidylethanolamine)	PE 39:6	4HDDA-A4	4324898	0.0056998	23.29		34	Ratio to surrogate PE(15:0-18:1)(d7)	-1.5	4HDDA-A4-X230414P00121R22879S16.raw
PE (Phosphatidylethanolamine)	PE 39:6	4HDDA-A5	1346463	0.0061284	23.29		34	Ratio to surrogate PE(15:0-18:1)(d7)	2.2	4HDDA-A5-X230414P00121R22879S18.raw
PE (Phosphatidylethanolamine)	PE 39:6	4HDDA-B1	2290825	0.0051509	23.29		34	Ratio to surrogate PE(15:0-18:1)(d7)	0.1	4HDDA-B1-X230414P00121R22878S20.raw
PE (Phosphatidylethanolamine)	PE 39:6	4HDDA-B2	2838184	0.0060053	23.29		34	Ratio to surrogate PE(15:0-18:1)(d7)	-0.5	4HDDA-B2-X230414P00121R22878S22.raw
PE (Phosphatidylethanolamine)	PE 39:6	4HDDA-B3	1144936	0.0056095	23.29		34	Ratio to surrogate PE(15:0-18:1)(d7)	2.7	4HDDA-B3-X230414P00121R22878S24.raw
PE (Phosphatidylethanolamine)	PE 39:4	4HDDA-A1	1958245	0.0090762	22.82		34	Ratio to surrogate PE(15:0-18:1)(d7)	-1.9	4HDDA-A1-X230414P00121R22879S10.raw
PE (Phosphatidylethanolamine)	PE 39:4	4HDDA-A2	4133225	0.011865	22.82		34	Ratio to surrogate PE(15:0-18:1)(d7)	-1.3	4HDDA-A2-X230414P00121R22879S12.raw
PE (Phosphatidylethanolamine)	PE 39:4	4HDDA-A3	7218245	0.012003	22.82		34	Ratio to surrogate PE(15:0-18:1)(d7)	-1.7	4HDDA-A3-X230414P00121R22879S14.raw
PE (Phosphatidylethanolamine)	PE 39:4	4HDDA-A4	9277236	0.012227	22.82		34	Ratio to surrogate PE(15:0-18:1)(d7)	-2.2	4HDDA-A4-X230414P00121R22879S16.raw
PE (Phosphatidylethanolamine)	PE 39:4	4HDDA-A5	1706098	0.0077653	22.82		34	Ratio to surrogate PE(15:0-18:1)(d7)	-1.3	4HDDA-A5-X230414P00121R22879S18.raw
PE (Phosphatidylethanolamine)	PE 39:4	4HDDA-B1	8019931	0.018033	22.82		34	Ratio to surrogate PE(15:0-18:1)(d7)	-1.8	4HDDA-B1-X230414P00121R22878S20.raw
PE (Phosphatidylethanolamine)	PE 39:4	4HDDA-B2	9053129	0.019155	22.82		34	Ratio to surrogate PE(15:0-18:1)(d7)	-1.2	4HDDA-B2-X230414P00121R22878S22.raw
PE (Phosphatidylethanolamine)	PE 39:4	4HDDA-B3	3271876	0.01603	22.82		34	Ratio to surrogate PE(15:0-18:1)(d7)	-1.7	4HDDA-B3-X230414P00121R22878S24.raw
PE (Phosphatidylethanolamine)	PE 40:8	4HDDA-A1	3204520	0.014852	23.12		29	Ratio to surrogate PE(15:0-18:1)(d7)	2.9	4HDDA-A1-X230414P00121R22879S10.raw
PE (Phosphatidylethanolamine)	PE 40:8	4HDDA-A2	17363110	0.049841	23.12		29	Ratio to surrogate PE(15:0-18:1)(d7)	2.8	4HDDA-A2-X230414P00121R22879S12.raw
PE (Phosphatidylethanolamine)	PE 40:8	4HDDA-A3	24562570	0.040844	23.12		29	Ratio to surrogate PE(15:0-18:1)(d7)	2.4	4HDDA-A3-X230414P00121R22879S14.raw
PE (Phosphatidylethanolamine)	PE 40:8	4HDDA-A4	11985544	0.015796	23.12		29	Ratio to surrogate PE(15:0-18:1)(d7)	2.6	4HDDA-A4-X230414P00121R22879S16.raw
PE (Phosphatidylethanolamine)	PE 40:8	4HDDA-A5	3791394	0.017257	23.12		29	Ratio to surrogate PE(15:0-18:1)(d7)	3.3	4HDDA-A5-X230414P00121R22879S18.raw
PE (Phosphatidylethanolamine)	PE 40:8	4HDDA-B1	7514258	0.016896	23.12		29	Ratio to surrogate PE(15:0-18:1)(d7)	4.6	4HDDA-B1-X230414P00121R22878S20.raw
PE (Phosphatidylethanolamine)	PE 40:8	4HDDA-B2	7222076	0.015281	23.12		29	Ratio to surrogate PE(15:0-18:1)(d7)	4.2	4HDDA-B2-X230414P00121R22878S22.raw
PE (Phosphatidylethanolamine)	PE 40:8	4HDDA-B3	2590269	0.012691	23.12		29	Ratio to surrogate PE(15:0-18:1)(d7)	4.5	4HDDA-B3-X230414P00121R22878S24.raw
PE (Phosphatidylethanolamine)	PE 40:7	4HDDA-A1	14205141	0.065839	23.08		34	Ratio to surrogate PE(15:0-18:1)(d7)	0.8	4HDDA-A1-X230414P00121R22879S10.raw
PE (Phosphatidylethanolamine)	PE 40:7	4HDDA-A2	54932052	0.15768	23.08		34	Ratio to surrogate PE(15:0-18:1)(d7)	0.3	4HDDA-A2-X230414P00121R22879S12.raw
PE (Phosphatidylethanolamine)	PE 40:7	4HDDA-A3	78810456	0.13105	23.08		34	Ratio to surrogate PE(15:0-18:1)(d7)	0.1	4HDDA-A3-X230414P00121R22879S14.raw
PE (Phosphatidylethanolamine)	PE 40:7	4HDDA-A4	44178460	0.058223	23.08		34	Ratio to surrogate PE(15:0-18:1)(d7)	0.4	4HDDA-A4-X230414P00121R22879S16.raw
PE (Phosphatidylethanolamine)	PE 40:7	4HDDA-A5	17435608	0.079358	23.08		34	Ratio to surrogate PE(15:0-18:1)(d7)	0.3	4HDDA-A5-X230414P00121R22879S18.raw
PE (Phosphatidylethanolamine)	PE 40:7	4HDDA-B1	34787864	0.07822	23.08		34	Ratio to surrogate PE(15:0-18:1)(d7)	0.6	4HDDA-B1-X230414P00121R22878S20.raw
PE (Phosphatidylethanolamine)	PE 40:7	4HDDA-B2	29641308	0.062718	23.08		34	Ratio to surrogate PE(15:0-18:1)(d7)	1.1	4HDDA-B2-X230414P00121R22878S22.raw
PE (Phosphatidylethanolamine)	PE 40:7	4HDDA-B3	15404076	0.07547	23.08		34	Ratio to surrogate PE(15:0-18:1)(d7)	1.1	4HDDA-B3-X230414P00121R22878S24.raw
PE (Phosphatidylethanolamine)	PE 40:6	4HDDA-A1	54900100	0.25445	22.98		34	Ratio to surrogate PE(15:0-18:1)(d7)	-1.7	4HDDA-A1-X230414P00121R22879S10.raw
PE (Phosphatidylethanolamine)	PE 40:6	4HDDA-A2	133016488	0.38183	22.98		34	Ratio to surrogate PE(15:0-18:1)(d7)	-1.8	4HDDA-A2-X230414P00121R22879S12.raw
PE (Phosphatidylethanolamine)	PE 40:6	4HDDA-A3	172659952	0.28711	22.98		34	Ratio to surrogate PE(15:0-18:1)(d7)	-2.3	4HDDA-A3-X230414P00121R22879S14.raw
PE (Phosphatidylethanolamine)	PE 40:6	4HDDA-A4	180377808	0.23772	22.98		34	Ratio to surrogate PE(15:0-18:1)(d7)	-1.7	4HDDA-A4-X230414P00121R22879S16.raw
PE (Phosphatidylethanolamine)	PE 40:6	4HDDA-A5	70070792	0.31893	22.98		34	Ratio to surrogate PE(15:0-18:1)(d7)	-1.6	4HDDA-A5-X230414P00121R22879S18.raw
PE (Phosphatidylethanolamine)	PE 40:6	4HDDA-B1	109601968	0.24644	22.98		34	Ratio to surrogate PE(15:0-18:1)(d7)	-1.3	4HDDA-B1-X230414P00121R22878S20.raw
PE (Phosphatidylethanolamine)	PE 40:6	4HDDA-B2	116003464	0.24545	22.98		34	Ratio to surrogate PE(15:0-18:1)(d7)	-1.2	4HDDA-B2-X230414P00121R22878S22.raw
PE (Phosphatidylethanolamine)	PE 40:6	4HDDA-B3	56255324	0.27562	22.98		34	Ratio to surrogate PE(15:0-18:1)(d7)	-0.8	4HDDA-B3-X230414P00121R22878S24.raw
PE (Phosphatidylethanolamine)	PE 40:5	4HDDA-A1	15671480	0.072635	22.93		34	Ratio to surrogate PE(15:0-18:1)(d7)	-6.9	4HDDA-A1-X230414P00121R22879S10.raw
PE (Phosphatidylethanolamine)	PE 40:5	4HDDA-A2	52252520	0.14999	22.93		34	Ratio to surrogate PE(15:0-18:1)(d7)	-5.5	4HDDA-A2-X230414P00121R22879S12.raw
PE (Phosphatidylethanolamine)	PE 40:5	4HDDA-A3	74235976	0.12344	22.93		34	Ratio to surrogate PE(15:0-18:1)(d7)	-5.9	4HDDA-A3-X230414P00121R22879S14.raw
PE (Phosphatidylethanolamine)	PE 40:5	4HDDA-A4	57571204	0.075873	22.93		34	Ratio to surrogate PE(15:0-18:1)(d7)	-7.1	4HDDA-A4-X230414P00121R22879S16.raw
PE (Phosphatidylethanolamine)	PE 40:5	4HDDA-A5	20209354	0.091983	22.93		34	Ratio to surrogate PE(15:0-18:1)(d7)	-7	4HDDA-A5-X230414P00121R22879S18.raw
PE (Phosphatidylethanolamine)	PE 40:5	4HDDA-B1	35476728	0.079769	22.93		34	Ratio to surrogate PE(15:0-18:1)(d7)	-5.7	4HDDA-B1-X230414P00121R22878S20.raw
PE (Phosphatidylethanolamine)	PE 40:5	4HDDA-B2	36906008	0.078089	22.93		34	Ratio to surrogate PE(15:0-18:1)(d7)	-5.4	4HDDA-B2-X230414P00121R22878S22.raw
PE (Phosphatidylethanolamine)	PE 40:5	4HDDA-B3	16052507	0.078647	22.93		34	Ratio to surrogate PE(15:0-18:1)(d7)	-5.8	4HDDA-B3-X230414P00121R22878S24.raw
PS (Phosphatidylserine)	PS 36:4	4HDDA-A1	1046498	0.0056913	30.16		34	Ratio to surrogate PS(15:0-18:1)(d7)	-2.2	4HDDA-A1-X230414P00121R22879S10.raw
PS (Phosphatidylserine)	PS 36:4	4HDDA-A2	14802498	0.054666	30.16		34	Ratio to surrogate PS(15:0-18:1)(d7)	-1.8	4HDDA-A2-X230414P00121R22879S12.raw
PS (Phosphatidylserine)	PS 36:4	4HDDA-A3	25740728	0.040136	30.16		34	Ratio to surrogate PS(15:0-18:1)(d7)	-2.1	4HDDA-A3-X230414P00121R22879S14.raw
PS (Phosphatidylserine)	PS 36:4	4HDDA-A4	4661592	0.008165	30.16		34	Ratio to surrogate PS(15:0-18:1)(d7)	-5	4HDDA-A4-X230414P00121R22879S16.raw
PS (Phosphatidylserine)	PS 36:4	4HDDA-A5	1436357	0.0088453	30.16		34	Ratio to surrogate PS(15:0-18:1)(d7)	-0.9	4HDDA-A5-X230414P00121R22879S18.raw
PS (Phosphatidylserine)	PS 36:4	4HDDA-B1	1359379	0.0045339	30.16		34	Ratio to surrogate PS(15:0-18:1)(d7)	-3.2	4HDDA-B1-X230414P00121R22878S20.raw
PS (Phosphatidylserine)	PS 36:4	4HDDA-B2	202546	0.00066808	30.16		34	Ratio to surrogate PS(15:0-18:1)(d7)	38.9	4HDDA-B2-X230414P00121R22878S22.raw
PS (Phosphatidylserine)	PS 36:4	4HDDA-B3	401566	0.0035445	30.16		34	Ratio to surrogate PS(15:0-18:1)(d7)	-0.3	4HDDA-B3-X230414P00121R22878S24.raw
PS (Phosphatidylserine)	PS 36:2	4HDDA-A1	1427342	0.0077625	30.02		34	Ratio to surrogate PS(15:0-18:1)(d7)	-1.3	4HDDA-A1-X230414P00121R22879S10.raw
PS (Phosphatidylserine)	PS 36:2	4HDDA-A2	7724041	0.028525	30.02		34	Ratio to surrogate PS(15:0-18:1)(d7)	-1.9	4HDDA-A2-X230414P00121R22879S12.raw
PS (Phosphatidylserine)	PS 36:2	4HDDA-A3	12424390	0.019373	30.02		34	Ratio to surrogate PS(15:0-18:1)(d7)	-2.1	4HDDA-A3-X230414P00121R22879S14.raw
PS (Phosphatidylserine)	PS 36:2	4HDDA-A4	6441032	0.011282	30.02		34	Ratio to surrogate PS(15:0-18:1)(d7)	-2.4	4HDDA-A4-X230414P00121R22879S16.raw
PS (Phosphatidylserine)	PS 36:2	4HDDA-A5	2362995	0.014552	30.02		34	Ratio to surrogate PS(15:0-18:1)(d7)	-1.5	4HDDA-A5-X230414P00121R22879S18.raw
PS (Phosphatidylserine)	PS 36:2	4HDDA-B1	881531	0.0029401	30.02		34	Ratio to surrogate PS(15:0-18:1)(d7)	-1.4	4HDDA-B1-X230414P00121R22878S20.raw
PS (Phosphatidylserine)	PS 36:2	4HDDA-B2	0	0	30.02		34	Ratio to surrogate PS(15:0-18:1)(d7)	#N/A	4HDDA-B2-X230414P00121R22878S22.raw
PS (Phosphatidylserine)	PS 36:2	4HDDA-B3	140401	0.0012393	30.02		34	Ratio to surrogate PS(15:0-18:1)(d7)	-2	4HDDA-B3-X230414P00121R22878S24.raw
PS (Phosphatidylserine)	PS 36:1	4HDDA-A1	3583042	0.019486	29.88		34	Ratio to surrogate PS(15:0-18:1)(d7)	-0.9	4HDDA-A1-X230414P00121R22879S10.raw
PS (Phosphatidylserine)	PS 36:1	4HDDA-A2	13278425	0.049037	29.88		34	Ratio to surrogate PS(15:0-18:1)(d7)	0.5	4HDDA-A2-X230414P00121R22879S12.raw
PS (Phosphatidylserine)	PS 36:1	4HDDA-A3	19161716	0.029878	29.88		34	Ratio to surrogate PS(15:0-18:1)(d7)	0.5	4HDDA-A3-X230414P00121R22879S14.raw
PS (Phosphatidylserine)	PS 36:1	4HDDA-A4	18445984	0.032309	29.88		34	Ratio to surrogate PS(15:0-18:1)(d7)	0.7	4HDDA-A4-X230414P00121R22879S16.raw
PS (Phosphatidylserine)	PS 36:1	4HDDA-A5	6185781	0.038093	29.88		34	Ratio to surrogate PS(15:0-18:1)(d7)	0.4	4HDDA-A5-X230414P00121R22879S18.raw
PS (Phosphatidylserine)	PS 36:1	4HDDA-B1	3791021	0.012644	29.88		34	Ratio to surrogate PS(15:0-18:1)(d7)	0.3	4HDDA-B1-X230414P00121R22878S20.raw
PS (Phosphatidylserine)	PS 36:1	4HDDA-B2	225283	0.00074307	29.88		34	Ratio to surrogate PS(15:0-18:1)(d7)	4.8	4HDDA-B2-X230414P00121R22878S22.raw
PS (Phosphatidylserine)	PS 36:1	4HDDA-B3	715843	0.0063186	29.88		34	Ratio to surrogate PS(15:0-18:1)(d7)	-1	4HDDA-B3-X230414P00121R22878S24.raw
PS (Phosphatidylserine)	PS 38:6	4HDDA-A1	473104	0.002573	30.1		34	Ratio to surrogate PS(15:0-18:1)(d7)	-2.5	4HDDA-A1-X230414P00121R22879S10.raw
PS (Phosphatidylserine)	PS 38:6	4HDDA-A2	17048236	0.062959	30.1		34	Ratio to surrogate PS(15:0-18:1)(d7)	0.7	4HDDA-A2-X230414P00121R22879S12.raw
PS (Phosphatidylserine)	PS 38:6	4HDDA-A3	31154628	0.048577	30.1		34	Ratio to surrogate PS(15:0-18:1)(d7)	-0.3	4HDDA-A3-X230414P00121R22879S14.raw
PS (Phosphatidylserine)	PS 38:6	4HDDA-A4	4714614	0.0082578	30.1		34	Ratio to surrogate PS(15:0-18:1)(d7)	0.6	4HDDA-A4-X230414P00121R22879S16.raw
PS (Phosphatidylserine)	PS 38:6	4HDDA-A5	1628615	0.010029	30.1		34	Ratio to surrogate PS(15:0-18:1)(d7)	0.2	4HDDA-A5-X230414P00121R22879S18.raw
PS (Phosphatidylserine)	PS 38:6	4HDDA-B1	478947	0.0015974	30.1		34	Ratio to surrogate PS(15:0-18:1)(d7)	-2.5	4HDDA-B1-X230414P00121R22878S20.raw
PS (Phosphatidylserine)	PS 38:6	4HDDA-B2	0	0	30.1		34	Ratio to surrogate PS(15:0-18:1)(d7)	#N/A	4HDDA-B2-X230414P00121R22878S22.raw
PS (Phosphatidylserine)	PS 38:6	4HDDA-B3	363688	0.0032102	30.1		34	Ratio to surrogate PS(15:0-18:1)(d7)	-1.4	4HDDA-B3-X230414P00121R22878S24.raw
PS (Phosphatidylserine)	PS 38:5	4HDDA-A1	763938	0.0041546	29.66		34	Ratio to surrogate PS(15:0-18:1)(d7)	-0.2	4HDDA-A1-X230414P00121R22879S10.raw
PS (Phosphatidylserine)	PS 38:5	4HDDA-A2	26689782	0.098566	29.66		34	Ratio to surrogate PS(15:0-18:1)(d7)	0.2	4HDDA-A2-X230414P00121R22879S12.raw
PS (Phosphatidylserine)	PS 38:5	4HDDA-A3	43740980	0.068202	29.66		34	Ratio to surrogate PS(15:0-18:1)(d7)	0.3	4HDDA-A3-X230414P00121R22879S14.raw
PS (Phosphatidylserine)	PS 38:5	4HDDA-A4	6716293	0.011764	29.66		34	Ratio to surrogate PS(15:0-18:1)(d7)	-0.7	4HDDA-A4-X230414P00121R22879S16.raw
PS (Phosphatidylserine)	PS 38:5	4HDDA-A5	2107110	0.012976	29.66		34	Ratio to surrogate PS(15:0-18:1)(d7)	1.1	4HDDA-A5-X230414P00121R22879S18.raw
PS (Phosphatidylserine)	PS 38:5	4HDDA-B1	160470	0.00053521	29.66		34	Ratio to surrogate PS(15:0-18:1)(d7)	1.3	4HDDA-B1-X230414P00121R22878S20.raw
PS (Phosphatidylserine)	PS 38:5	4HDDA-B2	179667	0.00059262	29.66		34	Ratio to surrogate PS(15:0-18:1)(d7)	0.3	4HDDA-B2-X230414P00121R22878S22.raw
PS (Phosphatidylserine)	PS 38:5	4HDDA-B3	407276	0.0035949	29.66		34	Ratio to surrogate PS(15:0-18:1)(d7)	0.2	4HDDA-B3-X230414P00121R22878S24.raw
PS (Phosphatidylserine)	PS 38:4	4HDDA-A1	10783488	0.058646	29.9		34	Ratio to surrogate PS(15:0-18:1)(d7)	0.4	4HDDA-A1-X230414P00121R22879S10.raw
PS (Phosphatidylserine)	PS 38:4	4HDDA-A2	89399656	0.33015	29.9		34	Ratio to surrogate PS(15:0-18:1)(d7)	0.8	4HDDA-A2-X230414P00121R22879S12.raw
PS (Phosphatidylserine)	PS 38:4	4HDDA-A3	137319280	0.21411	29.9		34	Ratio to surrogate PS(15:0-18:1)(d7)	0.6	4HDDA-A3-X230414P00121R22879S14.raw
PS (Phosphatidylserine)	PS 38:4	4HDDA-A4	44910784	0.078663	29.9		34	Ratio to surrogate PS(15:0-18:1)(d7)	0.7	4HDDA-A4-X230414P00121R22879S16.raw
PS (Phosphatidylserine)	PS 38:4	4HDDA-A5	15630768	0.096257	29.9		34	Ratio to surrogate PS(15:0-18:1)(d7)	1	4HDDA-A5-X230414P00121R22879S18.raw
PS (Phosphatidylserine)	PS 38:4	4HDDA-B1	12002516	0.040032	29.9		34	Ratio to surrogate PS(15:0-18:1)(d7)	0.3	4HDDA-B1-X230414P00121R22878S20.raw
PS (Phosphatidylserine)	PS 38:4	4HDDA-B2	9340990	0.03081	29.9		34	Ratio to surrogate PS(15:0-18:1)(d7)	1.2	4HDDA-B2-X230414P00121R22878S22.raw
PS (Phosphatidylserine)	PS 38:4	4HDDA-B3	4733469	0.041781	29.9		34	Ratio to surrogate PS(15:0-18:1)(d7)	-0.7	4HDDA-B3-X230414P00121R22878S24.raw
PS (Phosphatidylserine)	PS 40:6	4HDDA-A1	3431676	0.018663	29.95		34	Ratio to surrogate PS(15:0-18:1)(d7)	-2.7	4HDDA-A1-X230414P00121R22879S10.raw
PS (Phosphatidylserine)	PS 40:6	4HDDA-A2	32798462	0.12113	29.95		34	Ratio to surrogate PS(15:0-18:1)(d7)	-3.6	4HDDA-A2-X230414P00121R22879S12.raw
PS (Phosphatidylserine)	PS 40:6	4HDDA-A3	53281684	0.083079	29.95		34	Ratio to surrogate PS(15:0-18:1)(d7)	-3.3	4HDDA-A3-X230414P00121R22879S14.raw
PS (Phosphatidylserine)	PS 40:6	4HDDA-A4	17405794	0.030487	29.95		34	Ratio to surrogate PS(15:0-18:1)(d7)	-2.9	4HDDA-A4-X230414P00121R22879S16.raw
PS (Phosphatidylserine)	PS 40:6	4HDDA-A5	5165270	0.031809	29.95		34	Ratio to surrogate PS(15:0-18:1)(d7)	-2.1	4HDDA-A5-X230414P00121R22879S18.raw
PS (Phosphatidylserine)	PS 40:6	4HDDA-B1	2676129	0.0089256	29.95		34	Ratio to surrogate PS(15:0-18:1)(d7)	-4	4HDDA-B1-X230414P00121R22878S20.raw
PS (Phosphatidylserine)	PS 40:6	4HDDA-B2	2436630	0.008037	29.95		34	Ratio to surrogate PS(15:0-18:1)(d7)	-1.9	4HDDA-B2-X230414P00121R22878S22.raw
PS (Phosphatidylserine)	PS 40:6	4HDDA-B3	1947679	0.017192	29.95		34	Ratio to surrogate PS(15:0-18:1)(d7)	-4.7	4HDDA-B3-X230414P00121R22878S24.raw
PS (Phosphatidylserine)	PS 40:5	4HDDA-A1	1840748	0.010011	29.84		34	Ratio to surrogate PS(15:0-18:1)(d7)	-3.4	4HDDA-A1-X230414P00121R22879S10.raw
PS (Phosphatidylserine)	PS 40:5	4HDDA-A2	13993020	0.051676	29.84		34	Ratio to surrogate PS(15:0-18:1)(d7)	-2.6	4HDDA-A2-X230414P00121R22879S12.raw
PS (Phosphatidylserine)	PS 40:5	4HDDA-A3	20488434	0.031946	29.84		34	Ratio to surrogate PS(15:0-18:1)(d7)	-4.5	4HDDA-A3-X230414P00121R22879S14.raw
PS (Phosphatidylserine)	PS 40:5	4HDDA-A4	8362849	0.014648	29.84		34	Ratio to surrogate PS(15:0-18:1)(d7)	-3	4HDDA-A4-X230414P00121R22879S16.raw
PS (Phosphatidylserine)	PS 40:5	4HDDA-A5	2744421	0.016901	29.84		34	Ratio to surrogate PS(15:0-18:1)(d7)	-3.3	4HDDA-A5-X230414P00121R22879S18.raw
PS (Phosphatidylserine)	PS 40:5	4HDDA-B1	1707619	0.0056954	29.84		34	Ratio to surrogate PS(15:0-18:1)(d7)	-1.9	4HDDA-B1-X230414P00121R22878S20.raw
PS (Phosphatidylserine)	PS 40:5	4HDDA-B2	745167	0.0024579	29.84		34	Ratio to surrogate PS(15:0-18:1)(d7)	-0.6	4HDDA-B2-X230414P00121R22878S22.raw
PS (Phosphatidylserine)	PS 40:5	4HDDA-B3	295371	0.0026072	29.84		34	Ratio to surrogate PS(15:0-18:1)(d7)	-0.8	4HDDA-B3-X230414P00121R22878S24.raw
PS (Phosphatidylserine)	PS 40:4	4HDDA-A1	1401780	0.0076235	29.78		34	Ratio to surrogate PS(15:0-18:1)(d7)	-1.9	4HDDA-A1-X230414P00121R22879S10.raw
PS (Phosphatidylserine)	PS 40:4	4HDDA-A2	8718220	0.032197	29.78		34	Ratio to surrogate PS(15:0-18:1)(d7)	-3.1	4HDDA-A2-X230414P00121R22879S12.raw
PS (Phosphatidylserine)	PS 40:4	4HDDA-A3	12767489	0.019907	29.78		34	Ratio to surrogate PS(15:0-18:1)(d7)	-3.8	4HDDA-A3-X230414P00121R22879S14.raw
PS (Phosphatidylserine)	PS 40:4	4HDDA-A4	6814161	0.011935	29.78		34	Ratio to surrogate PS(15:0-18:1)(d7)	-2.9	4HDDA-A4-X230414P00121R22879S16.raw
PS (Phosphatidylserine)	PS 40:4	4HDDA-A5	2505349	0.015428	29.78		34	Ratio to surrogate PS(15:0-18:1)(d7)	-1.7	4HDDA-A5-X230414P00121R22879S18.raw
PS (Phosphatidylserine)	PS 40:4	4HDDA-B1	705397	0.0023527	29.78		34	Ratio to surrogate PS(15:0-18:1)(d7)	-2.1	4HDDA-B1-X230414P00121R22878S20.raw
PS (Phosphatidylserine)	PS 40:4	4HDDA-B2	435139	0.0014353	29.78		34	Ratio to surrogate PS(15:0-18:1)(d7)	-4.9	4HDDA-B2-X230414P00121R22878S22.raw
PS (Phosphatidylserine)	PS 40:4	4HDDA-B3	285928	0.0025238	29.78		34	Ratio to surrogate PS(15:0-18:1)(d7)	0.2	4HDDA-B3-X230414P00121R22878S24.raw
PI (Phosphatidylinositol)	PI 34:2	4HDDA-A1	139519984	0.31675	31.82		29	Ratio to surrogate PI(15:0-18:1)(d7)	-1.8	4HDDA-A1-X230414P00121R22879S10.raw
PI (Phosphatidylinositol)	PI 34:2	4HDDA-A2	249073872	0.35296	31.82		29	Ratio to surrogate PI(15:0-18:1)(d7)	-2	4HDDA-A2-X230414P00121R22879S12.raw
PI (Phosphatidylinositol)	PI 34:2	4HDDA-A3	496004832	0.32919	31.82		29	Ratio to surrogate PI(15:0-18:1)(d7)	-2.3	4HDDA-A3-X230414P00121R22879S14.raw
PI (Phosphatidylinositol)	PI 34:2	4HDDA-A4	390660672	0.36422	31.82		29	Ratio to surrogate PI(15:0-18:1)(d7)	-2	4HDDA-A4-X230414P00121R22879S16.raw
PI (Phosphatidylinositol)	PI 34:2	4HDDA-A5	100499744	0.24163	31.82		29	Ratio to surrogate PI(15:0-18:1)(d7)	-2.3	4HDDA-A5-X230414P00121R22879S18.raw
PI (Phosphatidylinositol)	PI 34:2	4HDDA-B1	66319428	0.22738	31.82		29	Ratio to surrogate PI(15:0-18:1)(d7)	-1.5	4HDDA-B1-X230414P00121R22878S20.raw
PI (Phosphatidylinositol)	PI 34:2	4HDDA-B2	65609996	0.21375	31.82		29	Ratio to surrogate PI(15:0-18:1)(d7)	-1.5	4HDDA-B2-X230414P00121R22878S22.raw
PI (Phosphatidylinositol)	PI 34:2	4HDDA-B3	33407568	0.18766	31.82		29	Ratio to surrogate PI(15:0-18:1)(d7)	-3	4HDDA-B3-X230414P00121R22878S24.raw
PI (Phosphatidylinositol)	PI 34:1	4HDDA-A1	32763610	0.074382	31.73		29	Ratio to surrogate PI(15:0-18:1)(d7)	-3.1	4HDDA-A1-X230414P00121R22879S10.raw
PI (Phosphatidylinositol)	PI 34:1	4HDDA-A2	61525268	0.087187	31.73		29	Ratio to surrogate PI(15:0-18:1)(d7)	-4.1	4HDDA-A2-X230414P00121R22879S12.raw
PI (Phosphatidylinositol)	PI 34:1	4HDDA-A3	137390608	0.091185	31.73		29	Ratio to surrogate PI(15:0-18:1)(d7)	-3.5	4HDDA-A3-X230414P00121R22879S14.raw
PI (Phosphatidylinositol)	PI 34:1	4HDDA-A4	104147704	0.097099	31.73		29	Ratio to surrogate PI(15:0-18:1)(d7)	-4.2	4HDDA-A4-X230414P00121R22879S16.raw
PI (Phosphatidylinositol)	PI 34:1	4HDDA-A5	25504230	0.06132	31.73		29	Ratio to surrogate PI(15:0-18:1)(d7)	-4.1	4HDDA-A5-X230414P00121R22879S18.raw
PI (Phosphatidylinositol)	PI 34:1	4HDDA-B1	8554445	0.029329	31.73		29	Ratio to surrogate PI(15:0-18:1)(d7)	0.1	4HDDA-B1-X230414P00121R22878S20.raw
PI (Phosphatidylinositol)	PI 34:1	4HDDA-B2	12783334	0.041647	31.73		29	Ratio to surrogate PI(15:0-18:1)(d7)	1	4HDDA-B2-X230414P00121R22878S22.raw
PI (Phosphatidylinositol)	PI 34:1	4HDDA-B3	5760786	0.03236	31.73		29	Ratio to surrogate PI(15:0-18:1)(d7)	1.9	4HDDA-B3-X230414P00121R22878S24.raw
PI (Phosphatidylinositol)	PI 36:4	4HDDA-A1	494417920	1.1225	31.71		29	Ratio to surrogate PI(15:0-18:1)(d7)	1	4HDDA-A1-X230414P00121R22879S10.raw
PI (Phosphatidylinositol)	PI 36:4	4HDDA-A2	921483328	1.3058	31.71		29	Ratio to surrogate PI(15:0-18:1)(d7)	1.2	4HDDA-A2-X230414P00121R22879S12.raw
PI (Phosphatidylinositol)	PI 36:4	4HDDA-A3	2164702208	1.4367	31.71		29	Ratio to surrogate PI(15:0-18:1)(d7)	1.1	4HDDA-A3-X230414P00121R22879S14.raw
PI (Phosphatidylinositol)	PI 36:4	4HDDA-A4	1478229376	1.3782	31.71		29	Ratio to surrogate PI(15:0-18:1)(d7)	0.9	4HDDA-A4-X230414P00121R22879S16.raw
PI (Phosphatidylinositol)	PI 36:4	4HDDA-A5	442556128	1.064	31.71		29	Ratio to surrogate PI(15:0-18:1)(d7)	0.9	4HDDA-A5-X230414P00121R22879S18.raw
PI (Phosphatidylinositol)	PI 36:4	4HDDA-B1	366508032	1.2566	31.71		29	Ratio to surrogate PI(15:0-18:1)(d7)	0.9	4HDDA-B1-X230414P00121R22878S20.raw
PI (Phosphatidylinositol)	PI 36:4	4HDDA-B2	402223808	1.3104	31.71		29	Ratio to surrogate PI(15:0-18:1)(d7)	1.3	4HDDA-B2-X230414P00121R22878S22.raw
PI (Phosphatidylinositol)	PI 36:4	4HDDA-B3	235486560	1.3228	31.71		29	Ratio to surrogate PI(15:0-18:1)(d7)	1.6	4HDDA-B3-X230414P00121R22878S24.raw
PI (Phosphatidylinositol)	PI 36:3	4HDDA-A1	151665840	0.34432	31.7		29	Ratio to surrogate PI(15:0-18:1)(d7)	-1.6	4HDDA-A1-X230414P00121R22879S10.raw
PI (Phosphatidylinositol)	PI 36:3	4HDDA-A2	315926784	0.4477	31.7		29	Ratio to surrogate PI(15:0-18:1)(d7)	-1.1	4HDDA-A2-X230414P00121R22879S12.raw
PI (Phosphatidylinositol)	PI 36:3	4HDDA-A3	683373440	0.45355	31.7		29	Ratio to surrogate PI(15:0-18:1)(d7)	-2.4	4HDDA-A3-X230414P00121R22879S14.raw
PI (Phosphatidylinositol)	PI 36:3	4HDDA-A4	496138432	0.46256	31.7		29	Ratio to surrogate PI(15:0-18:1)(d7)	-1.8	4HDDA-A4-X230414P00121R22879S16.raw
PI (Phosphatidylinositol)	PI 36:3	4HDDA-A5	133379248	0.32068	31.7		29	Ratio to surrogate PI(15:0-18:1)(d7)	-2.2	4HDDA-A5-X230414P00121R22879S18.raw
PI (Phosphatidylinositol)	PI 36:3	4HDDA-B1	119212144	0.40872	31.7		29	Ratio to surrogate PI(15:0-18:1)(d7)	-0.3	4HDDA-B1-X230414P00121R22878S20.raw
PI (Phosphatidylinositol)	PI 36:3	4HDDA-B2	121753768	0.39666	31.7		29	Ratio to surrogate PI(15:0-18:1)(d7)	-1.4	4HDDA-B2-X230414P00121R22878S22.raw
PI (Phosphatidylinositol)	PI 36:3	4HDDA-B3	72097672	0.40499	31.7		29	Ratio to surrogate PI(15:0-18:1)(d7)	-0.9	4HDDA-B3-X230414P00121R22878S24.raw
PI (Phosphatidylinositol)	PI 36:2	4HDDA-A1	152892288	0.3471	31.61		29	Ratio to surrogate PI(15:0-18:1)(d7)	0.3	4HDDA-A1-X230414P00121R22879S10.raw
PI (Phosphatidylinositol)	PI 36:2	4HDDA-A2	258577952	0.36643	31.61		29	Ratio to surrogate PI(15:0-18:1)(d7)	-0.4	4HDDA-A2-X230414P00121R22879S12.raw
PI (Phosphatidylinositol)	PI 36:2	4HDDA-A3	546015872	0.36239	31.61		29	Ratio to surrogate PI(15:0-18:1)(d7)	-1.2	4HDDA-A3-X230414P00121R22879S14.raw
PI (Phosphatidylinositol)	PI 36:2	4HDDA-A4	452127264	0.42153	31.61		29	Ratio to surrogate PI(15:0-18:1)(d7)	-1	4HDDA-A4-X230414P00121R22879S16.raw
PI (Phosphatidylinositol)	PI 36:2	4HDDA-A5	123384208	0.29665	31.61		29	Ratio to surrogate PI(15:0-18:1)(d7)	-0.6	4HDDA-A5-X230414P00121R22879S18.raw
PI (Phosphatidylinositol)	PI 36:2	4HDDA-B1	195677152	0.67088	31.61		29	Ratio to surrogate PI(15:0-18:1)(d7)	0.7	4HDDA-B1-X230414P00121R22878S20.raw
PI (Phosphatidylinositol)	PI 36:2	4HDDA-B2	219207296	0.71416	31.61		29	Ratio to surrogate PI(15:0-18:1)(d7)	1	4HDDA-B2-X230414P00121R22878S22.raw
PI (Phosphatidylinositol)	PI 36:2	4HDDA-B3	95380072	0.53578	31.61		29	Ratio to surrogate PI(15:0-18:1)(d7)	1.3	4HDDA-B3-X230414P00121R22878S24.raw
PI (Phosphatidylinositol)	PI 38:4	4HDDA-A1	4361413120	9.9015	31.44		29	Ratio to surrogate PI(15:0-18:1)(d7)	-1.8	4HDDA-A1-X230414P00121R22879S10.raw
PI (Phosphatidylinositol)	PI 38:4	4HDDA-A2	5601547776	7.9379	31.44		29	Ratio to surrogate PI(15:0-18:1)(d7)	-1.9	4HDDA-A2-X230414P00121R22879S12.raw
PI (Phosphatidylinositol)	PI 38:4	4HDDA-A3	10329946112	6.8559	31.44		29	Ratio to surrogate PI(15:0-18:1)(d7)	-2.5	4HDDA-A3-X230414P00121R22879S14.raw
PI (Phosphatidylinositol)	PI 38:4	4HDDA-A4	7608878592	7.0939	31.44		29	Ratio to surrogate PI(15:0-18:1)(d7)	-2.3	4HDDA-A4-X230414P00121R22879S16.raw
PI (Phosphatidylinositol)	PI 38:4	4HDDA-A5	3356491520	8.07	31.44		29	Ratio to surrogate PI(15:0-18:1)(d7)	-2.1	4HDDA-A5-X230414P00121R22879S18.raw
PI (Phosphatidylinositol)	PI 38:4	4HDDA-B1	6568096768	22.519	31.44		29	Ratio to surrogate PI(15:0-18:1)(d7)	-2	4HDDA-B1-X230414P00121R22878S20.raw
PI (Phosphatidylinositol)	PI 38:4	4HDDA-B2	6445537280	20.999	31.44		29	Ratio to surrogate PI(15:0-18:1)(d7)	-1.6	4HDDA-B2-X230414P00121R22878S22.raw
PI (Phosphatidylinositol)	PI 38:4	4HDDA-B3	3858927616	21.677	31.44		29	Ratio to surrogate PI(15:0-18:1)(d7)	-1.5	4HDDA-B3-X230414P00121R22878S24.raw
PG (Phosphatidylglycerol)	PG 34:2	4HDDA-A1	272902	0.00021805	24.99		34	Ratio to surrogate PG(15:0-18:1)(d7)	0.9	4HDDA-A1-X230414P00121R22879S10.raw
PG (Phosphatidylglycerol)	PG 34:2	4HDDA-A2	460952	0.00020365	24.99		34	Ratio to surrogate PG(15:0-18:1)(d7)	-2	4HDDA-A2-X230414P00121R22879S12.raw
PG (Phosphatidylglycerol)	PG 34:2	4HDDA-A3	578838	0.00012326	24.99		34	Ratio to surrogate PG(15:0-18:1)(d7)	-3	4HDDA-A3-X230414P00121R22879S14.raw
PG (Phosphatidylglycerol)	PG 34:2	4HDDA-A4	859665	0.00020495	24.99		34	Ratio to surrogate PG(15:0-18:1)(d7)	-1.9	4HDDA-A4-X230414P00121R22879S16.raw
PG (Phosphatidylglycerol)	PG 34:2	4HDDA-A5	237125	0.00018222	24.99		34	Ratio to surrogate PG(15:0-18:1)(d7)	-3.9	4HDDA-A5-X230414P00121R22879S18.raw
PG (Phosphatidylglycerol)	PG 34:2	4HDDA-B1	213342	9.4858e-05	24.99		34	Ratio to surrogate PG(15:0-18:1)(d7)	-3.2	4HDDA-B1-X230414P00121R22878S20.raw
PG (Phosphatidylglycerol)	PG 34:2	4HDDA-B2	242897	8.9883e-05	24.99		34	Ratio to surrogate PG(15:0-18:1)(d7)	31.4	4HDDA-B2-X230414P00121R22878S22.raw
PG (Phosphatidylglycerol)	PG 34:2	4HDDA-B3	269097	0.00025415	24.99		34	Ratio to surrogate PG(15:0-18:1)(d7)	2	4HDDA-B3-X230414P00121R22878S24.raw
PG (Phosphatidylglycerol)	PG 34:1	4HDDA-A1	2429120	0.0019408	24.86		34	Ratio to surrogate PG(15:0-18:1)(d7)	0.1	4HDDA-A1-X230414P00121R22879S10.raw
PG (Phosphatidylglycerol)	PG 34:1	4HDDA-A2	4711426	0.0020815	24.86		34	Ratio to surrogate PG(15:0-18:1)(d7)	0.8	4HDDA-A2-X230414P00121R22879S12.raw
PG (Phosphatidylglycerol)	PG 34:1	4HDDA-A3	7221862	0.0015378	24.86		34	Ratio to surrogate PG(15:0-18:1)(d7)	-1.8	4HDDA-A3-X230414P00121R22879S14.raw
PG (Phosphatidylglycerol)	PG 34:1	4HDDA-A4	8137106	0.00194	24.86		34	Ratio to surrogate PG(15:0-18:1)(d7)	-1.2	4HDDA-A4-X230414P00121R22879S16.raw
PG (Phosphatidylglycerol)	PG 34:1	4HDDA-A5	1721606	0.0013229	24.86		34	Ratio to surrogate PG(15:0-18:1)(d7)	0.8	4HDDA-A5-X230414P00121R22879S18.raw
PG (Phosphatidylglycerol)	PG 34:1	4HDDA-B1	2644538	0.0011758	24.86		34	Ratio to surrogate PG(15:0-18:1)(d7)	-0.9	4HDDA-B1-X230414P00121R22878S20.raw
PG (Phosphatidylglycerol)	PG 34:1	4HDDA-B2	3726648	0.001379	24.86		34	Ratio to surrogate PG(15:0-18:1)(d7)	-0.9	4HDDA-B2-X230414P00121R22878S22.raw
PG (Phosphatidylglycerol)	PG 34:1	4HDDA-B3	2009399	0.0018978	24.86		34	Ratio to surrogate PG(15:0-18:1)(d7)	0.3	4HDDA-B3-X230414P00121R22878S24.raw
PG (Phosphatidylglycerol)	PG 36:2	4HDDA-A1	4268757	0.0034107	24.65		34	Ratio to surrogate PG(15:0-18:1)(d7)	0	4HDDA-A1-X230414P00121R22879S10.raw
PG (Phosphatidylglycerol)	PG 36:2	4HDDA-A2	11805759	0.0052158	24.65		34	Ratio to surrogate PG(15:0-18:1)(d7)	-0.2	4HDDA-A2-X230414P00121R22879S12.raw
PG (Phosphatidylglycerol)	PG 36:2	4HDDA-A3	15438176	0.0032874	24.65		34	Ratio to surrogate PG(15:0-18:1)(d7)	0.2	4HDDA-A3-X230414P00121R22879S14.raw
PG (Phosphatidylglycerol)	PG 36:2	4HDDA-A4	14464371	0.0034485	24.65		34	Ratio to surrogate PG(15:0-18:1)(d7)	-0.9	4HDDA-A4-X230414P00121R22879S16.raw
PG (Phosphatidylglycerol)	PG 36:2	4HDDA-A5	4629882	0.0035578	24.65		34	Ratio to surrogate PG(15:0-18:1)(d7)	0.4	4HDDA-A5-X230414P00121R22879S18.raw
PG (Phosphatidylglycerol)	PG 36:2	4HDDA-B1	6698270	0.0029782	24.65		34	Ratio to surrogate PG(15:0-18:1)(d7)	-1.6	4HDDA-B1-X230414P00121R22878S20.raw
PG (Phosphatidylglycerol)	PG 36:2	4HDDA-B2	8351585	0.0030905	24.65		34	Ratio to surrogate PG(15:0-18:1)(d7)	-0.9	4HDDA-B2-X230414P00121R22878S22.raw
PG (Phosphatidylglycerol)	PG 36:2	4HDDA-B3	3257962	0.003077	24.65		34	Ratio to surrogate PG(15:0-18:1)(d7)	-0.2	4HDDA-B3-X230414P00121R22878S24.raw
PC(O/P-) (Akyl/alkenyl ether phosphatidylcholine)	PC 32:2e	4HDDA-A1	0	0	26.73		29	Ratio to surrogate PC(15:0-18:1)(d7)	#N/A	4HDDA-A1-X230414P00121R22879S10.raw
PC(O/P-) (Akyl/alkenyl ether phosphatidylcholine)	PC 32:2e	4HDDA-A2	236298	0.0001021	26.73		29	Ratio to surrogate PC(15:0-18:1)(d7)	7	4HDDA-A2-X230414P00121R22879S12.raw
PC(O/P-) (Akyl/alkenyl ether phosphatidylcholine)	PC 32:2e	4HDDA-A3	484731	0.00015558	26.73		29	Ratio to surrogate PC(15:0-18:1)(d7)	1.4	4HDDA-A3-X230414P00121R22879S14.raw
PC(O/P-) (Akyl/alkenyl ether phosphatidylcholine)	PC 32:2e	4HDDA-A4	43	1.257e-08	26.73		29	Ratio to surrogate PC(15:0-18:1)(d7)	0	4HDDA-A4-X230414P00121R22879S16.raw
PC(O/P-) (Akyl/alkenyl ether phosphatidylcholine)	PC 32:2e	4HDDA-A5	0	0	26.73		29	Ratio to surrogate PC(15:0-18:1)(d7)	#N/A	4HDDA-A5-X230414P00121R22879S18.raw
PC(O/P-) (Akyl/alkenyl ether phosphatidylcholine)	PC 32:2e	4HDDA-B1	0	0	26.73		29	Ratio to surrogate PC(15:0-18:1)(d7)	#N/A	4HDDA-B1-X230414P00121R22878S20.raw
PC(O/P-) (Akyl/alkenyl ether phosphatidylcholine)	PC 32:2e	4HDDA-B2	0	0	26.73		29	Ratio to surrogate PC(15:0-18:1)(d7)	#N/A	4HDDA-B2-X230414P00121R22878S22.raw
PC(O/P-) (Akyl/alkenyl ether phosphatidylcholine)	PC 32:2e	4HDDA-B3	0	0	26.73		29	Ratio to surrogate PC(15:0-18:1)(d7)	#N/A	4HDDA-B3-X230414P00121R22878S24.raw
PC(O/P-) (Akyl/alkenyl ether phosphatidylcholine)	PC 32:1e	4HDDA-A1	11315800	0.0061806	26.71		29	Ratio to surrogate PC(15:0-18:1)(d7)	-3.3	4HDDA-A1-X230414P00121R22879S10.raw
PC(O/P-) (Akyl/alkenyl ether phosphatidylcholine)	PC 32:1e	4HDDA-A2	20853266	0.0090099	26.71		29	Ratio to surrogate PC(15:0-18:1)(d7)	-3.1	4HDDA-A2-X230414P00121R22879S12.raw
PC(O/P-) (Akyl/alkenyl ether phosphatidylcholine)	PC 32:1e	4HDDA-A3	45663624	0.014657	26.71		29	Ratio to surrogate PC(15:0-18:1)(d7)	-3.1	4HDDA-A3-X230414P00121R22879S14.raw
PC(O/P-) (Akyl/alkenyl ether phosphatidylcholine)	PC 32:1e	4HDDA-A4	32198402	0.0093395	26.71		29	Ratio to surrogate PC(15:0-18:1)(d7)	-4.2	4HDDA-A4-X230414P00121R22879S16.raw
PC(O/P-) (Akyl/alkenyl ether phosphatidylcholine)	PC 32:1e	4HDDA-A5	11527663	0.0054771	26.71		29	Ratio to surrogate PC(15:0-18:1)(d7)	-3.2	4HDDA-A5-X230414P00121R22879S18.raw
PC(O/P-) (Akyl/alkenyl ether phosphatidylcholine)	PC 32:1e	4HDDA-B1	13390078	0.0062659	26.71		29	Ratio to surrogate PC(15:0-18:1)(d7)	-2.1	4HDDA-B1-X230414P00121R22878S20.raw
PC(O/P-) (Akyl/alkenyl ether phosphatidylcholine)	PC 32:1e	4HDDA-B2	13333521	0.0059773	26.71		29	Ratio to surrogate PC(15:0-18:1)(d7)	-4.9	4HDDA-B2-X230414P00121R22878S22.raw
PC(O/P-) (Akyl/alkenyl ether phosphatidylcholine)	PC 32:1e	4HDDA-B3	8690285	0.0053376	26.71		29	Ratio to surrogate PC(15:0-18:1)(d7)	-1.2	4HDDA-B3-X230414P00121R22878S24.raw
PC(O/P-) (Akyl/alkenyl ether phosphatidylcholine)	PC 32:0e	4HDDA-A1	29205430	0.015952	26.62		29	Ratio to surrogate PC(15:0-18:1)(d7)	-1.5	4HDDA-A1-X230414P00121R22879S10.raw
PC(O/P-) (Akyl/alkenyl ether phosphatidylcholine)	PC 32:0e	4HDDA-A2	56786536	0.024535	26.62		29	Ratio to surrogate PC(15:0-18:1)(d7)	-1.3	4HDDA-A2-X230414P00121R22879S12.raw
PC(O/P-) (Akyl/alkenyl ether phosphatidylcholine)	PC 32:0e	4HDDA-A3	106796336	0.034278	26.62		29	Ratio to surrogate PC(15:0-18:1)(d7)	-1.6	4HDDA-A3-X230414P00121R22879S14.raw
PC(O/P-) (Akyl/alkenyl ether phosphatidylcholine)	PC 32:0e	4HDDA-A4	92174368	0.026736	26.62		29	Ratio to surrogate PC(15:0-18:1)(d7)	-1.6	4HDDA-A4-X230414P00121R22879S16.raw
PC(O/P-) (Akyl/alkenyl ether phosphatidylcholine)	PC 32:0e	4HDDA-A5	26190164	0.012444	26.62		29	Ratio to surrogate PC(15:0-18:1)(d7)	-1.3	4HDDA-A5-X230414P00121R22879S18.raw
PC(O/P-) (Akyl/alkenyl ether phosphatidylcholine)	PC 32:0e	4HDDA-B1	46229152	0.021633	26.62		29	Ratio to surrogate PC(15:0-18:1)(d7)	-0.3	4HDDA-B1-X230414P00121R22878S20.raw
PC(O/P-) (Akyl/alkenyl ether phosphatidylcholine)	PC 32:0e	4HDDA-B2	41293612	0.018512	26.62		29	Ratio to surrogate PC(15:0-18:1)(d7)	-0.3	4HDDA-B2-X230414P00121R22878S22.raw
PC(O/P-) (Akyl/alkenyl ether phosphatidylcholine)	PC 32:0e	4HDDA-B3	23081626	0.014177	26.62		29	Ratio to surrogate PC(15:0-18:1)(d7)	-0.9	4HDDA-B3-X230414P00121R22878S24.raw
PC(O/P-) (Akyl/alkenyl ether phosphatidylcholine)	PC 34:3e	4HDDA-A1	18785722	0.010261	26.69		29	Ratio to surrogate PC(15:0-18:1)(d7)	1.5	4HDDA-A1-X230414P00121R22879S10.raw
PC(O/P-) (Akyl/alkenyl ether phosphatidylcholine)	PC 34:3e	4HDDA-A2	32616086	0.014092	26.69		29	Ratio to surrogate PC(15:0-18:1)(d7)	2.7	4HDDA-A2-X230414P00121R22879S12.raw
PC(O/P-) (Akyl/alkenyl ether phosphatidylcholine)	PC 34:3e	4HDDA-A3	63485464	0.020377	26.69		29	Ratio to surrogate PC(15:0-18:1)(d7)	2.5	4HDDA-A3-X230414P00121R22879S14.raw
PC(O/P-) (Akyl/alkenyl ether phosphatidylcholine)	PC 34:3e	4HDDA-A4	56122940	0.016279	26.69		29	Ratio to surrogate PC(15:0-18:1)(d7)	2.2	4HDDA-A4-X230414P00121R22879S16.raw
PC(O/P-) (Akyl/alkenyl ether phosphatidylcholine)	PC 34:3e	4HDDA-A5	16084001	0.0076419	26.69		29	Ratio to surrogate PC(15:0-18:1)(d7)	2.3	4HDDA-A5-X230414P00121R22879S18.raw
PC(O/P-) (Akyl/alkenyl ether phosphatidylcholine)	PC 34:3e	4HDDA-B1	30903746	0.014462	26.69		29	Ratio to surrogate PC(15:0-18:1)(d7)	2.8	4HDDA-B1-X230414P00121R22878S20.raw
PC(O/P-) (Akyl/alkenyl ether phosphatidylcholine)	PC 34:3e	4HDDA-B2	24356526	0.010919	26.69		29	Ratio to surrogate PC(15:0-18:1)(d7)	4.2	4HDDA-B2-X230414P00121R22878S22.raw
PC(O/P-) (Akyl/alkenyl ether phosphatidylcholine)	PC 34:3e	4HDDA-B3	12497022	0.0076757	26.69		29	Ratio to surrogate PC(15:0-18:1)(d7)	3.4	4HDDA-B3-X230414P00121R22878S24.raw
PC(O/P-) (Akyl/alkenyl ether phosphatidylcholine)	PC 34:2e	4HDDA-A1	53986344	0.029487	26.57		29	Ratio to surrogate PC(15:0-18:1)(d7)	-1.4	4HDDA-A1-X230414P00121R22879S10.raw
PC(O/P-) (Akyl/alkenyl ether phosphatidylcholine)	PC 34:2e	4HDDA-A2	96780256	0.041815	26.57		29	Ratio to surrogate PC(15:0-18:1)(d7)	-1	4HDDA-A2-X230414P00121R22879S12.raw
PC(O/P-) (Akyl/alkenyl ether phosphatidylcholine)	PC 34:2e	4HDDA-A3	184058800	0.059077	26.57		29	Ratio to surrogate PC(15:0-18:1)(d7)	-1.2	4HDDA-A3-X230414P00121R22879S14.raw
PC(O/P-) (Akyl/alkenyl ether phosphatidylcholine)	PC 34:2e	4HDDA-A4	192585408	0.055862	26.57		29	Ratio to surrogate PC(15:0-18:1)(d7)	-1.3	4HDDA-A4-X230414P00121R22879S16.raw
PC(O/P-) (Akyl/alkenyl ether phosphatidylcholine)	PC 34:2e	4HDDA-A5	42215244	0.020058	26.57		29	Ratio to surrogate PC(15:0-18:1)(d7)	-1.2	4HDDA-A5-X230414P00121R22879S18.raw
PC(O/P-) (Akyl/alkenyl ether phosphatidylcholine)	PC 34:2e	4HDDA-B1	70376088	0.032933	26.57		29	Ratio to surrogate PC(15:0-18:1)(d7)	-0.8	4HDDA-B1-X230414P00121R22878S20.raw
PC(O/P-) (Akyl/alkenyl ether phosphatidylcholine)	PC 34:2e	4HDDA-B2	97519904	0.043717	26.57		29	Ratio to surrogate PC(15:0-18:1)(d7)	-0.3	4HDDA-B2-X230414P00121R22878S22.raw
PC(O/P-) (Akyl/alkenyl ether phosphatidylcholine)	PC 34:2e	4HDDA-B3	50591176	0.031073	26.57		29	Ratio to surrogate PC(15:0-18:1)(d7)	-0.7	4HDDA-B3-X230414P00121R22878S24.raw
PC(O/P-) (Akyl/alkenyl ether phosphatidylcholine)	PC 34:1e	4HDDA-A1	90536872	0.04945	26.43		29	Ratio to surrogate PC(15:0-18:1)(d7)	-1.9	4HDDA-A1-X230414P00121R22879S10.raw
PC(O/P-) (Akyl/alkenyl ether phosphatidylcholine)	PC 34:1e	4HDDA-A2	158851424	0.068633	26.43		29	Ratio to surrogate PC(15:0-18:1)(d7)	-1.5	4HDDA-A2-X230414P00121R22879S12.raw
PC(O/P-) (Akyl/alkenyl ether phosphatidylcholine)	PC 34:1e	4HDDA-A3	315483584	0.10126	26.43		29	Ratio to surrogate PC(15:0-18:1)(d7)	-1.7	4HDDA-A3-X230414P00121R22879S14.raw
PC(O/P-) (Akyl/alkenyl ether phosphatidylcholine)	PC 34:1e	4HDDA-A4	289213952	0.08389	26.43		29	Ratio to surrogate PC(15:0-18:1)(d7)	-1.9	4HDDA-A4-X230414P00121R22879S16.raw
PC(O/P-) (Akyl/alkenyl ether phosphatidylcholine)	PC 34:1e	4HDDA-A5	81867120	0.038897	26.43		29	Ratio to surrogate PC(15:0-18:1)(d7)	-1.7	4HDDA-A5-X230414P00121R22879S18.raw
PC(O/P-) (Akyl/alkenyl ether phosphatidylcholine)	PC 34:1e	4HDDA-B1	171783232	0.080387	26.43		29	Ratio to surrogate PC(15:0-18:1)(d7)	-0.8	4HDDA-B1-X230414P00121R22878S20.raw
PC(O/P-) (Akyl/alkenyl ether phosphatidylcholine)	PC 34:1e	4HDDA-B2	140162784	0.062834	26.43		29	Ratio to surrogate PC(15:0-18:1)(d7)	-0.7	4HDDA-B2-X230414P00121R22878S22.raw
PC(O/P-) (Akyl/alkenyl ether phosphatidylcholine)	PC 34:1e	4HDDA-B3	87452432	0.053714	26.43		29	Ratio to surrogate PC(15:0-18:1)(d7)	-1.2	4HDDA-B3-X230414P00121R22878S24.raw
PC(O/P-) (Akyl/alkenyl ether phosphatidylcholine)	PC 36:5e	4HDDA-A1	119305144	0.065163	26.5		29	Ratio to surrogate PC(15:0-18:1)(d7)	-2	4HDDA-A1-X230414P00121R22879S10.raw
PC(O/P-) (Akyl/alkenyl ether phosphatidylcholine)	PC 36:5e	4HDDA-A2	207013920	0.089443	26.5		29	Ratio to surrogate PC(15:0-18:1)(d7)	-1.9	4HDDA-A2-X230414P00121R22879S12.raw
PC(O/P-) (Akyl/alkenyl ether phosphatidylcholine)	PC 36:5e	4HDDA-A3	412530720	0.13241	26.5		29	Ratio to surrogate PC(15:0-18:1)(d7)	-1.8	4HDDA-A3-X230414P00121R22879S14.raw
PC(O/P-) (Akyl/alkenyl ether phosphatidylcholine)	PC 36:5e	4HDDA-A4	369963616	0.10731	26.5		29	Ratio to surrogate PC(15:0-18:1)(d7)	-1.8	4HDDA-A4-X230414P00121R22879S16.raw
PC(O/P-) (Akyl/alkenyl ether phosphatidylcholine)	PC 36:5e	4HDDA-A5	84942656	0.040359	26.5		29	Ratio to surrogate PC(15:0-18:1)(d7)	-1.9	4HDDA-A5-X230414P00121R22879S18.raw
PC(O/P-) (Akyl/alkenyl ether phosphatidylcholine)	PC 36:5e	4HDDA-B1	233619696	0.10932	26.5		29	Ratio to surrogate PC(15:0-18:1)(d7)	-1.1	4HDDA-B1-X230414P00121R22878S20.raw
PC(O/P-) (Akyl/alkenyl ether phosphatidylcholine)	PC 36:5e	4HDDA-B2	222347520	0.099676	26.5		29	Ratio to surrogate PC(15:0-18:1)(d7)	-0.9	4HDDA-B2-X230414P00121R22878S22.raw
PC(O/P-) (Akyl/alkenyl ether phosphatidylcholine)	PC 36:5e	4HDDA-B3	122432328	0.075198	26.5		29	Ratio to surrogate PC(15:0-18:1)(d7)	-1.5	4HDDA-B3-X230414P00121R22878S24.raw
PC(O/P-) (Akyl/alkenyl ether phosphatidylcholine)	PC 36:4e	4HDDA-A1	193260720	0.10556	26.38		29	Ratio to surrogate PC(15:0-18:1)(d7)	-1.8	4HDDA-A1-X230414P00121R22879S10.raw
PC(O/P-) (Akyl/alkenyl ether phosphatidylcholine)	PC 36:4e	4HDDA-A2	348383424	0.15052	26.38		29	Ratio to surrogate PC(15:0-18:1)(d7)	-1.7	4HDDA-A2-X230414P00121R22879S12.raw
PC(O/P-) (Akyl/alkenyl ether phosphatidylcholine)	PC 36:4e	4HDDA-A3	652401088	0.2094	26.38		29	Ratio to surrogate PC(15:0-18:1)(d7)	-2	4HDDA-A3-X230414P00121R22879S14.raw
PC(O/P-) (Akyl/alkenyl ether phosphatidylcholine)	PC 36:4e	4HDDA-A4	624204864	0.18106	26.38		29	Ratio to surrogate PC(15:0-18:1)(d7)	-1.9	4HDDA-A4-X230414P00121R22879S16.raw
PC(O/P-) (Akyl/alkenyl ether phosphatidylcholine)	PC 36:4e	4HDDA-A5	151418112	0.071943	26.38		29	Ratio to surrogate PC(15:0-18:1)(d7)	-1.7	4HDDA-A5-X230414P00121R22879S18.raw
PC(O/P-) (Akyl/alkenyl ether phosphatidylcholine)	PC 36:4e	4HDDA-B1	380500928	0.17806	26.38		29	Ratio to surrogate PC(15:0-18:1)(d7)	-1.1	4HDDA-B1-X230414P00121R22878S20.raw
PC(O/P-) (Akyl/alkenyl ether phosphatidylcholine)	PC 36:4e	4HDDA-B2	306109152	0.13723	26.38		29	Ratio to surrogate PC(15:0-18:1)(d7)	-1.1	4HDDA-B2-X230414P00121R22878S22.raw
PC(O/P-) (Akyl/alkenyl ether phosphatidylcholine)	PC 36:4e	4HDDA-B3	202521376	0.12439	26.38		29	Ratio to surrogate PC(15:0-18:1)(d7)	-1.5	4HDDA-B3-X230414P00121R22878S24.raw
PC(O/P-) (Akyl/alkenyl ether phosphatidylcholine)	PC 36:2e	4HDDA-A1	53085228	0.028995	26.26		29	Ratio to surrogate PC(15:0-18:1)(d7)	-3.2	4HDDA-A1-X230414P00121R22879S10.raw
PC(O/P-) (Akyl/alkenyl ether phosphatidylcholine)	PC 36:2e	4HDDA-A2	107449200	0.046425	26.26		29	Ratio to surrogate PC(15:0-18:1)(d7)	-3	4HDDA-A2-X230414P00121R22879S12.raw
PC(O/P-) (Akyl/alkenyl ether phosphatidylcholine)	PC 36:2e	4HDDA-A3	161696272	0.0519	26.26		29	Ratio to surrogate PC(15:0-18:1)(d7)	-3.6	4HDDA-A3-X230414P00121R22879S14.raw
PC(O/P-) (Akyl/alkenyl ether phosphatidylcholine)	PC 36:2e	4HDDA-A4	204741696	0.059388	26.26		29	Ratio to surrogate PC(15:0-18:1)(d7)	-3.1	4HDDA-A4-X230414P00121R22879S16.raw
PC(O/P-) (Akyl/alkenyl ether phosphatidylcholine)	PC 36:2e	4HDDA-A5	35702340	0.016963	26.26		29	Ratio to surrogate PC(15:0-18:1)(d7)	-3.8	4HDDA-A5-X230414P00121R22879S18.raw
PC(O/P-) (Akyl/alkenyl ether phosphatidylcholine)	PC 36:2e	4HDDA-B1	118748480	0.055569	26.26		29	Ratio to surrogate PC(15:0-18:1)(d7)	-2.4	4HDDA-B1-X230414P00121R22878S20.raw
PC(O/P-) (Akyl/alkenyl ether phosphatidylcholine)	PC 36:2e	4HDDA-B2	126791632	0.05684	26.26		29	Ratio to surrogate PC(15:0-18:1)(d7)	-2.2	4HDDA-B2-X230414P00121R22878S22.raw
PC(O/P-) (Akyl/alkenyl ether phosphatidylcholine)	PC 36:2e	4HDDA-B3	57853268	0.035534	26.26		29	Ratio to surrogate PC(15:0-18:1)(d7)	-2.5	4HDDA-B3-X230414P00121R22878S24.raw
PC(O/P-) (Akyl/alkenyl ether phosphatidylcholine)	PC 36:1e	4HDDA-A1	17790930	0.0097172	26.16		29	Ratio to surrogate PC(15:0-18:1)(d7)	-1.2	4HDDA-A1-X230414P00121R22879S10.raw
PC(O/P-) (Akyl/alkenyl ether phosphatidylcholine)	PC 36:1e	4HDDA-A2	36573956	0.015802	26.16		29	Ratio to surrogate PC(15:0-18:1)(d7)	-1.4	4HDDA-A2-X230414P00121R22879S12.raw
PC(O/P-) (Akyl/alkenyl ether phosphatidylcholine)	PC 36:1e	4HDDA-A3	57811136	0.018556	26.16		29	Ratio to surrogate PC(15:0-18:1)(d7)	-2	4HDDA-A3-X230414P00121R22879S14.raw
PC(O/P-) (Akyl/alkenyl ether phosphatidylcholine)	PC 36:1e	4HDDA-A4	66727288	0.019355	26.16		29	Ratio to surrogate PC(15:0-18:1)(d7)	-2.6	4HDDA-A4-X230414P00121R22879S16.raw
PC(O/P-) (Akyl/alkenyl ether phosphatidylcholine)	PC 36:1e	4HDDA-A5	12466947	0.0059234	26.16		29	Ratio to surrogate PC(15:0-18:1)(d7)	-1.3	4HDDA-A5-X230414P00121R22879S18.raw
PC(O/P-) (Akyl/alkenyl ether phosphatidylcholine)	PC 36:1e	4HDDA-B1	38275800	0.017911	26.16		29	Ratio to surrogate PC(15:0-18:1)(d7)	-0.5	4HDDA-B1-X230414P00121R22878S20.raw
PC(O/P-) (Akyl/alkenyl ether phosphatidylcholine)	PC 36:1e	4HDDA-B2	46506380	0.020848	26.16		29	Ratio to surrogate PC(15:0-18:1)(d7)	-0.1	4HDDA-B2-X230414P00121R22878S22.raw
PC(O/P-) (Akyl/alkenyl ether phosphatidylcholine)	PC 36:1e	4HDDA-B3	19368066	0.011896	26.16		29	Ratio to surrogate PC(15:0-18:1)(d7)	-1.1	4HDDA-B3-X230414P00121R22878S24.raw
PC(O/P-) (Akyl/alkenyl ether phosphatidylcholine)	PC 38:7e	4HDDA-A1	44620960	0.024371	26.54		29	Ratio to surrogate PC(15:0-18:1)(d7)	-3.5	4HDDA-A1-X230414P00121R22879S10.raw
PC(O/P-) (Akyl/alkenyl ether phosphatidylcholine)	PC 38:7e	4HDDA-A2	80742312	0.034886	26.54		29	Ratio to surrogate PC(15:0-18:1)(d7)	-3.2	4HDDA-A2-X230414P00121R22879S12.raw
PC(O/P-) (Akyl/alkenyl ether phosphatidylcholine)	PC 38:7e	4HDDA-A3	155698144	0.049974	26.54		29	Ratio to surrogate PC(15:0-18:1)(d7)	-3.2	4HDDA-A3-X230414P00121R22879S14.raw
PC(O/P-) (Akyl/alkenyl ether phosphatidylcholine)	PC 38:7e	4HDDA-A4	145870160	0.042311	26.54		29	Ratio to surrogate PC(15:0-18:1)(d7)	-3.6	4HDDA-A4-X230414P00121R22879S16.raw
PC(O/P-) (Akyl/alkenyl ether phosphatidylcholine)	PC 38:7e	4HDDA-A5	32963122	0.015662	26.54		29	Ratio to surrogate PC(15:0-18:1)(d7)	-3.6	4HDDA-A5-X230414P00121R22879S18.raw
PC(O/P-) (Akyl/alkenyl ether phosphatidylcholine)	PC 38:7e	4HDDA-B1	81636712	0.038202	26.54		29	Ratio to surrogate PC(15:0-18:1)(d7)	-2.6	4HDDA-B1-X230414P00121R22878S20.raw
PC(O/P-) (Akyl/alkenyl ether phosphatidylcholine)	PC 38:7e	4HDDA-B2	68567432	0.030738	26.54		29	Ratio to surrogate PC(15:0-18:1)(d7)	-2.3	4HDDA-B2-X230414P00121R22878S22.raw
PC(O/P-) (Akyl/alkenyl ether phosphatidylcholine)	PC 38:7e	4HDDA-B3	39771772	0.024428	26.54		29	Ratio to surrogate PC(15:0-18:1)(d7)	-2.5	4HDDA-B3-X230414P00121R22878S24.raw
PC(O/P-) (Akyl/alkenyl ether phosphatidylcholine)	PC 38:6e	4HDDA-A1	107492800	0.058711	26.42		29	Ratio to surrogate PC(15:0-18:1)(d7)	-2.2	4HDDA-A1-X230414P00121R22879S10.raw
PC(O/P-) (Akyl/alkenyl ether phosphatidylcholine)	PC 38:6e	4HDDA-A2	188914320	0.081622	26.42		29	Ratio to surrogate PC(15:0-18:1)(d7)	-1.9	4HDDA-A2-X230414P00121R22879S12.raw
PC(O/P-) (Akyl/alkenyl ether phosphatidylcholine)	PC 38:6e	4HDDA-A3	362727072	0.11642	26.42		29	Ratio to surrogate PC(15:0-18:1)(d7)	-2.1	4HDDA-A3-X230414P00121R22879S14.raw
PC(O/P-) (Akyl/alkenyl ether phosphatidylcholine)	PC 38:6e	4HDDA-A4	348094272	0.10097	26.42		29	Ratio to surrogate PC(15:0-18:1)(d7)	-2.1	4HDDA-A4-X230414P00121R22879S16.raw
PC(O/P-) (Akyl/alkenyl ether phosphatidylcholine)	PC 38:6e	4HDDA-A5	85029312	0.0404	26.42		29	Ratio to surrogate PC(15:0-18:1)(d7)	-2	4HDDA-A5-X230414P00121R22879S18.raw
PC(O/P-) (Akyl/alkenyl ether phosphatidylcholine)	PC 38:6e	4HDDA-B1	196998080	0.092186	26.42		29	Ratio to surrogate PC(15:0-18:1)(d7)	-1.2	4HDDA-B1-X230414P00121R22878S20.raw
PC(O/P-) (Akyl/alkenyl ether phosphatidylcholine)	PC 38:6e	4HDDA-B2	160795008	0.072083	26.42		29	Ratio to surrogate PC(15:0-18:1)(d7)	-1.2	4HDDA-B2-X230414P00121R22878S22.raw
PC(O/P-) (Akyl/alkenyl ether phosphatidylcholine)	PC 38:6e	4HDDA-B3	97946248	0.060159	26.42		29	Ratio to surrogate PC(15:0-18:1)(d7)	-1.4	4HDDA-B3-X230414P00121R22878S24.raw
PC(O/P-) (Akyl/alkenyl ether phosphatidylcholine)	PC 38:5e	4HDDA-A1	201228832	0.10991	26.2		29	Ratio to surrogate PC(15:0-18:1)(d7)	-2.9	4HDDA-A1-X230414P00121R22879S10.raw
PC(O/P-) (Akyl/alkenyl ether phosphatidylcholine)	PC 38:5e	4HDDA-A2	384493280	0.16612	26.2		29	Ratio to surrogate PC(15:0-18:1)(d7)	-3	4HDDA-A2-X230414P00121R22879S12.raw
PC(O/P-) (Akyl/alkenyl ether phosphatidylcholine)	PC 38:5e	4HDDA-A3	718734784	0.23069	26.2		29	Ratio to surrogate PC(15:0-18:1)(d7)	-3.1	4HDDA-A3-X230414P00121R22879S14.raw
PC(O/P-) (Akyl/alkenyl ether phosphatidylcholine)	PC 38:5e	4HDDA-A4	685283648	0.19877	26.2		29	Ratio to surrogate PC(15:0-18:1)(d7)	-3.1	4HDDA-A4-X230414P00121R22879S16.raw
PC(O/P-) (Akyl/alkenyl ether phosphatidylcholine)	PC 38:5e	4HDDA-A5	159925328	0.075985	26.2		29	Ratio to surrogate PC(15:0-18:1)(d7)	-3.2	4HDDA-A5-X230414P00121R22879S18.raw
PC(O/P-) (Akyl/alkenyl ether phosphatidylcholine)	PC 38:5e	4HDDA-B1	394552032	0.18463	26.2		29	Ratio to surrogate PC(15:0-18:1)(d7)	-1.9	4HDDA-B1-X230414P00121R22878S20.raw
PC(O/P-) (Akyl/alkenyl ether phosphatidylcholine)	PC 38:5e	4HDDA-B2	288403008	0.12929	26.2		29	Ratio to surrogate PC(15:0-18:1)(d7)	-1.9	4HDDA-B2-X230414P00121R22878S22.raw
PC(O/P-) (Akyl/alkenyl ether phosphatidylcholine)	PC 38:5e	4HDDA-B3	191122560	0.11739	26.2		29	Ratio to surrogate PC(15:0-18:1)(d7)	-2.5	4HDDA-B3-X230414P00121R22878S24.raw
PC(O/P-) (Akyl/alkenyl ether phosphatidylcholine)	PC 38:4e	4HDDA-A1	150520768	0.082213	26.12		29	Ratio to surrogate PC(15:0-18:1)(d7)	-5.8	4HDDA-A1-X230414P00121R22879S10.raw
PC(O/P-) (Akyl/alkenyl ether phosphatidylcholine)	PC 38:4e	4HDDA-A2	288341152	0.12458	26.12		29	Ratio to surrogate PC(15:0-18:1)(d7)	-6	4HDDA-A2-X230414P00121R22879S12.raw
PC(O/P-) (Akyl/alkenyl ether phosphatidylcholine)	PC 38:4e	4HDDA-A3	511573792	0.1642	26.12		29	Ratio to surrogate PC(15:0-18:1)(d7)	-6.4	4HDDA-A3-X230414P00121R22879S14.raw
PC(O/P-) (Akyl/alkenyl ether phosphatidylcholine)	PC 38:4e	4HDDA-A4	556082432	0.1613	26.12		29	Ratio to surrogate PC(15:0-18:1)(d7)	-6.1	4HDDA-A4-X230414P00121R22879S16.raw
PC(O/P-) (Akyl/alkenyl ether phosphatidylcholine)	PC 38:4e	4HDDA-A5	108052944	0.051339	26.12		29	Ratio to surrogate PC(15:0-18:1)(d7)	-6.3	4HDDA-A5-X230414P00121R22879S18.raw
PC(O/P-) (Akyl/alkenyl ether phosphatidylcholine)	PC 38:4e	4HDDA-B1	304097312	0.1423	26.12		29	Ratio to surrogate PC(15:0-18:1)(d7)	-4.6	4HDDA-B1-X230414P00121R22878S20.raw
PC(O/P-) (Akyl/alkenyl ether phosphatidylcholine)	PC 38:4e	4HDDA-B2	285249120	0.12787	26.12		29	Ratio to surrogate PC(15:0-18:1)(d7)	-4	4HDDA-B2-X230414P00121R22878S22.raw
PC(O/P-) (Akyl/alkenyl ether phosphatidylcholine)	PC 38:4e	4HDDA-B3	151847936	0.093266	26.12		29	Ratio to surrogate PC(15:0-18:1)(d7)	-5.3	4HDDA-B3-X230414P00121R22878S24.raw
PC(O/P-) (Akyl/alkenyl ether phosphatidylcholine)	PC 40:8e	4HDDA-A1	11330720	0.0061887	26.41		29	Ratio to surrogate PC(15:0-18:1)(d7)	-0.6	4HDDA-A1-X230414P00121R22879S10.raw
PC(O/P-) (Akyl/alkenyl ether phosphatidylcholine)	PC 40:8e	4HDDA-A2	19284034	0.0083319	26.41		29	Ratio to surrogate PC(15:0-18:1)(d7)	-1.2	4HDDA-A2-X230414P00121R22879S12.raw
PC(O/P-) (Akyl/alkenyl ether phosphatidylcholine)	PC 40:8e	4HDDA-A3	39949096	0.012822	26.41		29	Ratio to surrogate PC(15:0-18:1)(d7)	0.7	4HDDA-A3-X230414P00121R22879S14.raw
PC(O/P-) (Akyl/alkenyl ether phosphatidylcholine)	PC 40:8e	4HDDA-A4	31912590	0.0092566	26.41		29	Ratio to surrogate PC(15:0-18:1)(d7)	-1.3	4HDDA-A4-X230414P00121R22879S16.raw
PC(O/P-) (Akyl/alkenyl ether phosphatidylcholine)	PC 40:8e	4HDDA-A5	9342855	0.004439	26.41		29	Ratio to surrogate PC(15:0-18:1)(d7)	0.6	4HDDA-A5-X230414P00121R22879S18.raw
PC(O/P-) (Akyl/alkenyl ether phosphatidylcholine)	PC 40:8e	4HDDA-B1	11288237	0.0052824	26.41		29	Ratio to surrogate PC(15:0-18:1)(d7)	2.3	4HDDA-B1-X230414P00121R22878S20.raw
PC(O/P-) (Akyl/alkenyl ether phosphatidylcholine)	PC 40:8e	4HDDA-B2	16988690	0.0076159	26.41		29	Ratio to surrogate PC(15:0-18:1)(d7)	4.1	4HDDA-B2-X230414P00121R22878S22.raw
PC(O/P-) (Akyl/alkenyl ether phosphatidylcholine)	PC 40:8e	4HDDA-B3	9035071	0.0055494	26.41		29	Ratio to surrogate PC(15:0-18:1)(d7)	1.1	4HDDA-B3-X230414P00121R22878S24.raw
PC(O/P-) (Akyl/alkenyl ether phosphatidylcholine)	PC 40:7e	4HDDA-A1	80145704	0.043775	26.24		29	Ratio to surrogate PC(15:0-18:1)(d7)	-0.5	4HDDA-A1-X230414P00121R22879S10.raw
PC(O/P-) (Akyl/alkenyl ether phosphatidylcholine)	PC 40:7e	4HDDA-A2	147452128	0.063708	26.24		29	Ratio to surrogate PC(15:0-18:1)(d7)	-0.9	4HDDA-A2-X230414P00121R22879S12.raw
PC(O/P-) (Akyl/alkenyl ether phosphatidylcholine)	PC 40:7e	4HDDA-A3	287168384	0.092172	26.24		29	Ratio to surrogate PC(15:0-18:1)(d7)	-1.3	4HDDA-A3-X230414P00121R22879S14.raw
PC(O/P-) (Akyl/alkenyl ether phosphatidylcholine)	PC 40:7e	4HDDA-A4	264155984	0.076621	26.24		29	Ratio to surrogate PC(15:0-18:1)(d7)	-1.1	4HDDA-A4-X230414P00121R22879S16.raw
PC(O/P-) (Akyl/alkenyl ether phosphatidylcholine)	PC 40:7e	4HDDA-A5	63235436	0.030045	26.24		29	Ratio to surrogate PC(15:0-18:1)(d7)	-0.9	4HDDA-A5-X230414P00121R22879S18.raw
PC(O/P-) (Akyl/alkenyl ether phosphatidylcholine)	PC 40:7e	4HDDA-B1	156067280	0.073032	26.24		29	Ratio to surrogate PC(15:0-18:1)(d7)	-0.1	4HDDA-B1-X230414P00121R22878S20.raw
PC(O/P-) (Akyl/alkenyl ether phosphatidylcholine)	PC 40:7e	4HDDA-B2	117109784	0.052499	26.24		29	Ratio to surrogate PC(15:0-18:1)(d7)	0.2	4HDDA-B2-X230414P00121R22878S22.raw
PC(O/P-) (Akyl/alkenyl ether phosphatidylcholine)	PC 40:7e	4HDDA-B3	74832136	0.045962	26.24		29	Ratio to surrogate PC(15:0-18:1)(d7)	-0.3	4HDDA-B3-X230414P00121R22878S24.raw
PC(O/P-) (Akyl/alkenyl ether phosphatidylcholine)	PC 40:6e	4HDDA-A1	107092616	0.058493	26.14		29	Ratio to surrogate PC(15:0-18:1)(d7)	-4.9	4HDDA-A1-X230414P00121R22879S10.raw
PC(O/P-) (Akyl/alkenyl ether phosphatidylcholine)	PC 40:6e	4HDDA-A2	207082000	0.089472	26.14		29	Ratio to surrogate PC(15:0-18:1)(d7)	-5	4HDDA-A2-X230414P00121R22879S12.raw
PC(O/P-) (Akyl/alkenyl ether phosphatidylcholine)	PC 40:6e	4HDDA-A3	340872192	0.10941	26.14		29	Ratio to surrogate PC(15:0-18:1)(d7)	-5.3	4HDDA-A3-X230414P00121R22879S14.raw
PC(O/P-) (Akyl/alkenyl ether phosphatidylcholine)	PC 40:6e	4HDDA-A4	410694656	0.11913	26.14		29	Ratio to surrogate PC(15:0-18:1)(d7)	-5.2	4HDDA-A4-X230414P00121R22879S16.raw
PC(O/P-) (Akyl/alkenyl ether phosphatidylcholine)	PC 40:6e	4HDDA-A5	67269064	0.031961	26.14		29	Ratio to surrogate PC(15:0-18:1)(d7)	-5.3	4HDDA-A5-X230414P00121R22879S18.raw
PC(O/P-) (Akyl/alkenyl ether phosphatidylcholine)	PC 40:6e	4HDDA-B1	212582720	0.099479	26.14		29	Ratio to surrogate PC(15:0-18:1)(d7)	-3.8	4HDDA-B1-X230414P00121R22878S20.raw
PC(O/P-) (Akyl/alkenyl ether phosphatidylcholine)	PC 40:6e	4HDDA-B2	210557472	0.094391	26.14		29	Ratio to surrogate PC(15:0-18:1)(d7)	-3.5	4HDDA-B2-X230414P00121R22878S22.raw
PC(O/P-) (Akyl/alkenyl ether phosphatidylcholine)	PC 40:6e	4HDDA-B3	103245576	0.063414	26.14		29	Ratio to surrogate PC(15:0-18:1)(d7)	-4.3	4HDDA-B3-X230414P00121R22878S24.raw
PC(O/P-) (Akyl/alkenyl ether phosphatidylcholine)	PC 40:5e	4HDDA-A1	62203848	0.033975	26		29	Ratio to surrogate PC(15:0-18:1)(d7)	-2.4	4HDDA-A1-X230414P00121R22879S10.raw
PC(O/P-) (Akyl/alkenyl ether phosphatidylcholine)	PC 40:5e	4HDDA-A2	122203344	0.052799	26		29	Ratio to surrogate PC(15:0-18:1)(d7)	-2.3	4HDDA-A2-X230414P00121R22879S12.raw
PC(O/P-) (Akyl/alkenyl ether phosphatidylcholine)	PC 40:5e	4HDDA-A3	213110560	0.068402	26		29	Ratio to surrogate PC(15:0-18:1)(d7)	-2.6	4HDDA-A3-X230414P00121R22879S14.raw
PC(O/P-) (Akyl/alkenyl ether phosphatidylcholine)	PC 40:5e	4HDDA-A4	229327792	0.066519	26		29	Ratio to surrogate PC(15:0-18:1)(d7)	-3.4	4HDDA-A4-X230414P00121R22879S16.raw
PC(O/P-) (Akyl/alkenyl ether phosphatidylcholine)	PC 40:5e	4HDDA-A5	43997544	0.020904	26		29	Ratio to surrogate PC(15:0-18:1)(d7)	-2.3	4HDDA-A5-X230414P00121R22879S18.raw
PC(O/P-) (Akyl/alkenyl ether phosphatidylcholine)	PC 40:5e	4HDDA-B1	124085920	0.058066	26		29	Ratio to surrogate PC(15:0-18:1)(d7)	-1.7	4HDDA-B1-X230414P00121R22878S20.raw
PC(O/P-) (Akyl/alkenyl ether phosphatidylcholine)	PC 40:5e	4HDDA-B2	124533128	0.055827	26		29	Ratio to surrogate PC(15:0-18:1)(d7)	-1.6	4HDDA-B2-X230414P00121R22878S22.raw
PC(O/P-) (Akyl/alkenyl ether phosphatidylcholine)	PC 40:5e	4HDDA-B3	56295952	0.034577	26		29	Ratio to surrogate PC(15:0-18:1)(d7)	-2.1	4HDDA-B3-X230414P00121R22878S24.raw
PC(O/P-) (Akyl/alkenyl ether phosphatidylcholine)	PC 42:5e	4HDDA-A1	23289354	0.01272	25.77		29	Ratio to surrogate PC(15:0-18:1)(d7)	-5.9	4HDDA-A1-X230414P00121R22879S10.raw
PC(O/P-) (Akyl/alkenyl ether phosphatidylcholine)	PC 42:5e	4HDDA-A2	48314748	0.020875	25.77		29	Ratio to surrogate PC(15:0-18:1)(d7)	-5.7	4HDDA-A2-X230414P00121R22879S12.raw
PC(O/P-) (Akyl/alkenyl ether phosphatidylcholine)	PC 42:5e	4HDDA-A3	75953048	0.024379	25.77		29	Ratio to surrogate PC(15:0-18:1)(d7)	-5.7	4HDDA-A3-X230414P00121R22879S14.raw
PC(O/P-) (Akyl/alkenyl ether phosphatidylcholine)	PC 42:5e	4HDDA-A4	98334568	0.028523	25.77		29	Ratio to surrogate PC(15:0-18:1)(d7)	-7.1	4HDDA-A4-X230414P00121R22879S16.raw
PC(O/P-) (Akyl/alkenyl ether phosphatidylcholine)	PC 42:5e	4HDDA-A5	14727036	0.0069972	25.77		29	Ratio to surrogate PC(15:0-18:1)(d7)	-4.5	4HDDA-A5-X230414P00121R22879S18.raw
PC(O/P-) (Akyl/alkenyl ether phosphatidylcholine)	PC 42:5e	4HDDA-B1	45565524	0.021323	25.77		29	Ratio to surrogate PC(15:0-18:1)(d7)	-4.6	4HDDA-B1-X230414P00121R22878S20.raw
PC(O/P-) (Akyl/alkenyl ether phosphatidylcholine)	PC 42:5e	4HDDA-B2	54825136	0.024578	25.77		29	Ratio to surrogate PC(15:0-18:1)(d7)	-5.1	4HDDA-B2-X230414P00121R22878S22.raw
PC(O/P-) (Akyl/alkenyl ether phosphatidylcholine)	PC 42:5e	4HDDA-B3	20210620	0.012413	25.77		29	Ratio to surrogate PC(15:0-18:1)(d7)	-5.3	4HDDA-B3-X230414P00121R22878S24.raw
PC(O/P-) (Akyl/alkenyl ether phosphatidylcholine)	PC 42:4e	4HDDA-A1	11252631	0.0061461	25.6		29	Ratio to surrogate PC(15:0-18:1)(d7)	-5.2	4HDDA-A1-X230414P00121R22879S10.raw
PC(O/P-) (Akyl/alkenyl ether phosphatidylcholine)	PC 42:4e	4HDDA-A2	23070788	0.009968	25.6		29	Ratio to surrogate PC(15:0-18:1)(d7)	-4.9	4HDDA-A2-X230414P00121R22879S12.raw
PC(O/P-) (Akyl/alkenyl ether phosphatidylcholine)	PC 42:4e	4HDDA-A3	40068700	0.012861	25.6		29	Ratio to surrogate PC(15:0-18:1)(d7)	-4.2	4HDDA-A3-X230414P00121R22879S14.raw
PC(O/P-) (Akyl/alkenyl ether phosphatidylcholine)	PC 42:4e	4HDDA-A4	45543800	0.01321	25.6		29	Ratio to surrogate PC(15:0-18:1)(d7)	-5	4HDDA-A4-X230414P00121R22879S16.raw
PC(O/P-) (Akyl/alkenyl ether phosphatidylcholine)	PC 42:4e	4HDDA-A5	7374210	0.0035037	25.6		29	Ratio to surrogate PC(15:0-18:1)(d7)	-4.2	4HDDA-A5-X230414P00121R22879S18.raw
PC(O/P-) (Akyl/alkenyl ether phosphatidylcholine)	PC 42:4e	4HDDA-B1	20842212	0.0097532	25.6		29	Ratio to surrogate PC(15:0-18:1)(d7)	-3.9	4HDDA-B1-X230414P00121R22878S20.raw
PC(O/P-) (Akyl/alkenyl ether phosphatidylcholine)	PC 42:4e	4HDDA-B2	22952090	0.010289	25.6		29	Ratio to surrogate PC(15:0-18:1)(d7)	-4.3	4HDDA-B2-X230414P00121R22878S22.raw
PC(O/P-) (Akyl/alkenyl ether phosphatidylcholine)	PC 42:4e	4HDDA-B3	9083796	0.0055793	25.6		29	Ratio to surrogate PC(15:0-18:1)(d7)	-3.9	4HDDA-B3-X230414P00121R22878S24.raw
PE(O/P-) (Alkyl/alkenyl ether phosphatidylethanolamine)	PE 34:3e	4HDDA-A1	12579376	0.058304	22.36		34	Ratio to surrogate PE(15:0-18:1)(d7)	-2.2	4HDDA-A1-X230414P00121R22879S10.raw
PE(O/P-) (Alkyl/alkenyl ether phosphatidylethanolamine)	PE 34:3e	4HDDA-A2	23217076	0.066646	22.36		34	Ratio to surrogate PE(15:0-18:1)(d7)	-2.5	4HDDA-A2-X230414P00121R22879S12.raw
PE(O/P-) (Alkyl/alkenyl ether phosphatidylethanolamine)	PE 34:3e	4HDDA-A3	44861520	0.074598	22.36		34	Ratio to surrogate PE(15:0-18:1)(d7)	-2.3	4HDDA-A3-X230414P00121R22879S14.raw
PE(O/P-) (Alkyl/alkenyl ether phosphatidylethanolamine)	PE 34:3e	4HDDA-A4	45901644	0.060494	22.36		34	Ratio to surrogate PE(15:0-18:1)(d7)	-2.7	4HDDA-A4-X230414P00121R22879S16.raw
PE(O/P-) (Alkyl/alkenyl ether phosphatidylethanolamine)	PE 34:3e	4HDDA-A5	8315063	0.037846	22.36		34	Ratio to surrogate PE(15:0-18:1)(d7)	-2.3	4HDDA-A5-X230414P00121R22879S18.raw
PE(O/P-) (Alkyl/alkenyl ether phosphatidylethanolamine)	PE 34:3e	4HDDA-B1	27984762	0.062923	22.36		34	Ratio to surrogate PE(15:0-18:1)(d7)	-2.2	4HDDA-B1-X230414P00121R22878S20.raw
PE(O/P-) (Alkyl/alkenyl ether phosphatidylethanolamine)	PE 34:3e	4HDDA-B2	32344372	0.068437	22.36		34	Ratio to surrogate PE(15:0-18:1)(d7)	-2.2	4HDDA-B2-X230414P00121R22878S22.raw
PE(O/P-) (Alkyl/alkenyl ether phosphatidylethanolamine)	PE 34:3e	4HDDA-B3	11828747	0.057953	22.36		34	Ratio to surrogate PE(15:0-18:1)(d7)	-2	4HDDA-B3-X230414P00121R22878S24.raw
PE(O/P-) (Alkyl/alkenyl ether phosphatidylethanolamine)	PE 34:2e	4HDDA-A1	12549951	0.058167	22.24		34	Ratio to surrogate PE(15:0-18:1)(d7)	-0.9	4HDDA-A1-X230414P00121R22879S10.raw
PE(O/P-) (Alkyl/alkenyl ether phosphatidylethanolamine)	PE 34:2e	4HDDA-A2	35412584	0.10165	22.24		34	Ratio to surrogate PE(15:0-18:1)(d7)	-0.2	4HDDA-A2-X230414P00121R22879S12.raw
PE(O/P-) (Alkyl/alkenyl ether phosphatidylethanolamine)	PE 34:2e	4HDDA-A3	56830024	0.0945	22.24		34	Ratio to surrogate PE(15:0-18:1)(d7)	-1	4HDDA-A3-X230414P00121R22879S14.raw
PE(O/P-) (Alkyl/alkenyl ether phosphatidylethanolamine)	PE 34:2e	4HDDA-A4	48918368	0.06447	22.24		34	Ratio to surrogate PE(15:0-18:1)(d7)	-1.1	4HDDA-A4-X230414P00121R22879S16.raw
PE(O/P-) (Alkyl/alkenyl ether phosphatidylethanolamine)	PE 34:2e	4HDDA-A5	10391119	0.047295	22.24		34	Ratio to surrogate PE(15:0-18:1)(d7)	-0.6	4HDDA-A5-X230414P00121R22879S18.raw
PE(O/P-) (Alkyl/alkenyl ether phosphatidylethanolamine)	PE 34:2e	4HDDA-B1	26254740	0.059033	22.24		34	Ratio to surrogate PE(15:0-18:1)(d7)	-0.2	4HDDA-B1-X230414P00121R22878S20.raw
PE(O/P-) (Alkyl/alkenyl ether phosphatidylethanolamine)	PE 34:2e	4HDDA-B2	30705908	0.06497	22.24		34	Ratio to surrogate PE(15:0-18:1)(d7)	0.2	4HDDA-B2-X230414P00121R22878S22.raw
PE(O/P-) (Alkyl/alkenyl ether phosphatidylethanolamine)	PE 34:2e	4HDDA-B3	12505501	0.061269	22.24		34	Ratio to surrogate PE(15:0-18:1)(d7)	0.1	4HDDA-B3-X230414P00121R22878S24.raw
PE(O/P-) (Alkyl/alkenyl ether phosphatidylethanolamine)	PE 34:1e	4HDDA-A1	3753033	0.017395	22.16		34	Ratio to surrogate PE(15:0-18:1)(d7)	-3.4	4HDDA-A1-X230414P00121R22879S10.raw
PE(O/P-) (Alkyl/alkenyl ether phosphatidylethanolamine)	PE 34:1e	4HDDA-A2	9585621	0.027516	22.16		34	Ratio to surrogate PE(15:0-18:1)(d7)	-5.2	4HDDA-A2-X230414P00121R22879S12.raw
PE(O/P-) (Alkyl/alkenyl ether phosphatidylethanolamine)	PE 34:1e	4HDDA-A3	16158776	0.02687	22.16		34	Ratio to surrogate PE(15:0-18:1)(d7)	-6.8	4HDDA-A3-X230414P00121R22879S14.raw
PE(O/P-) (Alkyl/alkenyl ether phosphatidylethanolamine)	PE 34:1e	4HDDA-A4	12422136	0.016371	22.16		34	Ratio to surrogate PE(15:0-18:1)(d7)	-5.3	4HDDA-A4-X230414P00121R22879S16.raw
PE(O/P-) (Alkyl/alkenyl ether phosphatidylethanolamine)	PE 34:1e	4HDDA-A5	3546645	0.016143	22.16		34	Ratio to surrogate PE(15:0-18:1)(d7)	-5.2	4HDDA-A5-X230414P00121R22879S18.raw
PE(O/P-) (Alkyl/alkenyl ether phosphatidylethanolamine)	PE 34:1e	4HDDA-B1	7685778	0.017281	22.16		34	Ratio to surrogate PE(15:0-18:1)(d7)	-3.4	4HDDA-B1-X230414P00121R22878S20.raw
PE(O/P-) (Alkyl/alkenyl ether phosphatidylethanolamine)	PE 34:1e	4HDDA-B2	9634264	0.020385	22.16		34	Ratio to surrogate PE(15:0-18:1)(d7)	-3.6	4HDDA-B2-X230414P00121R22878S22.raw
PE(O/P-) (Alkyl/alkenyl ether phosphatidylethanolamine)	PE 34:1e	4HDDA-B3	3322391	0.016278	22.16		34	Ratio to surrogate PE(15:0-18:1)(d7)	-3.7	4HDDA-B3-X230414P00121R22878S24.raw
PE(O/P-) (Alkyl/alkenyl ether phosphatidylethanolamine)	PE 36:5e	4HDDA-A1	100083600	0.46387	22.19		34	Ratio to surrogate PE(15:0-18:1)(d7)	0	4HDDA-A1-X230414P00121R22879S10.raw
PE(O/P-) (Alkyl/alkenyl ether phosphatidylethanolamine)	PE 36:5e	4HDDA-A2	208332976	0.59803	22.19		34	Ratio to surrogate PE(15:0-18:1)(d7)	0	4HDDA-A2-X230414P00121R22879S12.raw
PE(O/P-) (Alkyl/alkenyl ether phosphatidylethanolamine)	PE 36:5e	4HDDA-A3	353567968	0.58793	22.19		34	Ratio to surrogate PE(15:0-18:1)(d7)	-0.6	4HDDA-A3-X230414P00121R22879S14.raw
PE(O/P-) (Alkyl/alkenyl ether phosphatidylethanolamine)	PE 36:5e	4HDDA-A4	335801312	0.44255	22.19		34	Ratio to surrogate PE(15:0-18:1)(d7)	-0.5	4HDDA-A4-X230414P00121R22879S16.raw
PE(O/P-) (Alkyl/alkenyl ether phosphatidylethanolamine)	PE 36:5e	4HDDA-A5	75885112	0.34539	22.19		34	Ratio to surrogate PE(15:0-18:1)(d7)	-0.1	4HDDA-A5-X230414P00121R22879S18.raw
PE(O/P-) (Alkyl/alkenyl ether phosphatidylethanolamine)	PE 36:5e	4HDDA-B1	195888368	0.44045	22.19		34	Ratio to surrogate PE(15:0-18:1)(d7)	0.2	4HDDA-B1-X230414P00121R22878S20.raw
PE(O/P-) (Alkyl/alkenyl ether phosphatidylethanolamine)	PE 36:5e	4HDDA-B2	197351024	0.41757	22.19		34	Ratio to surrogate PE(15:0-18:1)(d7)	0.4	4HDDA-B2-X230414P00121R22878S22.raw
PE(O/P-) (Alkyl/alkenyl ether phosphatidylethanolamine)	PE 36:5e	4HDDA-B3	98890568	0.4845	22.19		34	Ratio to surrogate PE(15:0-18:1)(d7)	0.5	4HDDA-B3-X230414P00121R22878S24.raw
PE(O/P-) (Alkyl/alkenyl ether phosphatidylethanolamine)	PE 36:4e	4HDDA-A1	31545804	0.14621	22.17		34	Ratio to surrogate PE(15:0-18:1)(d7)	-4.5	4HDDA-A1-X230414P00121R22879S10.raw
PE(O/P-) (Alkyl/alkenyl ether phosphatidylethanolamine)	PE 36:4e	4HDDA-A2	71271192	0.20459	22.17		34	Ratio to surrogate PE(15:0-18:1)(d7)	-4.1	4HDDA-A2-X230414P00121R22879S12.raw
PE(O/P-) (Alkyl/alkenyl ether phosphatidylethanolamine)	PE 36:4e	4HDDA-A3	112278064	0.1867	22.17		34	Ratio to surrogate PE(15:0-18:1)(d7)	-5.2	4HDDA-A3-X230414P00121R22879S14.raw
PE(O/P-) (Alkyl/alkenyl ether phosphatidylethanolamine)	PE 36:4e	4HDDA-A4	132962520	0.17523	22.17		34	Ratio to surrogate PE(15:0-18:1)(d7)	-4.1	4HDDA-A4-X230414P00121R22879S16.raw
PE(O/P-) (Alkyl/alkenyl ether phosphatidylethanolamine)	PE 36:4e	4HDDA-A5	21477756	0.097756	22.17		34	Ratio to surrogate PE(15:0-18:1)(d7)	-4.7	4HDDA-A5-X230414P00121R22879S18.raw
PE(O/P-) (Alkyl/alkenyl ether phosphatidylethanolamine)	PE 36:4e	4HDDA-B1	74433096	0.16736	22.17		34	Ratio to surrogate PE(15:0-18:1)(d7)	-3	4HDDA-B1-X230414P00121R22878S20.raw
PE(O/P-) (Alkyl/alkenyl ether phosphatidylethanolamine)	PE 36:4e	4HDDA-B2	76356120	0.16156	22.17		34	Ratio to surrogate PE(15:0-18:1)(d7)	-3.3	4HDDA-B2-X230414P00121R22878S22.raw
PE(O/P-) (Alkyl/alkenyl ether phosphatidylethanolamine)	PE 36:4e	4HDDA-B3	34359588	0.16834	22.17		34	Ratio to surrogate PE(15:0-18:1)(d7)	-3.4	4HDDA-B3-X230414P00121R22878S24.raw
PE(O/P-) (Alkyl/alkenyl ether phosphatidylethanolamine)	PE 36:3e	4HDDA-A1	31261484	0.14489	22.13		34	Ratio to surrogate PE(15:0-18:1)(d7)	-1.4	4HDDA-A1-X230414P00121R22879S10.raw
PE(O/P-) (Alkyl/alkenyl ether phosphatidylethanolamine)	PE 36:3e	4HDDA-A2	64502988	0.18516	22.13		34	Ratio to surrogate PE(15:0-18:1)(d7)	-1	4HDDA-A2-X230414P00121R22879S12.raw
PE(O/P-) (Alkyl/alkenyl ether phosphatidylethanolamine)	PE 36:3e	4HDDA-A3	102300632	0.17011	22.13		34	Ratio to surrogate PE(15:0-18:1)(d7)	-1.6	4HDDA-A3-X230414P00121R22879S14.raw
PE(O/P-) (Alkyl/alkenyl ether phosphatidylethanolamine)	PE 36:3e	4HDDA-A4	118794728	0.15656	22.13		34	Ratio to surrogate PE(15:0-18:1)(d7)	-1.5	4HDDA-A4-X230414P00121R22879S16.raw
PE(O/P-) (Alkyl/alkenyl ether phosphatidylethanolamine)	PE 36:3e	4HDDA-A5	23559082	0.10723	22.13		34	Ratio to surrogate PE(15:0-18:1)(d7)	-1.1	4HDDA-A5-X230414P00121R22879S18.raw
PE(O/P-) (Alkyl/alkenyl ether phosphatidylethanolamine)	PE 36:3e	4HDDA-B1	68896872	0.15491	22.13		34	Ratio to surrogate PE(15:0-18:1)(d7)	-1.2	4HDDA-B1-X230414P00121R22878S20.raw
PE(O/P-) (Alkyl/alkenyl ether phosphatidylethanolamine)	PE 36:3e	4HDDA-B2	74840512	0.15835	22.13		34	Ratio to surrogate PE(15:0-18:1)(d7)	-0.8	4HDDA-B2-X230414P00121R22878S22.raw
PE(O/P-) (Alkyl/alkenyl ether phosphatidylethanolamine)	PE 36:3e	4HDDA-B3	32977414	0.16157	22.13		34	Ratio to surrogate PE(15:0-18:1)(d7)	-0.8	4HDDA-B3-X230414P00121R22878S24.raw
PE(O/P-) (Alkyl/alkenyl ether phosphatidylethanolamine)	PE 36:2e	4HDDA-A1	48449884	0.22456	22.04		34	Ratio to surrogate PE(15:0-18:1)(d7)	1.2	4HDDA-A1-X230414P00121R22879S10.raw
PE(O/P-) (Alkyl/alkenyl ether phosphatidylethanolamine)	PE 36:2e	4HDDA-A2	90749304	0.2605	22.04		34	Ratio to surrogate PE(15:0-18:1)(d7)	1.4	4HDDA-A2-X230414P00121R22879S12.raw
PE(O/P-) (Alkyl/alkenyl ether phosphatidylethanolamine)	PE 36:2e	4HDDA-A3	149180896	0.24807	22.04		34	Ratio to surrogate PE(15:0-18:1)(d7)	0.7	4HDDA-A3-X230414P00121R22879S14.raw
PE(O/P-) (Alkyl/alkenyl ether phosphatidylethanolamine)	PE 36:2e	4HDDA-A4	189105392	0.24922	22.04		34	Ratio to surrogate PE(15:0-18:1)(d7)	0.8	4HDDA-A4-X230414P00121R22879S16.raw
PE(O/P-) (Alkyl/alkenyl ether phosphatidylethanolamine)	PE 36:2e	4HDDA-A5	32495514	0.1479	22.04		34	Ratio to surrogate PE(15:0-18:1)(d7)	1.2	4HDDA-A5-X230414P00121R22879S18.raw
PE(O/P-) (Alkyl/alkenyl ether phosphatidylethanolamine)	PE 36:2e	4HDDA-B1	119433384	0.26854	22.04		34	Ratio to surrogate PE(15:0-18:1)(d7)	1.8	4HDDA-B1-X230414P00121R22878S20.raw
PE(O/P-) (Alkyl/alkenyl ether phosphatidylethanolamine)	PE 36:2e	4HDDA-B2	133740360	0.28298	22.04		34	Ratio to surrogate PE(15:0-18:1)(d7)	1.9	4HDDA-B2-X230414P00121R22878S22.raw
PE(O/P-) (Alkyl/alkenyl ether phosphatidylethanolamine)	PE 36:2e	4HDDA-B3	56176468	0.27523	22.04		34	Ratio to surrogate PE(15:0-18:1)(d7)	1.9	4HDDA-B3-X230414P00121R22878S24.raw
PE(O/P-) (Alkyl/alkenyl ether phosphatidylethanolamine)	PE 36:1e	4HDDA-A1	14861247	0.06888	21.95		34	Ratio to surrogate PE(15:0-18:1)(d7)	-3.5	4HDDA-A1-X230414P00121R22879S10.raw
PE(O/P-) (Alkyl/alkenyl ether phosphatidylethanolamine)	PE 36:1e	4HDDA-A2	28141504	0.080781	21.95		34	Ratio to surrogate PE(15:0-18:1)(d7)	-3.4	4HDDA-A2-X230414P00121R22879S12.raw
PE(O/P-) (Alkyl/alkenyl ether phosphatidylethanolamine)	PE 36:1e	4HDDA-A3	45112324	0.075015	21.95		34	Ratio to surrogate PE(15:0-18:1)(d7)	-3.3	4HDDA-A3-X230414P00121R22879S14.raw
PE(O/P-) (Alkyl/alkenyl ether phosphatidylethanolamine)	PE 36:1e	4HDDA-A4	62529348	0.082408	21.95		34	Ratio to surrogate PE(15:0-18:1)(d7)	-4	4HDDA-A4-X230414P00121R22879S16.raw
PE(O/P-) (Alkyl/alkenyl ether phosphatidylethanolamine)	PE 36:1e	4HDDA-A5	9884143	0.044988	21.95		34	Ratio to surrogate PE(15:0-18:1)(d7)	-3.8	4HDDA-A5-X230414P00121R22879S18.raw
PE(O/P-) (Alkyl/alkenyl ether phosphatidylethanolamine)	PE 36:1e	4HDDA-B1	35180072	0.079102	21.95		34	Ratio to surrogate PE(15:0-18:1)(d7)	-2.7	4HDDA-B1-X230414P00121R22878S20.raw
PE(O/P-) (Alkyl/alkenyl ether phosphatidylethanolamine)	PE 36:1e	4HDDA-B2	39505796	0.08359	21.95		34	Ratio to surrogate PE(15:0-18:1)(d7)	-2.8	4HDDA-B2-X230414P00121R22878S22.raw
PE(O/P-) (Alkyl/alkenyl ether phosphatidylethanolamine)	PE 36:1e	4HDDA-B3	11806678	0.057845	21.95		34	Ratio to surrogate PE(15:0-18:1)(d7)	-0.5	4HDDA-B3-X230414P00121R22878S24.raw
PE(O/P-) (Alkyl/alkenyl ether phosphatidylethanolamine)	PE 38:7e	4HDDA-A1	153310608	0.71057	22.22		34	Ratio to surrogate PE(15:0-18:1)(d7)	-1.2	4HDDA-A1-X230414P00121R22879S10.raw
PE(O/P-) (Alkyl/alkenyl ether phosphatidylethanolamine)	PE 38:7e	4HDDA-A2	298003168	0.85543	22.22		34	Ratio to surrogate PE(15:0-18:1)(d7)	-1.1	4HDDA-A2-X230414P00121R22879S12.raw
PE(O/P-) (Alkyl/alkenyl ether phosphatidylethanolamine)	PE 38:7e	4HDDA-A3	522278656	0.86847	22.22		34	Ratio to surrogate PE(15:0-18:1)(d7)	-1.6	4HDDA-A3-X230414P00121R22879S14.raw
PE(O/P-) (Alkyl/alkenyl ether phosphatidylethanolamine)	PE 38:7e	4HDDA-A4	496376864	0.65418	22.22		34	Ratio to surrogate PE(15:0-18:1)(d7)	-1.5	4HDDA-A4-X230414P00121R22879S16.raw
PE(O/P-) (Alkyl/alkenyl ether phosphatidylethanolamine)	PE 38:7e	4HDDA-A5	111180600	0.50604	22.22		34	Ratio to surrogate PE(15:0-18:1)(d7)	-1.3	4HDDA-A5-X230414P00121R22879S18.raw
PE(O/P-) (Alkyl/alkenyl ether phosphatidylethanolamine)	PE 38:7e	4HDDA-B1	294324320	0.66178	22.22		34	Ratio to surrogate PE(15:0-18:1)(d7)	-0.9	4HDDA-B1-X230414P00121R22878S20.raw
PE(O/P-) (Alkyl/alkenyl ether phosphatidylethanolamine)	PE 38:7e	4HDDA-B2	287173952	0.60763	22.22		34	Ratio to surrogate PE(15:0-18:1)(d7)	-0.7	4HDDA-B2-X230414P00121R22878S22.raw
PE(O/P-) (Alkyl/alkenyl ether phosphatidylethanolamine)	PE 38:7e	4HDDA-B3	152393360	0.74663	22.22		34	Ratio to surrogate PE(15:0-18:1)(d7)	-0.5	4HDDA-B3-X230414P00121R22878S24.raw
PE(O/P-) (Alkyl/alkenyl ether phosphatidylethanolamine)	PE 38:6e	4HDDA-A1	112445184	0.52117	22.13		34	Ratio to surrogate PE(15:0-18:1)(d7)	-3.8	4HDDA-A1-X230414P00121R22879S10.raw
PE(O/P-) (Alkyl/alkenyl ether phosphatidylethanolamine)	PE 38:6e	4HDDA-A2	248189920	0.71244	22.13		34	Ratio to surrogate PE(15:0-18:1)(d7)	-3.3	4HDDA-A2-X230414P00121R22879S12.raw
PE(O/P-) (Alkyl/alkenyl ether phosphatidylethanolamine)	PE 38:6e	4HDDA-A3	392501184	0.65267	22.13		34	Ratio to surrogate PE(15:0-18:1)(d7)	-4.2	4HDDA-A3-X230414P00121R22879S14.raw
PE(O/P-) (Alkyl/alkenyl ether phosphatidylethanolamine)	PE 38:6e	4HDDA-A4	412544192	0.54369	22.13		34	Ratio to surrogate PE(15:0-18:1)(d7)	-4	4HDDA-A4-X230414P00121R22879S16.raw
PE(O/P-) (Alkyl/alkenyl ether phosphatidylethanolamine)	PE 38:6e	4HDDA-A5	82717552	0.37649	22.13		34	Ratio to surrogate PE(15:0-18:1)(d7)	-3.9	4HDDA-A5-X230414P00121R22879S18.raw
PE(O/P-) (Alkyl/alkenyl ether phosphatidylethanolamine)	PE 38:6e	4HDDA-B1	244218800	0.54912	22.13		34	Ratio to surrogate PE(15:0-18:1)(d7)	-3	4HDDA-B1-X230414P00121R22878S20.raw
PE(O/P-) (Alkyl/alkenyl ether phosphatidylethanolamine)	PE 38:6e	4HDDA-B2	246665360	0.52192	22.13		34	Ratio to surrogate PE(15:0-18:1)(d7)	-2.8	4HDDA-B2-X230414P00121R22878S22.raw
PE(O/P-) (Alkyl/alkenyl ether phosphatidylethanolamine)	PE 38:6e	4HDDA-B3	122377816	0.59957	22.13		34	Ratio to surrogate PE(15:0-18:1)(d7)	-3.1	4HDDA-B3-X230414P00121R22878S24.raw
PE(O/P-) (Alkyl/alkenyl ether phosphatidylethanolamine)	PE 38:5e	4HDDA-A1	159883728	0.74104	21.98		34	Ratio to surrogate PE(15:0-18:1)(d7)	-2.3	4HDDA-A1-X230414P00121R22879S10.raw
PE(O/P-) (Alkyl/alkenyl ether phosphatidylethanolamine)	PE 38:5e	4HDDA-A2	350084128	1.0049	21.98		34	Ratio to surrogate PE(15:0-18:1)(d7)	-2.1	4HDDA-A2-X230414P00121R22879S12.raw
PE(O/P-) (Alkyl/alkenyl ether phosphatidylethanolamine)	PE 38:5e	4HDDA-A3	531018560	0.883	21.98		34	Ratio to surrogate PE(15:0-18:1)(d7)	-2.9	4HDDA-A3-X230414P00121R22879S14.raw
PE(O/P-) (Alkyl/alkenyl ether phosphatidylethanolamine)	PE 38:5e	4HDDA-A4	585774016	0.772	21.98		34	Ratio to surrogate PE(15:0-18:1)(d7)	-2.6	4HDDA-A4-X230414P00121R22879S16.raw
PE(O/P-) (Alkyl/alkenyl ether phosphatidylethanolamine)	PE 38:5e	4HDDA-A5	119222584	0.54264	21.98		34	Ratio to surrogate PE(15:0-18:1)(d7)	-2.1	4HDDA-A5-X230414P00121R22879S18.raw
PE(O/P-) (Alkyl/alkenyl ether phosphatidylethanolamine)	PE 38:5e	4HDDA-B1	320181792	0.71992	21.98		34	Ratio to surrogate PE(15:0-18:1)(d7)	-2	4HDDA-B1-X230414P00121R22878S20.raw
PE(O/P-) (Alkyl/alkenyl ether phosphatidylethanolamine)	PE 38:5e	4HDDA-B2	332662688	0.70388	21.98		34	Ratio to surrogate PE(15:0-18:1)(d7)	-1.7	4HDDA-B2-X230414P00121R22878S22.raw
PE(O/P-) (Alkyl/alkenyl ether phosphatidylethanolamine)	PE 38:5e	4HDDA-B3	160780864	0.78772	21.98		34	Ratio to surrogate PE(15:0-18:1)(d7)	-1.5	4HDDA-B3-X230414P00121R22878S24.raw
PE(O/P-) (Alkyl/alkenyl ether phosphatidylethanolamine)	PE 38:4e	4HDDA-A1	122189136	0.56633	21.91		34	Ratio to surrogate PE(15:0-18:1)(d7)	-1.7	4HDDA-A1-X230414P00121R22879S10.raw
PE(O/P-) (Alkyl/alkenyl ether phosphatidylethanolamine)	PE 38:4e	4HDDA-A2	249806240	0.71708	21.91		34	Ratio to surrogate PE(15:0-18:1)(d7)	-1.9	4HDDA-A2-X230414P00121R22879S12.raw
PE(O/P-) (Alkyl/alkenyl ether phosphatidylethanolamine)	PE 38:4e	4HDDA-A3	387317920	0.64405	21.91		34	Ratio to surrogate PE(15:0-18:1)(d7)	-2.4	4HDDA-A3-X230414P00121R22879S14.raw
PE(O/P-) (Alkyl/alkenyl ether phosphatidylethanolamine)	PE 38:4e	4HDDA-A4	490009984	0.64579	21.91		34	Ratio to surrogate PE(15:0-18:1)(d7)	-2.1	4HDDA-A4-X230414P00121R22879S16.raw
PE(O/P-) (Alkyl/alkenyl ether phosphatidylethanolamine)	PE 38:4e	4HDDA-A5	75121816	0.34192	21.91		34	Ratio to surrogate PE(15:0-18:1)(d7)	-2.2	4HDDA-A5-X230414P00121R22879S18.raw
PE(O/P-) (Alkyl/alkenyl ether phosphatidylethanolamine)	PE 38:4e	4HDDA-B1	278612544	0.62646	21.91		34	Ratio to surrogate PE(15:0-18:1)(d7)	-1.2	4HDDA-B1-X230414P00121R22878S20.raw
PE(O/P-) (Alkyl/alkenyl ether phosphatidylethanolamine)	PE 38:4e	4HDDA-B2	290581344	0.61484	21.91		34	Ratio to surrogate PE(15:0-18:1)(d7)	-1.4	4HDDA-B2-X230414P00121R22878S22.raw
PE(O/P-) (Alkyl/alkenyl ether phosphatidylethanolamine)	PE 38:4e	4HDDA-B3	129241520	0.6332	21.91		34	Ratio to surrogate PE(15:0-18:1)(d7)	-1	4HDDA-B3-X230414P00121R22878S24.raw
PE(O/P-) (Alkyl/alkenyl ether phosphatidylethanolamine)	PE 40:9e	4HDDA-A1	5437332	0.025201	22.25		34	Ratio to surrogate PE(15:0-18:1)(d7)	-3	4HDDA-A1-X230414P00121R22879S10.raw
PE(O/P-) (Alkyl/alkenyl ether phosphatidylethanolamine)	PE 40:9e	4HDDA-A2	10684456	0.03067	22.25		34	Ratio to surrogate PE(15:0-18:1)(d7)	-2.5	4HDDA-A2-X230414P00121R22879S12.raw
PE(O/P-) (Alkyl/alkenyl ether phosphatidylethanolamine)	PE 40:9e	4HDDA-A3	15445091	0.025683	22.25		34	Ratio to surrogate PE(15:0-18:1)(d7)	-3.2	4HDDA-A3-X230414P00121R22879S14.raw
PE(O/P-) (Alkyl/alkenyl ether phosphatidylethanolamine)	PE 40:9e	4HDDA-A4	17413170	0.022949	22.25		34	Ratio to surrogate PE(15:0-18:1)(d7)	-4.5	4HDDA-A4-X230414P00121R22879S16.raw
PE(O/P-) (Alkyl/alkenyl ether phosphatidylethanolamine)	PE 40:9e	4HDDA-A5	3275307	0.014908	22.25		34	Ratio to surrogate PE(15:0-18:1)(d7)	-3.3	4HDDA-A5-X230414P00121R22879S18.raw
PE(O/P-) (Alkyl/alkenyl ether phosphatidylethanolamine)	PE 40:9e	4HDDA-B1	8742288	0.019657	22.25		34	Ratio to surrogate PE(15:0-18:1)(d7)	-1.6	4HDDA-B1-X230414P00121R22878S20.raw
PE(O/P-) (Alkyl/alkenyl ether phosphatidylethanolamine)	PE 40:9e	4HDDA-B2	8812945	0.018647	22.25		34	Ratio to surrogate PE(15:0-18:1)(d7)	-0.8	4HDDA-B2-X230414P00121R22878S22.raw
PE(O/P-) (Alkyl/alkenyl ether phosphatidylethanolamine)	PE 40:9e	4HDDA-B3	4413184	0.021622	22.25		34	Ratio to surrogate PE(15:0-18:1)(d7)	-0.6	4HDDA-B3-X230414P00121R22878S24.raw
PE(O/P-) (Alkyl/alkenyl ether phosphatidylethanolamine)	PE 40:8e	4HDDA-A1	33188828	0.15383	22.11		34	Ratio to surrogate PE(15:0-18:1)(d7)	-1.3	4HDDA-A1-X230414P00121R22879S10.raw
PE(O/P-) (Alkyl/alkenyl ether phosphatidylethanolamine)	PE 40:8e	4HDDA-A2	75672680	0.21722	22.11		34	Ratio to surrogate PE(15:0-18:1)(d7)	-1.4	4HDDA-A2-X230414P00121R22879S12.raw
PE(O/P-) (Alkyl/alkenyl ether phosphatidylethanolamine)	PE 40:8e	4HDDA-A3	107930232	0.17947	22.11		34	Ratio to surrogate PE(15:0-18:1)(d7)	-2.2	4HDDA-A3-X230414P00121R22879S14.raw
PE(O/P-) (Alkyl/alkenyl ether phosphatidylethanolamine)	PE 40:8e	4HDDA-A4	109067352	0.14374	22.11		34	Ratio to surrogate PE(15:0-18:1)(d7)	-2.2	4HDDA-A4-X230414P00121R22879S16.raw
PE(O/P-) (Alkyl/alkenyl ether phosphatidylethanolamine)	PE 40:8e	4HDDA-A5	25608220	0.11656	22.11		34	Ratio to surrogate PE(15:0-18:1)(d7)	-1.7	4HDDA-A5-X230414P00121R22879S18.raw
PE(O/P-) (Alkyl/alkenyl ether phosphatidylethanolamine)	PE 40:8e	4HDDA-B1	60245364	0.13546	22.11		34	Ratio to surrogate PE(15:0-18:1)(d7)	-1	4HDDA-B1-X230414P00121R22878S20.raw
PE(O/P-) (Alkyl/alkenyl ether phosphatidylethanolamine)	PE 40:8e	4HDDA-B2	57588740	0.12185	22.11		34	Ratio to surrogate PE(15:0-18:1)(d7)	-0.7	4HDDA-B2-X230414P00121R22878S22.raw
PE(O/P-) (Alkyl/alkenyl ether phosphatidylethanolamine)	PE 40:8e	4HDDA-B3	29614558	0.14509	22.11		34	Ratio to surrogate PE(15:0-18:1)(d7)	-0.7	4HDDA-B3-X230414P00121R22878S24.raw
PE(O/P-) (Alkyl/alkenyl ether phosphatidylethanolamine)	PE 40:7e	4HDDA-A1	201032288	0.93176	22		34	Ratio to surrogate PE(15:0-18:1)(d7)	-1	4HDDA-A1-X230414P00121R22879S10.raw
PE(O/P-) (Alkyl/alkenyl ether phosphatidylethanolamine)	PE 40:7e	4HDDA-A2	391466496	1.1237	22		34	Ratio to surrogate PE(15:0-18:1)(d7)	-1	4HDDA-A2-X230414P00121R22879S12.raw
PE(O/P-) (Alkyl/alkenyl ether phosphatidylethanolamine)	PE 40:7e	4HDDA-A3	581127872	0.96633	22		34	Ratio to surrogate PE(15:0-18:1)(d7)	-1.4	4HDDA-A3-X230414P00121R22879S14.raw
PE(O/P-) (Alkyl/alkenyl ether phosphatidylethanolamine)	PE 40:7e	4HDDA-A4	652620416	0.86009	22		34	Ratio to surrogate PE(15:0-18:1)(d7)	-1.1	4HDDA-A4-X230414P00121R22879S16.raw
PE(O/P-) (Alkyl/alkenyl ether phosphatidylethanolamine)	PE 40:7e	4HDDA-A5	147174112	0.66986	22		34	Ratio to surrogate PE(15:0-18:1)(d7)	-0.7	4HDDA-A5-X230414P00121R22879S18.raw
PE(O/P-) (Alkyl/alkenyl ether phosphatidylethanolamine)	PE 40:7e	4HDDA-B1	387826528	0.87202	22		34	Ratio to surrogate PE(15:0-18:1)(d7)	-0.7	4HDDA-B1-X230414P00121R22878S20.raw
PE(O/P-) (Alkyl/alkenyl ether phosphatidylethanolamine)	PE 40:7e	4HDDA-B2	420044576	0.88877	22		34	Ratio to surrogate PE(15:0-18:1)(d7)	-0.6	4HDDA-B2-X230414P00121R22878S22.raw
PE(O/P-) (Alkyl/alkenyl ether phosphatidylethanolamine)	PE 40:7e	4HDDA-B3	197844096	0.96931	22		34	Ratio to surrogate PE(15:0-18:1)(d7)	-0.4	4HDDA-B3-X230414P00121R22878S24.raw
PE(O/P-) (Alkyl/alkenyl ether phosphatidylethanolamine)	PE 39:0e	4HDDA-A1	30330892	0.14058	21.99		29	Ratio to surrogate PE(15:0-18:1)(d7)	-79.2	4HDDA-A1-X230414P00121R22879S10.raw
PE(O/P-) (Alkyl/alkenyl ether phosphatidylethanolamine)	PE 39:0e	4HDDA-A2	57604448	0.16536	21.99		29	Ratio to surrogate PE(15:0-18:1)(d7)	-79.6	4HDDA-A2-X230414P00121R22879S12.raw
PE(O/P-) (Alkyl/alkenyl ether phosphatidylethanolamine)	PE 39:0e	4HDDA-A3	32947920	0.054787	21.99		29	Ratio to surrogate PE(15:0-18:1)(d7)	-74.5	4HDDA-A3-X230414P00121R22879S14.raw
PE(O/P-) (Alkyl/alkenyl ether phosphatidylethanolamine)	PE 39:0e	4HDDA-A4	77248768	0.10181	21.99		29	Ratio to surrogate PE(15:0-18:1)(d7)	-77.3	4HDDA-A4-X230414P00121R22879S16.raw
PE(O/P-) (Alkyl/alkenyl ether phosphatidylethanolamine)	PE 39:0e	4HDDA-A5	17174666	0.078171	21.99		29	Ratio to surrogate PE(15:0-18:1)(d7)	-74.8	4HDDA-A5-X230414P00121R22879S18.raw
PE(O/P-) (Alkyl/alkenyl ether phosphatidylethanolamine)	PE 39:0e	4HDDA-B1	23303840	0.052398	21.99		29	Ratio to surrogate PE(15:0-18:1)(d7)	-75.8	4HDDA-B1-X230414P00121R22878S20.raw
PE(O/P-) (Alkyl/alkenyl ether phosphatidylethanolamine)	PE 39:0e	4HDDA-B2	56984944	0.12057	21.99		29	Ratio to surrogate PE(15:0-18:1)(d7)	-78.3	4HDDA-B2-X230414P00121R22878S22.raw
PE(O/P-) (Alkyl/alkenyl ether phosphatidylethanolamine)	PE 39:0e	4HDDA-B3	30337340	0.14863	21.99		29	Ratio to surrogate PE(15:0-18:1)(d7)	-76.5	4HDDA-B3-X230414P00121R22878S24.raw
PE(O/P-) (Alkyl/alkenyl ether phosphatidylethanolamine)	PE 40:6e	4HDDA-A1	207048528	0.95964	21.96		34	Ratio to surrogate PE(15:0-18:1)(d7)	-2.1	4HDDA-A1-X230414P00121R22879S10.raw
PE(O/P-) (Alkyl/alkenyl ether phosphatidylethanolamine)	PE 40:6e	4HDDA-A2	438767520	1.2595	21.96		34	Ratio to surrogate PE(15:0-18:1)(d7)	-1.9	4HDDA-A2-X230414P00121R22879S12.raw
PE(O/P-) (Alkyl/alkenyl ether phosphatidylethanolamine)	PE 40:6e	4HDDA-A3	625588800	1.0403	21.96		34	Ratio to surrogate PE(15:0-18:1)(d7)	-2.6	4HDDA-A3-X230414P00121R22879S14.raw
PE(O/P-) (Alkyl/alkenyl ether phosphatidylethanolamine)	PE 40:6e	4HDDA-A4	842569024	1.1104	21.96		34	Ratio to surrogate PE(15:0-18:1)(d7)	-2.3	4HDDA-A4-X230414P00121R22879S16.raw
PE(O/P-) (Alkyl/alkenyl ether phosphatidylethanolamine)	PE 40:6e	4HDDA-A5	141260448	0.64295	21.96		34	Ratio to surrogate PE(15:0-18:1)(d7)	-2.1	4HDDA-A5-X230414P00121R22879S18.raw
PE(O/P-) (Alkyl/alkenyl ether phosphatidylethanolamine)	PE 40:6e	4HDDA-B1	476215776	1.0708	21.96		34	Ratio to surrogate PE(15:0-18:1)(d7)	-1.4	4HDDA-B1-X230414P00121R22878S20.raw
PE(O/P-) (Alkyl/alkenyl ether phosphatidylethanolamine)	PE 40:6e	4HDDA-B2	528633536	1.1185	21.96		34	Ratio to surrogate PE(15:0-18:1)(d7)	-1.3	4HDDA-B2-X230414P00121R22878S22.raw
PE(O/P-) (Alkyl/alkenyl ether phosphatidylethanolamine)	PE 40:6e	4HDDA-B3	234782080	1.1503	21.96		34	Ratio to surrogate PE(15:0-18:1)(d7)	-1.2	4HDDA-B3-X230414P00121R22878S24.raw
PE(O/P-) (Alkyl/alkenyl ether phosphatidylethanolamine)	PE 40:5e	4HDDA-A1	103158344	0.47812	21.83		34	Ratio to surrogate PE(15:0-18:1)(d7)	-3.1	4HDDA-A1-X230414P00121R22879S10.raw
PE(O/P-) (Alkyl/alkenyl ether phosphatidylethanolamine)	PE 40:5e	4HDDA-A2	204570704	0.58723	21.83		34	Ratio to surrogate PE(15:0-18:1)(d7)	-3.3	4HDDA-A2-X230414P00121R22879S12.raw
PE(O/P-) (Alkyl/alkenyl ether phosphatidylethanolamine)	PE 40:5e	4HDDA-A3	321551968	0.53469	21.83		34	Ratio to surrogate PE(15:0-18:1)(d7)	-3.2	4HDDA-A3-X230414P00121R22879S14.raw
PE(O/P-) (Alkyl/alkenyl ether phosphatidylethanolamine)	PE 40:5e	4HDDA-A4	378499840	0.49883	21.83		34	Ratio to surrogate PE(15:0-18:1)(d7)	-3.9	4HDDA-A4-X230414P00121R22879S16.raw
PE(O/P-) (Alkyl/alkenyl ether phosphatidylethanolamine)	PE 40:5e	4HDDA-A5	75660080	0.34437	21.83		34	Ratio to surrogate PE(15:0-18:1)(d7)	-2.7	4HDDA-A5-X230414P00121R22879S18.raw
PE(O/P-) (Alkyl/alkenyl ether phosphatidylethanolamine)	PE 40:5e	4HDDA-B1	203051120	0.45656	21.83		34	Ratio to surrogate PE(15:0-18:1)(d7)	-3	4HDDA-B1-X230414P00121R22878S20.raw
PE(O/P-) (Alkyl/alkenyl ether phosphatidylethanolamine)	PE 40:5e	4HDDA-B2	220572336	0.46671	21.83		34	Ratio to surrogate PE(15:0-18:1)(d7)	-3.2	4HDDA-B2-X230414P00121R22878S22.raw
PE(O/P-) (Alkyl/alkenyl ether phosphatidylethanolamine)	PE 40:5e	4HDDA-B3	96359104	0.4721	21.83		34	Ratio to surrogate PE(15:0-18:1)(d7)	-3.1	4HDDA-B3-X230414P00121R22878S24.raw
PE(O/P-) (Alkyl/alkenyl ether phosphatidylethanolamine)	PE 40:4e	4HDDA-A1	110629080	0.51275	21.76		34	Ratio to surrogate PE(15:0-18:1)(d7)	-1.3	4HDDA-A1-X230414P00121R22879S10.raw
PE(O/P-) (Alkyl/alkenyl ether phosphatidylethanolamine)	PE 40:4e	4HDDA-A2	232427504	0.66719	21.76		34	Ratio to surrogate PE(15:0-18:1)(d7)	-1.1	4HDDA-A2-X230414P00121R22879S12.raw
PE(O/P-) (Alkyl/alkenyl ether phosphatidylethanolamine)	PE 40:4e	4HDDA-A3	389344960	0.64742	21.76		34	Ratio to surrogate PE(15:0-18:1)(d7)	-1.4	4HDDA-A3-X230414P00121R22879S14.raw
PE(O/P-) (Alkyl/alkenyl ether phosphatidylethanolamine)	PE 40:4e	4HDDA-A4	417369664	0.55005	21.76		34	Ratio to surrogate PE(15:0-18:1)(d7)	-1.8	4HDDA-A4-X230414P00121R22879S16.raw
PE(O/P-) (Alkyl/alkenyl ether phosphatidylethanolamine)	PE 40:4e	4HDDA-A5	81481440	0.37086	21.76		34	Ratio to surrogate PE(15:0-18:1)(d7)	-1.3	4HDDA-A5-X230414P00121R22879S18.raw
PE(O/P-) (Alkyl/alkenyl ether phosphatidylethanolamine)	PE 40:4e	4HDDA-B1	226791376	0.50994	21.76		34	Ratio to surrogate PE(15:0-18:1)(d7)	-1.5	4HDDA-B1-X230414P00121R22878S20.raw
PE(O/P-) (Alkyl/alkenyl ether phosphatidylethanolamine)	PE 40:4e	4HDDA-B2	260195296	0.55054	21.76		34	Ratio to surrogate PE(15:0-18:1)(d7)	-2.1	4HDDA-B2-X230414P00121R22878S22.raw
PE(O/P-) (Alkyl/alkenyl ether phosphatidylethanolamine)	PE 40:4e	4HDDA-B3	102052568	0.49999	21.76		34	Ratio to surrogate PE(15:0-18:1)(d7)	-1.1	4HDDA-B3-X230414P00121R22878S24.raw
PE(O/P-) (Alkyl/alkenyl ether phosphatidylethanolamine)	PE 42:8e	4HDDA-A1	6875704	0.031868	21.93		34	Ratio to surrogate PE(15:0-18:1)(d7)	-3.9	4HDDA-A1-X230414P00121R22879S10.raw
PE(O/P-) (Alkyl/alkenyl ether phosphatidylethanolamine)	PE 42:8e	4HDDA-A2	10615993	0.030474	21.93		34	Ratio to surrogate PE(15:0-18:1)(d7)	-5	4HDDA-A2-X230414P00121R22879S12.raw
PE(O/P-) (Alkyl/alkenyl ether phosphatidylethanolamine)	PE 42:8e	4HDDA-A3	18359972	0.03053	21.93		34	Ratio to surrogate PE(15:0-18:1)(d7)	-6.4	4HDDA-A3-X230414P00121R22879S14.raw
PE(O/P-) (Alkyl/alkenyl ether phosphatidylethanolamine)	PE 42:8e	4HDDA-A4	24053974	0.031701	21.93		34	Ratio to surrogate PE(15:0-18:1)(d7)	-4.1	4HDDA-A4-X230414P00121R22879S16.raw
PE(O/P-) (Alkyl/alkenyl ether phosphatidylethanolamine)	PE 42:8e	4HDDA-A5	4231301	0.019259	21.93		34	Ratio to surrogate PE(15:0-18:1)(d7)	-4.1	4HDDA-A5-X230414P00121R22879S18.raw
PE(O/P-) (Alkyl/alkenyl ether phosphatidylethanolamine)	PE 42:8e	4HDDA-B1	11156442	0.025085	21.93		34	Ratio to surrogate PE(15:0-18:1)(d7)	-3.6	4HDDA-B1-X230414P00121R22878S20.raw
PE(O/P-) (Alkyl/alkenyl ether phosphatidylethanolamine)	PE 42:8e	4HDDA-B2	13439655	0.028437	21.93		34	Ratio to surrogate PE(15:0-18:1)(d7)	-3.3	4HDDA-B2-X230414P00121R22878S22.raw
PE(O/P-) (Alkyl/alkenyl ether phosphatidylethanolamine)	PE 42:8e	4HDDA-B3	6222342	0.030486	21.93		34	Ratio to surrogate PE(15:0-18:1)(d7)	-4.5	4HDDA-B3-X230414P00121R22878S24.raw
PE(O/P-) (Alkyl/alkenyl ether phosphatidylethanolamine)	PE 42:7e	4HDDA-A1	66653028	0.30893	21.82		34	Ratio to surrogate PE(15:0-18:1)(d7)	1	4HDDA-A1-X230414P00121R22879S10.raw
PE(O/P-) (Alkyl/alkenyl ether phosphatidylethanolamine)	PE 42:7e	4HDDA-A2	113289368	0.3252	21.82		34	Ratio to surrogate PE(15:0-18:1)(d7)	0.9	4HDDA-A2-X230414P00121R22879S12.raw
PE(O/P-) (Alkyl/alkenyl ether phosphatidylethanolamine)	PE 42:7e	4HDDA-A3	169823904	0.28239	21.82		34	Ratio to surrogate PE(15:0-18:1)(d7)	0.3	4HDDA-A3-X230414P00121R22879S14.raw
PE(O/P-) (Alkyl/alkenyl ether phosphatidylethanolamine)	PE 42:7e	4HDDA-A4	229969888	0.30308	21.82		34	Ratio to surrogate PE(15:0-18:1)(d7)	0.2	4HDDA-A4-X230414P00121R22879S16.raw
PE(O/P-) (Alkyl/alkenyl ether phosphatidylethanolamine)	PE 42:7e	4HDDA-A5	47542056	0.21639	21.82		34	Ratio to surrogate PE(15:0-18:1)(d7)	0.7	4HDDA-A5-X230414P00121R22879S18.raw
PE(O/P-) (Alkyl/alkenyl ether phosphatidylethanolamine)	PE 42:7e	4HDDA-B1	112761456	0.25354	21.82		34	Ratio to surrogate PE(15:0-18:1)(d7)	0.6	4HDDA-B1-X230414P00121R22878S20.raw
PE(O/P-) (Alkyl/alkenyl ether phosphatidylethanolamine)	PE 42:7e	4HDDA-B2	127794432	0.2704	21.82		34	Ratio to surrogate PE(15:0-18:1)(d7)	0	4HDDA-B2-X230414P00121R22878S22.raw
PE(O/P-) (Alkyl/alkenyl ether phosphatidylethanolamine)	PE 42:7e	4HDDA-B3	55045864	0.26969	21.82		34	Ratio to surrogate PE(15:0-18:1)(d7)	0.8	4HDDA-B3-X230414P00121R22878S24.raw
PE(O/P-) (Alkyl/alkenyl ether phosphatidylethanolamine)	PE 42:6e	4HDDA-A1	96111448	0.44546	21.76		34	Ratio to surrogate PE(15:0-18:1)(d7)	-2.4	4HDDA-A1-X230414P00121R22879S10.raw
PE(O/P-) (Alkyl/alkenyl ether phosphatidylethanolamine)	PE 42:6e	4HDDA-A2	177237136	0.50877	21.76		34	Ratio to surrogate PE(15:0-18:1)(d7)	-2.2	4HDDA-A2-X230414P00121R22879S12.raw
PE(O/P-) (Alkyl/alkenyl ether phosphatidylethanolamine)	PE 42:6e	4HDDA-A3	269824640	0.44868	21.76		34	Ratio to surrogate PE(15:0-18:1)(d7)	-2.8	4HDDA-A3-X230414P00121R22879S14.raw
PE(O/P-) (Alkyl/alkenyl ether phosphatidylethanolamine)	PE 42:6e	4HDDA-A4	377522560	0.49754	21.76		34	Ratio to surrogate PE(15:0-18:1)(d7)	-2.7	4HDDA-A4-X230414P00121R22879S16.raw
PE(O/P-) (Alkyl/alkenyl ether phosphatidylethanolamine)	PE 42:6e	4HDDA-A5	71073656	0.32349	21.76		34	Ratio to surrogate PE(15:0-18:1)(d7)	-2.5	4HDDA-A5-X230414P00121R22879S18.raw
PE(O/P-) (Alkyl/alkenyl ether phosphatidylethanolamine)	PE 42:6e	4HDDA-B1	185731104	0.41761	21.76		34	Ratio to surrogate PE(15:0-18:1)(d7)	-2.1	4HDDA-B1-X230414P00121R22878S20.raw
PE(O/P-) (Alkyl/alkenyl ether phosphatidylethanolamine)	PE 42:6e	4HDDA-B2	212682208	0.45001	21.76		34	Ratio to surrogate PE(15:0-18:1)(d7)	-1.9	4HDDA-B2-X230414P00121R22878S22.raw
PE(O/P-) (Alkyl/alkenyl ether phosphatidylethanolamine)	PE 42:6e	4HDDA-B3	88999048	0.43604	21.76		34	Ratio to surrogate PE(15:0-18:1)(d7)	-1.6	4HDDA-B3-X230414P00121R22878S24.raw
PE(O/P-) (Alkyl/alkenyl ether phosphatidylethanolamine)	PE 42:5e	4HDDA-A1	34142340	0.15824	21.74		34	Ratio to surrogate PE(15:0-18:1)(d7)	-5.4	4HDDA-A1-X230414P00121R22879S10.raw
PE(O/P-) (Alkyl/alkenyl ether phosphatidylethanolamine)	PE 42:5e	4HDDA-A2	60597376	0.17395	21.74		34	Ratio to surrogate PE(15:0-18:1)(d7)	-5.1	4HDDA-A2-X230414P00121R22879S12.raw
PE(O/P-) (Alkyl/alkenyl ether phosphatidylethanolamine)	PE 42:5e	4HDDA-A3	99324120	0.16516	21.74		34	Ratio to surrogate PE(15:0-18:1)(d7)	-5.3	4HDDA-A3-X230414P00121R22879S14.raw
PE(O/P-) (Alkyl/alkenyl ether phosphatidylethanolamine)	PE 42:5e	4HDDA-A4	135443760	0.1785	21.74		34	Ratio to surrogate PE(15:0-18:1)(d7)	-6.1	4HDDA-A4-X230414P00121R22879S16.raw
PE(O/P-) (Alkyl/alkenyl ether phosphatidylethanolamine)	PE 42:5e	4HDDA-A5	25730704	0.11711	21.74		34	Ratio to surrogate PE(15:0-18:1)(d7)	-4.9	4HDDA-A5-X230414P00121R22879S18.raw
PE(O/P-) (Alkyl/alkenyl ether phosphatidylethanolamine)	PE 42:5e	4HDDA-B1	67142952	0.15097	21.74		34	Ratio to surrogate PE(15:0-18:1)(d7)	-4.7	4HDDA-B1-X230414P00121R22878S20.raw
PE(O/P-) (Alkyl/alkenyl ether phosphatidylethanolamine)	PE 42:5e	4HDDA-B2	72826912	0.15409	21.74		34	Ratio to surrogate PE(15:0-18:1)(d7)	-4.8	4HDDA-B2-X230414P00121R22878S22.raw
PE(O/P-) (Alkyl/alkenyl ether phosphatidylethanolamine)	PE 42:5e	4HDDA-B3	29689178	0.14546	21.74		34	Ratio to surrogate PE(15:0-18:1)(d7)	-4.2	4HDDA-B3-X230414P00121R22878S24.raw
PE(O/P-) (Alkyl/alkenyl ether phosphatidylethanolamine)	PE 42:4e	4HDDA-A1	20025740	0.092816	21.63		34	Ratio to surrogate PE(15:0-18:1)(d7)	-3.6	4HDDA-A1-X230414P00121R22879S10.raw
PE(O/P-) (Alkyl/alkenyl ether phosphatidylethanolamine)	PE 42:4e	4HDDA-A2	39873252	0.11446	21.63		34	Ratio to surrogate PE(15:0-18:1)(d7)	-3.7	4HDDA-A2-X230414P00121R22879S12.raw
PE(O/P-) (Alkyl/alkenyl ether phosphatidylethanolamine)	PE 42:4e	4HDDA-A3	73378464	0.12202	21.63		34	Ratio to surrogate PE(15:0-18:1)(d7)	-4	4HDDA-A3-X230414P00121R22879S14.raw
PE(O/P-) (Alkyl/alkenyl ether phosphatidylethanolamine)	PE 42:4e	4HDDA-A4	82209960	0.10834	21.63		34	Ratio to surrogate PE(15:0-18:1)(d7)	-4.5	4HDDA-A4-X230414P00121R22879S16.raw
PE(O/P-) (Alkyl/alkenyl ether phosphatidylethanolamine)	PE 42:4e	4HDDA-A5	16848890	0.076688	21.63		34	Ratio to surrogate PE(15:0-18:1)(d7)	-3.2	4HDDA-A5-X230414P00121R22879S18.raw
PE(O/P-) (Alkyl/alkenyl ether phosphatidylethanolamine)	PE 42:4e	4HDDA-B1	42381188	0.095293	21.63		34	Ratio to surrogate PE(15:0-18:1)(d7)	-3.2	4HDDA-B1-X230414P00121R22878S20.raw
PE(O/P-) (Alkyl/alkenyl ether phosphatidylethanolamine)	PE 42:4e	4HDDA-B2	42439924	0.089798	21.63		34	Ratio to surrogate PE(15:0-18:1)(d7)	-2.9	4HDDA-B2-X230414P00121R22878S22.raw
PE(O/P-) (Alkyl/alkenyl ether phosphatidylethanolamine)	PE 42:4e	4HDDA-B3	19838752	0.097197	21.63		34	Ratio to surrogate PE(15:0-18:1)(d7)	-2.7	4HDDA-B3-X230414P00121R22878S24.raw
PE(O/P-) (Alkyl/alkenyl ether phosphatidylethanolamine)	PE 42:3e	4HDDA-A1	5130751	0.02378	21.64		34	Ratio to surrogate PE(15:0-18:1)(d7)	-9.2	4HDDA-A1-X230414P00121R22879S10.raw
PE(O/P-) (Alkyl/alkenyl ether phosphatidylethanolamine)	PE 42:3e	4HDDA-A2	8755569	0.025133	21.64		34	Ratio to surrogate PE(15:0-18:1)(d7)	-8.8	4HDDA-A2-X230414P00121R22879S12.raw
PE(O/P-) (Alkyl/alkenyl ether phosphatidylethanolamine)	PE 42:3e	4HDDA-A3	20934230	0.03481	21.64		34	Ratio to surrogate PE(15:0-18:1)(d7)	-9	4HDDA-A3-X230414P00121R22879S14.raw
PE(O/P-) (Alkyl/alkenyl ether phosphatidylethanolamine)	PE 42:3e	4HDDA-A4	19996772	0.026354	21.64		34	Ratio to surrogate PE(15:0-18:1)(d7)	-9	4HDDA-A4-X230414P00121R22879S16.raw
PE(O/P-) (Alkyl/alkenyl ether phosphatidylethanolamine)	PE 42:3e	4HDDA-A5	3969989	0.018069	21.64		34	Ratio to surrogate PE(15:0-18:1)(d7)	-9.3	4HDDA-A5-X230414P00121R22879S18.raw
PE(O/P-) (Alkyl/alkenyl ether phosphatidylethanolamine)	PE 42:3e	4HDDA-B1	11507770	0.025875	21.64		34	Ratio to surrogate PE(15:0-18:1)(d7)	-7.7	4HDDA-B1-X230414P00121R22878S20.raw
PE(O/P-) (Alkyl/alkenyl ether phosphatidylethanolamine)	PE 42:3e	4HDDA-B2	9292143	0.019661	21.64		34	Ratio to surrogate PE(15:0-18:1)(d7)	-7.4	4HDDA-B2-X230414P00121R22878S22.raw
PE(O/P-) (Alkyl/alkenyl ether phosphatidylethanolamine)	PE 42:3e	4HDDA-B3	5261569	0.025778	21.64		34	Ratio to surrogate PE(15:0-18:1)(d7)	-8.6	4HDDA-B3-X230414P00121R22878S24.raw
SM (Sphingomyelin)	SM(d34:1)	4HDDA-A1	1445113856	1.1621	28.7		29	Ratio to surrogate SM(18:1)(d9)	-3.1	4HDDA-A1-X230414P00121R22879S10.raw
SM (Sphingomyelin)	SM(d34:1)	4HDDA-A2	1890340224	1.0763	28.7		29	Ratio to surrogate SM(18:1)(d9)	-3.2	4HDDA-A2-X230414P00121R22879S12.raw
SM (Sphingomyelin)	SM(d34:1)	4HDDA-A3	2928394752	0.9385	28.7		29	Ratio to surrogate SM(18:1)(d9)	-3.6	4HDDA-A3-X230414P00121R22879S14.raw
SM (Sphingomyelin)	SM(d34:1)	4HDDA-A4	2968735488	0.92083	28.7		29	Ratio to surrogate SM(18:1)(d9)	-3.3	4HDDA-A4-X230414P00121R22879S16.raw
SM (Sphingomyelin)	SM(d34:1)	4HDDA-A5	1203680768	1.033	28.7		29	Ratio to surrogate SM(18:1)(d9)	-2.9	4HDDA-A5-X230414P00121R22879S18.raw
SM (Sphingomyelin)	SM(d34:1)	4HDDA-B1	2324266752	1.2664	28.7		29	Ratio to surrogate SM(18:1)(d9)	-2.4	4HDDA-B1-X230414P00121R22878S20.raw
SM (Sphingomyelin)	SM(d34:1)	4HDDA-B2	1900967680	0.92458	28.7		29	Ratio to surrogate SM(18:1)(d9)	-2.4	4HDDA-B2-X230414P00121R22878S22.raw
SM (Sphingomyelin)	SM(d34:1)	4HDDA-B3	1426803072	1.3464	28.7		29	Ratio to surrogate SM(18:1)(d9)	-2.2	4HDDA-B3-X230414P00121R22878S24.raw
SM (Sphingomyelin)	SM(d36:2)	4HDDA-A1	93767792	0.075404	28.61		29	Ratio to surrogate SM(18:1)(d9)	-2.7	4HDDA-A1-X230414P00121R22879S10.raw
SM (Sphingomyelin)	SM(d36:2)	4HDDA-A2	121413472	0.069128	28.61		29	Ratio to surrogate SM(18:1)(d9)	-2.7	4HDDA-A2-X230414P00121R22879S12.raw
SM (Sphingomyelin)	SM(d36:2)	4HDDA-A3	167426496	0.053657	28.61		29	Ratio to surrogate SM(18:1)(d9)	-2.9	4HDDA-A3-X230414P00121R22879S14.raw
SM (Sphingomyelin)	SM(d36:2)	4HDDA-A4	182515584	0.056612	28.61		29	Ratio to surrogate SM(18:1)(d9)	-3.1	4HDDA-A4-X230414P00121R22879S16.raw
SM (Sphingomyelin)	SM(d36:2)	4HDDA-A5	76424328	0.06559	28.61		29	Ratio to surrogate SM(18:1)(d9)	-3.1	4HDDA-A5-X230414P00121R22879S18.raw
SM (Sphingomyelin)	SM(d36:2)	4HDDA-B1	115650792	0.063013	28.61		29	Ratio to surrogate SM(18:1)(d9)	-1.8	4HDDA-B1-X230414P00121R22878S20.raw
SM (Sphingomyelin)	SM(d36:2)	4HDDA-B2	113806720	0.055353	28.61		29	Ratio to surrogate SM(18:1)(d9)	-2.6	4HDDA-B2-X230414P00121R22878S22.raw
SM (Sphingomyelin)	SM(d36:2)	4HDDA-B3	74580312	0.070375	28.61		29	Ratio to surrogate SM(18:1)(d9)	-2.2	4HDDA-B3-X230414P00121R22878S24.raw
SM (Sphingomyelin)	SM(d36:1)	4HDDA-A1	363364992	0.2922	28.52		29	Ratio to surrogate SM(18:1)(d9)	-2.5	4HDDA-A1-X230414P00121R22879S10.raw
SM (Sphingomyelin)	SM(d36:1)	4HDDA-A2	508894208	0.28975	28.52		29	Ratio to surrogate SM(18:1)(d9)	-2.6	4HDDA-A2-X230414P00121R22879S12.raw
SM (Sphingomyelin)	SM(d36:1)	4HDDA-A3	667694848	0.21398	28.52		29	Ratio to surrogate SM(18:1)(d9)	-2.7	4HDDA-A3-X230414P00121R22879S14.raw
SM (Sphingomyelin)	SM(d36:1)	4HDDA-A4	762202368	0.23642	28.52		29	Ratio to surrogate SM(18:1)(d9)	-2.9	4HDDA-A4-X230414P00121R22879S16.raw
SM (Sphingomyelin)	SM(d36:1)	4HDDA-A5	307127552	0.26359	28.52		29	Ratio to surrogate SM(18:1)(d9)	-2.9	4HDDA-A5-X230414P00121R22879S18.raw
SM (Sphingomyelin)	SM(d36:1)	4HDDA-B1	486438976	0.26504	28.52		29	Ratio to surrogate SM(18:1)(d9)	-1.7	4HDDA-B1-X230414P00121R22878S20.raw
SM (Sphingomyelin)	SM(d36:1)	4HDDA-B2	466577248	0.22693	28.52		29	Ratio to surrogate SM(18:1)(d9)	-1.9	4HDDA-B2-X230414P00121R22878S22.raw
SM (Sphingomyelin)	SM(d36:1)	4HDDA-B3	309254016	0.29182	28.52		29	Ratio to surrogate SM(18:1)(d9)	-1.8	4HDDA-B3-X230414P00121R22878S24.raw
SM (Sphingomyelin)	SM(d38:1)	4HDDA-A1	72888328	0.058613	28.36		29	Ratio to surrogate SM(18:1)(d9)	-1.4	4HDDA-A1-X230414P00121R22879S10.raw
SM (Sphingomyelin)	SM(d38:1)	4HDDA-A2	154604304	0.088026	28.36		29	Ratio to surrogate SM(18:1)(d9)	-1	4HDDA-A2-X230414P00121R22879S12.raw
SM (Sphingomyelin)	SM(d38:1)	4HDDA-A3	181321792	0.058111	28.36		29	Ratio to surrogate SM(18:1)(d9)	-2.5	4HDDA-A3-X230414P00121R22879S14.raw
SM (Sphingomyelin)	SM(d38:1)	4HDDA-A4	201536560	0.062512	28.36		29	Ratio to surrogate SM(18:1)(d9)	-3.2	4HDDA-A4-X230414P00121R22879S16.raw
SM (Sphingomyelin)	SM(d38:1)	4HDDA-A5	82110512	0.070471	28.36		29	Ratio to surrogate SM(18:1)(d9)	-13.2	4HDDA-A5-X230414P00121R22879S18.raw
SM (Sphingomyelin)	SM(d38:1)	4HDDA-B1	130865408	0.071303	28.36		29	Ratio to surrogate SM(18:1)(d9)	-0.9	4HDDA-B1-X230414P00121R22878S20.raw
SM (Sphingomyelin)	SM(d38:1)	4HDDA-B2	144519040	0.07029	28.36		29	Ratio to surrogate SM(18:1)(d9)	-3.9	4HDDA-B2-X230414P00121R22878S22.raw
SM (Sphingomyelin)	SM(d38:1)	4HDDA-B3	90109560	0.085029	28.36		29	Ratio to surrogate SM(18:1)(d9)	-1	4HDDA-B3-X230414P00121R22878S24.raw
SM (Sphingomyelin)	SM(d40:1)	4HDDA-A1	319028128	0.25655	28.25		29	Ratio to surrogate SM(18:1)(d9)	-2.1	4HDDA-A1-X230414P00121R22879S10.raw
SM (Sphingomyelin)	SM(d40:1)	4HDDA-A2	532039328	0.30292	28.25		29	Ratio to surrogate SM(18:1)(d9)	-2.6	4HDDA-A2-X230414P00121R22879S12.raw
SM (Sphingomyelin)	SM(d40:1)	4HDDA-A3	628233024	0.20134	28.25		29	Ratio to surrogate SM(18:1)(d9)	-2.5	4HDDA-A3-X230414P00121R22879S14.raw
SM (Sphingomyelin)	SM(d40:1)	4HDDA-A4	730138688	0.22647	28.25		29	Ratio to surrogate SM(18:1)(d9)	-2.3	4HDDA-A4-X230414P00121R22879S16.raw
SM (Sphingomyelin)	SM(d40:1)	4HDDA-A5	341265280	0.29289	28.25		29	Ratio to surrogate SM(18:1)(d9)	-4.9	4HDDA-A5-X230414P00121R22879S18.raw
SM (Sphingomyelin)	SM(d40:1)	4HDDA-B1	489470208	0.26669	28.25		29	Ratio to surrogate SM(18:1)(d9)	-1.5	4HDDA-B1-X230414P00121R22878S20.raw
SM (Sphingomyelin)	SM(d40:1)	4HDDA-B2	507784704	0.24697	28.25		29	Ratio to surrogate SM(18:1)(d9)	-1.5	4HDDA-B2-X230414P00121R22878S22.raw
SM (Sphingomyelin)	SM(d40:1)	4HDDA-B3	345967008	0.32646	28.25		29	Ratio to surrogate SM(18:1)(d9)	-1.1	4HDDA-B3-X230414P00121R22878S24.raw
SM (Sphingomyelin)	SM(d42:3)	4HDDA-A1	410039488	0.32973	28.28		29	Ratio to surrogate SM(18:1)(d9)	-1.6	4HDDA-A1-X230414P00121R22879S10.raw
SM (Sphingomyelin)	SM(d42:3)	4HDDA-A2	670348352	0.38167	28.28		29	Ratio to surrogate SM(18:1)(d9)	-2	4HDDA-A2-X230414P00121R22879S12.raw
SM (Sphingomyelin)	SM(d42:3)	4HDDA-A3	1018247360	0.32633	28.28		29	Ratio to surrogate SM(18:1)(d9)	-1.8	4HDDA-A3-X230414P00121R22879S14.raw
SM (Sphingomyelin)	SM(d42:3)	4HDDA-A4	877376192	0.27214	28.28		29	Ratio to surrogate SM(18:1)(d9)	-1.5	4HDDA-A4-X230414P00121R22879S16.raw
SM (Sphingomyelin)	SM(d42:3)	4HDDA-A5	409318016	0.35129	28.28		29	Ratio to surrogate SM(18:1)(d9)	-4	4HDDA-A5-X230414P00121R22879S18.raw
SM (Sphingomyelin)	SM(d42:3)	4HDDA-B1	668245888	0.3641	28.28		29	Ratio to surrogate SM(18:1)(d9)	-0.9	4HDDA-B1-X230414P00121R22878S20.raw
SM (Sphingomyelin)	SM(d42:3)	4HDDA-B2	599677440	0.29167	28.28		29	Ratio to surrogate SM(18:1)(d9)	-2.2	4HDDA-B2-X230414P00121R22878S22.raw
SM (Sphingomyelin)	SM(d42:3)	4HDDA-B3	253989936	0.23967	28.28		29	Ratio to surrogate SM(18:1)(d9)	-0.7	4HDDA-B3-X230414P00121R22878S24.raw
SM (Sphingomyelin)	SM(d42:2)	4HDDA-A1	1659972992	1.3349	28.17		29	Ratio to surrogate SM(18:1)(d9)	-2.1	4HDDA-A1-X230414P00121R22879S10.raw
SM (Sphingomyelin)	SM(d42:2)	4HDDA-A2	2407811328	1.3709	28.17		29	Ratio to surrogate SM(18:1)(d9)	-2.5	4HDDA-A2-X230414P00121R22879S12.raw
SM (Sphingomyelin)	SM(d42:2)	4HDDA-A3	3909512448	1.2529	28.17		29	Ratio to surrogate SM(18:1)(d9)	-2.6	4HDDA-A3-X230414P00121R22879S14.raw
SM (Sphingomyelin)	SM(d42:2)	4HDDA-A4	3668821504	1.138	28.17		29	Ratio to surrogate SM(18:1)(d9)	-2.4	4HDDA-A4-X230414P00121R22879S16.raw
SM (Sphingomyelin)	SM(d42:2)	4HDDA-A5	1588662912	1.3635	28.17		29	Ratio to surrogate SM(18:1)(d9)	-2.9	4HDDA-A5-X230414P00121R22879S18.raw
SM (Sphingomyelin)	SM(d42:2)	4HDDA-B1	2642392832	1.4397	28.17		29	Ratio to surrogate SM(18:1)(d9)	-1.5	4HDDA-B1-X230414P00121R22878S20.raw
SM (Sphingomyelin)	SM(d42:2)	4HDDA-B2	2202806528	1.0714	28.17		29	Ratio to surrogate SM(18:1)(d9)	-1.1	4HDDA-B2-X230414P00121R22878S22.raw
SM (Sphingomyelin)	SM(d42:2)	4HDDA-B3	1758071424	1.6589	28.17		29	Ratio to surrogate SM(18:1)(d9)	-1.2	4HDDA-B3-X230414P00121R22878S24.raw
SM (Sphingomyelin)	SM(d42:1)	4HDDA-A1	512291136	0.41196	28.12		29	Ratio to surrogate SM(18:1)(d9)	-8.2	4HDDA-A1-X230414P00121R22879S10.raw
SM (Sphingomyelin)	SM(d42:1)	4HDDA-A2	779053952	0.44356	28.12		29	Ratio to surrogate SM(18:1)(d9)	-8.2	4HDDA-A2-X230414P00121R22879S12.raw
SM (Sphingomyelin)	SM(d42:1)	4HDDA-A3	1258247552	0.40325	28.12		29	Ratio to surrogate SM(18:1)(d9)	-9.1	4HDDA-A3-X230414P00121R22879S14.raw
SM (Sphingomyelin)	SM(d42:1)	4HDDA-A4	1168211712	0.36235	28.12		29	Ratio to surrogate SM(18:1)(d9)	-8.4	4HDDA-A4-X230414P00121R22879S16.raw
SM (Sphingomyelin)	SM(d42:1)	4HDDA-A5	499280672	0.4285	28.12		29	Ratio to surrogate SM(18:1)(d9)	-8.8	4HDDA-A5-X230414P00121R22879S18.raw
SM (Sphingomyelin)	SM(d42:1)	4HDDA-B1	777928512	0.42386	28.12		29	Ratio to surrogate SM(18:1)(d9)	-7.8	4HDDA-B1-X230414P00121R22878S20.raw
SM (Sphingomyelin)	SM(d42:1)	4HDDA-B2	680993600	0.33122	28.12		29	Ratio to surrogate SM(18:1)(d9)	-6.7	4HDDA-B2-X230414P00121R22878S22.raw
SM (Sphingomyelin)	SM(d42:1)	4HDDA-B3	510163520	0.4814	28.12		29	Ratio to surrogate SM(18:1)(d9)	-7.1	4HDDA-B3-X230414P00121R22878S24.raw
SM (Sphingomyelin)	SM(d33:1)	4HDDA-A1	79935928	0.064281	28.84		29	Ratio to surrogate SM(18:1)(d9)	-2.3	4HDDA-A1-X230414P00121R22879S10.raw
SM (Sphingomyelin)	SM(d33:1)	4HDDA-A2	147458832	0.083957	28.84		29	Ratio to surrogate SM(18:1)(d9)	-2.3	4HDDA-A2-X230414P00121R22879S12.raw
SM (Sphingomyelin)	SM(d33:1)	4HDDA-A3	242585936	0.077745	28.84		29	Ratio to surrogate SM(18:1)(d9)	-2.6	4HDDA-A3-X230414P00121R22879S14.raw
SM (Sphingomyelin)	SM(d33:1)	4HDDA-A4	228081072	0.070745	28.84		29	Ratio to surrogate SM(18:1)(d9)	-2.2	4HDDA-A4-X230414P00121R22879S16.raw
SM (Sphingomyelin)	SM(d33:1)	4HDDA-A5	61700444	0.052954	28.84		29	Ratio to surrogate SM(18:1)(d9)	-2.1	4HDDA-A5-X230414P00121R22879S18.raw
SM (Sphingomyelin)	SM(d33:1)	4HDDA-B1	170233824	0.092753	28.84		29	Ratio to surrogate SM(18:1)(d9)	-2	4HDDA-B1-X230414P00121R22878S20.raw
SM (Sphingomyelin)	SM(d33:1)	4HDDA-B2	135561696	0.065934	28.84		29	Ratio to surrogate SM(18:1)(d9)	-1.7	4HDDA-B2-X230414P00121R22878S22.raw
SM (Sphingomyelin)	SM(d33:1)	4HDDA-B3	96079512	0.090662	28.84		29	Ratio to surrogate SM(18:1)(d9)	-1.7	4HDDA-B3-X230414P00121R22878S24.raw
SM (Sphingomyelin)	SM(d34:0)	4HDDA-A1	34562736	0.027794	28.15		29	Ratio to surrogate SM(18:1)(d9)	-1.4	4HDDA-A1-X230414P00121R22879S10.raw
SM (Sphingomyelin)	SM(d34:0)	4HDDA-A2	48604764	0.027674	28.15		29	Ratio to surrogate SM(18:1)(d9)	-1.1	4HDDA-A2-X230414P00121R22879S12.raw
SM (Sphingomyelin)	SM(d34:0)	4HDDA-A3	82174248	0.026335	28.15		29	Ratio to surrogate SM(18:1)(d9)	-2.5	4HDDA-A3-X230414P00121R22879S14.raw
SM (Sphingomyelin)	SM(d34:0)	4HDDA-A4	98178592	0.030453	28.15		29	Ratio to surrogate SM(18:1)(d9)	-2	4HDDA-A4-X230414P00121R22879S16.raw
SM (Sphingomyelin)	SM(d34:0)	4HDDA-A5	23821926	0.020445	28.15		29	Ratio to surrogate SM(18:1)(d9)	-2.3	4HDDA-A5-X230414P00121R22879S18.raw
SM (Sphingomyelin)	SM(d34:0)	4HDDA-B1	53460220	0.029128	28.15		29	Ratio to surrogate SM(18:1)(d9)	0.4	4HDDA-B1-X230414P00121R22878S20.raw
SM (Sphingomyelin)	SM(d34:0)	4HDDA-B2	61393176	0.02986	28.15		29	Ratio to surrogate SM(18:1)(d9)	-1.1	4HDDA-B2-X230414P00121R22878S22.raw
SM (Sphingomyelin)	SM(d34:0)	4HDDA-B3	39877460	0.037629	28.15		29	Ratio to surrogate SM(18:1)(d9)	-0.9	4HDDA-B3-X230414P00121R22878S24.raw
SM (Sphingomyelin)	SM(d36:0)	4HDDA-A1	10478931	0.0084267	27.98		29	Ratio to surrogate SM(18:1)(d9)	-0.1	4HDDA-A1-X230414P00121R22879S10.raw
SM (Sphingomyelin)	SM(d36:0)	4HDDA-A2	20614906	0.011737	27.98		29	Ratio to surrogate SM(18:1)(d9)	-3.3	4HDDA-A2-X230414P00121R22879S12.raw
SM (Sphingomyelin)	SM(d36:0)	4HDDA-A3	27202176	0.0087178	27.98		29	Ratio to surrogate SM(18:1)(d9)	-4	4HDDA-A3-X230414P00121R22879S14.raw
SM (Sphingomyelin)	SM(d36:0)	4HDDA-A4	35188784	0.010915	27.98		29	Ratio to surrogate SM(18:1)(d9)	-2.2	4HDDA-A4-X230414P00121R22879S16.raw
SM (Sphingomyelin)	SM(d36:0)	4HDDA-A5	12410077	0.010651	27.98		29	Ratio to surrogate SM(18:1)(d9)	-1	4HDDA-A5-X230414P00121R22879S18.raw
SM (Sphingomyelin)	SM(d36:0)	4HDDA-B1	10266742	0.0055939	27.98		29	Ratio to surrogate SM(18:1)(d9)	-1.2	4HDDA-B1-X230414P00121R22878S20.raw
SM (Sphingomyelin)	SM(d36:0)	4HDDA-B2	17925434	0.0087185	27.98		29	Ratio to surrogate SM(18:1)(d9)	-1.1	4HDDA-B2-X230414P00121R22878S22.raw
SM (Sphingomyelin)	SM(d36:0)	4HDDA-B3	9019146	0.0085106	27.98		29	Ratio to surrogate SM(18:1)(d9)	-3	4HDDA-B3-X230414P00121R22878S24.raw
SM (Sphingomyelin)	SM(d40:2)	4HDDA-A1	134183480	0.1079	28.32		29	Ratio to surrogate SM(18:1)(d9)	-1.8	4HDDA-A1-X230414P00121R22879S10.raw
SM (Sphingomyelin)	SM(d40:2)	4HDDA-A2	254996208	0.14519	28.32		29	Ratio to surrogate SM(18:1)(d9)	-1.7	4HDDA-A2-X230414P00121R22879S12.raw
SM (Sphingomyelin)	SM(d40:2)	4HDDA-A3	344299584	0.11034	28.32		29	Ratio to surrogate SM(18:1)(d9)	-2	4HDDA-A3-X230414P00121R22879S14.raw
SM (Sphingomyelin)	SM(d40:2)	4HDDA-A4	347686048	0.10784	28.32		29	Ratio to surrogate SM(18:1)(d9)	-2.1	4HDDA-A4-X230414P00121R22879S16.raw
SM (Sphingomyelin)	SM(d40:2)	4HDDA-A5	133103872	0.11424	28.32		29	Ratio to surrogate SM(18:1)(d9)	-1.9	4HDDA-A5-X230414P00121R22879S18.raw
SM (Sphingomyelin)	SM(d40:2)	4HDDA-B1	232620304	0.12674	28.32		29	Ratio to surrogate SM(18:1)(d9)	-0.9	4HDDA-B1-X230414P00121R22878S20.raw
SM (Sphingomyelin)	SM(d40:2)	4HDDA-B2	230083584	0.11191	28.32		29	Ratio to surrogate SM(18:1)(d9)	-1.4	4HDDA-B2-X230414P00121R22878S22.raw
SM (Sphingomyelin)	SM(d40:2)	4HDDA-B3	148932064	0.14054	28.32		29	Ratio to surrogate SM(18:1)(d9)	-0.9	4HDDA-B3-X230414P00121R22878S24.raw
SM (Sphingomyelin)	SM(d41:2)	4HDDA-A1	100564968	0.08087	28.25		29	Ratio to surrogate SM(18:1)(d9)	-6.3	4HDDA-A1-X230414P00121R22879S10.raw
SM (Sphingomyelin)	SM(d41:2)	4HDDA-A2	176999584	0.10078	28.25		29	Ratio to surrogate SM(18:1)(d9)	-4	4HDDA-A2-X230414P00121R22879S12.raw
SM (Sphingomyelin)	SM(d41:2)	4HDDA-A3	249973168	0.080112	28.25		29	Ratio to surrogate SM(18:1)(d9)	-7.7	4HDDA-A3-X230414P00121R22879S14.raw
SM (Sphingomyelin)	SM(d41:2)	4HDDA-A4	249278784	0.07732	28.25		29	Ratio to surrogate SM(18:1)(d9)	-4.7	4HDDA-A4-X230414P00121R22879S16.raw
SM (Sphingomyelin)	SM(d41:2)	4HDDA-A5	84150008	0.072221	28.25		29	Ratio to surrogate SM(18:1)(d9)	-1.9	4HDDA-A5-X230414P00121R22879S18.raw
SM (Sphingomyelin)	SM(d41:2)	4HDDA-B1	181169488	0.098711	28.25		29	Ratio to surrogate SM(18:1)(d9)	-2.1	4HDDA-B1-X230414P00121R22878S20.raw
SM (Sphingomyelin)	SM(d41:2)	4HDDA-B2	158309168	0.076998	28.25		29	Ratio to surrogate SM(18:1)(d9)	-1.4	4HDDA-B2-X230414P00121R22878S22.raw
SM (Sphingomyelin)	SM(d41:2)	4HDDA-B3	110321848	0.1041	28.25		29	Ratio to surrogate SM(18:1)(d9)	-1.6	4HDDA-B3-X230414P00121R22878S24.raw
SM (Sphingomyelin)	SM(d41:1)	4HDDA-A1	193298320	0.15544	28.16		29	Ratio to surrogate SM(18:1)(d9)	-2	4HDDA-A1-X230414P00121R22879S10.raw
SM (Sphingomyelin)	SM(d41:1)	4HDDA-A2	320501376	0.18248	28.16		29	Ratio to surrogate SM(18:1)(d9)	-3.1	4HDDA-A2-X230414P00121R22879S12.raw
SM (Sphingomyelin)	SM(d41:1)	4HDDA-A3	424874464	0.13617	28.16		29	Ratio to surrogate SM(18:1)(d9)	-3.4	4HDDA-A3-X230414P00121R22879S14.raw
SM (Sphingomyelin)	SM(d41:1)	4HDDA-A4	484354368	0.15023	28.16		29	Ratio to surrogate SM(18:1)(d9)	-2.9	4HDDA-A4-X230414P00121R22879S16.raw
SM (Sphingomyelin)	SM(d41:1)	4HDDA-A5	167157392	0.14346	28.16		29	Ratio to surrogate SM(18:1)(d9)	-3.1	4HDDA-A5-X230414P00121R22879S18.raw
SM (Sphingomyelin)	SM(d41:1)	4HDDA-B1	322437120	0.17568	28.16		29	Ratio to surrogate SM(18:1)(d9)	-1.5	4HDDA-B1-X230414P00121R22878S20.raw
SM (Sphingomyelin)	SM(d41:1)	4HDDA-B2	278276288	0.13535	28.16		29	Ratio to surrogate SM(18:1)(d9)	-1.8	4HDDA-B2-X230414P00121R22878S22.raw
SM (Sphingomyelin)	SM(d41:1)	4HDDA-B3	215815520	0.20365	28.16		29	Ratio to surrogate SM(18:1)(d9)	-1.5	4HDDA-B3-X230414P00121R22878S24.raw
SM (Sphingomyelin)	SM(d42:5)	4HDDA-A1	205128016	0.16495	28.33		29	Ratio to surrogate SM(18:1)(d9)	-2.2	4HDDA-A1-X230414P00121R22879S10.raw
SM (Sphingomyelin)	SM(d42:5)	4HDDA-A2	316004736	0.17992	28.33		29	Ratio to surrogate SM(18:1)(d9)	-2.3	4HDDA-A2-X230414P00121R22879S12.raw
SM (Sphingomyelin)	SM(d42:5)	4HDDA-A3	391279424	0.1254	28.33		29	Ratio to surrogate SM(18:1)(d9)	-2.3	4HDDA-A3-X230414P00121R22879S14.raw
SM (Sphingomyelin)	SM(d42:5)	4HDDA-A4	419622176	0.13016	28.33		29	Ratio to surrogate SM(18:1)(d9)	-2.1	4HDDA-A4-X230414P00121R22879S16.raw
SM (Sphingomyelin)	SM(d42:5)	4HDDA-A5	171291952	0.14701	28.33		29	Ratio to surrogate SM(18:1)(d9)	-4.1	4HDDA-A5-X230414P00121R22879S18.raw
SM (Sphingomyelin)	SM(d42:5)	4HDDA-B1	372973920	0.20322	28.33		29	Ratio to surrogate SM(18:1)(d9)	-1.5	4HDDA-B1-X230414P00121R22878S20.raw
SM (Sphingomyelin)	SM(d42:5)	4HDDA-B2	318528800	0.15492	28.33		29	Ratio to surrogate SM(18:1)(d9)	-1.8	4HDDA-B2-X230414P00121R22878S22.raw
SM (Sphingomyelin)	SM(d42:5)	4HDDA-B3	237190176	0.22382	28.33		29	Ratio to surrogate SM(18:1)(d9)	-1.5	4HDDA-B3-X230414P00121R22878S24.raw

## Sheet: 4H-Validation
Molecule List Name	Molecule	Replicate Name	Total Area	Normalized Area	Average Measured Retention Time	BioReplicate	Library Ion Mobility Value	Normalization Method	Average Mass Error PPM	File Name
SPLASHLipidoMix	PC(15:0-18:1)(d7)	4HDDA-A1	1830866432	1830900000	27.42		29		-1.9	4HDDA-A1-X230414P00121R22879S10.raw
SPLASHLipidoMix	PC(15:0-18:1)(d7)	4HDDA-A2	2314490368	2314500000	27.42		29		-2	4HDDA-A2-X230414P00121R22879S12.raw
SPLASHLipidoMix	PC(15:0-18:1)(d7)	4HDDA-A3	3115560192	3115600000	27.42		29		-2.2	4HDDA-A3-X230414P00121R22879S14.raw
SPLASHLipidoMix	PC(15:0-18:1)(d7)	4HDDA-A4	3447547648	3447500000	27.42		29		-1.8	4HDDA-A4-X230414P00121R22879S16.raw
SPLASHLipidoMix	PC(15:0-18:1)(d7)	4HDDA-A5	2104702976	2104700000	27.42		29		-1.9	4HDDA-A5-X230414P00121R22879S18.raw
SPLASHLipidoMix	PC(15:0-18:1)(d7)	4HDDA-B1	2136965504	2137000000	27.42		29		-1.6	4HDDA-B1-X230414P00121R22878S20.raw
SPLASHLipidoMix	PC(15:0-18:1)(d7)	4HDDA-B2	2230693888	2230700000	27.42		29		-1.5	4HDDA-B2-X230414P00121R22878S22.raw
SPLASHLipidoMix	PC(15:0-18:1)(d7)	4HDDA-B3	1628124160	1628100000	27.42		29		-1.1	4HDDA-B3-X230414P00121R22878S24.raw
SPLASHLipidoMix	PE(15:0-18:1)(d7)	4HDDA-A1	215756464	215760000	23.4		34		-2.3	4HDDA-A1-X230414P00121R22879S10.raw
SPLASHLipidoMix	PE(15:0-18:1)(d7)	4HDDA-A2	348366720	348370000	23.4		34		-2.2	4HDDA-A2-X230414P00121R22879S12.raw
SPLASHLipidoMix	PE(15:0-18:1)(d7)	4HDDA-A3	601377024	601380000	23.4		34		-2.6	4HDDA-A3-X230414P00121R22879S14.raw
SPLASHLipidoMix	PE(15:0-18:1)(d7)	4HDDA-A4	758779520	758780000	23.4		34		-2.2	4HDDA-A4-X230414P00121R22879S16.raw
SPLASHLipidoMix	PE(15:0-18:1)(d7)	4HDDA-A5	219707456	219710000	23.4		34		-2.4	4HDDA-A5-X230414P00121R22879S18.raw
SPLASHLipidoMix	PE(15:0-18:1)(d7)	4HDDA-B1	444744032	444740000	23.4		34		-2.2	4HDDA-B1-X230414P00121R22878S20.raw
SPLASHLipidoMix	PE(15:0-18:1)(d7)	4HDDA-B2	472615360	472620000	23.4		34		-2.1	4HDDA-B2-X230414P00121R22878S22.raw
SPLASHLipidoMix	PE(15:0-18:1)(d7)	4HDDA-B3	204108000	204110000	23.4		34		-1.5	4HDDA-B3-X230414P00121R22878S24.raw
SPLASHLipidoMix	PS(15:0-18:1)(d7)	4HDDA-A1	183875584	183880000	30.23		34		-2.4	4HDDA-A1-X230414P00121R22879S10.raw
SPLASHLipidoMix	PS(15:0-18:1)(d7)	4HDDA-A2	270781248	270780000	30.23		34		-2.5	4HDDA-A2-X230414P00121R22879S12.raw
SPLASHLipidoMix	PS(15:0-18:1)(d7)	4HDDA-A3	641341120	641340000	30.23		34		-2.8	4HDDA-A3-X230414P00121R22879S14.raw
SPLASHLipidoMix	PS(15:0-18:1)(d7)	4HDDA-A4	570926656	570930000	30.23		34		-2.7	4HDDA-A4-X230414P00121R22879S16.raw
SPLASHLipidoMix	PS(15:0-18:1)(d7)	4HDDA-A5	162386240	162390000	30.23		34		-2.1	4HDDA-A5-X230414P00121R22879S18.raw
SPLASHLipidoMix	PS(15:0-18:1)(d7)	4HDDA-B1	299825472	299830000	30.23		34		-2.3	4HDDA-B1-X230414P00121R22878S20.raw
SPLASHLipidoMix	PS(15:0-18:1)(d7)	4HDDA-B2	303176128	303180000	30.23		34		-1.9	4HDDA-B2-X230414P00121R22878S22.raw
SPLASHLipidoMix	PS(15:0-18:1)(d7)	4HDDA-B3	113291976	113290000	30.23		34		-2.1	4HDDA-B3-X230414P00121R22878S24.raw
SPLASHLipidoMix	PG(15:0-18:1)(d7)	4HDDA-A1	1251580288	1251600000	24.99		34		-2.3	4HDDA-A1-X230414P00121R22879S10.raw
SPLASHLipidoMix	PG(15:0-18:1)(d7)	4HDDA-A2	2263454208	2263500000	24.99		34		-2.1	4HDDA-A2-X230414P00121R22879S12.raw
SPLASHLipidoMix	PG(15:0-18:1)(d7)	4HDDA-A3	4696135168	4696100000	24.99		34		-2.9	4HDDA-A3-X230414P00121R22879S14.raw
SPLASHLipidoMix	PG(15:0-18:1)(d7)	4HDDA-A4	4194438144	4194400000	24.99		34		-2.6	4HDDA-A4-X230414P00121R22879S16.raw
SPLASHLipidoMix	PG(15:0-18:1)(d7)	4HDDA-A5	1301343360	1301300000	24.99		34		-2.3	4HDDA-A5-X230414P00121R22879S18.raw
SPLASHLipidoMix	PG(15:0-18:1)(d7)	4HDDA-B1	2249072640	2249100000	24.99		34		-2.2	4HDDA-B1-X230414P00121R22878S20.raw
SPLASHLipidoMix	PG(15:0-18:1)(d7)	4HDDA-B2	2702366464	2702400000	24.99		34		-2.2	4HDDA-B2-X230414P00121R22878S22.raw
SPLASHLipidoMix	PG(15:0-18:1)(d7)	4HDDA-B3	1058825920	1058800000	24.99		34		-1.7	4HDDA-B3-X230414P00121R22878S24.raw
SPLASHLipidoMix	PI(15:0-18:1)(d7)	4HDDA-A1	440478752	440480000	31.82		34		-1.8	4HDDA-A1-X230414P00121R22879S10.raw
SPLASHLipidoMix	PI(15:0-18:1)(d7)	4HDDA-A2	705667200	705670000	31.82		34		-1.6	4HDDA-A2-X230414P00121R22879S12.raw
SPLASHLipidoMix	PI(15:0-18:1)(d7)	4HDDA-A3	1506724992	1506700000	31.82		34		-1.4	4HDDA-A3-X230414P00121R22879S14.raw
SPLASHLipidoMix	PI(15:0-18:1)(d7)	4HDDA-A4	1072596480	1072600000	31.82		34		-1.9	4HDDA-A4-X230414P00121R22879S16.raw
SPLASHLipidoMix	PI(15:0-18:1)(d7)	4HDDA-A5	415920352	415920000	31.82		34		-1.9	4HDDA-A5-X230414P00121R22879S18.raw
SPLASHLipidoMix	PI(15:0-18:1)(d7)	4HDDA-B1	291671200	291670000	31.82		34		-2.4	4HDDA-B1-X230414P00121R22878S20.raw
SPLASHLipidoMix	PI(15:0-18:1)(d7)	4HDDA-B2	306944992	306940000	31.82		34		-1.9	4HDDA-B2-X230414P00121R22878S22.raw
SPLASHLipidoMix	PI(15:0-18:1)(d7)	4HDDA-B3	178021216	178020000	31.82		34		-1.9	4HDDA-B3-X230414P00121R22878S24.raw
SPLASHLipidoMix	PA(15:0-18:1)(d7)	4HDDA-A1	155091344	155090000	21.89		39		-1.8	4HDDA-A1-X230414P00121R22879S10.raw
SPLASHLipidoMix	PA(15:0-18:1)(d7)	4HDDA-A2	255876048	255880000	21.89		39		-1.9	4HDDA-A2-X230414P00121R22879S12.raw
SPLASHLipidoMix	PA(15:0-18:1)(d7)	4HDDA-A3	521654048	521650000	21.89		39		-2.5	4HDDA-A3-X230414P00121R22879S14.raw
SPLASHLipidoMix	PA(15:0-18:1)(d7)	4HDDA-A4	485004128	485000000	21.89		39		-2.4	4HDDA-A4-X230414P00121R22879S16.raw
SPLASHLipidoMix	PA(15:0-18:1)(d7)	4HDDA-A5	137043264	137040000	21.89		39		-1.6	4HDDA-A5-X230414P00121R22879S18.raw
SPLASHLipidoMix	PA(15:0-18:1)(d7)	4HDDA-B1	254670032	254670000	21.89		39		-1.9	4HDDA-B1-X230414P00121R22878S20.raw
SPLASHLipidoMix	PA(15:0-18:1)(d7)	4HDDA-B2	346444992	346440000	21.89		39		-1.9	4HDDA-B2-X230414P00121R22878S22.raw
SPLASHLipidoMix	PA(15:0-18:1)(d7)	4HDDA-B3	116489136	116490000	21.89		39		-1.4	4HDDA-B3-X230414P00121R22878S24.raw
SPLASHLipidoMix	LPC(18:1)(d7)	4HDDA-A1	486673984	486670000	31.37		34		-2.4	4HDDA-A1-X230414P00121R22879S10.raw
SPLASHLipidoMix	LPC(18:1)(d7)	4HDDA-A2	691642304	691640000	31.37		34		-2.4	4HDDA-A2-X230414P00121R22879S12.raw
SPLASHLipidoMix	LPC(18:1)(d7)	4HDDA-A3	1023538176	1023500000	31.37		34		-2.6	4HDDA-A3-X230414P00121R22879S14.raw
SPLASHLipidoMix	LPC(18:1)(d7)	4HDDA-A4	1095437440	1095400000	31.37		34		-2.4	4HDDA-A4-X230414P00121R22879S16.raw
SPLASHLipidoMix	LPC(18:1)(d7)	4HDDA-A5	528100928	528100000	31.37		34		-2.5	4HDDA-A5-X230414P00121R22879S18.raw
SPLASHLipidoMix	LPC(18:1)(d7)	4HDDA-B1	593089088	593090000	31.37		34		-2.2	4HDDA-B1-X230414P00121R22878S20.raw
SPLASHLipidoMix	LPC(18:1)(d7)	4HDDA-B2	737739520	737740000	31.37		34		-1.8	4HDDA-B2-X230414P00121R22878S22.raw
SPLASHLipidoMix	LPC(18:1)(d7)	4HDDA-B3	382234272	382230000	31.37		34		-2	4HDDA-B3-X230414P00121R22878S24.raw
SPLASHLipidoMix	LPE(18:1)(d7)	4HDDA-A1	321750016	321750000	29.62		39		-2.3	4HDDA-A1-X230414P00121R22879S10.raw
SPLASHLipidoMix	LPE(18:1)(d7)	4HDDA-A2	578265792	578270000	29.62		39		-2.5	4HDDA-A2-X230414P00121R22879S12.raw
SPLASHLipidoMix	LPE(18:1)(d7)	4HDDA-A3	1014361280	1014400000	29.62		39		-2.6	4HDDA-A3-X230414P00121R22879S14.raw
SPLASHLipidoMix	LPE(18:1)(d7)	4HDDA-A4	1085923456	1085900000	29.62		39		-2.6	4HDDA-A4-X230414P00121R22879S16.raw
SPLASHLipidoMix	LPE(18:1)(d7)	4HDDA-A5	339680864	339680000	29.62		39		-1.9	4HDDA-A5-X230414P00121R22879S18.raw
SPLASHLipidoMix	LPE(18:1)(d7)	4HDDA-B1	483752064	483750000	29.62		39		-1.9	4HDDA-B1-X230414P00121R22878S20.raw
SPLASHLipidoMix	LPE(18:1)(d7)	4HDDA-B2	559459008	559460000	29.62		39		-1.5	4HDDA-B2-X230414P00121R22878S22.raw
SPLASHLipidoMix	LPE(18:1)(d7)	4HDDA-B3	257784304	257780000	29.62		39		-1.8	4HDDA-B3-X230414P00121R22878S24.raw
SPLASHLipidoMix	SM(18:1)(d9)	4HDDA-A1	1243545600	1243500000	28.55		29		-2.6	4HDDA-A1-X230414P00121R22879S10.raw
SPLASHLipidoMix	SM(18:1)(d9)	4HDDA-A2	1756351104	1756400000	28.55		29		-2.6	4HDDA-A2-X230414P00121R22879S12.raw
SPLASHLipidoMix	SM(18:1)(d9)	4HDDA-A3	3120290816	3120300000	28.55		29		-3	4HDDA-A3-X230414P00121R22879S14.raw
SPLASHLipidoMix	SM(18:1)(d9)	4HDDA-A4	3223979264	3224000000	28.55		29		-3	4HDDA-A4-X230414P00121R22879S16.raw
SPLASHLipidoMix	SM(18:1)(d9)	4HDDA-A5	1165173888	1165200000	28.55		29		-2.5	4HDDA-A5-X230414P00121R22879S18.raw
SPLASHLipidoMix	SM(18:1)(d9)	4HDDA-B1	1835353856	1835400000	28.55		29		-2	4HDDA-B1-X230414P00121R22878S20.raw
SPLASHLipidoMix	SM(18:1)(d9)	4HDDA-B2	2056029952	2056000000	28.55		29		-2	4HDDA-B2-X230414P00121R22878S22.raw
SPLASHLipidoMix	SM(18:1)(d9)	4HDDA-B3	1059749632	1059700000	28.55		29		-1.9	4HDDA-B3-X230414P00121R22878S24.raw
LPC (Lyso phosphatidylcholine)	LPC 15:0	4HDDA-A1	9885126	0.020312	31.87		34	Ratio to surrogate LPC(18:1)(d7)	-6.1	4HDDA-A1-X230414P00121R22879S10.raw
LPC (Lyso phosphatidylcholine)	LPC 15:0	4HDDA-A2	21997248	0.031804	31.87		34	Ratio to surrogate LPC(18:1)(d7)	-3.1	4HDDA-A2-X230414P00121R22879S12.raw
LPC (Lyso phosphatidylcholine)	LPC 15:0	4HDDA-A3	30756420	0.030049	31.87		34	Ratio to surrogate LPC(18:1)(d7)	-2.2	4HDDA-A3-X230414P00121R22879S14.raw
LPC (Lyso phosphatidylcholine)	LPC 15:0	4HDDA-A4	28257956	0.025796	31.87		34	Ratio to surrogate LPC(18:1)(d7)	-3.7	4HDDA-A4-X230414P00121R22879S16.raw
LPC (Lyso phosphatidylcholine)	LPC 15:0	4HDDA-A5	12390537	0.023462	31.87		34	Ratio to surrogate LPC(18:1)(d7)	-4.7	4HDDA-A5-X230414P00121R22879S18.raw
LPC (Lyso phosphatidylcholine)	LPC 15:0	4HDDA-B1	15519897	0.026168	31.87		34	Ratio to surrogate LPC(18:1)(d7)	-4.8	4HDDA-B1-X230414P00121R22878S20.raw
LPC (Lyso phosphatidylcholine)	LPC 15:0	4HDDA-B2	9028859	0.012239	31.87		34	Ratio to surrogate LPC(18:1)(d7)	-3.7	4HDDA-B2-X230414P00121R22878S22.raw
LPC (Lyso phosphatidylcholine)	LPC 15:0	4HDDA-B3	5949249	0.015564	31.87		34	Ratio to surrogate LPC(18:1)(d7)	-4.9	4HDDA-B3-X230414P00121R22878S24.raw
LPC (Lyso phosphatidylcholine)	LPC 16:0	4HDDA-A1	3713193984	7.6297	31.59		34	Ratio to surrogate LPC(18:1)(d7)	-0.3	4HDDA-A1-X230414P00121R22879S10.raw
LPC (Lyso phosphatidylcholine)	LPC 16:0	4HDDA-A2	4084798464	5.9059	31.59		34	Ratio to surrogate LPC(18:1)(d7)	-0.3	4HDDA-A2-X230414P00121R22879S12.raw
LPC (Lyso phosphatidylcholine)	LPC 16:0	4HDDA-A3	6409503744	6.2621	31.59		34	Ratio to surrogate LPC(18:1)(d7)	-0.3	4HDDA-A3-X230414P00121R22879S14.raw
LPC (Lyso phosphatidylcholine)	LPC 16:0	4HDDA-A4	5375194112	4.9069	31.59		34	Ratio to surrogate LPC(18:1)(d7)	-0.3	4HDDA-A4-X230414P00121R22879S16.raw
LPC (Lyso phosphatidylcholine)	LPC 16:0	4HDDA-A5	2564695552	4.8564	31.59		34	Ratio to surrogate LPC(18:1)(d7)	-0.5	4HDDA-A5-X230414P00121R22879S18.raw
LPC (Lyso phosphatidylcholine)	LPC 16:0	4HDDA-B1	5582931456	9.4133	31.59		34	Ratio to surrogate LPC(18:1)(d7)	-0.1	4HDDA-B1-X230414P00121R22878S20.raw
LPC (Lyso phosphatidylcholine)	LPC 16:0	4HDDA-B2	4804509696	6.5125	31.59		34	Ratio to surrogate LPC(18:1)(d7)	0.1	4HDDA-B2-X230414P00121R22878S22.raw
LPC (Lyso phosphatidylcholine)	LPC 16:0	4HDDA-B3	2978873856	7.7933	31.59		34	Ratio to surrogate LPC(18:1)(d7)	0	4HDDA-B3-X230414P00121R22878S24.raw
LPC (Lyso phosphatidylcholine)	LPC 16:1	4HDDA-A1	83943448	0.17248	31.91		34	Ratio to surrogate LPC(18:1)(d7)	-1.6	4HDDA-A1-X230414P00121R22879S10.raw
LPC (Lyso phosphatidylcholine)	LPC 16:1	4HDDA-A2	147831344	0.21374	31.91		34	Ratio to surrogate LPC(18:1)(d7)	-1.2	4HDDA-A2-X230414P00121R22879S12.raw
LPC (Lyso phosphatidylcholine)	LPC 16:1	4HDDA-A3	272757760	0.26649	31.91		34	Ratio to surrogate LPC(18:1)(d7)	-1	4HDDA-A3-X230414P00121R22879S14.raw
LPC (Lyso phosphatidylcholine)	LPC 16:1	4HDDA-A4	202043280	0.18444	31.91		34	Ratio to surrogate LPC(18:1)(d7)	-1.2	4HDDA-A4-X230414P00121R22879S16.raw
LPC (Lyso phosphatidylcholine)	LPC 16:1	4HDDA-A5	71965008	0.13627	31.91		34	Ratio to surrogate LPC(18:1)(d7)	-1.3	4HDDA-A5-X230414P00121R22879S18.raw
LPC (Lyso phosphatidylcholine)	LPC 16:1	4HDDA-B1	154612064	0.26069	31.91		34	Ratio to surrogate LPC(18:1)(d7)	-1	4HDDA-B1-X230414P00121R22878S20.raw
LPC (Lyso phosphatidylcholine)	LPC 16:1	4HDDA-B2	122380416	0.16589	31.91		34	Ratio to surrogate LPC(18:1)(d7)	-0.6	4HDDA-B2-X230414P00121R22878S22.raw
LPC (Lyso phosphatidylcholine)	LPC 16:1	4HDDA-B3	54501128	0.14259	31.91		34	Ratio to surrogate LPC(18:1)(d7)	-0.8	4HDDA-B3-X230414P00121R22878S24.raw
LPC (Lyso phosphatidylcholine)	LPC 17:0	4HDDA-A1	40349716	0.082909	31.35		34	Ratio to surrogate LPC(18:1)(d7)	1.3	4HDDA-A1-X230414P00121R22879S10.raw
LPC (Lyso phosphatidylcholine)	LPC 17:0	4HDDA-A2	75581856	0.10928	31.35		34	Ratio to surrogate LPC(18:1)(d7)	-1.6	4HDDA-A2-X230414P00121R22879S12.raw
LPC (Lyso phosphatidylcholine)	LPC 17:0	4HDDA-A3	100169152	0.097866	31.35		34	Ratio to surrogate LPC(18:1)(d7)	1.7	4HDDA-A3-X230414P00121R22879S14.raw
LPC (Lyso phosphatidylcholine)	LPC 17:0	4HDDA-A4	110933000	0.10127	31.35		34	Ratio to surrogate LPC(18:1)(d7)	0.4	4HDDA-A4-X230414P00121R22879S16.raw
LPC (Lyso phosphatidylcholine)	LPC 17:0	4HDDA-A5	0	0	31.35		34	Ratio to surrogate LPC(18:1)(d7)	#N/A	4HDDA-A5-X230414P00121R22879S18.raw
LPC (Lyso phosphatidylcholine)	LPC 17:0	4HDDA-B1	62206720	0.10489	31.35		34	Ratio to surrogate LPC(18:1)(d7)	-0.2	4HDDA-B1-X230414P00121R22878S20.raw
LPC (Lyso phosphatidylcholine)	LPC 17:0	4HDDA-B2	61026040	0.08272	31.35		34	Ratio to surrogate LPC(18:1)(d7)	-1	4HDDA-B2-X230414P00121R22878S22.raw
LPC (Lyso phosphatidylcholine)	LPC 17:0	4HDDA-B3	36782632	0.096231	31.35		34	Ratio to surrogate LPC(18:1)(d7)	0.5	4HDDA-B3-X230414P00121R22878S24.raw
LPC (Lyso phosphatidylcholine)	LPC 18:0	4HDDA-A1	3900393728	8.0144	31.15		34	Ratio to surrogate LPC(18:1)(d7)	-0.3	4HDDA-A1-X230414P00121R22879S10.raw
LPC (Lyso phosphatidylcholine)	LPC 18:0	4HDDA-A2	6701637632	9.6895	31.15		34	Ratio to surrogate LPC(18:1)(d7)	-0.4	4HDDA-A2-X230414P00121R22879S12.raw
LPC (Lyso phosphatidylcholine)	LPC 18:0	4HDDA-A3	9785218048	9.5602	31.15		34	Ratio to surrogate LPC(18:1)(d7)	-0.4	4HDDA-A3-X230414P00121R22879S14.raw
LPC (Lyso phosphatidylcholine)	LPC 18:0	4HDDA-A4	8993913856	8.2103	31.15		34	Ratio to surrogate LPC(18:1)(d7)	-0.5	4HDDA-A4-X230414P00121R22879S16.raw
LPC (Lyso phosphatidylcholine)	LPC 18:0	4HDDA-A5	4528142848	8.5744	31.15		34	Ratio to surrogate LPC(18:1)(d7)	-0.2	4HDDA-A5-X230414P00121R22879S18.raw
LPC (Lyso phosphatidylcholine)	LPC 18:0	4HDDA-B1	6150708736	10.371	31.15		34	Ratio to surrogate LPC(18:1)(d7)	-0.1	4HDDA-B1-X230414P00121R22878S20.raw
LPC (Lyso phosphatidylcholine)	LPC 18:0	4HDDA-B2	5271350272	7.1453	31.15		34	Ratio to surrogate LPC(18:1)(d7)	0.1	4HDDA-B2-X230414P00121R22878S22.raw
LPC (Lyso phosphatidylcholine)	LPC 18:0	4HDDA-B3	3274461952	8.5666	31.15		34	Ratio to surrogate LPC(18:1)(d7)	0	4HDDA-B3-X230414P00121R22878S24.raw
LPC (Lyso phosphatidylcholine)	LPC 18:1	4HDDA-A1	1390485632	2.8571	31.38		34	Ratio to surrogate LPC(18:1)(d7)	-1.8	4HDDA-A1-X230414P00121R22879S10.raw
LPC (Lyso phosphatidylcholine)	LPC 18:1	4HDDA-A2	2204165376	3.1869	31.38		34	Ratio to surrogate LPC(18:1)(d7)	-1.7	4HDDA-A2-X230414P00121R22879S12.raw
LPC (Lyso phosphatidylcholine)	LPC 18:1	4HDDA-A3	3400700928	3.3225	31.38		34	Ratio to surrogate LPC(18:1)(d7)	-1.8	4HDDA-A3-X230414P00121R22879S14.raw
LPC (Lyso phosphatidylcholine)	LPC 18:1	4HDDA-A4	3532917504	3.2251	31.38		34	Ratio to surrogate LPC(18:1)(d7)	-2	4HDDA-A4-X230414P00121R22879S16.raw
LPC (Lyso phosphatidylcholine)	LPC 18:1	4HDDA-A5	1346238848	2.5492	31.38		34	Ratio to surrogate LPC(18:1)(d7)	-2	4HDDA-A5-X230414P00121R22879S18.raw
LPC (Lyso phosphatidylcholine)	LPC 18:1	4HDDA-B1	2185783296	3.6854	31.38		34	Ratio to surrogate LPC(18:1)(d7)	-1.9	4HDDA-B1-X230414P00121R22878S20.raw
LPC (Lyso phosphatidylcholine)	LPC 18:1	4HDDA-B2	2231069184	3.0242	31.38		34	Ratio to surrogate LPC(18:1)(d7)	-1.7	4HDDA-B2-X230414P00121R22878S22.raw
LPC (Lyso phosphatidylcholine)	LPC 18:1	4HDDA-B3	1091047168	2.8544	31.38		34	Ratio to surrogate LPC(18:1)(d7)	-1.6	4HDDA-B3-X230414P00121R22878S24.raw
LPC (Lyso phosphatidylcholine)	LPC 18:2	4HDDA-A1	2494244352	5.1251	31.72		34	Ratio to surrogate LPC(18:1)(d7)	-1.3	4HDDA-A1-X230414P00121R22879S10.raw
LPC (Lyso phosphatidylcholine)	LPC 18:2	4HDDA-A2	3525995520	5.098	31.72		34	Ratio to surrogate LPC(18:1)(d7)	-1.1	4HDDA-A2-X230414P00121R22879S12.raw
LPC (Lyso phosphatidylcholine)	LPC 18:2	4HDDA-A3	5295949824	5.1742	31.72		34	Ratio to surrogate LPC(18:1)(d7)	-1.3	4HDDA-A3-X230414P00121R22879S14.raw
LPC (Lyso phosphatidylcholine)	LPC 18:2	4HDDA-A4	6235375616	5.6921	31.72		34	Ratio to surrogate LPC(18:1)(d7)	-1.3	4HDDA-A4-X230414P00121R22879S16.raw
LPC (Lyso phosphatidylcholine)	LPC 18:2	4HDDA-A5	2320615936	4.3943	31.72		34	Ratio to surrogate LPC(18:1)(d7)	-1.4	4HDDA-A5-X230414P00121R22879S18.raw
LPC (Lyso phosphatidylcholine)	LPC 18:2	4HDDA-B1	4620214272	7.7901	31.72		34	Ratio to surrogate LPC(18:1)(d7)	-0.9	4HDDA-B1-X230414P00121R22878S20.raw
LPC (Lyso phosphatidylcholine)	LPC 18:2	4HDDA-B2	4935969280	6.6907	31.72		34	Ratio to surrogate LPC(18:1)(d7)	-0.7	4HDDA-B2-X230414P00121R22878S22.raw
LPC (Lyso phosphatidylcholine)	LPC 18:2	4HDDA-B3	2335513088	6.1102	31.72		34	Ratio to surrogate LPC(18:1)(d7)	-0.8	4HDDA-B3-X230414P00121R22878S24.raw
LPC (Lyso phosphatidylcholine)	LPC 18:3	4HDDA-A1	33646920	0.069136	31.9		34	Ratio to surrogate LPC(18:1)(d7)	0.2	4HDDA-A1-X230414P00121R22879S10.raw
LPC (Lyso phosphatidylcholine)	LPC 18:3	4HDDA-A2	80289616	0.11609	31.9		34	Ratio to surrogate LPC(18:1)(d7)	0.3	4HDDA-A2-X230414P00121R22879S12.raw
LPC (Lyso phosphatidylcholine)	LPC 18:3	4HDDA-A3	119602592	0.11685	31.9		34	Ratio to surrogate LPC(18:1)(d7)	0.4	4HDDA-A3-X230414P00121R22879S14.raw
LPC (Lyso phosphatidylcholine)	LPC 18:3	4HDDA-A4	117248544	0.10703	31.9		34	Ratio to surrogate LPC(18:1)(d7)	0.3	4HDDA-A4-X230414P00121R22879S16.raw
LPC (Lyso phosphatidylcholine)	LPC 18:3	4HDDA-A5	42894772	0.081225	31.9		34	Ratio to surrogate LPC(18:1)(d7)	0.1	4HDDA-A5-X230414P00121R22879S18.raw
LPC (Lyso phosphatidylcholine)	LPC 18:3	4HDDA-B1	53727948	0.09059	31.9		34	Ratio to surrogate LPC(18:1)(d7)	0.1	4HDDA-B1-X230414P00121R22878S20.raw
LPC (Lyso phosphatidylcholine)	LPC 18:3	4HDDA-B2	65093612	0.088234	31.9		34	Ratio to surrogate LPC(18:1)(d7)	0.3	4HDDA-B2-X230414P00121R22878S22.raw
LPC (Lyso phosphatidylcholine)	LPC 18:3	4HDDA-B3	23652564	0.06188	31.9		34	Ratio to surrogate LPC(18:1)(d7)	0.7	4HDDA-B3-X230414P00121R22878S24.raw
LPC (Lyso phosphatidylcholine)	LPC 19:0	4HDDA-A1	47186812	0.096958	30.96		34	Ratio to surrogate LPC(18:1)(d7)	-0.3	4HDDA-A1-X230414P00121R22879S10.raw
LPC (Lyso phosphatidylcholine)	LPC 19:0	4HDDA-A2	119926424	0.17339	30.96		34	Ratio to surrogate LPC(18:1)(d7)	0	4HDDA-A2-X230414P00121R22879S12.raw
LPC (Lyso phosphatidylcholine)	LPC 19:0	4HDDA-A3	153318736	0.14979	30.96		34	Ratio to surrogate LPC(18:1)(d7)	-0.3	4HDDA-A3-X230414P00121R22879S14.raw
LPC (Lyso phosphatidylcholine)	LPC 19:0	4HDDA-A4	159780128	0.14586	30.96		34	Ratio to surrogate LPC(18:1)(d7)	0.2	4HDDA-A4-X230414P00121R22879S16.raw
LPC (Lyso phosphatidylcholine)	LPC 19:0	4HDDA-A5	38149184	0.072238	30.96		34	Ratio to surrogate LPC(18:1)(d7)	0.1	4HDDA-A5-X230414P00121R22879S18.raw
LPC (Lyso phosphatidylcholine)	LPC 19:0	4HDDA-B1	108995328	0.18378	30.96		34	Ratio to surrogate LPC(18:1)(d7)	0.5	4HDDA-B1-X230414P00121R22878S20.raw
LPC (Lyso phosphatidylcholine)	LPC 19:0	4HDDA-B2	82515136	0.11185	30.96		34	Ratio to surrogate LPC(18:1)(d7)	0.7	4HDDA-B2-X230414P00121R22878S22.raw
LPC (Lyso phosphatidylcholine)	LPC 19:0	4HDDA-B3	39637224	0.1037	30.96		34	Ratio to surrogate LPC(18:1)(d7)	-0.1	4HDDA-B3-X230414P00121R22878S24.raw
LPC (Lyso phosphatidylcholine)	LPC 20:1	4HDDA-A1	41871904	0.086037	30.99		34	Ratio to surrogate LPC(18:1)(d7)	-1.9	4HDDA-A1-X230414P00121R22879S10.raw
LPC (Lyso phosphatidylcholine)	LPC 20:1	4HDDA-A2	112261176	0.16231	30.99		34	Ratio to surrogate LPC(18:1)(d7)	-2.1	4HDDA-A2-X230414P00121R22879S12.raw
LPC (Lyso phosphatidylcholine)	LPC 20:1	4HDDA-A3	172319312	0.16836	30.99		34	Ratio to surrogate LPC(18:1)(d7)	-2.1	4HDDA-A3-X230414P00121R22879S14.raw
LPC (Lyso phosphatidylcholine)	LPC 20:1	4HDDA-A4	150804960	0.13767	30.99		34	Ratio to surrogate LPC(18:1)(d7)	-1.8	4HDDA-A4-X230414P00121R22879S16.raw
LPC (Lyso phosphatidylcholine)	LPC 20:1	4HDDA-A5	39711016	0.075196	30.99		34	Ratio to surrogate LPC(18:1)(d7)	-1.4	4HDDA-A5-X230414P00121R22879S18.raw
LPC (Lyso phosphatidylcholine)	LPC 20:1	4HDDA-B1	83501712	0.14079	30.99		34	Ratio to surrogate LPC(18:1)(d7)	-0.9	4HDDA-B1-X230414P00121R22878S20.raw
LPC (Lyso phosphatidylcholine)	LPC 20:1	4HDDA-B2	84057352	0.11394	30.99		34	Ratio to surrogate LPC(18:1)(d7)	-1.4	4HDDA-B2-X230414P00121R22878S22.raw
LPC (Lyso phosphatidylcholine)	LPC 20:1	4HDDA-B3	40370124	0.10562	30.99		34	Ratio to surrogate LPC(18:1)(d7)	-1.2	4HDDA-B3-X230414P00121R22878S24.raw
LPC (Lyso phosphatidylcholine)	LPC 20:2	4HDDA-A1	36971852	0.075968	31.28		34	Ratio to surrogate LPC(18:1)(d7)	-3.9	4HDDA-A1-X230414P00121R22879S10.raw
LPC (Lyso phosphatidylcholine)	LPC 20:2	4HDDA-A2	70838496	0.10242	31.28		34	Ratio to surrogate LPC(18:1)(d7)	-5	4HDDA-A2-X230414P00121R22879S12.raw
LPC (Lyso phosphatidylcholine)	LPC 20:2	4HDDA-A3	118706344	0.11598	31.28		34	Ratio to surrogate LPC(18:1)(d7)	-5.2	4HDDA-A3-X230414P00121R22879S14.raw
LPC (Lyso phosphatidylcholine)	LPC 20:2	4HDDA-A4	110390880	0.10077	31.28		34	Ratio to surrogate LPC(18:1)(d7)	-5.8	4HDDA-A4-X230414P00121R22879S16.raw
LPC (Lyso phosphatidylcholine)	LPC 20:2	4HDDA-A5	35575840	0.067366	31.28		34	Ratio to surrogate LPC(18:1)(d7)	-5.7	4HDDA-A5-X230414P00121R22879S18.raw
LPC (Lyso phosphatidylcholine)	LPC 20:2	4HDDA-B1	61388112	0.10351	31.28		34	Ratio to surrogate LPC(18:1)(d7)	-3.1	4HDDA-B1-X230414P00121R22878S20.raw
LPC (Lyso phosphatidylcholine)	LPC 20:2	4HDDA-B2	53195380	0.072106	31.28		34	Ratio to surrogate LPC(18:1)(d7)	-3.4	4HDDA-B2-X230414P00121R22878S22.raw
LPC (Lyso phosphatidylcholine)	LPC 20:2	4HDDA-B3	32731570	0.085632	31.28		34	Ratio to surrogate LPC(18:1)(d7)	-3.2	4HDDA-B3-X230414P00121R22878S24.raw
LPC (Lyso phosphatidylcholine)	LPC 20:4	4HDDA-A1	2220225536	4.562	31.5		34	Ratio to surrogate LPC(18:1)(d7)	-1.4	4HDDA-A1-X230414P00121R22879S10.raw
LPC (Lyso phosphatidylcholine)	LPC 20:4	4HDDA-A2	2995606528	4.3311	31.5		34	Ratio to surrogate LPC(18:1)(d7)	-1.6	4HDDA-A2-X230414P00121R22879S12.raw
LPC (Lyso phosphatidylcholine)	LPC 20:4	4HDDA-A3	4659501568	4.5523	31.5		34	Ratio to surrogate LPC(18:1)(d7)	-1.6	4HDDA-A3-X230414P00121R22879S14.raw
LPC (Lyso phosphatidylcholine)	LPC 20:4	4HDDA-A4	4585444864	4.1859	31.5		34	Ratio to surrogate LPC(18:1)(d7)	-1.5	4HDDA-A4-X230414P00121R22879S16.raw
LPC (Lyso phosphatidylcholine)	LPC 20:4	4HDDA-A5	1973981824	3.7379	31.5		34	Ratio to surrogate LPC(18:1)(d7)	-1.6	4HDDA-A5-X230414P00121R22879S18.raw
LPC (Lyso phosphatidylcholine)	LPC 20:4	4HDDA-B1	4280593408	7.2175	31.5		34	Ratio to surrogate LPC(18:1)(d7)	-1.2	4HDDA-B1-X230414P00121R22878S20.raw
LPC (Lyso phosphatidylcholine)	LPC 20:4	4HDDA-B2	4536456704	6.1491	31.5		34	Ratio to surrogate LPC(18:1)(d7)	-0.9	4HDDA-B2-X230414P00121R22878S22.raw
LPC (Lyso phosphatidylcholine)	LPC 20:4	4HDDA-B3	2662205696	6.9649	31.5		34	Ratio to surrogate LPC(18:1)(d7)	-1	4HDDA-B3-X230414P00121R22878S24.raw
LPC (Lyso phosphatidylcholine)	LPC 20:5	4HDDA-A1	10627689	0.021837	31.86		34	Ratio to surrogate LPC(18:1)(d7)	0.4	4HDDA-A1-X230414P00121R22879S10.raw
LPC (Lyso phosphatidylcholine)	LPC 20:5	4HDDA-A2	26772980	0.038709	31.86		34	Ratio to surrogate LPC(18:1)(d7)	0.6	4HDDA-A2-X230414P00121R22879S12.raw
LPC (Lyso phosphatidylcholine)	LPC 20:5	4HDDA-A3	53146896	0.051925	31.86		34	Ratio to surrogate LPC(18:1)(d7)	0.7	4HDDA-A3-X230414P00121R22879S14.raw
LPC (Lyso phosphatidylcholine)	LPC 20:5	4HDDA-A4	48349820	0.044137	31.86		34	Ratio to surrogate LPC(18:1)(d7)	0.3	4HDDA-A4-X230414P00121R22879S16.raw
LPC (Lyso phosphatidylcholine)	LPC 20:5	4HDDA-A5	13413267	0.025399	31.86		34	Ratio to surrogate LPC(18:1)(d7)	0.4	4HDDA-A5-X230414P00121R22879S18.raw
LPC (Lyso phosphatidylcholine)	LPC 20:5	4HDDA-B1	25410700	0.042845	31.86		34	Ratio to surrogate LPC(18:1)(d7)	0.4	4HDDA-B1-X230414P00121R22878S20.raw
LPC (Lyso phosphatidylcholine)	LPC 20:5	4HDDA-B2	20038566	0.027162	31.86		34	Ratio to surrogate LPC(18:1)(d7)	1.4	4HDDA-B2-X230414P00121R22878S22.raw
LPC (Lyso phosphatidylcholine)	LPC 20:5	4HDDA-B3	10672341	0.027921	31.86		34	Ratio to surrogate LPC(18:1)(d7)	1.5	4HDDA-B3-X230414P00121R22878S24.raw
LPC (Lyso phosphatidylcholine)	LPC 22:0	4HDDA-A1	8610747	0.017693	30.55		34	Ratio to surrogate LPC(18:1)(d7)	-2.9	4HDDA-A1-X230414P00121R22879S10.raw
LPC (Lyso phosphatidylcholine)	LPC 22:0	4HDDA-A2	18380492	0.026575	30.55		34	Ratio to surrogate LPC(18:1)(d7)	-3.1	4HDDA-A2-X230414P00121R22879S12.raw
LPC (Lyso phosphatidylcholine)	LPC 22:0	4HDDA-A3	44007644	0.042996	30.55		34	Ratio to surrogate LPC(18:1)(d7)	-3	4HDDA-A3-X230414P00121R22879S14.raw
LPC (Lyso phosphatidylcholine)	LPC 22:0	4HDDA-A4	43926188	0.040099	30.55		34	Ratio to surrogate LPC(18:1)(d7)	-2.6	4HDDA-A4-X230414P00121R22879S16.raw
LPC (Lyso phosphatidylcholine)	LPC 22:0	4HDDA-A5	8557073	0.016203	30.55		34	Ratio to surrogate LPC(18:1)(d7)	-2.6	4HDDA-A5-X230414P00121R22879S18.raw
LPC (Lyso phosphatidylcholine)	LPC 22:0	4HDDA-B1	25658574	0.043263	30.55		34	Ratio to surrogate LPC(18:1)(d7)	-1.7	4HDDA-B1-X230414P00121R22878S20.raw
LPC (Lyso phosphatidylcholine)	LPC 22:0	4HDDA-B2	22998084	0.031174	30.55		34	Ratio to surrogate LPC(18:1)(d7)	-2.6	4HDDA-B2-X230414P00121R22878S22.raw
LPC (Lyso phosphatidylcholine)	LPC 22:0	4HDDA-B3	10636526	0.027827	30.55		34	Ratio to surrogate LPC(18:1)(d7)	-1.9	4HDDA-B3-X230414P00121R22878S24.raw
LPC (Lyso phosphatidylcholine)	LPC 22:5	4HDDA-A1	109414904	0.22482	31.33		34	Ratio to surrogate LPC(18:1)(d7)	-3.4	4HDDA-A1-X230414P00121R22879S10.raw
LPC (Lyso phosphatidylcholine)	LPC 22:5	4HDDA-A2	297008768	0.42943	31.33		34	Ratio to surrogate LPC(18:1)(d7)	-5.6	4HDDA-A2-X230414P00121R22879S12.raw
LPC (Lyso phosphatidylcholine)	LPC 22:5	4HDDA-A3	454683712	0.44423	31.33		34	Ratio to surrogate LPC(18:1)(d7)	-6.5	4HDDA-A3-X230414P00121R22879S14.raw
LPC (Lyso phosphatidylcholine)	LPC 22:5	4HDDA-A4	483857664	0.4417	31.33		34	Ratio to surrogate LPC(18:1)(d7)	-5.4	4HDDA-A4-X230414P00121R22879S16.raw
LPC (Lyso phosphatidylcholine)	LPC 22:5	4HDDA-A5	186579456	0.3533	31.33		34	Ratio to surrogate LPC(18:1)(d7)	-6.6	4HDDA-A5-X230414P00121R22879S18.raw
LPC (Lyso phosphatidylcholine)	LPC 22:5	4HDDA-B1	346122720	0.58359	31.33		34	Ratio to surrogate LPC(18:1)(d7)	-5.8	4HDDA-B1-X230414P00121R22878S20.raw
LPC (Lyso phosphatidylcholine)	LPC 22:5	4HDDA-B2	347752608	0.47138	31.33		34	Ratio to surrogate LPC(18:1)(d7)	-5.5	4HDDA-B2-X230414P00121R22878S22.raw
LPC (Lyso phosphatidylcholine)	LPC 22:5	4HDDA-B3	201820576	0.528	31.33		34	Ratio to surrogate LPC(18:1)(d7)	-6.3	4HDDA-B3-X230414P00121R22878S24.raw
LPC (Lyso phosphatidylcholine)	LPC 22:6	4HDDA-A1	1084984832	2.2294	31.57		34	Ratio to surrogate LPC(18:1)(d7)	-0.3	4HDDA-A1-X230414P00121R22879S10.raw
LPC (Lyso phosphatidylcholine)	LPC 22:6	4HDDA-A2	1529282176	2.2111	31.57		34	Ratio to surrogate LPC(18:1)(d7)	-0.4	4HDDA-A2-X230414P00121R22879S12.raw
LPC (Lyso phosphatidylcholine)	LPC 22:6	4HDDA-A3	2558262016	2.4994	31.57		34	Ratio to surrogate LPC(18:1)(d7)	-0.7	4HDDA-A3-X230414P00121R22879S14.raw
LPC (Lyso phosphatidylcholine)	LPC 22:6	4HDDA-A4	2356340736	2.1511	31.57		34	Ratio to surrogate LPC(18:1)(d7)	-0.5	4HDDA-A4-X230414P00121R22879S16.raw
LPC (Lyso phosphatidylcholine)	LPC 22:6	4HDDA-A5	1070343104	2.0268	31.57		34	Ratio to surrogate LPC(18:1)(d7)	-0.6	4HDDA-A5-X230414P00121R22879S18.raw
LPC (Lyso phosphatidylcholine)	LPC 22:6	4HDDA-B1	2081215232	3.5091	31.57		34	Ratio to surrogate LPC(18:1)(d7)	-0.1	4HDDA-B1-X230414P00121R22878S20.raw
LPC (Lyso phosphatidylcholine)	LPC 22:6	4HDDA-B2	1989586560	2.6969	31.57		34	Ratio to surrogate LPC(18:1)(d7)	0	4HDDA-B2-X230414P00121R22878S22.raw
LPC (Lyso phosphatidylcholine)	LPC 22:6	4HDDA-B3	1256740608	3.2879	31.57		34	Ratio to surrogate LPC(18:1)(d7)	0.1	4HDDA-B3-X230414P00121R22878S24.raw
LPC (Lyso phosphatidylcholine)	LPC 24:0	4HDDA-A1	4448580	0.0091408	30.33		34	Ratio to surrogate LPC(18:1)(d7)	-5.7	4HDDA-A1-X230414P00121R22879S10.raw
LPC (Lyso phosphatidylcholine)	LPC 24:0	4HDDA-A2	9519623	0.013764	30.33		34	Ratio to surrogate LPC(18:1)(d7)	-6.3	4HDDA-A2-X230414P00121R22879S12.raw
LPC (Lyso phosphatidylcholine)	LPC 24:0	4HDDA-A3	23478720	0.022939	30.33		34	Ratio to surrogate LPC(18:1)(d7)	-7.3	4HDDA-A3-X230414P00121R22879S14.raw
LPC (Lyso phosphatidylcholine)	LPC 24:0	4HDDA-A4	27712620	0.025298	30.33		34	Ratio to surrogate LPC(18:1)(d7)	-6.3	4HDDA-A4-X230414P00121R22879S16.raw
LPC (Lyso phosphatidylcholine)	LPC 24:0	4HDDA-A5	6211202	0.011761	30.33		34	Ratio to surrogate LPC(18:1)(d7)	-5.7	4HDDA-A5-X230414P00121R22879S18.raw
LPC (Lyso phosphatidylcholine)	LPC 24:0	4HDDA-B1	21921894	0.036962	30.33		34	Ratio to surrogate LPC(18:1)(d7)	-5.5	4HDDA-B1-X230414P00121R22878S20.raw
LPC (Lyso phosphatidylcholine)	LPC 24:0	4HDDA-B2	21646740	0.029342	30.33		34	Ratio to surrogate LPC(18:1)(d7)	-5.8	4HDDA-B2-X230414P00121R22878S22.raw
LPC (Lyso phosphatidylcholine)	LPC 24:0	4HDDA-B3	9075201	0.023743	30.33		34	Ratio to surrogate LPC(18:1)(d7)	-5.7	4HDDA-B3-X230414P00121R22878S24.raw
LPC (Lyso phosphatidylcholine)	LPC 24:1	4HDDA-A1	4400827	0.0090427	30.49		34	Ratio to surrogate LPC(18:1)(d7)	-0.6	4HDDA-A1-X230414P00121R22879S10.raw
LPC (Lyso phosphatidylcholine)	LPC 24:1	4HDDA-A2	9198655	0.0133	30.49		34	Ratio to surrogate LPC(18:1)(d7)	-1.6	4HDDA-A2-X230414P00121R22879S12.raw
LPC (Lyso phosphatidylcholine)	LPC 24:1	4HDDA-A3	21579780	0.021084	30.49		34	Ratio to surrogate LPC(18:1)(d7)	-2.8	4HDDA-A3-X230414P00121R22879S14.raw
LPC (Lyso phosphatidylcholine)	LPC 24:1	4HDDA-A4	20940686	0.019116	30.49		34	Ratio to surrogate LPC(18:1)(d7)	-2.3	4HDDA-A4-X230414P00121R22879S16.raw
LPC (Lyso phosphatidylcholine)	LPC 24:1	4HDDA-A5	4304637	0.0081512	30.49		34	Ratio to surrogate LPC(18:1)(d7)	-2.2	4HDDA-A5-X230414P00121R22879S18.raw
LPC (Lyso phosphatidylcholine)	LPC 24:1	4HDDA-B1	10552471	0.017792	30.49		34	Ratio to surrogate LPC(18:1)(d7)	-1.4	4HDDA-B1-X230414P00121R22878S20.raw
LPC (Lyso phosphatidylcholine)	LPC 24:1	4HDDA-B2	8861423	0.012012	30.49		34	Ratio to surrogate LPC(18:1)(d7)	-1.5	4HDDA-B2-X230414P00121R22878S22.raw
LPC (Lyso phosphatidylcholine)	LPC 24:1	4HDDA-B3	4439014	0.011613	30.49		34	Ratio to surrogate LPC(18:1)(d7)	-0.7	4HDDA-B3-X230414P00121R22878S24.raw
LPE (Lyso phosphatidylethanolamine)	LPE 16:0	4HDDA-A1	235339744	0.73144	29.8		39	Ratio to surrogate LPE(18:1)(d7)	0.7	4HDDA-A1-X230414P00121R22879S10.raw
LPE (Lyso phosphatidylethanolamine)	LPE 16:0	4HDDA-A2	321742240	0.55639	29.8		39	Ratio to surrogate LPE(18:1)(d7)	0.6	4HDDA-A2-X230414P00121R22879S12.raw
LPE (Lyso phosphatidylethanolamine)	LPE 16:0	4HDDA-A3	592762880	0.58437	29.8		39	Ratio to surrogate LPE(18:1)(d7)	0.5	4HDDA-A3-X230414P00121R22879S14.raw
LPE (Lyso phosphatidylethanolamine)	LPE 16:0	4HDDA-A4	597929024	0.55062	29.8		39	Ratio to surrogate LPE(18:1)(d7)	0.5	4HDDA-A4-X230414P00121R22879S16.raw
LPE (Lyso phosphatidylethanolamine)	LPE 16:0	4HDDA-A5	180236816	0.53061	29.8		39	Ratio to surrogate LPE(18:1)(d7)	0.9	4HDDA-A5-X230414P00121R22879S18.raw
LPE (Lyso phosphatidylethanolamine)	LPE 16:0	4HDDA-B1	312955936	0.64693	29.8		39	Ratio to surrogate LPE(18:1)(d7)	1.1	4HDDA-B1-X230414P00121R22878S20.raw
LPE (Lyso phosphatidylethanolamine)	LPE 16:0	4HDDA-B2	326560192	0.58371	29.8		39	Ratio to surrogate LPE(18:1)(d7)	1.2	4HDDA-B2-X230414P00121R22878S22.raw
LPE (Lyso phosphatidylethanolamine)	LPE 16:0	4HDDA-B3	165815776	0.64323	29.8		39	Ratio to surrogate LPE(18:1)(d7)	1.2	4HDDA-B3-X230414P00121R22878S24.raw
LPE (Lyso phosphatidylethanolamine)	LPE 16:1	4HDDA-A1	3434935	0.010676	30.01		39	Ratio to surrogate LPE(18:1)(d7)	-3.3	4HDDA-A1-X230414P00121R22879S10.raw
LPE (Lyso phosphatidylethanolamine)	LPE 16:1	4HDDA-A2	6341076	0.010966	30.01		39	Ratio to surrogate LPE(18:1)(d7)	-3.6	4HDDA-A2-X230414P00121R22879S12.raw
LPE (Lyso phosphatidylethanolamine)	LPE 16:1	4HDDA-A3	14456404	0.014252	30.01		39	Ratio to surrogate LPE(18:1)(d7)	-4	4HDDA-A3-X230414P00121R22879S14.raw
LPE (Lyso phosphatidylethanolamine)	LPE 16:1	4HDDA-A4	10526434	0.0096935	30.01		39	Ratio to surrogate LPE(18:1)(d7)	-3.7	4HDDA-A4-X230414P00121R22879S16.raw
LPE (Lyso phosphatidylethanolamine)	LPE 16:1	4HDDA-A5	2663005	0.0078397	30.01		39	Ratio to surrogate LPE(18:1)(d7)	-3.1	4HDDA-A5-X230414P00121R22879S18.raw
LPE (Lyso phosphatidylethanolamine)	LPE 16:1	4HDDA-B1	6239749	0.012899	30.01		39	Ratio to surrogate LPE(18:1)(d7)	-3.8	4HDDA-B1-X230414P00121R22878S20.raw
LPE (Lyso phosphatidylethanolamine)	LPE 16:1	4HDDA-B2	5563619	0.0099446	30.01		39	Ratio to surrogate LPE(18:1)(d7)	-3.4	4HDDA-B2-X230414P00121R22878S22.raw
LPE (Lyso phosphatidylethanolamine)	LPE 16:1	4HDDA-B3	2154475	0.0083577	30.01		39	Ratio to surrogate LPE(18:1)(d7)	-2.4	4HDDA-B3-X230414P00121R22878S24.raw
LPE (Lyso phosphatidylethanolamine)	LPE 17:0	4HDDA-A1	2793393	0.0086819	29.62		39	Ratio to surrogate LPE(18:1)(d7)	-1.1	4HDDA-A1-X230414P00121R22879S10.raw
LPE (Lyso phosphatidylethanolamine)	LPE 17:0	4HDDA-A2	7072837	0.012231	29.62		39	Ratio to surrogate LPE(18:1)(d7)	0.2	4HDDA-A2-X230414P00121R22879S12.raw
LPE (Lyso phosphatidylethanolamine)	LPE 17:0	4HDDA-A3	10587153	0.010437	29.62		39	Ratio to surrogate LPE(18:1)(d7)	-0.4	4HDDA-A3-X230414P00121R22879S14.raw
LPE (Lyso phosphatidylethanolamine)	LPE 17:0	4HDDA-A4	13223020	0.012177	29.62		39	Ratio to surrogate LPE(18:1)(d7)	-0.4	4HDDA-A4-X230414P00121R22879S16.raw
LPE (Lyso phosphatidylethanolamine)	LPE 17:0	4HDDA-A5	2798554	0.0082388	29.62		39	Ratio to surrogate LPE(18:1)(d7)	-0.8	4HDDA-A5-X230414P00121R22879S18.raw
LPE (Lyso phosphatidylethanolamine)	LPE 17:0	4HDDA-B1	4693558	0.0097024	29.62		39	Ratio to surrogate LPE(18:1)(d7)	-0.5	4HDDA-B1-X230414P00121R22878S20.raw
LPE (Lyso phosphatidylethanolamine)	LPE 17:0	4HDDA-B2	3771305	0.006741	29.62		39	Ratio to surrogate LPE(18:1)(d7)	0.6	4HDDA-B2-X230414P00121R22878S22.raw
LPE (Lyso phosphatidylethanolamine)	LPE 17:0	4HDDA-B3	2736088	0.010614	29.62		39	Ratio to surrogate LPE(18:1)(d7)	-0.8	4HDDA-B3-X230414P00121R22878S24.raw
LPE (Lyso phosphatidylethanolamine)	LPE 18:0	4HDDA-A1	250312864	0.77797	29.47		39	Ratio to surrogate LPE(18:1)(d7)	-0.8	4HDDA-A1-X230414P00121R22879S10.raw
LPE (Lyso phosphatidylethanolamine)	LPE 18:0	4HDDA-A2	470151808	0.81304	29.47		39	Ratio to surrogate LPE(18:1)(d7)	-1	4HDDA-A2-X230414P00121R22879S12.raw
LPE (Lyso phosphatidylethanolamine)	LPE 18:0	4HDDA-A3	692537280	0.68273	29.47		39	Ratio to surrogate LPE(18:1)(d7)	-1.1	4HDDA-A3-X230414P00121R22879S14.raw
LPE (Lyso phosphatidylethanolamine)	LPE 18:0	4HDDA-A4	766662336	0.706	29.47		39	Ratio to surrogate LPE(18:1)(d7)	-0.6	4HDDA-A4-X230414P00121R22879S16.raw
LPE (Lyso phosphatidylethanolamine)	LPE 18:0	4HDDA-A5	239192496	0.70417	29.47		39	Ratio to surrogate LPE(18:1)(d7)	-0.6	4HDDA-A5-X230414P00121R22879S18.raw
LPE (Lyso phosphatidylethanolamine)	LPE 18:0	4HDDA-B1	390673184	0.80759	29.47		39	Ratio to surrogate LPE(18:1)(d7)	-0.6	4HDDA-B1-X230414P00121R22878S20.raw
LPE (Lyso phosphatidylethanolamine)	LPE 18:0	4HDDA-B2	421983488	0.75427	29.47		39	Ratio to surrogate LPE(18:1)(d7)	-0.2	4HDDA-B2-X230414P00121R22878S22.raw
LPE (Lyso phosphatidylethanolamine)	LPE 18:0	4HDDA-B3	203522272	0.78951	29.47		39	Ratio to surrogate LPE(18:1)(d7)	-0.3	4HDDA-B3-X230414P00121R22878S24.raw
LPE (Lyso phosphatidylethanolamine)	LPE 18:1	4HDDA-A1	85412880	0.26546	29.63		39	Ratio to surrogate LPE(18:1)(d7)	-2.9	4HDDA-A1-X230414P00121R22879S10.raw
LPE (Lyso phosphatidylethanolamine)	LPE 18:1	4HDDA-A2	188525856	0.32602	29.63		39	Ratio to surrogate LPE(18:1)(d7)	-2.8	4HDDA-A2-X230414P00121R22879S12.raw
LPE (Lyso phosphatidylethanolamine)	LPE 18:1	4HDDA-A3	280558912	0.27659	29.63		39	Ratio to surrogate LPE(18:1)(d7)	-2.8	4HDDA-A3-X230414P00121R22879S14.raw
LPE (Lyso phosphatidylethanolamine)	LPE 18:1	4HDDA-A4	266414496	0.24533	29.63		39	Ratio to surrogate LPE(18:1)(d7)	-2.8	4HDDA-A4-X230414P00121R22879S16.raw
LPE (Lyso phosphatidylethanolamine)	LPE 18:1	4HDDA-A5	74650952	0.21977	29.63		39	Ratio to surrogate LPE(18:1)(d7)	-2.4	4HDDA-A5-X230414P00121R22879S18.raw
LPE (Lyso phosphatidylethanolamine)	LPE 18:1	4HDDA-B1	159669888	0.33007	29.63		39	Ratio to surrogate LPE(18:1)(d7)	-3.2	4HDDA-B1-X230414P00121R22878S20.raw
LPE (Lyso phosphatidylethanolamine)	LPE 18:1	4HDDA-B2	166277152	0.29721	29.63		39	Ratio to surrogate LPE(18:1)(d7)	-2.8	4HDDA-B2-X230414P00121R22878S22.raw
LPE (Lyso phosphatidylethanolamine)	LPE 18:1	4HDDA-B3	77140272	0.29924	29.63		39	Ratio to surrogate LPE(18:1)(d7)	-2.8	4HDDA-B3-X230414P00121R22878S24.raw
LPE (Lyso phosphatidylethanolamine)	LPE 18:2	4HDDA-A1	164328560	0.51073	29.87		39	Ratio to surrogate LPE(18:1)(d7)	-0.7	4HDDA-A1-X230414P00121R22879S10.raw
LPE (Lyso phosphatidylethanolamine)	LPE 18:2	4HDDA-A2	248813904	0.43028	29.87		39	Ratio to surrogate LPE(18:1)(d7)	-0.8	4HDDA-A2-X230414P00121R22879S12.raw
LPE (Lyso phosphatidylethanolamine)	LPE 18:2	4HDDA-A3	410253728	0.40445	29.87		39	Ratio to surrogate LPE(18:1)(d7)	-0.9	4HDDA-A3-X230414P00121R22879S14.raw
LPE (Lyso phosphatidylethanolamine)	LPE 18:2	4HDDA-A4	440033664	0.40522	29.87		39	Ratio to surrogate LPE(18:1)(d7)	-0.9	4HDDA-A4-X230414P00121R22879S16.raw
LPE (Lyso phosphatidylethanolamine)	LPE 18:2	4HDDA-A5	110019408	0.32389	29.87		39	Ratio to surrogate LPE(18:1)(d7)	-0.6	4HDDA-A5-X230414P00121R22879S18.raw
LPE (Lyso phosphatidylethanolamine)	LPE 18:2	4HDDA-B1	331547904	0.68537	29.87		39	Ratio to surrogate LPE(18:1)(d7)	-0.4	4HDDA-B1-X230414P00121R22878S20.raw
LPE (Lyso phosphatidylethanolamine)	LPE 18:2	4HDDA-B2	355939456	0.63622	29.87		39	Ratio to surrogate LPE(18:1)(d7)	-0.4	4HDDA-B2-X230414P00121R22878S22.raw
LPE (Lyso phosphatidylethanolamine)	LPE 18:2	4HDDA-B3	153022752	0.59361	29.87		39	Ratio to surrogate LPE(18:1)(d7)	-0.1	4HDDA-B3-X230414P00121R22878S24.raw
LPE (Lyso phosphatidylethanolamine)	LPE 18:3	4HDDA-A1	1932692	0.0060068	30.05		39	Ratio to surrogate LPE(18:1)(d7)	-1.3	4HDDA-A1-X230414P00121R22879S10.raw
LPE (Lyso phosphatidylethanolamine)	LPE 18:3	4HDDA-A2	3259305	0.0056363	30.05		39	Ratio to surrogate LPE(18:1)(d7)	-1.7	4HDDA-A2-X230414P00121R22879S12.raw
LPE (Lyso phosphatidylethanolamine)	LPE 18:3	4HDDA-A3	5884998	0.0058017	30.05		39	Ratio to surrogate LPE(18:1)(d7)	-1.6	4HDDA-A3-X230414P00121R22879S14.raw
LPE (Lyso phosphatidylethanolamine)	LPE 18:3	4HDDA-A4	6671458	0.0061436	30.05		39	Ratio to surrogate LPE(18:1)(d7)	-1.5	4HDDA-A4-X230414P00121R22879S16.raw
LPE (Lyso phosphatidylethanolamine)	LPE 18:3	4HDDA-A5	1537117	0.0045252	30.05		39	Ratio to surrogate LPE(18:1)(d7)	-0.6	4HDDA-A5-X230414P00121R22879S18.raw
LPE (Lyso phosphatidylethanolamine)	LPE 18:3	4HDDA-B1	4133649	0.008545	30.05		39	Ratio to surrogate LPE(18:1)(d7)	-1	4HDDA-B1-X230414P00121R22878S20.raw
LPE (Lyso phosphatidylethanolamine)	LPE 18:3	4HDDA-B2	3595459	0.0064267	30.05		39	Ratio to surrogate LPE(18:1)(d7)	-1.3	4HDDA-B2-X230414P00121R22878S22.raw
LPE (Lyso phosphatidylethanolamine)	LPE 18:3	4HDDA-B3	1577480	0.0061194	30.05		39	Ratio to surrogate LPE(18:1)(d7)	-0.3	4HDDA-B3-X230414P00121R22878S24.raw
LPE (Lyso phosphatidylethanolamine)	LPE 20:1	4HDDA-A1	5153800	0.016018	29.33		39	Ratio to surrogate LPE(18:1)(d7)	-1.2	4HDDA-A1-X230414P00121R22879S10.raw
LPE (Lyso phosphatidylethanolamine)	LPE 20:1	4HDDA-A2	11613904	0.020084	29.33		39	Ratio to surrogate LPE(18:1)(d7)	-1.1	4HDDA-A2-X230414P00121R22879S12.raw
LPE (Lyso phosphatidylethanolamine)	LPE 20:1	4HDDA-A3	17312006	0.017067	29.33		39	Ratio to surrogate LPE(18:1)(d7)	-2.3	4HDDA-A3-X230414P00121R22879S14.raw
LPE (Lyso phosphatidylethanolamine)	LPE 20:1	4HDDA-A4	18936900	0.017439	29.33		39	Ratio to surrogate LPE(18:1)(d7)	-0.9	4HDDA-A4-X230414P00121R22879S16.raw
LPE (Lyso phosphatidylethanolamine)	LPE 20:1	4HDDA-A5	3957012	0.011649	29.33		39	Ratio to surrogate LPE(18:1)(d7)	-1.4	4HDDA-A5-X230414P00121R22879S18.raw
LPE (Lyso phosphatidylethanolamine)	LPE 20:1	4HDDA-B1	10867578	0.022465	29.33		39	Ratio to surrogate LPE(18:1)(d7)	-1.6	4HDDA-B1-X230414P00121R22878S20.raw
LPE (Lyso phosphatidylethanolamine)	LPE 20:1	4HDDA-B2	10985965	0.019637	29.33		39	Ratio to surrogate LPE(18:1)(d7)	-1	4HDDA-B2-X230414P00121R22878S22.raw
LPE (Lyso phosphatidylethanolamine)	LPE 20:1	4HDDA-B3	5071045	0.019672	29.33		39	Ratio to surrogate LPE(18:1)(d7)	-0.6	4HDDA-B3-X230414P00121R22878S24.raw
LPE (Lyso phosphatidylethanolamine)	LPE 20:4	4HDDA-A1	577216064	1.794	29.72		39	Ratio to surrogate LPE(18:1)(d7)	-0.9	4HDDA-A1-X230414P00121R22879S10.raw
LPE (Lyso phosphatidylethanolamine)	LPE 20:4	4HDDA-A2	1006425408	1.7404	29.72		39	Ratio to surrogate LPE(18:1)(d7)	-1.1	4HDDA-A2-X230414P00121R22879S12.raw
LPE (Lyso phosphatidylethanolamine)	LPE 20:4	4HDDA-A3	1482031488	1.461	29.72		39	Ratio to surrogate LPE(18:1)(d7)	-1.1	4HDDA-A3-X230414P00121R22879S14.raw
LPE (Lyso phosphatidylethanolamine)	LPE 20:4	4HDDA-A4	1368850432	1.2605	29.72		39	Ratio to surrogate LPE(18:1)(d7)	-1.1	4HDDA-A4-X230414P00121R22879S16.raw
LPE (Lyso phosphatidylethanolamine)	LPE 20:4	4HDDA-A5	412176096	1.2134	29.72		39	Ratio to surrogate LPE(18:1)(d7)	-0.5	4HDDA-A5-X230414P00121R22879S18.raw
LPE (Lyso phosphatidylethanolamine)	LPE 20:4	4HDDA-B1	985572992	2.0374	29.72		39	Ratio to surrogate LPE(18:1)(d7)	-0.5	4HDDA-B1-X230414P00121R22878S20.raw
LPE (Lyso phosphatidylethanolamine)	LPE 20:4	4HDDA-B2	1058068800	1.8912	29.72		39	Ratio to surrogate LPE(18:1)(d7)	-0.2	4HDDA-B2-X230414P00121R22878S22.raw
LPE (Lyso phosphatidylethanolamine)	LPE 20:4	4HDDA-B3	484480928	1.8794	29.72		39	Ratio to surrogate LPE(18:1)(d7)	-0.3	4HDDA-B3-X230414P00121R22878S24.raw
LPE (Lyso phosphatidylethanolamine)	LPE 20:5	4HDDA-A1	2070936	0.0064365	29.95		39	Ratio to surrogate LPE(18:1)(d7)	1.2	4HDDA-A1-X230414P00121R22879S10.raw
LPE (Lyso phosphatidylethanolamine)	LPE 20:5	4HDDA-A2	4153214	0.0071822	29.95		39	Ratio to surrogate LPE(18:1)(d7)	0.4	4HDDA-A2-X230414P00121R22879S12.raw
LPE (Lyso phosphatidylethanolamine)	LPE 20:5	4HDDA-A3	8983223	0.008856	29.95		39	Ratio to surrogate LPE(18:1)(d7)	0.3	4HDDA-A3-X230414P00121R22879S14.raw
LPE (Lyso phosphatidylethanolamine)	LPE 20:5	4HDDA-A4	6784516	0.0062477	29.95		39	Ratio to surrogate LPE(18:1)(d7)	-0.1	4HDDA-A4-X230414P00121R22879S16.raw
LPE (Lyso phosphatidylethanolamine)	LPE 20:5	4HDDA-A5	1894840	0.0055783	29.95		39	Ratio to surrogate LPE(18:1)(d7)	0.3	4HDDA-A5-X230414P00121R22879S18.raw
LPE (Lyso phosphatidylethanolamine)	LPE 20:5	4HDDA-B1	3641359	0.0075273	29.95		39	Ratio to surrogate LPE(18:1)(d7)	0.8	4HDDA-B1-X230414P00121R22878S20.raw
LPE (Lyso phosphatidylethanolamine)	LPE 20:5	4HDDA-B2	3870462	0.0069182	29.95		39	Ratio to surrogate LPE(18:1)(d7)	0.6	4HDDA-B2-X230414P00121R22878S22.raw
LPE (Lyso phosphatidylethanolamine)	LPE 20:5	4HDDA-B3	1608799	0.0062409	29.95		39	Ratio to surrogate LPE(18:1)(d7)	1.1	4HDDA-B3-X230414P00121R22878S24.raw
LPE (Lyso phosphatidylethanolamine)	LPE 22:6	4HDDA-A1	513384448	1.5956	29.78		39	Ratio to surrogate LPE(18:1)(d7)	-0.7	4HDDA-A1-X230414P00121R22879S10.raw
LPE (Lyso phosphatidylethanolamine)	LPE 22:6	4HDDA-A2	779514752	1.348	29.78		39	Ratio to surrogate LPE(18:1)(d7)	-0.9	4HDDA-A2-X230414P00121R22879S12.raw
LPE (Lyso phosphatidylethanolamine)	LPE 22:6	4HDDA-A3	1008797632	0.99452	29.78		39	Ratio to surrogate LPE(18:1)(d7)	-0.9	4HDDA-A3-X230414P00121R22879S14.raw
LPE (Lyso phosphatidylethanolamine)	LPE 22:6	4HDDA-A4	1008907008	0.92908	29.78		39	Ratio to surrogate LPE(18:1)(d7)	-1	4HDDA-A4-X230414P00121R22879S16.raw
LPE (Lyso phosphatidylethanolamine)	LPE 22:6	4HDDA-A5	365066944	1.0747	29.78		39	Ratio to surrogate LPE(18:1)(d7)	-0.5	4HDDA-A5-X230414P00121R22879S18.raw
LPE (Lyso phosphatidylethanolamine)	LPE 22:6	4HDDA-B1	753338944	1.5573	29.78		39	Ratio to surrogate LPE(18:1)(d7)	-0.4	4HDDA-B1-X230414P00121R22878S20.raw
LPE (Lyso phosphatidylethanolamine)	LPE 22:6	4HDDA-B2	826453952	1.4772	29.78		39	Ratio to surrogate LPE(18:1)(d7)	-0.1	4HDDA-B2-X230414P00121R22878S22.raw
LPE (Lyso phosphatidylethanolamine)	LPE 22:6	4HDDA-B3	371252864	1.4402	29.78		39	Ratio to surrogate LPE(18:1)(d7)	-0.2	4HDDA-B3-X230414P00121R22878S24.raw
PC (Phosphatidylcholine)	PC 30:0	4HDDA-A1	9303669	0.0050816	27.74		29	Ratio to surrogate PC(15:0-18:1)(d7)	-1.2	4HDDA-A1-X230414P00121R22879S10.raw
PC (Phosphatidylcholine)	PC 30:0	4HDDA-A2	22773032	0.0098393	27.74		29	Ratio to surrogate PC(15:0-18:1)(d7)	-2.5	4HDDA-A2-X230414P00121R22879S12.raw
PC (Phosphatidylcholine)	PC 30:0	4HDDA-A3	40757256	0.013082	27.74		29	Ratio to surrogate PC(15:0-18:1)(d7)	-2.8	4HDDA-A3-X230414P00121R22879S14.raw
PC (Phosphatidylcholine)	PC 30:0	4HDDA-A4	26931798	0.0078119	27.74		29	Ratio to surrogate PC(15:0-18:1)(d7)	2	4HDDA-A4-X230414P00121R22879S16.raw
PC (Phosphatidylcholine)	PC 30:0	4HDDA-A5	9029107	0.00429	27.74		29	Ratio to surrogate PC(15:0-18:1)(d7)	-2.5	4HDDA-A5-X230414P00121R22879S18.raw
PC (Phosphatidylcholine)	PC 30:0	4HDDA-B1	12345552	0.0057771	27.74		29	Ratio to surrogate PC(15:0-18:1)(d7)	3.7	4HDDA-B1-X230414P00121R22878S20.raw
PC (Phosphatidylcholine)	PC 30:0	4HDDA-B2	9502302	0.0042598	27.74		29	Ratio to surrogate PC(15:0-18:1)(d7)	-0.8	4HDDA-B2-X230414P00121R22878S22.raw
PC (Phosphatidylcholine)	PC 30:0	4HDDA-B3	6355371	0.0039035	27.74		29	Ratio to surrogate PC(15:0-18:1)(d7)	-1.2	4HDDA-B3-X230414P00121R22878S24.raw
PC (Phosphatidylcholine)	PC 31:0	4HDDA-A1	1668999	0.00091159	27.57		29	Ratio to surrogate PC(15:0-18:1)(d7)	0.4	4HDDA-A1-X230414P00121R22879S10.raw
PC (Phosphatidylcholine)	PC 31:0	4HDDA-A2	5342644	0.0023083	27.57		29	Ratio to surrogate PC(15:0-18:1)(d7)	2.4	4HDDA-A2-X230414P00121R22879S12.raw
PC (Phosphatidylcholine)	PC 31:0	4HDDA-A3	9029949	0.0028983	27.57		29	Ratio to surrogate PC(15:0-18:1)(d7)	1.9	4HDDA-A3-X230414P00121R22879S14.raw
PC (Phosphatidylcholine)	PC 31:0	4HDDA-A4	6151559	0.0017843	27.57		29	Ratio to surrogate PC(15:0-18:1)(d7)	1.5	4HDDA-A4-X230414P00121R22879S16.raw
PC (Phosphatidylcholine)	PC 31:0	4HDDA-A5	2855944	0.0013569	27.57		29	Ratio to surrogate PC(15:0-18:1)(d7)	0.8	4HDDA-A5-X230414P00121R22879S18.raw
PC (Phosphatidylcholine)	PC 31:0	4HDDA-B1	#N/A	#N/A	27.57		29	Ratio to surrogate PC(15:0-18:1)(d7)	#N/A	4HDDA-B1-X230414P00121R22878S20.raw
PC (Phosphatidylcholine)	PC 31:0	4HDDA-B2	192930	8.6489e-05	27.57		29	Ratio to surrogate PC(15:0-18:1)(d7)	0	4HDDA-B2-X230414P00121R22878S22.raw
PC (Phosphatidylcholine)	PC 31:0	4HDDA-B3	753916	0.00046306	27.57		29	Ratio to surrogate PC(15:0-18:1)(d7)	2.3	4HDDA-B3-X230414P00121R22878S24.raw
PC (Phosphatidylcholine)	PC 32:2	4HDDA-A1	16594287	0.0090636	27.72		29	Ratio to surrogate PC(15:0-18:1)(d7)	1	4HDDA-A1-X230414P00121R22879S10.raw
PC (Phosphatidylcholine)	PC 32:2	4HDDA-A2	30343396	0.01311	27.72		29	Ratio to surrogate PC(15:0-18:1)(d7)	0.2	4HDDA-A2-X230414P00121R22879S12.raw
PC (Phosphatidylcholine)	PC 32:2	4HDDA-A3	56775136	0.018223	27.72		29	Ratio to surrogate PC(15:0-18:1)(d7)	0.1	4HDDA-A3-X230414P00121R22879S14.raw
PC (Phosphatidylcholine)	PC 32:2	4HDDA-A4	33795216	0.0098027	27.72		29	Ratio to surrogate PC(15:0-18:1)(d7)	0.7	4HDDA-A4-X230414P00121R22879S16.raw
PC (Phosphatidylcholine)	PC 32:2	4HDDA-A5	8191239	0.0038919	27.72		29	Ratio to surrogate PC(15:0-18:1)(d7)	1.1	4HDDA-A5-X230414P00121R22879S18.raw
PC (Phosphatidylcholine)	PC 32:2	4HDDA-B1	10762498	0.0050363	27.72		29	Ratio to surrogate PC(15:0-18:1)(d7)	0.3	4HDDA-B1-X230414P00121R22878S20.raw
PC (Phosphatidylcholine)	PC 32:2	4HDDA-B2	6336838	0.0028407	27.72		29	Ratio to surrogate PC(15:0-18:1)(d7)	0.6	4HDDA-B2-X230414P00121R22878S22.raw
PC (Phosphatidylcholine)	PC 32:2	4HDDA-B3	4100894	0.0025188	27.72		29	Ratio to surrogate PC(15:0-18:1)(d7)	1.2	4HDDA-B3-X230414P00121R22878S24.raw
PC (Phosphatidylcholine)	PC 32:1	4HDDA-A1	103329072	0.056437	27.61		29	Ratio to surrogate PC(15:0-18:1)(d7)	-0.7	4HDDA-A1-X230414P00121R22879S10.raw
PC (Phosphatidylcholine)	PC 32:1	4HDDA-A2	161532288	0.069792	27.61		29	Ratio to surrogate PC(15:0-18:1)(d7)	-0.5	4HDDA-A2-X230414P00121R22879S12.raw
PC (Phosphatidylcholine)	PC 32:1	4HDDA-A3	325941408	0.10462	27.61		29	Ratio to surrogate PC(15:0-18:1)(d7)	-0.7	4HDDA-A3-X230414P00121R22879S14.raw
PC (Phosphatidylcholine)	PC 32:1	4HDDA-A4	187208080	0.054302	27.61		29	Ratio to surrogate PC(15:0-18:1)(d7)	-0.3	4HDDA-A4-X230414P00121R22879S16.raw
PC (Phosphatidylcholine)	PC 32:1	4HDDA-A5	75830176	0.036029	27.61		29	Ratio to surrogate PC(15:0-18:1)(d7)	-0.2	4HDDA-A5-X230414P00121R22879S18.raw
PC (Phosphatidylcholine)	PC 32:1	4HDDA-B1	102858920	0.048133	27.61		29	Ratio to surrogate PC(15:0-18:1)(d7)	0	4HDDA-B1-X230414P00121R22878S20.raw
PC (Phosphatidylcholine)	PC 32:1	4HDDA-B2	73486592	0.032943	27.61		29	Ratio to surrogate PC(15:0-18:1)(d7)	0	4HDDA-B2-X230414P00121R22878S22.raw
PC (Phosphatidylcholine)	PC 32:1	4HDDA-B3	53431548	0.032818	27.61		29	Ratio to surrogate PC(15:0-18:1)(d7)	1.3	4HDDA-B3-X230414P00121R22878S24.raw
PC (Phosphatidylcholine)	PC 32:0	4HDDA-A1	181430608	0.099095	27.52		29	Ratio to surrogate PC(15:0-18:1)(d7)	0.8	4HDDA-A1-X230414P00121R22879S10.raw
PC (Phosphatidylcholine)	PC 32:0	4HDDA-A2	344876864	0.14901	27.52		29	Ratio to surrogate PC(15:0-18:1)(d7)	0.8	4HDDA-A2-X230414P00121R22879S12.raw
PC (Phosphatidylcholine)	PC 32:0	4HDDA-A3	463466688	0.14876	27.52		29	Ratio to surrogate PC(15:0-18:1)(d7)	0.3	4HDDA-A3-X230414P00121R22879S14.raw
PC (Phosphatidylcholine)	PC 32:0	4HDDA-A4	343224000	0.099556	27.52		29	Ratio to surrogate PC(15:0-18:1)(d7)	0.8	4HDDA-A4-X230414P00121R22879S16.raw
PC (Phosphatidylcholine)	PC 32:0	4HDDA-A5	169477456	0.080523	27.52		29	Ratio to surrogate PC(15:0-18:1)(d7)	1	4HDDA-A5-X230414P00121R22879S18.raw
PC (Phosphatidylcholine)	PC 32:0	4HDDA-B1	276324384	0.12931	27.52		29	Ratio to surrogate PC(15:0-18:1)(d7)	1.9	4HDDA-B1-X230414P00121R22878S20.raw
PC (Phosphatidylcholine)	PC 32:0	4HDDA-B2	233136656	0.10451	27.52		29	Ratio to surrogate PC(15:0-18:1)(d7)	1.7	4HDDA-B2-X230414P00121R22878S22.raw
PC (Phosphatidylcholine)	PC 32:0	4HDDA-B3	186842576	0.11476	27.52		29	Ratio to surrogate PC(15:0-18:1)(d7)	1.6	4HDDA-B3-X230414P00121R22878S24.raw
PC (Phosphatidylcholine)	PC 33:2	4HDDA-A1	13085663	0.0071473	27.63		29	Ratio to surrogate PC(15:0-18:1)(d7)	-0.7	4HDDA-A1-X230414P00121R22879S10.raw
PC (Phosphatidylcholine)	PC 33:2	4HDDA-A2	30890538	0.013347	27.63		29	Ratio to surrogate PC(15:0-18:1)(d7)	-1.5	4HDDA-A2-X230414P00121R22879S12.raw
PC (Phosphatidylcholine)	PC 33:2	4HDDA-A3	45086380	0.014471	27.63		29	Ratio to surrogate PC(15:0-18:1)(d7)	-0.4	4HDDA-A3-X230414P00121R22879S14.raw
PC (Phosphatidylcholine)	PC 33:2	4HDDA-A4	28643542	0.0083084	27.63		29	Ratio to surrogate PC(15:0-18:1)(d7)	-0.4	4HDDA-A4-X230414P00121R22879S16.raw
PC (Phosphatidylcholine)	PC 33:2	4HDDA-A5	9835445	0.0046731	27.63		29	Ratio to surrogate PC(15:0-18:1)(d7)	-0.6	4HDDA-A5-X230414P00121R22879S18.raw
PC (Phosphatidylcholine)	PC 33:2	4HDDA-B1	6558490	0.0030691	27.63		29	Ratio to surrogate PC(15:0-18:1)(d7)	1.1	4HDDA-B1-X230414P00121R22878S20.raw
PC (Phosphatidylcholine)	PC 33:2	4HDDA-B2	6301667	0.002825	27.63		29	Ratio to surrogate PC(15:0-18:1)(d7)	4.1	4HDDA-B2-X230414P00121R22878S22.raw
PC (Phosphatidylcholine)	PC 33:2	4HDDA-B3	3326137	0.0020429	27.63		29	Ratio to surrogate PC(15:0-18:1)(d7)	2.2	4HDDA-B3-X230414P00121R22878S24.raw
PC (Phosphatidylcholine)	PC 33:1	4HDDA-A1	9793547	0.0053491	27.36		29	Ratio to surrogate PC(15:0-18:1)(d7)	-6.8	4HDDA-A1-X230414P00121R22879S10.raw
PC (Phosphatidylcholine)	PC 33:1	4HDDA-A2	30132810	0.013019	27.36		29	Ratio to surrogate PC(15:0-18:1)(d7)	-9.9	4HDDA-A2-X230414P00121R22879S12.raw
PC (Phosphatidylcholine)	PC 33:1	4HDDA-A3	40450212	0.012983	27.36		29	Ratio to surrogate PC(15:0-18:1)(d7)	-11.4	4HDDA-A3-X230414P00121R22879S14.raw
PC (Phosphatidylcholine)	PC 33:1	4HDDA-A4	41200600	0.011951	27.36		29	Ratio to surrogate PC(15:0-18:1)(d7)	-10.1	4HDDA-A4-X230414P00121R22879S16.raw
PC (Phosphatidylcholine)	PC 33:1	4HDDA-A5	17865020	0.0084881	27.36		29	Ratio to surrogate PC(15:0-18:1)(d7)	-14.7	4HDDA-A5-X230414P00121R22879S18.raw
PC (Phosphatidylcholine)	PC 33:1	4HDDA-B1	3183050	0.0014895	27.36		29	Ratio to surrogate PC(15:0-18:1)(d7)	-12.9	4HDDA-B1-X230414P00121R22878S20.raw
PC (Phosphatidylcholine)	PC 33:1	4HDDA-B2	7736550	0.0034682	27.36		29	Ratio to surrogate PC(15:0-18:1)(d7)	-13.1	4HDDA-B2-X230414P00121R22878S22.raw
PC (Phosphatidylcholine)	PC 33:1	4HDDA-B3	4032745	0.0024769	27.36		29	Ratio to surrogate PC(15:0-18:1)(d7)	-5.6	4HDDA-B3-X230414P00121R22878S24.raw
PC (Phosphatidylcholine)	PC 34:3	4HDDA-A1	156869936	0.085681	27.61		29	Ratio to surrogate PC(15:0-18:1)(d7)	0.9	4HDDA-A1-X230414P00121R22879S10.raw
PC (Phosphatidylcholine)	PC 34:3	4HDDA-A2	245227792	0.10595	27.61		29	Ratio to surrogate PC(15:0-18:1)(d7)	-0.9	4HDDA-A2-X230414P00121R22879S12.raw
PC (Phosphatidylcholine)	PC 34:3	4HDDA-A3	413610816	0.13276	27.61		29	Ratio to surrogate PC(15:0-18:1)(d7)	0.3	4HDDA-A3-X230414P00121R22879S14.raw
PC (Phosphatidylcholine)	PC 34:3	4HDDA-A4	259346592	0.075226	27.61		29	Ratio to surrogate PC(15:0-18:1)(d7)	2.1	4HDDA-A4-X230414P00121R22879S16.raw
PC (Phosphatidylcholine)	PC 34:3	4HDDA-A5	#N/A	#N/A	27.61		29	Ratio to surrogate PC(15:0-18:1)(d7)	#N/A	4HDDA-A5-X230414P00121R22879S18.raw
PC (Phosphatidylcholine)	PC 34:3	4HDDA-B1	120488664	0.056383	27.61		29	Ratio to surrogate PC(15:0-18:1)(d7)	-1.6	4HDDA-B1-X230414P00121R22878S20.raw
PC (Phosphatidylcholine)	PC 34:3	4HDDA-B2	70791080	0.031735	27.61		29	Ratio to surrogate PC(15:0-18:1)(d7)	2.6	4HDDA-B2-X230414P00121R22878S22.raw
PC (Phosphatidylcholine)	PC 34:3	4HDDA-B3	65195560	0.040043	27.61		29	Ratio to surrogate PC(15:0-18:1)(d7)	3.8	4HDDA-B3-X230414P00121R22878S24.raw
PC (Phosphatidylcholine)	PC 34:2	4HDDA-A1	5725813248	3.1274	27.44		29	Ratio to surrogate PC(15:0-18:1)(d7)	-3.3	4HDDA-A1-X230414P00121R22879S10.raw
PC (Phosphatidylcholine)	PC 34:2	4HDDA-A2	7400397824	3.1974	27.44		29	Ratio to surrogate PC(15:0-18:1)(d7)	-3.3	4HDDA-A2-X230414P00121R22879S12.raw
PC (Phosphatidylcholine)	PC 34:2	4HDDA-A3	8767355904	2.8141	27.44		29	Ratio to surrogate PC(15:0-18:1)(d7)	-3.7	4HDDA-A3-X230414P00121R22879S14.raw
PC (Phosphatidylcholine)	PC 34:2	4HDDA-A4	9304456192	2.6989	27.44		29	Ratio to surrogate PC(15:0-18:1)(d7)	-3.4	4HDDA-A4-X230414P00121R22879S16.raw
PC (Phosphatidylcholine)	PC 34:2	4HDDA-A5	4009149952	1.9049	27.44		29	Ratio to surrogate PC(15:0-18:1)(d7)	-3.4	4HDDA-A5-X230414P00121R22879S18.raw
PC (Phosphatidylcholine)	PC 34:2	4HDDA-B1	5559399936	2.6015	27.44		29	Ratio to surrogate PC(15:0-18:1)(d7)	-2.8	4HDDA-B1-X230414P00121R22878S20.raw
PC (Phosphatidylcholine)	PC 34:2	4HDDA-B2	5043678208	2.261	27.44		29	Ratio to surrogate PC(15:0-18:1)(d7)	-2.7	4HDDA-B2-X230414P00121R22878S22.raw
PC (Phosphatidylcholine)	PC 34:2	4HDDA-B3	3575655168	2.1962	27.44		29	Ratio to surrogate PC(15:0-18:1)(d7)	-2.4	4HDDA-B3-X230414P00121R22878S24.raw
PC (Phosphatidylcholine)	PC 34:1	4HDDA-A1	2765986048	1.5108	27.27		29	Ratio to surrogate PC(15:0-18:1)(d7)	-4.1	4HDDA-A1-X230414P00121R22879S10.raw
PC (Phosphatidylcholine)	PC 34:1	4HDDA-A2	3517796608	1.5199	27.27		29	Ratio to surrogate PC(15:0-18:1)(d7)	-4.1	4HDDA-A2-X230414P00121R22879S12.raw
PC (Phosphatidylcholine)	PC 34:1	4HDDA-A3	4446026240	1.427	27.27		29	Ratio to surrogate PC(15:0-18:1)(d7)	-4.2	4HDDA-A3-X230414P00121R22879S14.raw
PC (Phosphatidylcholine)	PC 34:1	4HDDA-A4	4608662016	1.3368	27.27		29	Ratio to surrogate PC(15:0-18:1)(d7)	-4	4HDDA-A4-X230414P00121R22879S16.raw
PC (Phosphatidylcholine)	PC 34:1	4HDDA-A5	2491260416	1.1837	27.27		29	Ratio to surrogate PC(15:0-18:1)(d7)	-3.6	4HDDA-A5-X230414P00121R22879S18.raw
PC (Phosphatidylcholine)	PC 34:1	4HDDA-B1	2770117120	1.2963	27.27		29	Ratio to surrogate PC(15:0-18:1)(d7)	-3.4	4HDDA-B1-X230414P00121R22878S20.raw
PC (Phosphatidylcholine)	PC 34:1	4HDDA-B2	2494631424	1.1183	27.27		29	Ratio to surrogate PC(15:0-18:1)(d7)	-3.5	4HDDA-B2-X230414P00121R22878S22.raw
PC (Phosphatidylcholine)	PC 34:1	4HDDA-B3	1851185408	1.137	27.27		29	Ratio to surrogate PC(15:0-18:1)(d7)	-3	4HDDA-B3-X230414P00121R22878S24.raw
PC (Phosphatidylcholine)	PC 35:2	4HDDA-A1	43851664	0.023951	27.29		29	Ratio to surrogate PC(15:0-18:1)(d7)	0.1	4HDDA-A1-X230414P00121R22879S10.raw
PC (Phosphatidylcholine)	PC 35:2	4HDDA-A2	77348656	0.033419	27.29		29	Ratio to surrogate PC(15:0-18:1)(d7)	-0.3	4HDDA-A2-X230414P00121R22879S12.raw
PC (Phosphatidylcholine)	PC 35:2	4HDDA-A3	85835176	0.02755	27.29		29	Ratio to surrogate PC(15:0-18:1)(d7)	0	4HDDA-A3-X230414P00121R22879S14.raw
PC (Phosphatidylcholine)	PC 35:2	4HDDA-A4	107691968	0.031237	27.29		29	Ratio to surrogate PC(15:0-18:1)(d7)	0	4HDDA-A4-X230414P00121R22879S16.raw
PC (Phosphatidylcholine)	PC 35:2	4HDDA-A5	47437348	0.022539	27.29		29	Ratio to surrogate PC(15:0-18:1)(d7)	0.8	4HDDA-A5-X230414P00121R22879S18.raw
PC (Phosphatidylcholine)	PC 35:2	4HDDA-B1	59093556	0.027653	27.29		29	Ratio to surrogate PC(15:0-18:1)(d7)	0.2	4HDDA-B1-X230414P00121R22878S20.raw
PC (Phosphatidylcholine)	PC 35:2	4HDDA-B2	41792708	0.018735	27.29		29	Ratio to surrogate PC(15:0-18:1)(d7)	0.6	4HDDA-B2-X230414P00121R22878S22.raw
PC (Phosphatidylcholine)	PC 35:2	4HDDA-B3	46063876	0.028293	27.29		29	Ratio to surrogate PC(15:0-18:1)(d7)	0.6	4HDDA-B3-X230414P00121R22878S24.raw
PC (Phosphatidylcholine)	PC 36:5	4HDDA-A1	25258900	0.013796	27.44		29	Ratio to surrogate PC(15:0-18:1)(d7)	-5.3	4HDDA-A1-X230414P00121R22879S10.raw
PC (Phosphatidylcholine)	PC 36:5	4HDDA-A2	28029124	0.01211	27.44		29	Ratio to surrogate PC(15:0-18:1)(d7)	-5.7	4HDDA-A2-X230414P00121R22879S12.raw
PC (Phosphatidylcholine)	PC 36:5	4HDDA-A3	75664600	0.024286	27.44		29	Ratio to surrogate PC(15:0-18:1)(d7)	-5.6	4HDDA-A3-X230414P00121R22879S14.raw
PC (Phosphatidylcholine)	PC 36:5	4HDDA-A4	46913908	0.013608	27.44		29	Ratio to surrogate PC(15:0-18:1)(d7)	-4.7	4HDDA-A4-X230414P00121R22879S16.raw
PC (Phosphatidylcholine)	PC 36:5	4HDDA-A5	14189738	0.0067419	27.44		29	Ratio to surrogate PC(15:0-18:1)(d7)	-4.6	4HDDA-A5-X230414P00121R22879S18.raw
PC (Phosphatidylcholine)	PC 36:5	4HDDA-B1	15138762	0.0070842	27.44		29	Ratio to surrogate PC(15:0-18:1)(d7)	-3.5	4HDDA-B1-X230414P00121R22878S20.raw
PC (Phosphatidylcholine)	PC 36:5	4HDDA-B2	2895208	0.0012979	27.44		29	Ratio to surrogate PC(15:0-18:1)(d7)	-1.3	4HDDA-B2-X230414P00121R22878S22.raw
PC (Phosphatidylcholine)	PC 36:5	4HDDA-B3	8107424	0.0049796	27.44		29	Ratio to surrogate PC(15:0-18:1)(d7)	-2.7	4HDDA-B3-X230414P00121R22878S24.raw
PC (Phosphatidylcholine)	PC 36:4	4HDDA-A1	2714436096	1.4826	27.23		29	Ratio to surrogate PC(15:0-18:1)(d7)	-0.3	4HDDA-A1-X230414P00121R22879S10.raw
PC (Phosphatidylcholine)	PC 36:4	4HDDA-A2	3362343936	1.4527	27.23		29	Ratio to surrogate PC(15:0-18:1)(d7)	-0.2	4HDDA-A2-X230414P00121R22879S12.raw
PC (Phosphatidylcholine)	PC 36:4	4HDDA-A3	4102019072	1.3166	27.23		29	Ratio to surrogate PC(15:0-18:1)(d7)	-0.7	4HDDA-A3-X230414P00121R22879S14.raw
PC (Phosphatidylcholine)	PC 36:4	4HDDA-A4	4030267648	1.169	27.23		29	Ratio to surrogate PC(15:0-18:1)(d7)	-0.4	4HDDA-A4-X230414P00121R22879S16.raw
PC (Phosphatidylcholine)	PC 36:4	4HDDA-A5	1861406592	0.8844	27.23		29	Ratio to surrogate PC(15:0-18:1)(d7)	-0.4	4HDDA-A5-X230414P00121R22879S18.raw
PC (Phosphatidylcholine)	PC 36:4	4HDDA-B1	2788784384	1.305	27.23		29	Ratio to surrogate PC(15:0-18:1)(d7)	0.2	4HDDA-B1-X230414P00121R22878S20.raw
PC (Phosphatidylcholine)	PC 36:4	4HDDA-B2	2261117696	1.0136	27.23		29	Ratio to surrogate PC(15:0-18:1)(d7)	0.2	4HDDA-B2-X230414P00121R22878S22.raw
PC (Phosphatidylcholine)	PC 36:4	4HDDA-B3	2068757504	1.2706	27.23		29	Ratio to surrogate PC(15:0-18:1)(d7)	0.5	4HDDA-B3-X230414P00121R22878S24.raw
PC (Phosphatidylcholine)	PC 36:3	4HDDA-A1	1134791552	0.61981	27.24		29	Ratio to surrogate PC(15:0-18:1)(d7)	-6.7	4HDDA-A1-X230414P00121R22879S10.raw
PC (Phosphatidylcholine)	PC 36:3	4HDDA-A2	1443984128	0.62389	27.24		29	Ratio to surrogate PC(15:0-18:1)(d7)	-6.1	4HDDA-A2-X230414P00121R22879S12.raw
PC (Phosphatidylcholine)	PC 36:3	4HDDA-A3	1881152000	0.60379	27.24		29	Ratio to surrogate PC(15:0-18:1)(d7)	-6.5	4HDDA-A3-X230414P00121R22879S14.raw
PC (Phosphatidylcholine)	PC 36:3	4HDDA-A4	1878192768	0.54479	27.24		29	Ratio to surrogate PC(15:0-18:1)(d7)	-5.9	4HDDA-A4-X230414P00121R22879S16.raw
PC (Phosphatidylcholine)	PC 36:3	4HDDA-A5	861790400	0.40946	27.24		29	Ratio to surrogate PC(15:0-18:1)(d7)	-6	4HDDA-A5-X230414P00121R22879S18.raw
PC (Phosphatidylcholine)	PC 36:3	4HDDA-B1	1330628608	0.62267	27.24		29	Ratio to surrogate PC(15:0-18:1)(d7)	-5.3	4HDDA-B1-X230414P00121R22878S20.raw
PC (Phosphatidylcholine)	PC 36:3	4HDDA-B2	1063790784	0.47689	27.24		29	Ratio to surrogate PC(15:0-18:1)(d7)	-5.5	4HDDA-B2-X230414P00121R22878S22.raw
PC (Phosphatidylcholine)	PC 36:3	4HDDA-B3	888777024	0.54589	27.24		29	Ratio to surrogate PC(15:0-18:1)(d7)	-5.6	4HDDA-B3-X230414P00121R22878S24.raw
PC (Phosphatidylcholine)	PC 36:2	4HDDA-A1	2948902400	1.6107	27.14		29	Ratio to surrogate PC(15:0-18:1)(d7)	0.1	4HDDA-A1-X230414P00121R22879S10.raw
PC (Phosphatidylcholine)	PC 36:2	4HDDA-A2	3924174848	1.6955	27.14		29	Ratio to surrogate PC(15:0-18:1)(d7)	0.3	4HDDA-A2-X230414P00121R22879S12.raw
PC (Phosphatidylcholine)	PC 36:2	4HDDA-A3	4953712640	1.59	27.14		29	Ratio to surrogate PC(15:0-18:1)(d7)	-0.6	4HDDA-A3-X230414P00121R22879S14.raw
PC (Phosphatidylcholine)	PC 36:2	4HDDA-A4	5576632320	1.6176	27.14		29	Ratio to surrogate PC(15:0-18:1)(d7)	-0.1	4HDDA-A4-X230414P00121R22879S16.raw
PC (Phosphatidylcholine)	PC 36:2	4HDDA-A5	3234976256	1.537	27.14		29	Ratio to surrogate PC(15:0-18:1)(d7)	0	4HDDA-A5-X230414P00121R22879S18.raw
PC (Phosphatidylcholine)	PC 36:2	4HDDA-B1	3734862848	1.7477	27.14		29	Ratio to surrogate PC(15:0-18:1)(d7)	0.6	4HDDA-B1-X230414P00121R22878S20.raw
PC (Phosphatidylcholine)	PC 36:2	4HDDA-B2	3091447296	1.3859	27.14		29	Ratio to surrogate PC(15:0-18:1)(d7)	0.7	4HDDA-B2-X230414P00121R22878S22.raw
PC (Phosphatidylcholine)	PC 36:2	4HDDA-B3	2603369216	1.599	27.14		29	Ratio to surrogate PC(15:0-18:1)(d7)	1	4HDDA-B3-X230414P00121R22878S24.raw
PC (Phosphatidylcholine)	PC 36:1	4HDDA-A1	855934336	0.4675	27.08		29	Ratio to surrogate PC(15:0-18:1)(d7)	-7.3	4HDDA-A1-X230414P00121R22879S10.raw
PC (Phosphatidylcholine)	PC 36:1	4HDDA-A2	1175931008	0.50807	27.08		29	Ratio to surrogate PC(15:0-18:1)(d7)	-7.1	4HDDA-A2-X230414P00121R22879S12.raw
PC (Phosphatidylcholine)	PC 36:1	4HDDA-A3	1584395520	0.50854	27.08		29	Ratio to surrogate PC(15:0-18:1)(d7)	-7.3	4HDDA-A3-X230414P00121R22879S14.raw
PC (Phosphatidylcholine)	PC 36:1	4HDDA-A4	1774994688	0.51486	27.08		29	Ratio to surrogate PC(15:0-18:1)(d7)	-7.4	4HDDA-A4-X230414P00121R22879S16.raw
PC (Phosphatidylcholine)	PC 36:1	4HDDA-A5	1021864960	0.48552	27.08		29	Ratio to surrogate PC(15:0-18:1)(d7)	-7.1	4HDDA-A5-X230414P00121R22879S18.raw
PC (Phosphatidylcholine)	PC 36:1	4HDDA-B1	1193840640	0.55866	27.08		29	Ratio to surrogate PC(15:0-18:1)(d7)	-6.3	4HDDA-B1-X230414P00121R22878S20.raw
PC (Phosphatidylcholine)	PC 36:1	4HDDA-B2	898725056	0.40289	27.08		29	Ratio to surrogate PC(15:0-18:1)(d7)	-6.6	4HDDA-B2-X230414P00121R22878S22.raw
PC (Phosphatidylcholine)	PC 36:1	4HDDA-B3	768333760	0.47191	27.08		29	Ratio to surrogate PC(15:0-18:1)(d7)	-6.7	4HDDA-B3-X230414P00121R22878S24.raw
PC (Phosphatidylcholine)	PC 37:4	4HDDA-A1	37065032	0.020245	27.08		29	Ratio to surrogate PC(15:0-18:1)(d7)	1.6	4HDDA-A1-X230414P00121R22879S10.raw
PC (Phosphatidylcholine)	PC 37:4	4HDDA-A2	61103436	0.0264	27.08		29	Ratio to surrogate PC(15:0-18:1)(d7)	3.7	4HDDA-A2-X230414P00121R22879S12.raw
PC (Phosphatidylcholine)	PC 37:4	4HDDA-A3	69881800	0.02243	27.08		29	Ratio to surrogate PC(15:0-18:1)(d7)	0.8	4HDDA-A3-X230414P00121R22879S14.raw
PC (Phosphatidylcholine)	PC 37:4	4HDDA-A4	83558880	0.024237	27.08		29	Ratio to surrogate PC(15:0-18:1)(d7)	2.3	4HDDA-A4-X230414P00121R22879S16.raw
PC (Phosphatidylcholine)	PC 37:4	4HDDA-A5	39693052	0.018859	27.08		29	Ratio to surrogate PC(15:0-18:1)(d7)	1.8	4HDDA-A5-X230414P00121R22879S18.raw
PC (Phosphatidylcholine)	PC 37:4	4HDDA-B1	26100662	0.012214	27.08		29	Ratio to surrogate PC(15:0-18:1)(d7)	3	4HDDA-B1-X230414P00121R22878S20.raw
PC (Phosphatidylcholine)	PC 37:4	4HDDA-B2	31204238	0.013989	27.08		29	Ratio to surrogate PC(15:0-18:1)(d7)	0.8	4HDDA-B2-X230414P00121R22878S22.raw
PC (Phosphatidylcholine)	PC 37:4	4HDDA-B3	36757568	0.022577	27.08		29	Ratio to surrogate PC(15:0-18:1)(d7)	2.6	4HDDA-B3-X230414P00121R22878S24.raw
PC (Phosphatidylcholine)	PC 37:2	4HDDA-A1	32761146	0.017894	27.04		29	Ratio to surrogate PC(15:0-18:1)(d7)	-3.4	4HDDA-A1-X230414P00121R22879S10.raw
PC (Phosphatidylcholine)	PC 37:2	4HDDA-A2	43903924	0.018969	27.04		29	Ratio to surrogate PC(15:0-18:1)(d7)	-3.6	4HDDA-A2-X230414P00121R22879S12.raw
PC (Phosphatidylcholine)	PC 37:2	4HDDA-A3	65479224	0.021017	27.04		29	Ratio to surrogate PC(15:0-18:1)(d7)	-0.1	4HDDA-A3-X230414P00121R22879S14.raw
PC (Phosphatidylcholine)	PC 37:2	4HDDA-A4	95176680	0.027607	27.04		29	Ratio to surrogate PC(15:0-18:1)(d7)	1.9	4HDDA-A4-X230414P00121R22879S16.raw
PC (Phosphatidylcholine)	PC 37:2	4HDDA-A5	43156568	0.020505	27.04		29	Ratio to surrogate PC(15:0-18:1)(d7)	-5.4	4HDDA-A5-X230414P00121R22879S18.raw
PC (Phosphatidylcholine)	PC 37:2	4HDDA-B1	69412152	0.032482	27.04		29	Ratio to surrogate PC(15:0-18:1)(d7)	1.1	4HDDA-B1-X230414P00121R22878S20.raw
PC (Phosphatidylcholine)	PC 37:2	4HDDA-B2	63588248	0.028506	27.04		29	Ratio to surrogate PC(15:0-18:1)(d7)	1.8	4HDDA-B2-X230414P00121R22878S22.raw
PC (Phosphatidylcholine)	PC 37:2	4HDDA-B3	42424596	0.026057	27.04		29	Ratio to surrogate PC(15:0-18:1)(d7)	1.2	4HDDA-B3-X230414P00121R22878S24.raw
PC (Phosphatidylcholine)	PC 37:1	4HDDA-A1	3376865	0.0018444	26.84		29	Ratio to surrogate PC(15:0-18:1)(d7)	1.7	4HDDA-A1-X230414P00121R22879S10.raw
PC (Phosphatidylcholine)	PC 37:1	4HDDA-A2	6249437	0.0027001	26.84		29	Ratio to surrogate PC(15:0-18:1)(d7)	-7.5	4HDDA-A2-X230414P00121R22879S12.raw
PC (Phosphatidylcholine)	PC 37:1	4HDDA-A3	18209846	0.0058448	26.84		29	Ratio to surrogate PC(15:0-18:1)(d7)	4.4	4HDDA-A3-X230414P00121R22879S14.raw
PC (Phosphatidylcholine)	PC 37:1	4HDDA-A4	19645602	0.0056984	26.84		29	Ratio to surrogate PC(15:0-18:1)(d7)	1.9	4HDDA-A4-X230414P00121R22879S16.raw
PC (Phosphatidylcholine)	PC 37:1	4HDDA-A5	3506696	0.0016661	26.84		29	Ratio to surrogate PC(15:0-18:1)(d7)	3	4HDDA-A5-X230414P00121R22879S18.raw
PC (Phosphatidylcholine)	PC 37:1	4HDDA-B1	4921451	0.002303	26.84		29	Ratio to surrogate PC(15:0-18:1)(d7)	2.3	4HDDA-B1-X230414P00121R22878S20.raw
PC (Phosphatidylcholine)	PC 37:1	4HDDA-B2	3392512	0.0015208	26.84		29	Ratio to surrogate PC(15:0-18:1)(d7)	1.9	4HDDA-B2-X230414P00121R22878S22.raw
PC (Phosphatidylcholine)	PC 37:1	4HDDA-B3	3677502	0.0022587	26.84		29	Ratio to surrogate PC(15:0-18:1)(d7)	2.4	4HDDA-B3-X230414P00121R22878S24.raw
PC (Phosphatidylcholine)	PC 38:6	4HDDA-A1	1760372096	0.9615	27.29		29	Ratio to surrogate PC(15:0-18:1)(d7)	-0.4	4HDDA-A1-X230414P00121R22879S10.raw
PC (Phosphatidylcholine)	PC 38:6	4HDDA-A2	2196345088	0.94895	27.29		29	Ratio to surrogate PC(15:0-18:1)(d7)	-0.4	4HDDA-A2-X230414P00121R22879S12.raw
PC (Phosphatidylcholine)	PC 38:6	4HDDA-A3	2690313216	0.86351	27.29		29	Ratio to surrogate PC(15:0-18:1)(d7)	-0.9	4HDDA-A3-X230414P00121R22879S14.raw
PC (Phosphatidylcholine)	PC 38:6	4HDDA-A4	2651108608	0.76898	27.29		29	Ratio to surrogate PC(15:0-18:1)(d7)	-0.5	4HDDA-A4-X230414P00121R22879S16.raw
PC (Phosphatidylcholine)	PC 38:6	4HDDA-A5	1339954432	0.63665	27.29		29	Ratio to surrogate PC(15:0-18:1)(d7)	-0.4	4HDDA-A5-X230414P00121R22879S18.raw
PC (Phosphatidylcholine)	PC 38:6	4HDDA-B1	1611315840	0.75402	27.29		29	Ratio to surrogate PC(15:0-18:1)(d7)	0.2	4HDDA-B1-X230414P00121R22878S20.raw
PC (Phosphatidylcholine)	PC 38:6	4HDDA-B2	1286390656	0.57668	27.29		29	Ratio to surrogate PC(15:0-18:1)(d7)	0.1	4HDDA-B2-X230414P00121R22878S22.raw
PC (Phosphatidylcholine)	PC 38:6	4HDDA-B3	1171315456	0.71943	27.29		29	Ratio to surrogate PC(15:0-18:1)(d7)	0.3	4HDDA-B3-X230414P00121R22878S24.raw
PC (Phosphatidylcholine)	PC 38:5	4HDDA-A1	871172736	0.47583	27.09		29	Ratio to surrogate PC(15:0-18:1)(d7)	-1.1	4HDDA-A1-X230414P00121R22879S10.raw
PC (Phosphatidylcholine)	PC 38:5	4HDDA-A2	1206670464	0.52135	27.09		29	Ratio to surrogate PC(15:0-18:1)(d7)	-0.8	4HDDA-A2-X230414P00121R22879S12.raw
PC (Phosphatidylcholine)	PC 38:5	4HDDA-A3	1588114816	0.50974	27.09		29	Ratio to surrogate PC(15:0-18:1)(d7)	-1.2	4HDDA-A3-X230414P00121R22879S14.raw
PC (Phosphatidylcholine)	PC 38:5	4HDDA-A4	1470008448	0.42639	27.09		29	Ratio to surrogate PC(15:0-18:1)(d7)	-0.7	4HDDA-A4-X230414P00121R22879S16.raw
PC (Phosphatidylcholine)	PC 38:5	4HDDA-A5	692935808	0.32923	27.09		29	Ratio to surrogate PC(15:0-18:1)(d7)	-1.1	4HDDA-A5-X230414P00121R22879S18.raw
PC (Phosphatidylcholine)	PC 38:5	4HDDA-B1	1091063040	0.51057	27.09		29	Ratio to surrogate PC(15:0-18:1)(d7)	0.4	4HDDA-B1-X230414P00121R22878S20.raw
PC (Phosphatidylcholine)	PC 38:5	4HDDA-B2	825288448	0.36997	27.09		29	Ratio to surrogate PC(15:0-18:1)(d7)	0.4	4HDDA-B2-X230414P00121R22878S22.raw
PC (Phosphatidylcholine)	PC 38:5	4HDDA-B3	722556480	0.4438	27.09		29	Ratio to surrogate PC(15:0-18:1)(d7)	0.3	4HDDA-B3-X230414P00121R22878S24.raw
PC (Phosphatidylcholine)	PC 38:4	4HDDA-A1	4248285952	2.3204	26.94		29	Ratio to surrogate PC(15:0-18:1)(d7)	-1.5	4HDDA-A1-X230414P00121R22879S10.raw
PC (Phosphatidylcholine)	PC 38:4	4HDDA-A2	6245821952	2.6986	26.94		29	Ratio to surrogate PC(15:0-18:1)(d7)	-1.7	4HDDA-A2-X230414P00121R22879S12.raw
PC (Phosphatidylcholine)	PC 38:4	4HDDA-A3	8288013312	2.6602	26.94		29	Ratio to surrogate PC(15:0-18:1)(d7)	-2.3	4HDDA-A3-X230414P00121R22879S14.raw
PC (Phosphatidylcholine)	PC 38:4	4HDDA-A4	9481609216	2.7502	26.94		29	Ratio to surrogate PC(15:0-18:1)(d7)	-1.9	4HDDA-A4-X230414P00121R22879S16.raw
PC (Phosphatidylcholine)	PC 38:4	4HDDA-A5	4241853184	2.0154	26.94		29	Ratio to surrogate PC(15:0-18:1)(d7)	-1.9	4HDDA-A5-X230414P00121R22879S18.raw
PC (Phosphatidylcholine)	PC 38:4	4HDDA-B1	6580989440	3.0796	26.94		29	Ratio to surrogate PC(15:0-18:1)(d7)	-1.3	4HDDA-B1-X230414P00121R22878S20.raw
PC (Phosphatidylcholine)	PC 38:4	4HDDA-B2	4922944512	2.2069	26.94		29	Ratio to surrogate PC(15:0-18:1)(d7)	-1.1	4HDDA-B2-X230414P00121R22878S22.raw
PC (Phosphatidylcholine)	PC 38:4	4HDDA-B3	4127083264	2.5349	26.94		29	Ratio to surrogate PC(15:0-18:1)(d7)	-1.1	4HDDA-B3-X230414P00121R22878S24.raw
PC (Phosphatidylcholine)	PC 38:3	4HDDA-A1	1137340160	0.6212	26.94		29	Ratio to surrogate PC(15:0-18:1)(d7)	-3.2	4HDDA-A1-X230414P00121R22879S10.raw
PC (Phosphatidylcholine)	PC 38:3	4HDDA-A2	1606881408	0.69427	26.94		29	Ratio to surrogate PC(15:0-18:1)(d7)	-3.3	4HDDA-A2-X230414P00121R22879S12.raw
PC (Phosphatidylcholine)	PC 38:3	4HDDA-A3	2399283456	0.7701	26.94		29	Ratio to surrogate PC(15:0-18:1)(d7)	-3.7	4HDDA-A3-X230414P00121R22879S14.raw
PC (Phosphatidylcholine)	PC 38:3	4HDDA-A4	2615963136	0.75879	26.94		29	Ratio to surrogate PC(15:0-18:1)(d7)	-3.6	4HDDA-A4-X230414P00121R22879S16.raw
PC (Phosphatidylcholine)	PC 38:3	4HDDA-A5	1136083200	0.53978	26.94		29	Ratio to surrogate PC(15:0-18:1)(d7)	-3.5	4HDDA-A5-X230414P00121R22879S18.raw
PC (Phosphatidylcholine)	PC 38:3	4HDDA-B1	1728790272	0.80899	26.94		29	Ratio to surrogate PC(15:0-18:1)(d7)	-2.7	4HDDA-B1-X230414P00121R22878S20.raw
PC (Phosphatidylcholine)	PC 38:3	4HDDA-B2	1290498176	0.57852	26.94		29	Ratio to surrogate PC(15:0-18:1)(d7)	-2.8	4HDDA-B2-X230414P00121R22878S22.raw
PC (Phosphatidylcholine)	PC 38:3	4HDDA-B3	1034839040	0.6356	26.94		29	Ratio to surrogate PC(15:0-18:1)(d7)	-3.1	4HDDA-B3-X230414P00121R22878S24.raw
PC (Phosphatidylcholine)	PC 38:1	4HDDA-A1	18558166	0.010136	26.78		29	Ratio to surrogate PC(15:0-18:1)(d7)	-0.9	4HDDA-A1-X230414P00121R22879S10.raw
PC (Phosphatidylcholine)	PC 38:1	4HDDA-A2	44596212	0.019268	26.78		29	Ratio to surrogate PC(15:0-18:1)(d7)	-0.5	4HDDA-A2-X230414P00121R22879S12.raw
PC (Phosphatidylcholine)	PC 38:1	4HDDA-A3	97186368	0.031194	26.78		29	Ratio to surrogate PC(15:0-18:1)(d7)	-1.7	4HDDA-A3-X230414P00121R22879S14.raw
PC (Phosphatidylcholine)	PC 38:1	4HDDA-A4	100562528	0.029169	26.78		29	Ratio to surrogate PC(15:0-18:1)(d7)	-2.5	4HDDA-A4-X230414P00121R22879S16.raw
PC (Phosphatidylcholine)	PC 38:1	4HDDA-A5	23998250	0.011402	26.78		29	Ratio to surrogate PC(15:0-18:1)(d7)	-3.5	4HDDA-A5-X230414P00121R22879S18.raw
PC (Phosphatidylcholine)	PC 38:1	4HDDA-B1	36553152	0.017105	26.78		29	Ratio to surrogate PC(15:0-18:1)(d7)	0.2	4HDDA-B1-X230414P00121R22878S20.raw
PC (Phosphatidylcholine)	PC 38:1	4HDDA-B2	37040764	0.016605	26.78		29	Ratio to surrogate PC(15:0-18:1)(d7)	-2.5	4HDDA-B2-X230414P00121R22878S22.raw
PC (Phosphatidylcholine)	PC 38:1	4HDDA-B3	23832276	0.014638	26.78		29	Ratio to surrogate PC(15:0-18:1)(d7)	-1.6	4HDDA-B3-X230414P00121R22878S24.raw
PC (Phosphatidylcholine)	PC 38:0	4HDDA-A1	2073896	0.0011327	26.73		29	Ratio to surrogate PC(15:0-18:1)(d7)	-5	4HDDA-A1-X230414P00121R22879S10.raw
PC (Phosphatidylcholine)	PC 38:0	4HDDA-A2	3959917	0.0017109	26.73		29	Ratio to surrogate PC(15:0-18:1)(d7)	-4.5	4HDDA-A2-X230414P00121R22879S12.raw
PC (Phosphatidylcholine)	PC 38:0	4HDDA-A3	10288957	0.0033024	26.73		29	Ratio to surrogate PC(15:0-18:1)(d7)	-7	4HDDA-A3-X230414P00121R22879S14.raw
PC (Phosphatidylcholine)	PC 38:0	4HDDA-A4	11785699	0.0034186	26.73		29	Ratio to surrogate PC(15:0-18:1)(d7)	-5.7	4HDDA-A4-X230414P00121R22879S16.raw
PC (Phosphatidylcholine)	PC 38:0	4HDDA-A5	3119143	0.001482	26.73		29	Ratio to surrogate PC(15:0-18:1)(d7)	-3.2	4HDDA-A5-X230414P00121R22879S18.raw
PC (Phosphatidylcholine)	PC 38:0	4HDDA-B1	2043770	0.00095639	26.73		29	Ratio to surrogate PC(15:0-18:1)(d7)	-3.6	4HDDA-B1-X230414P00121R22878S20.raw
PC (Phosphatidylcholine)	PC 38:0	4HDDA-B2	1036798	0.00046479	26.73		29	Ratio to surrogate PC(15:0-18:1)(d7)	-7.3	4HDDA-B2-X230414P00121R22878S22.raw
PC (Phosphatidylcholine)	PC 38:0	4HDDA-B3	2946927	0.00181	26.73		29	Ratio to surrogate PC(15:0-18:1)(d7)	-8.6	4HDDA-B3-X230414P00121R22878S24.raw
PC (Phosphatidylcholine)	PC 39:4	4HDDA-A1	48677468	0.026587	26.81		29	Ratio to surrogate PC(15:0-18:1)(d7)	0	4HDDA-A1-X230414P00121R22879S10.raw
PC (Phosphatidylcholine)	PC 39:4	4HDDA-A2	85733304	0.037042	26.81		29	Ratio to surrogate PC(15:0-18:1)(d7)	0	4HDDA-A2-X230414P00121R22879S12.raw
PC (Phosphatidylcholine)	PC 39:4	4HDDA-A3	143285184	0.04599	26.81		29	Ratio to surrogate PC(15:0-18:1)(d7)	-0.9	4HDDA-A3-X230414P00121R22879S14.raw
PC (Phosphatidylcholine)	PC 39:4	4HDDA-A4	151690688	0.044	26.81		29	Ratio to surrogate PC(15:0-18:1)(d7)	-0.1	4HDDA-A4-X230414P00121R22879S16.raw
PC (Phosphatidylcholine)	PC 39:4	4HDDA-A5	42391852	0.020141	26.81		29	Ratio to surrogate PC(15:0-18:1)(d7)	0	4HDDA-A5-X230414P00121R22879S18.raw
PC (Phosphatidylcholine)	PC 39:4	4HDDA-B1	96341152	0.045083	26.81		29	Ratio to surrogate PC(15:0-18:1)(d7)	1.1	4HDDA-B1-X230414P00121R22878S20.raw
PC (Phosphatidylcholine)	PC 39:4	4HDDA-B2	79146208	0.035481	26.81		29	Ratio to surrogate PC(15:0-18:1)(d7)	1.2	4HDDA-B2-X230414P00121R22878S22.raw
PC (Phosphatidylcholine)	PC 39:4	4HDDA-B3	51756336	0.031789	26.81		29	Ratio to surrogate PC(15:0-18:1)(d7)	1	4HDDA-B3-X230414P00121R22878S24.raw
PC (Phosphatidylcholine)	PC 40:7	4HDDA-A1	162413024	0.088708	27.12		29	Ratio to surrogate PC(15:0-18:1)(d7)	-3.9	4HDDA-A1-X230414P00121R22879S10.raw
PC (Phosphatidylcholine)	PC 40:7	4HDDA-A2	212594048	0.091854	27.12		29	Ratio to surrogate PC(15:0-18:1)(d7)	-3.8	4HDDA-A2-X230414P00121R22879S12.raw
PC (Phosphatidylcholine)	PC 40:7	4HDDA-A3	321367744	0.10315	27.12		29	Ratio to surrogate PC(15:0-18:1)(d7)	-4.5	4HDDA-A3-X230414P00121R22879S14.raw
PC (Phosphatidylcholine)	PC 40:7	4HDDA-A4	270984000	0.078602	27.12		29	Ratio to surrogate PC(15:0-18:1)(d7)	-4.1	4HDDA-A4-X230414P00121R22879S16.raw
PC (Phosphatidylcholine)	PC 40:7	4HDDA-A5	150081904	0.071308	27.12		29	Ratio to surrogate PC(15:0-18:1)(d7)	-3.9	4HDDA-A5-X230414P00121R22879S18.raw
PC (Phosphatidylcholine)	PC 40:7	4HDDA-B1	217374976	0.10172	27.12		29	Ratio to surrogate PC(15:0-18:1)(d7)	-3.1	4HDDA-B1-X230414P00121R22878S20.raw
PC (Phosphatidylcholine)	PC 40:7	4HDDA-B2	143747440	0.064441	27.12		29	Ratio to surrogate PC(15:0-18:1)(d7)	-2.3	4HDDA-B2-X230414P00121R22878S22.raw
PC (Phosphatidylcholine)	PC 40:7	4HDDA-B3	137447904	0.084421	27.12		29	Ratio to surrogate PC(15:0-18:1)(d7)	-3.2	4HDDA-B3-X230414P00121R22878S24.raw
PC (Phosphatidylcholine)	PC 40:6	4HDDA-A1	1164508416	0.63604	27.01		29	Ratio to surrogate PC(15:0-18:1)(d7)	0.3	4HDDA-A1-X230414P00121R22879S10.raw
PC (Phosphatidylcholine)	PC 40:6	4HDDA-A2	1593433344	0.68846	27.01		29	Ratio to surrogate PC(15:0-18:1)(d7)	0.2	4HDDA-A2-X230414P00121R22879S12.raw
PC (Phosphatidylcholine)	PC 40:6	4HDDA-A3	2200843264	0.7064	27.01		29	Ratio to surrogate PC(15:0-18:1)(d7)	-0.4	4HDDA-A3-X230414P00121R22879S14.raw
PC (Phosphatidylcholine)	PC 40:6	4HDDA-A4	2469483264	0.7163	27.01		29	Ratio to surrogate PC(15:0-18:1)(d7)	0	4HDDA-A4-X230414P00121R22879S16.raw
PC (Phosphatidylcholine)	PC 40:6	4HDDA-A5	1231536128	0.58514	27.01		29	Ratio to surrogate PC(15:0-18:1)(d7)	0	4HDDA-A5-X230414P00121R22879S18.raw
PC (Phosphatidylcholine)	PC 40:6	4HDDA-B1	1471563392	0.68862	27.01		29	Ratio to surrogate PC(15:0-18:1)(d7)	0.4	4HDDA-B1-X230414P00121R22878S20.raw
PC (Phosphatidylcholine)	PC 40:6	4HDDA-B2	1087836416	0.48767	27.01		29	Ratio to surrogate PC(15:0-18:1)(d7)	0.6	4HDDA-B2-X230414P00121R22878S22.raw
PC (Phosphatidylcholine)	PC 40:6	4HDDA-B3	1041916224	0.63995	27.01		29	Ratio to surrogate PC(15:0-18:1)(d7)	1	4HDDA-B3-X230414P00121R22878S24.raw
PC (Phosphatidylcholine)	PC 40:5	4HDDA-A1	499913664	0.27305	26.81		29	Ratio to surrogate PC(15:0-18:1)(d7)	-6	4HDDA-A1-X230414P00121R22879S10.raw
PC (Phosphatidylcholine)	PC 40:5	4HDDA-A2	920849920	0.39786	26.81		29	Ratio to surrogate PC(15:0-18:1)(d7)	-5	4HDDA-A2-X230414P00121R22879S12.raw
PC (Phosphatidylcholine)	PC 40:5	4HDDA-A3	1418740352	0.45537	26.81		29	Ratio to surrogate PC(15:0-18:1)(d7)	-5.3	4HDDA-A3-X230414P00121R22879S14.raw
PC (Phosphatidylcholine)	PC 40:5	4HDDA-A4	1421057408	0.41219	26.81		29	Ratio to surrogate PC(15:0-18:1)(d7)	-5.3	4HDDA-A4-X230414P00121R22879S16.raw
PC (Phosphatidylcholine)	PC 40:5	4HDDA-A5	556904448	0.2646	26.81		29	Ratio to surrogate PC(15:0-18:1)(d7)	-6.4	4HDDA-A5-X230414P00121R22879S18.raw
PC (Phosphatidylcholine)	PC 40:5	4HDDA-B1	765670400	0.3583	26.81		29	Ratio to surrogate PC(15:0-18:1)(d7)	-4.6	4HDDA-B1-X230414P00121R22878S20.raw
PC (Phosphatidylcholine)	PC 40:5	4HDDA-B2	576790656	0.25857	26.81		29	Ratio to surrogate PC(15:0-18:1)(d7)	-4.6	4HDDA-B2-X230414P00121R22878S22.raw
PC (Phosphatidylcholine)	PC 40:5	4HDDA-B3	452827488	0.27813	26.81		29	Ratio to surrogate PC(15:0-18:1)(d7)	-5.4	4HDDA-B3-X230414P00121R22878S24.raw
PC (Phosphatidylcholine)	PC 40:4	4HDDA-A1	147856912	0.080758	26.78		29	Ratio to surrogate PC(15:0-18:1)(d7)	-10.9	4HDDA-A1-X230414P00121R22879S10.raw
PC (Phosphatidylcholine)	PC 40:4	4HDDA-A2	317858816	0.13733	26.78		29	Ratio to surrogate PC(15:0-18:1)(d7)	-10.6	4HDDA-A2-X230414P00121R22879S12.raw
PC (Phosphatidylcholine)	PC 40:4	4HDDA-A3	543865408	0.17456	26.78		29	Ratio to surrogate PC(15:0-18:1)(d7)	-10.8	4HDDA-A3-X230414P00121R22879S14.raw
PC (Phosphatidylcholine)	PC 40:4	4HDDA-A4	500443680	0.14516	26.78		29	Ratio to surrogate PC(15:0-18:1)(d7)	-10.7	4HDDA-A4-X230414P00121R22879S16.raw
PC (Phosphatidylcholine)	PC 40:4	4HDDA-A5	175594160	0.083429	26.78		29	Ratio to surrogate PC(15:0-18:1)(d7)	-11.8	4HDDA-A5-X230414P00121R22879S18.raw
PC (Phosphatidylcholine)	PC 40:4	4HDDA-B1	264050128	0.12356	26.78		29	Ratio to surrogate PC(15:0-18:1)(d7)	-9.8	4HDDA-B1-X230414P00121R22878S20.raw
PC (Phosphatidylcholine)	PC 40:4	4HDDA-B2	204438960	0.091648	26.78		29	Ratio to surrogate PC(15:0-18:1)(d7)	-9	4HDDA-B2-X230414P00121R22878S22.raw
PC (Phosphatidylcholine)	PC 40:4	4HDDA-B3	151038352	0.092768	26.78		29	Ratio to surrogate PC(15:0-18:1)(d7)	-10.6	4HDDA-B3-X230414P00121R22878S24.raw
PC (Phosphatidylcholine)	PC 40:3	4HDDA-A1	21063902	0.011505	26.76		29	Ratio to surrogate PC(15:0-18:1)(d7)	-7.4	4HDDA-A1-X230414P00121R22879S10.raw
PC (Phosphatidylcholine)	PC 40:3	4HDDA-A2	52296940	0.022595	26.76		29	Ratio to surrogate PC(15:0-18:1)(d7)	-6.5	4HDDA-A2-X230414P00121R22879S12.raw
PC (Phosphatidylcholine)	PC 40:3	4HDDA-A3	107406288	0.034474	26.76		29	Ratio to surrogate PC(15:0-18:1)(d7)	-8	4HDDA-A3-X230414P00121R22879S14.raw
PC (Phosphatidylcholine)	PC 40:3	4HDDA-A4	92793600	0.026916	26.76		29	Ratio to surrogate PC(15:0-18:1)(d7)	-6.9	4HDDA-A4-X230414P00121R22879S16.raw
PC (Phosphatidylcholine)	PC 40:3	4HDDA-A5	34526732	0.016405	26.76		29	Ratio to surrogate PC(15:0-18:1)(d7)	-9.7	4HDDA-A5-X230414P00121R22879S18.raw
PC (Phosphatidylcholine)	PC 40:3	4HDDA-B1	38311020	0.017928	26.76		29	Ratio to surrogate PC(15:0-18:1)(d7)	-7	4HDDA-B1-X230414P00121R22878S20.raw
PC (Phosphatidylcholine)	PC 40:3	4HDDA-B2	35011580	0.015695	26.76		29	Ratio to surrogate PC(15:0-18:1)(d7)	-5.9	4HDDA-B2-X230414P00121R22878S22.raw
PC (Phosphatidylcholine)	PC 40:3	4HDDA-B3	22471808	0.013802	26.76		29	Ratio to surrogate PC(15:0-18:1)(d7)	-9.5	4HDDA-B3-X230414P00121R22878S24.raw
PC (Phosphatidylcholine)	PC 40:2	4HDDA-A1	5799018	0.0031674	26.7		29	Ratio to surrogate PC(15:0-18:1)(d7)	-5	4HDDA-A1-X230414P00121R22879S10.raw
PC (Phosphatidylcholine)	PC 40:2	4HDDA-A2	#N/A	#N/A	26.7		29	Ratio to surrogate PC(15:0-18:1)(d7)	#N/A	4HDDA-A2-X230414P00121R22879S12.raw
PC (Phosphatidylcholine)	PC 40:2	4HDDA-A3	24654072	0.0079132	26.7		29	Ratio to surrogate PC(15:0-18:1)(d7)	-4.2	4HDDA-A3-X230414P00121R22879S14.raw
PC (Phosphatidylcholine)	PC 40:2	4HDDA-A4	23129474	0.006709	26.7		29	Ratio to surrogate PC(15:0-18:1)(d7)	-3.7	4HDDA-A4-X230414P00121R22879S16.raw
PC (Phosphatidylcholine)	PC 40:2	4HDDA-A5	5767667	0.0027404	26.7		29	Ratio to surrogate PC(15:0-18:1)(d7)	-1.1	4HDDA-A5-X230414P00121R22879S18.raw
PC (Phosphatidylcholine)	PC 40:2	4HDDA-B1	9405295	0.0044012	26.7		29	Ratio to surrogate PC(15:0-18:1)(d7)	-2.2	4HDDA-B1-X230414P00121R22878S20.raw
PC (Phosphatidylcholine)	PC 40:2	4HDDA-B2	8433344	0.0037806	26.7		29	Ratio to surrogate PC(15:0-18:1)(d7)	-3	4HDDA-B2-X230414P00121R22878S22.raw
PC (Phosphatidylcholine)	PC 40:2	4HDDA-B3	4712250	0.0028943	26.7		29	Ratio to surrogate PC(15:0-18:1)(d7)	-1.7	4HDDA-B3-X230414P00121R22878S24.raw
PC (Phosphatidylcholine)	PC 41:6	4HDDA-A1	5071629	0.0027701	26.84		29	Ratio to surrogate PC(15:0-18:1)(d7)	1.2	4HDDA-A1-X230414P00121R22879S10.raw
PC (Phosphatidylcholine)	PC 41:6	4HDDA-A2	10068949	0.0043504	26.84		29	Ratio to surrogate PC(15:0-18:1)(d7)	1.3	4HDDA-A2-X230414P00121R22879S12.raw
PC (Phosphatidylcholine)	PC 41:6	4HDDA-A3	18598714	0.0059696	26.84		29	Ratio to surrogate PC(15:0-18:1)(d7)	0.6	4HDDA-A3-X230414P00121R22879S14.raw
PC (Phosphatidylcholine)	PC 41:6	4HDDA-A4	18561856	0.0053841	26.84		29	Ratio to surrogate PC(15:0-18:1)(d7)	2.4	4HDDA-A4-X230414P00121R22879S16.raw
PC (Phosphatidylcholine)	PC 41:6	4HDDA-A5	7149929	0.0033971	26.84		29	Ratio to surrogate PC(15:0-18:1)(d7)	3	4HDDA-A5-X230414P00121R22879S18.raw
PC (Phosphatidylcholine)	PC 41:6	4HDDA-B1	6819029	0.003191	26.84		29	Ratio to surrogate PC(15:0-18:1)(d7)	2	4HDDA-B1-X230414P00121R22878S20.raw
PC (Phosphatidylcholine)	PC 41:6	4HDDA-B2	7058001	0.003164	26.84		29	Ratio to surrogate PC(15:0-18:1)(d7)	-0.2	4HDDA-B2-X230414P00121R22878S22.raw
PC (Phosphatidylcholine)	PC 41:6	4HDDA-B3	5597241	0.0034378	26.84		29	Ratio to surrogate PC(15:0-18:1)(d7)	1.6	4HDDA-B3-X230414P00121R22878S24.raw
PC (Phosphatidylcholine)	PC 42:7	4HDDA-A1	6058664	0.0033092	26.84		29	Ratio to surrogate PC(15:0-18:1)(d7)	-2.6	4HDDA-A1-X230414P00121R22879S10.raw
PC (Phosphatidylcholine)	PC 42:7	4HDDA-A2	13820043	0.0059711	26.84		29	Ratio to surrogate PC(15:0-18:1)(d7)	-0.6	4HDDA-A2-X230414P00121R22879S12.raw
PC (Phosphatidylcholine)	PC 42:7	4HDDA-A3	29650456	0.0095169	26.84		29	Ratio to surrogate PC(15:0-18:1)(d7)	-2.5	4HDDA-A3-X230414P00121R22879S14.raw
PC (Phosphatidylcholine)	PC 42:7	4HDDA-A4	26046014	0.0075549	26.84		29	Ratio to surrogate PC(15:0-18:1)(d7)	-1	4HDDA-A4-X230414P00121R22879S16.raw
PC (Phosphatidylcholine)	PC 42:7	4HDDA-A5	6116511	0.0029061	26.84		29	Ratio to surrogate PC(15:0-18:1)(d7)	1.8	4HDDA-A5-X230414P00121R22879S18.raw
PC (Phosphatidylcholine)	PC 42:7	4HDDA-B1	15766272	0.0073779	26.84		29	Ratio to surrogate PC(15:0-18:1)(d7)	-0.1	4HDDA-B1-X230414P00121R22878S20.raw
PC (Phosphatidylcholine)	PC 42:7	4HDDA-B2	6413918	0.0028753	26.84		29	Ratio to surrogate PC(15:0-18:1)(d7)	-0.7	4HDDA-B2-X230414P00121R22878S22.raw
PC (Phosphatidylcholine)	PC 42:7	4HDDA-B3	10474008	0.0064332	26.84		29	Ratio to surrogate PC(15:0-18:1)(d7)	-2.9	4HDDA-B3-X230414P00121R22878S24.raw
PC (Phosphatidylcholine)	PC 42:6	4HDDA-A1	11537420	0.0063016	26.76		29	Ratio to surrogate PC(15:0-18:1)(d7)	-1.8	4HDDA-A1-X230414P00121R22879S10.raw
PC (Phosphatidylcholine)	PC 42:6	4HDDA-A2	28801672	0.012444	26.76		29	Ratio to surrogate PC(15:0-18:1)(d7)	-0.2	4HDDA-A2-X230414P00121R22879S12.raw
PC (Phosphatidylcholine)	PC 42:6	4HDDA-A3	55650984	0.017862	26.76		29	Ratio to surrogate PC(15:0-18:1)(d7)	-1.6	4HDDA-A3-X230414P00121R22879S14.raw
PC (Phosphatidylcholine)	PC 42:6	4HDDA-A4	41341952	0.011992	26.76		29	Ratio to surrogate PC(15:0-18:1)(d7)	-0.6	4HDDA-A4-X230414P00121R22879S16.raw
PC (Phosphatidylcholine)	PC 42:6	4HDDA-A5	13389616	0.0063618	26.76		29	Ratio to surrogate PC(15:0-18:1)(d7)	-2.7	4HDDA-A5-X230414P00121R22879S18.raw
PC (Phosphatidylcholine)	PC 42:6	4HDDA-B1	21732728	0.01017	26.76		29	Ratio to surrogate PC(15:0-18:1)(d7)	-1.8	4HDDA-B1-X230414P00121R22878S20.raw
PC (Phosphatidylcholine)	PC 42:6	4HDDA-B2	17153770	0.0076899	26.76		29	Ratio to surrogate PC(15:0-18:1)(d7)	-0.7	4HDDA-B2-X230414P00121R22878S22.raw
PC (Phosphatidylcholine)	PC 42:6	4HDDA-B3	12605331	0.0077422	26.76		29	Ratio to surrogate PC(15:0-18:1)(d7)	-1.3	4HDDA-B3-X230414P00121R22878S24.raw
PC (Phosphatidylcholine)	PC 42:5	4HDDA-A1	11436050	0.0062463	26.7		29	Ratio to surrogate PC(15:0-18:1)(d7)	-0.8	4HDDA-A1-X230414P00121R22879S10.raw
PC (Phosphatidylcholine)	PC 42:5	4HDDA-A2	24350994	0.010521	26.7		29	Ratio to surrogate PC(15:0-18:1)(d7)	-0.5	4HDDA-A2-X230414P00121R22879S12.raw
PC (Phosphatidylcholine)	PC 42:5	4HDDA-A3	47194368	0.015148	26.7		29	Ratio to surrogate PC(15:0-18:1)(d7)	-1.1	4HDDA-A3-X230414P00121R22879S14.raw
PC (Phosphatidylcholine)	PC 42:5	4HDDA-A4	48864080	0.014174	26.7		29	Ratio to surrogate PC(15:0-18:1)(d7)	-0.6	4HDDA-A4-X230414P00121R22879S16.raw
PC (Phosphatidylcholine)	PC 42:5	4HDDA-A5	12583239	0.0059786	26.7		29	Ratio to surrogate PC(15:0-18:1)(d7)	-3.2	4HDDA-A5-X230414P00121R22879S18.raw
PC (Phosphatidylcholine)	PC 42:5	4HDDA-B1	15754816	0.0073725	26.7		29	Ratio to surrogate PC(15:0-18:1)(d7)	1.4	4HDDA-B1-X230414P00121R22878S20.raw
PC (Phosphatidylcholine)	PC 42:5	4HDDA-B2	13732223	0.006156	26.7		29	Ratio to surrogate PC(15:0-18:1)(d7)	-3.5	4HDDA-B2-X230414P00121R22878S22.raw
PC (Phosphatidylcholine)	PC 42:5	4HDDA-B3	10969764	0.0067377	26.7		29	Ratio to surrogate PC(15:0-18:1)(d7)	-0.4	4HDDA-B3-X230414P00121R22878S24.raw
PC (Phosphatidylcholine)	PC 42:4	4HDDA-A1	9716350	0.005307	26.62		29	Ratio to surrogate PC(15:0-18:1)(d7)	-0.6	4HDDA-A1-X230414P00121R22879S10.raw
PC (Phosphatidylcholine)	PC 42:4	4HDDA-A2	22040662	0.0095229	26.62		29	Ratio to surrogate PC(15:0-18:1)(d7)	-0.8	4HDDA-A2-X230414P00121R22879S12.raw
PC (Phosphatidylcholine)	PC 42:4	4HDDA-A3	41845940	0.013431	26.62		29	Ratio to surrogate PC(15:0-18:1)(d7)	-1.8	4HDDA-A3-X230414P00121R22879S14.raw
PC (Phosphatidylcholine)	PC 42:4	4HDDA-A4	43237756	0.012542	26.62		29	Ratio to surrogate PC(15:0-18:1)(d7)	-1.7	4HDDA-A4-X230414P00121R22879S16.raw
PC (Phosphatidylcholine)	PC 42:4	4HDDA-A5	11048919	0.0052496	26.62		29	Ratio to surrogate PC(15:0-18:1)(d7)	-2.9	4HDDA-A5-X230414P00121R22879S18.raw
PC (Phosphatidylcholine)	PC 42:4	4HDDA-B1	16764775	0.0078451	26.62		29	Ratio to surrogate PC(15:0-18:1)(d7)	-1.2	4HDDA-B1-X230414P00121R22878S20.raw
PC (Phosphatidylcholine)	PC 42:4	4HDDA-B2	14134309	0.0063363	26.62		29	Ratio to surrogate PC(15:0-18:1)(d7)	-1.1	4HDDA-B2-X230414P00121R22878S22.raw
PC (Phosphatidylcholine)	PC 42:4	4HDDA-B3	9750487	0.0059888	26.62		29	Ratio to surrogate PC(15:0-18:1)(d7)	-1.1	4HDDA-B3-X230414P00121R22878S24.raw
PC (Phosphatidylcholine)	PC 42:2	4HDDA-A1	3308378	0.001807	26.45		29	Ratio to surrogate PC(15:0-18:1)(d7)	-1	4HDDA-A1-X230414P00121R22879S10.raw
PC (Phosphatidylcholine)	PC 42:2	4HDDA-A2	3526223	0.0015235	26.45		29	Ratio to surrogate PC(15:0-18:1)(d7)	-2.3	4HDDA-A2-X230414P00121R22879S12.raw
PC (Phosphatidylcholine)	PC 42:2	4HDDA-A3	10727607	0.0034432	26.45		29	Ratio to surrogate PC(15:0-18:1)(d7)	-1.7	4HDDA-A3-X230414P00121R22879S14.raw
PC (Phosphatidylcholine)	PC 42:2	4HDDA-A4	9814639	0.0028468	26.45		29	Ratio to surrogate PC(15:0-18:1)(d7)	-0.1	4HDDA-A4-X230414P00121R22879S16.raw
PC (Phosphatidylcholine)	PC 42:2	4HDDA-A5	2973107	0.0014126	26.45		29	Ratio to surrogate PC(15:0-18:1)(d7)	-1	4HDDA-A5-X230414P00121R22879S18.raw
PC (Phosphatidylcholine)	PC 42:2	4HDDA-B1	2962054	0.0013861	26.45		29	Ratio to surrogate PC(15:0-18:1)(d7)	0.8	4HDDA-B1-X230414P00121R22878S20.raw
PC (Phosphatidylcholine)	PC 42:2	4HDDA-B2	3697586	0.0016576	26.45		29	Ratio to surrogate PC(15:0-18:1)(d7)	0.8	4HDDA-B2-X230414P00121R22878S22.raw
PC (Phosphatidylcholine)	PC 42:2	4HDDA-B3	3042254	0.0018686	26.45		29	Ratio to surrogate PC(15:0-18:1)(d7)	-0.1	4HDDA-B3-X230414P00121R22878S24.raw
PC (Phosphatidylcholine)	PC 44:4	4HDDA-A1	1433623	0.00078303	26.27		29	Ratio to surrogate PC(15:0-18:1)(d7)	2.4	4HDDA-A1-X230414P00121R22879S10.raw
PC (Phosphatidylcholine)	PC 44:4	4HDDA-A2	3070225	0.0013265	26.27		29	Ratio to surrogate PC(15:0-18:1)(d7)	-0.4	4HDDA-A2-X230414P00121R22879S12.raw
PC (Phosphatidylcholine)	PC 44:4	4HDDA-A3	9967501	0.0031993	26.27		29	Ratio to surrogate PC(15:0-18:1)(d7)	0.2	4HDDA-A3-X230414P00121R22879S14.raw
PC (Phosphatidylcholine)	PC 44:4	4HDDA-A4	11389922	0.0033038	26.27		29	Ratio to surrogate PC(15:0-18:1)(d7)	0.2	4HDDA-A4-X230414P00121R22879S16.raw
PC (Phosphatidylcholine)	PC 44:4	4HDDA-A5	1802341	0.00085634	26.27		29	Ratio to surrogate PC(15:0-18:1)(d7)	-4.2	4HDDA-A5-X230414P00121R22879S18.raw
PC (Phosphatidylcholine)	PC 44:4	4HDDA-B1	#N/A	#N/A	26.27		29	Ratio to surrogate PC(15:0-18:1)(d7)	#N/A	4HDDA-B1-X230414P00121R22878S20.raw
PC (Phosphatidylcholine)	PC 44:4	4HDDA-B2	2543564	0.0011403	26.27		29	Ratio to surrogate PC(15:0-18:1)(d7)	0.9	4HDDA-B2-X230414P00121R22878S22.raw
PC (Phosphatidylcholine)	PC 44:4	4HDDA-B3	1682338	0.0010333	26.27		29	Ratio to surrogate PC(15:0-18:1)(d7)	-1.1	4HDDA-B3-X230414P00121R22878S24.raw
PE (Phosphatidylethanolamine)	PE 32:1	4HDDA-A1	825984	0.0038283	23.55		34	Ratio to surrogate PE(15:0-18:1)(d7)	-0.8	4HDDA-A1-X230414P00121R22879S10.raw
PE (Phosphatidylethanolamine)	PE 32:1	4HDDA-A2	1394269	0.0040023	23.55		34	Ratio to surrogate PE(15:0-18:1)(d7)	-0.7	4HDDA-A2-X230414P00121R22879S12.raw
PE (Phosphatidylethanolamine)	PE 32:1	4HDDA-A3	1435802	0.0023875	23.55		34	Ratio to surrogate PE(15:0-18:1)(d7)	-0.7	4HDDA-A3-X230414P00121R22879S14.raw
PE (Phosphatidylethanolamine)	PE 32:1	4HDDA-A4	1812227	0.0023883	23.55		34	Ratio to surrogate PE(15:0-18:1)(d7)	-2.2	4HDDA-A4-X230414P00121R22879S16.raw
PE (Phosphatidylethanolamine)	PE 32:1	4HDDA-A5	1051620	0.0047865	23.55		34	Ratio to surrogate PE(15:0-18:1)(d7)	-1.8	4HDDA-A5-X230414P00121R22879S18.raw
PE (Phosphatidylethanolamine)	PE 32:1	4HDDA-B1	973505	0.0021889	23.55		34	Ratio to surrogate PE(15:0-18:1)(d7)	-0.8	4HDDA-B1-X230414P00121R22878S20.raw
PE (Phosphatidylethanolamine)	PE 32:1	4HDDA-B2	1000933	0.0021179	23.55		34	Ratio to surrogate PE(15:0-18:1)(d7)	-0.7	4HDDA-B2-X230414P00121R22878S22.raw
PE (Phosphatidylethanolamine)	PE 32:1	4HDDA-B3	809924	0.0039681	23.55		34	Ratio to surrogate PE(15:0-18:1)(d7)	0.5	4HDDA-B3-X230414P00121R22878S24.raw
PE (Phosphatidylethanolamine)	PE 34:3	4HDDA-A1	611765	0.0028354	23.53		34	Ratio to surrogate PE(15:0-18:1)(d7)	10	4HDDA-A1-X230414P00121R22879S10.raw
PE (Phosphatidylethanolamine)	PE 34:3	4HDDA-A2	1116563	0.0032051	23.53		34	Ratio to surrogate PE(15:0-18:1)(d7)	10.7	4HDDA-A2-X230414P00121R22879S12.raw
PE (Phosphatidylethanolamine)	PE 34:3	4HDDA-A3	1083375	0.0018015	23.53		34	Ratio to surrogate PE(15:0-18:1)(d7)	9.2	4HDDA-A3-X230414P00121R22879S14.raw
PE (Phosphatidylethanolamine)	PE 34:3	4HDDA-A4	892501	0.0011762	23.53		34	Ratio to surrogate PE(15:0-18:1)(d7)	7.6	4HDDA-A4-X230414P00121R22879S16.raw
PE (Phosphatidylethanolamine)	PE 34:3	4HDDA-A5	546507	0.0024874	23.53		34	Ratio to surrogate PE(15:0-18:1)(d7)	8.5	4HDDA-A5-X230414P00121R22879S18.raw
PE (Phosphatidylethanolamine)	PE 34:3	4HDDA-B1	780222	0.0017543	23.53		34	Ratio to surrogate PE(15:0-18:1)(d7)	5.7	4HDDA-B1-X230414P00121R22878S20.raw
PE (Phosphatidylethanolamine)	PE 34:3	4HDDA-B2	830950	0.0017582	23.53		34	Ratio to surrogate PE(15:0-18:1)(d7)	8.8	4HDDA-B2-X230414P00121R22878S22.raw
PE (Phosphatidylethanolamine)	PE 34:3	4HDDA-B3	341665	0.0016739	23.53		34	Ratio to surrogate PE(15:0-18:1)(d7)	9.3	4HDDA-B3-X230414P00121R22878S24.raw
PE (Phosphatidylethanolamine)	PE 34:2	4HDDA-A1	19226058	0.08911	23.43		34	Ratio to surrogate PE(15:0-18:1)(d7)	-1.4	4HDDA-A1-X230414P00121R22879S10.raw
PE (Phosphatidylethanolamine)	PE 34:2	4HDDA-A2	36790912	0.10561	23.43		34	Ratio to surrogate PE(15:0-18:1)(d7)	-1.4	4HDDA-A2-X230414P00121R22879S12.raw
PE (Phosphatidylethanolamine)	PE 34:2	4HDDA-A3	39779424	0.066147	23.43		34	Ratio to surrogate PE(15:0-18:1)(d7)	-1.5	4HDDA-A3-X230414P00121R22879S14.raw
PE (Phosphatidylethanolamine)	PE 34:2	4HDDA-A4	59151708	0.077956	23.43		34	Ratio to surrogate PE(15:0-18:1)(d7)	-1.4	4HDDA-A4-X230414P00121R22879S16.raw
PE (Phosphatidylethanolamine)	PE 34:2	4HDDA-A5	20671850	0.094088	23.43		34	Ratio to surrogate PE(15:0-18:1)(d7)	-1.6	4HDDA-A5-X230414P00121R22879S18.raw
PE (Phosphatidylethanolamine)	PE 34:2	4HDDA-B1	48155612	0.10828	23.43		34	Ratio to surrogate PE(15:0-18:1)(d7)	-1.1	4HDDA-B1-X230414P00121R22878S20.raw
PE (Phosphatidylethanolamine)	PE 34:2	4HDDA-B2	45906164	0.097132	23.43		34	Ratio to surrogate PE(15:0-18:1)(d7)	-0.7	4HDDA-B2-X230414P00121R22878S22.raw
PE (Phosphatidylethanolamine)	PE 34:2	4HDDA-B3	20685220	0.10134	23.43		34	Ratio to surrogate PE(15:0-18:1)(d7)	-0.7	4HDDA-B3-X230414P00121R22878S24.raw
PE (Phosphatidylethanolamine)	PE 34:1	4HDDA-A1	8252430	0.038249	23.25		34	Ratio to surrogate PE(15:0-18:1)(d7)	-6.5	4HDDA-A1-X230414P00121R22879S10.raw
PE (Phosphatidylethanolamine)	PE 34:1	4HDDA-A2	27614038	0.079267	23.25		34	Ratio to surrogate PE(15:0-18:1)(d7)	-4.8	4HDDA-A2-X230414P00121R22879S12.raw
PE (Phosphatidylethanolamine)	PE 34:1	4HDDA-A3	41565376	0.069117	23.25		34	Ratio to surrogate PE(15:0-18:1)(d7)	-4.3	4HDDA-A3-X230414P00121R22879S14.raw
PE (Phosphatidylethanolamine)	PE 34:1	4HDDA-A4	25591678	0.033727	23.25		34	Ratio to surrogate PE(15:0-18:1)(d7)	-6.3	4HDDA-A4-X230414P00121R22879S16.raw
PE (Phosphatidylethanolamine)	PE 34:1	4HDDA-A5	10399137	0.047332	23.25		34	Ratio to surrogate PE(15:0-18:1)(d7)	-6	4HDDA-A5-X230414P00121R22879S18.raw
PE (Phosphatidylethanolamine)	PE 34:1	4HDDA-B1	21047442	0.047325	23.25		34	Ratio to surrogate PE(15:0-18:1)(d7)	-5.2	4HDDA-B1-X230414P00121R22878S20.raw
PE (Phosphatidylethanolamine)	PE 34:1	4HDDA-B2	21127794	0.044704	23.25		34	Ratio to surrogate PE(15:0-18:1)(d7)	-5.3	4HDDA-B2-X230414P00121R22878S22.raw
PE (Phosphatidylethanolamine)	PE 34:1	4HDDA-B3	9604183	0.047054	23.25		34	Ratio to surrogate PE(15:0-18:1)(d7)	-4.6	4HDDA-B3-X230414P00121R22878S24.raw
PE (Phosphatidylethanolamine)	PE 35:2	4HDDA-A1	980940	0.0045465	23.27		34	Ratio to surrogate PE(15:0-18:1)(d7)	-0.7	4HDDA-A1-X230414P00121R22879S10.raw
PE (Phosphatidylethanolamine)	PE 35:2	4HDDA-A2	1199689	0.0034438	23.27		34	Ratio to surrogate PE(15:0-18:1)(d7)	1.5	4HDDA-A2-X230414P00121R22879S12.raw
PE (Phosphatidylethanolamine)	PE 35:2	4HDDA-A3	1968764	0.0032738	23.27		34	Ratio to surrogate PE(15:0-18:1)(d7)	1.3	4HDDA-A3-X230414P00121R22879S14.raw
PE (Phosphatidylethanolamine)	PE 35:2	4HDDA-A4	3499851	0.0046125	23.27		34	Ratio to surrogate PE(15:0-18:1)(d7)	0.1	4HDDA-A4-X230414P00121R22879S16.raw
PE (Phosphatidylethanolamine)	PE 35:2	4HDDA-A5	932875	0.004246	23.27		34	Ratio to surrogate PE(15:0-18:1)(d7)	1.2	4HDDA-A5-X230414P00121R22879S18.raw
PE (Phosphatidylethanolamine)	PE 35:2	4HDDA-B1	2365121	0.0053179	23.27		34	Ratio to surrogate PE(15:0-18:1)(d7)	-0.4	4HDDA-B1-X230414P00121R22878S20.raw
PE (Phosphatidylethanolamine)	PE 35:2	4HDDA-B2	2954952	0.0062523	23.27		34	Ratio to surrogate PE(15:0-18:1)(d7)	1.1	4HDDA-B2-X230414P00121R22878S22.raw
PE (Phosphatidylethanolamine)	PE 35:2	4HDDA-B3	1587336	0.0077769	23.27		34	Ratio to surrogate PE(15:0-18:1)(d7)	-0.6	4HDDA-B3-X230414P00121R22878S24.raw
PE (Phosphatidylethanolamine)	PE 36:5	4HDDA-A1	1380726	0.0063995	23.39		34	Ratio to surrogate PE(15:0-18:1)(d7)	-5.3	4HDDA-A1-X230414P00121R22879S10.raw
PE (Phosphatidylethanolamine)	PE 36:5	4HDDA-A2	3490804	0.01002	23.39		34	Ratio to surrogate PE(15:0-18:1)(d7)	-5.2	4HDDA-A2-X230414P00121R22879S12.raw
PE (Phosphatidylethanolamine)	PE 36:5	4HDDA-A3	5389849	0.0089625	23.39		34	Ratio to surrogate PE(15:0-18:1)(d7)	-5.8	4HDDA-A3-X230414P00121R22879S14.raw
PE (Phosphatidylethanolamine)	PE 36:5	4HDDA-A4	3615954	0.0047655	23.39		34	Ratio to surrogate PE(15:0-18:1)(d7)	-5.7	4HDDA-A4-X230414P00121R22879S16.raw
PE (Phosphatidylethanolamine)	PE 36:5	4HDDA-A5	960559	0.004372	23.39		34	Ratio to surrogate PE(15:0-18:1)(d7)	-6.6	4HDDA-A5-X230414P00121R22879S18.raw
PE (Phosphatidylethanolamine)	PE 36:5	4HDDA-B1	2213697	0.0049775	23.39		34	Ratio to surrogate PE(15:0-18:1)(d7)	-3.8	4HDDA-B1-X230414P00121R22878S20.raw
PE (Phosphatidylethanolamine)	PE 36:5	4HDDA-B2	1210402	0.0025611	23.39		34	Ratio to surrogate PE(15:0-18:1)(d7)	-3.6	4HDDA-B2-X230414P00121R22878S22.raw
PE (Phosphatidylethanolamine)	PE 36:5	4HDDA-B3	893986	0.00438	23.39		34	Ratio to surrogate PE(15:0-18:1)(d7)	-3.6	4HDDA-B3-X230414P00121R22878S24.raw
PE (Phosphatidylethanolamine)	PE 36:4	4HDDA-A1	54372248	0.25201	23.22		34	Ratio to surrogate PE(15:0-18:1)(d7)	-4.4	4HDDA-A1-X230414P00121R22879S10.raw
PE (Phosphatidylethanolamine)	PE 36:4	4HDDA-A2	129078376	0.37052	23.22		34	Ratio to surrogate PE(15:0-18:1)(d7)	-4.3	4HDDA-A2-X230414P00121R22879S12.raw
PE (Phosphatidylethanolamine)	PE 36:4	4HDDA-A3	181747968	0.30222	23.22		34	Ratio to surrogate PE(15:0-18:1)(d7)	-4.5	4HDDA-A3-X230414P00121R22879S14.raw
PE (Phosphatidylethanolamine)	PE 36:4	4HDDA-A4	177562144	0.23401	23.22		34	Ratio to surrogate PE(15:0-18:1)(d7)	-4.5	4HDDA-A4-X230414P00121R22879S16.raw
PE (Phosphatidylethanolamine)	PE 36:4	4HDDA-A5	55798440	0.25397	23.22		34	Ratio to surrogate PE(15:0-18:1)(d7)	-4.2	4HDDA-A5-X230414P00121R22879S18.raw
PE (Phosphatidylethanolamine)	PE 36:4	4HDDA-B1	117359584	0.26388	23.22		34	Ratio to surrogate PE(15:0-18:1)(d7)	-4.1	4HDDA-B1-X230414P00121R22878S20.raw
PE (Phosphatidylethanolamine)	PE 36:4	4HDDA-B2	113399304	0.23994	23.22		34	Ratio to surrogate PE(15:0-18:1)(d7)	-4.1	4HDDA-B2-X230414P00121R22878S22.raw
PE (Phosphatidylethanolamine)	PE 36:4	4HDDA-B3	52301668	0.25625	23.22		34	Ratio to surrogate PE(15:0-18:1)(d7)	-3.4	4HDDA-B3-X230414P00121R22878S24.raw
PE (Phosphatidylethanolamine)	PE 36:2	4HDDA-A1	50101704	0.23221	23.14		34	Ratio to surrogate PE(15:0-18:1)(d7)	-1.5	4HDDA-A1-X230414P00121R22879S10.raw
PE (Phosphatidylethanolamine)	PE 36:2	4HDDA-A2	108949816	0.31274	23.14		34	Ratio to surrogate PE(15:0-18:1)(d7)	-1.8	4HDDA-A2-X230414P00121R22879S12.raw
PE (Phosphatidylethanolamine)	PE 36:2	4HDDA-A3	150405744	0.2501	23.14		34	Ratio to surrogate PE(15:0-18:1)(d7)	-2	4HDDA-A3-X230414P00121R22879S14.raw
PE (Phosphatidylethanolamine)	PE 36:2	4HDDA-A4	182836048	0.24096	23.14		34	Ratio to surrogate PE(15:0-18:1)(d7)	-1.7	4HDDA-A4-X230414P00121R22879S16.raw
PE (Phosphatidylethanolamine)	PE 36:2	4HDDA-A5	50451232	0.22963	23.14		34	Ratio to surrogate PE(15:0-18:1)(d7)	-1.6	4HDDA-A5-X230414P00121R22879S18.raw
PE (Phosphatidylethanolamine)	PE 36:2	4HDDA-B1	144826624	0.32564	23.14		34	Ratio to surrogate PE(15:0-18:1)(d7)	-1.7	4HDDA-B1-X230414P00121R22878S20.raw
PE (Phosphatidylethanolamine)	PE 36:2	4HDDA-B2	153550224	0.32489	23.14		34	Ratio to surrogate PE(15:0-18:1)(d7)	-1.5	4HDDA-B2-X230414P00121R22878S22.raw
PE (Phosphatidylethanolamine)	PE 36:2	4HDDA-B3	64857436	0.31776	23.14		34	Ratio to surrogate PE(15:0-18:1)(d7)	-1	4HDDA-B3-X230414P00121R22878S24.raw
PE (Phosphatidylethanolamine)	PE 36:1	4HDDA-A1	10177130	0.04717	23.1		34	Ratio to surrogate PE(15:0-18:1)(d7)	-5.7	4HDDA-A1-X230414P00121R22879S10.raw
PE (Phosphatidylethanolamine)	PE 36:1	4HDDA-A2	24945170	0.071606	23.1		34	Ratio to surrogate PE(15:0-18:1)(d7)	-4.1	4HDDA-A2-X230414P00121R22879S12.raw
PE (Phosphatidylethanolamine)	PE 36:1	4HDDA-A3	39256660	0.065278	23.1		34	Ratio to surrogate PE(15:0-18:1)(d7)	-4.6	4HDDA-A3-X230414P00121R22879S14.raw
PE (Phosphatidylethanolamine)	PE 36:1	4HDDA-A4	40974960	0.054001	23.1		34	Ratio to surrogate PE(15:0-18:1)(d7)	-5.2	4HDDA-A4-X230414P00121R22879S16.raw
PE (Phosphatidylethanolamine)	PE 36:1	4HDDA-A5	11396117	0.05187	23.1		34	Ratio to surrogate PE(15:0-18:1)(d7)	-5	4HDDA-A5-X230414P00121R22879S18.raw
PE (Phosphatidylethanolamine)	PE 36:1	4HDDA-B1	30639974	0.068894	23.1		34	Ratio to surrogate PE(15:0-18:1)(d7)	-4.7	4HDDA-B1-X230414P00121R22878S20.raw
PE (Phosphatidylethanolamine)	PE 36:1	4HDDA-B2	33626676	0.07115	23.1		34	Ratio to surrogate PE(15:0-18:1)(d7)	-4.9	4HDDA-B2-X230414P00121R22878S22.raw
PE (Phosphatidylethanolamine)	PE 36:1	4HDDA-B3	14009377	0.068637	23.1		34	Ratio to surrogate PE(15:0-18:1)(d7)	-4.9	4HDDA-B3-X230414P00121R22878S24.raw
PE (Phosphatidylethanolamine)	PE 37:4	4HDDA-A1	2028055	0.0093997	23.06		34	Ratio to surrogate PE(15:0-18:1)(d7)	-0.8	4HDDA-A1-X230414P00121R22879S10.raw
PE (Phosphatidylethanolamine)	PE 37:4	4HDDA-A2	5894641	0.016921	23.06		34	Ratio to surrogate PE(15:0-18:1)(d7)	-1.6	4HDDA-A2-X230414P00121R22879S12.raw
PE (Phosphatidylethanolamine)	PE 37:4	4HDDA-A3	6793413	0.011296	23.06		34	Ratio to surrogate PE(15:0-18:1)(d7)	0	4HDDA-A3-X230414P00121R22879S14.raw
PE (Phosphatidylethanolamine)	PE 37:4	4HDDA-A4	8519238	0.011228	23.06		34	Ratio to surrogate PE(15:0-18:1)(d7)	-1.7	4HDDA-A4-X230414P00121R22879S16.raw
PE (Phosphatidylethanolamine)	PE 37:4	4HDDA-A5	2028903	0.0092346	23.06		34	Ratio to surrogate PE(15:0-18:1)(d7)	-1	4HDDA-A5-X230414P00121R22879S18.raw
PE (Phosphatidylethanolamine)	PE 37:4	4HDDA-B1	5265272	0.011839	23.06		34	Ratio to surrogate PE(15:0-18:1)(d7)	-1.5	4HDDA-B1-X230414P00121R22878S20.raw
PE (Phosphatidylethanolamine)	PE 37:4	4HDDA-B2	5745922	0.012158	23.06		34	Ratio to surrogate PE(15:0-18:1)(d7)	-0.8	4HDDA-B2-X230414P00121R22878S22.raw
PE (Phosphatidylethanolamine)	PE 37:4	4HDDA-B3	2645396	0.012961	23.06		34	Ratio to surrogate PE(15:0-18:1)(d7)	-1	4HDDA-B3-X230414P00121R22878S24.raw
PE (Phosphatidylethanolamine)	PE 38:7	4HDDA-A1	1132830	0.0052505	23.45		34	Ratio to surrogate PE(15:0-18:1)(d7)	-1.4	4HDDA-A1-X230414P00121R22879S10.raw
PE (Phosphatidylethanolamine)	PE 38:7	4HDDA-A2	2622147	0.007527	23.45		34	Ratio to surrogate PE(15:0-18:1)(d7)	-1.8	4HDDA-A2-X230414P00121R22879S12.raw
PE (Phosphatidylethanolamine)	PE 38:7	4HDDA-A3	3583542	0.0059589	23.45		34	Ratio to surrogate PE(15:0-18:1)(d7)	-1.8	4HDDA-A3-X230414P00121R22879S14.raw
PE (Phosphatidylethanolamine)	PE 38:7	4HDDA-A4	2873742	0.0037873	23.45		34	Ratio to surrogate PE(15:0-18:1)(d7)	-0.6	4HDDA-A4-X230414P00121R22879S16.raw
PE (Phosphatidylethanolamine)	PE 38:7	4HDDA-A5	849527	0.0038666	23.45		34	Ratio to surrogate PE(15:0-18:1)(d7)	-1.5	4HDDA-A5-X230414P00121R22879S18.raw
PE (Phosphatidylethanolamine)	PE 38:7	4HDDA-B1	2042895	0.0045934	23.45		34	Ratio to surrogate PE(15:0-18:1)(d7)	-1.3	4HDDA-B1-X230414P00121R22878S20.raw
PE (Phosphatidylethanolamine)	PE 38:7	4HDDA-B2	1477617	0.0031265	23.45		34	Ratio to surrogate PE(15:0-18:1)(d7)	-1.7	4HDDA-B2-X230414P00121R22878S22.raw
PE (Phosphatidylethanolamine)	PE 38:7	4HDDA-B3	762409	0.0037353	23.45		34	Ratio to surrogate PE(15:0-18:1)(d7)	-0.9	4HDDA-B3-X230414P00121R22878S24.raw
PE (Phosphatidylethanolamine)	PE 38:6	4HDDA-A1	73062304	0.33863	23.25		34	Ratio to surrogate PE(15:0-18:1)(d7)	-1.5	4HDDA-A1-X230414P00121R22879S10.raw
PE (Phosphatidylethanolamine)	PE 38:6	4HDDA-A2	165789664	0.47591	23.25		34	Ratio to surrogate PE(15:0-18:1)(d7)	-1.5	4HDDA-A2-X230414P00121R22879S12.raw
PE (Phosphatidylethanolamine)	PE 38:6	4HDDA-A3	200103408	0.33274	23.25		34	Ratio to surrogate PE(15:0-18:1)(d7)	-1.7	4HDDA-A3-X230414P00121R22879S14.raw
PE (Phosphatidylethanolamine)	PE 38:6	4HDDA-A4	216749552	0.28566	23.25		34	Ratio to surrogate PE(15:0-18:1)(d7)	-1.5	4HDDA-A4-X230414P00121R22879S16.raw
PE (Phosphatidylethanolamine)	PE 38:6	4HDDA-A5	87309040	0.39739	23.25		34	Ratio to surrogate PE(15:0-18:1)(d7)	-1.6	4HDDA-A5-X230414P00121R22879S18.raw
PE (Phosphatidylethanolamine)	PE 38:6	4HDDA-B1	170164304	0.38261	23.25		34	Ratio to surrogate PE(15:0-18:1)(d7)	-1.3	4HDDA-B1-X230414P00121R22878S20.raw
PE (Phosphatidylethanolamine)	PE 38:6	4HDDA-B2	150748624	0.31897	23.25		34	Ratio to surrogate PE(15:0-18:1)(d7)	-1.3	4HDDA-B2-X230414P00121R22878S22.raw
PE (Phosphatidylethanolamine)	PE 38:6	4HDDA-B3	71789560	0.35172	23.25		34	Ratio to surrogate PE(15:0-18:1)(d7)	-0.7	4HDDA-B3-X230414P00121R22878S24.raw
PE (Phosphatidylethanolamine)	PE 38:5	4HDDA-A1	46090336	0.21362	23.05		34	Ratio to surrogate PE(15:0-18:1)(d7)	-4.1	4HDDA-A1-X230414P00121R22879S10.raw
PE (Phosphatidylethanolamine)	PE 38:5	4HDDA-A2	158691104	0.45553	23.05		34	Ratio to surrogate PE(15:0-18:1)(d7)	-3	4HDDA-A2-X230414P00121R22879S12.raw
PE (Phosphatidylethanolamine)	PE 38:5	4HDDA-A3	220092096	0.36598	23.05		34	Ratio to surrogate PE(15:0-18:1)(d7)	-2.9	4HDDA-A3-X230414P00121R22879S14.raw
PE (Phosphatidylethanolamine)	PE 38:5	4HDDA-A4	121304696	0.15987	23.05		34	Ratio to surrogate PE(15:0-18:1)(d7)	-1.8	4HDDA-A4-X230414P00121R22879S16.raw
PE (Phosphatidylethanolamine)	PE 38:5	4HDDA-A5	56430676	0.25684	23.05		34	Ratio to surrogate PE(15:0-18:1)(d7)	-4	4HDDA-A5-X230414P00121R22879S18.raw
PE (Phosphatidylethanolamine)	PE 38:5	4HDDA-B1	111244072	0.25013	23.05		34	Ratio to surrogate PE(15:0-18:1)(d7)	-3.5	4HDDA-B1-X230414P00121R22878S20.raw
PE (Phosphatidylethanolamine)	PE 38:5	4HDDA-B2	101509040	0.21478	23.05		34	Ratio to surrogate PE(15:0-18:1)(d7)	-3.6	4HDDA-B2-X230414P00121R22878S22.raw
PE (Phosphatidylethanolamine)	PE 38:5	4HDDA-B3	49637840	0.24319	23.05		34	Ratio to surrogate PE(15:0-18:1)(d7)	-3.1	4HDDA-B3-X230414P00121R22878S24.raw
PE (Phosphatidylethanolamine)	PE 38:4	4HDDA-A1	174484784	0.80871	22.92		34	Ratio to surrogate PE(15:0-18:1)(d7)	2.7	4HDDA-A1-X230414P00121R22879S10.raw
PE (Phosphatidylethanolamine)	PE 38:4	4HDDA-A2	413203008	1.1861	22.92		34	Ratio to surrogate PE(15:0-18:1)(d7)	2.8	4HDDA-A2-X230414P00121R22879S12.raw
PE (Phosphatidylethanolamine)	PE 38:4	4HDDA-A3	592503168	0.98524	22.92		34	Ratio to surrogate PE(15:0-18:1)(d7)	2.3	4HDDA-A3-X230414P00121R22879S14.raw
PE (Phosphatidylethanolamine)	PE 38:4	4HDDA-A4	618587136	0.81524	22.92		34	Ratio to surrogate PE(15:0-18:1)(d7)	2.9	4HDDA-A4-X230414P00121R22879S16.raw
PE (Phosphatidylethanolamine)	PE 38:4	4HDDA-A5	201689712	0.91799	22.92		34	Ratio to surrogate PE(15:0-18:1)(d7)	3	4HDDA-A5-X230414P00121R22879S18.raw
PE (Phosphatidylethanolamine)	PE 38:4	4HDDA-B1	387751264	0.87185	22.92		34	Ratio to surrogate PE(15:0-18:1)(d7)	3.4	4HDDA-B1-X230414P00121R22878S20.raw
PE (Phosphatidylethanolamine)	PE 38:4	4HDDA-B2	440030016	0.93105	22.92		34	Ratio to surrogate PE(15:0-18:1)(d7)	3.3	4HDDA-B2-X230414P00121R22878S22.raw
PE (Phosphatidylethanolamine)	PE 38:4	4HDDA-B3	202436720	0.99181	22.92		34	Ratio to surrogate PE(15:0-18:1)(d7)	3.2	4HDDA-B3-X230414P00121R22878S24.raw
PE (Phosphatidylethanolamine)	PE 39:6	4HDDA-A1	#N/A	#N/A	23.29		34	Ratio to surrogate PE(15:0-18:1)(d7)	#N/A	4HDDA-A1-X230414P00121R22879S10.raw
PE (Phosphatidylethanolamine)	PE 39:6	4HDDA-A2	3042018	0.0087322	23.29		34	Ratio to surrogate PE(15:0-18:1)(d7)	1.1	4HDDA-A2-X230414P00121R22879S12.raw
PE (Phosphatidylethanolamine)	PE 39:6	4HDDA-A3	#N/A	#N/A	23.29		34	Ratio to surrogate PE(15:0-18:1)(d7)	#N/A	4HDDA-A3-X230414P00121R22879S14.raw
PE (Phosphatidylethanolamine)	PE 39:6	4HDDA-A4	4324898	0.0056998	23.29		34	Ratio to surrogate PE(15:0-18:1)(d7)	-1.5	4HDDA-A4-X230414P00121R22879S16.raw
PE (Phosphatidylethanolamine)	PE 39:6	4HDDA-A5	1346463	0.0061284	23.29		34	Ratio to surrogate PE(15:0-18:1)(d7)	2.2	4HDDA-A5-X230414P00121R22879S18.raw
PE (Phosphatidylethanolamine)	PE 39:6	4HDDA-B1	2290825	0.0051509	23.29		34	Ratio to surrogate PE(15:0-18:1)(d7)	0.1	4HDDA-B1-X230414P00121R22878S20.raw
PE (Phosphatidylethanolamine)	PE 39:6	4HDDA-B2	2838184	0.0060053	23.29		34	Ratio to surrogate PE(15:0-18:1)(d7)	-0.5	4HDDA-B2-X230414P00121R22878S22.raw
PE (Phosphatidylethanolamine)	PE 39:6	4HDDA-B3	1144936	0.0056095	23.29		34	Ratio to surrogate PE(15:0-18:1)(d7)	2.7	4HDDA-B3-X230414P00121R22878S24.raw
PE (Phosphatidylethanolamine)	PE 39:4	4HDDA-A1	1958245	0.0090762	22.82		34	Ratio to surrogate PE(15:0-18:1)(d7)	-1.9	4HDDA-A1-X230414P00121R22879S10.raw
PE (Phosphatidylethanolamine)	PE 39:4	4HDDA-A2	4133225	0.011865	22.82		34	Ratio to surrogate PE(15:0-18:1)(d7)	-1.3	4HDDA-A2-X230414P00121R22879S12.raw
PE (Phosphatidylethanolamine)	PE 39:4	4HDDA-A3	7218245	0.012003	22.82		34	Ratio to surrogate PE(15:0-18:1)(d7)	-1.7	4HDDA-A3-X230414P00121R22879S14.raw
PE (Phosphatidylethanolamine)	PE 39:4	4HDDA-A4	9277236	0.012227	22.82		34	Ratio to surrogate PE(15:0-18:1)(d7)	-2.2	4HDDA-A4-X230414P00121R22879S16.raw
PE (Phosphatidylethanolamine)	PE 39:4	4HDDA-A5	1706098	0.0077653	22.82		34	Ratio to surrogate PE(15:0-18:1)(d7)	-1.3	4HDDA-A5-X230414P00121R22879S18.raw
PE (Phosphatidylethanolamine)	PE 39:4	4HDDA-B1	8019931	0.018033	22.82		34	Ratio to surrogate PE(15:0-18:1)(d7)	-1.8	4HDDA-B1-X230414P00121R22878S20.raw
PE (Phosphatidylethanolamine)	PE 39:4	4HDDA-B2	9053129	0.019155	22.82		34	Ratio to surrogate PE(15:0-18:1)(d7)	-1.2	4HDDA-B2-X230414P00121R22878S22.raw
PE (Phosphatidylethanolamine)	PE 39:4	4HDDA-B3	3271876	0.01603	22.82		34	Ratio to surrogate PE(15:0-18:1)(d7)	-1.7	4HDDA-B3-X230414P00121R22878S24.raw
PE (Phosphatidylethanolamine)	PE 40:8	4HDDA-A1	3204520	0.014852	23.12		29	Ratio to surrogate PE(15:0-18:1)(d7)	2.9	4HDDA-A1-X230414P00121R22879S10.raw
PE (Phosphatidylethanolamine)	PE 40:8	4HDDA-A2	17363110	0.049841	23.12		29	Ratio to surrogate PE(15:0-18:1)(d7)	2.8	4HDDA-A2-X230414P00121R22879S12.raw
PE (Phosphatidylethanolamine)	PE 40:8	4HDDA-A3	24562570	0.040844	23.12		29	Ratio to surrogate PE(15:0-18:1)(d7)	2.4	4HDDA-A3-X230414P00121R22879S14.raw
PE (Phosphatidylethanolamine)	PE 40:8	4HDDA-A4	11985544	0.015796	23.12		29	Ratio to surrogate PE(15:0-18:1)(d7)	2.6	4HDDA-A4-X230414P00121R22879S16.raw
PE (Phosphatidylethanolamine)	PE 40:8	4HDDA-A5	3791394	0.017257	23.12		29	Ratio to surrogate PE(15:0-18:1)(d7)	3.3	4HDDA-A5-X230414P00121R22879S18.raw
PE (Phosphatidylethanolamine)	PE 40:8	4HDDA-B1	7514258	0.016896	23.12		29	Ratio to surrogate PE(15:0-18:1)(d7)	4.6	4HDDA-B1-X230414P00121R22878S20.raw
PE (Phosphatidylethanolamine)	PE 40:8	4HDDA-B2	7222076	0.015281	23.12		29	Ratio to surrogate PE(15:0-18:1)(d7)	4.2	4HDDA-B2-X230414P00121R22878S22.raw
PE (Phosphatidylethanolamine)	PE 40:8	4HDDA-B3	2590269	0.012691	23.12		29	Ratio to surrogate PE(15:0-18:1)(d7)	4.5	4HDDA-B3-X230414P00121R22878S24.raw
PE (Phosphatidylethanolamine)	PE 40:7	4HDDA-A1	14205141	0.065839	23.08		34	Ratio to surrogate PE(15:0-18:1)(d7)	0.8	4HDDA-A1-X230414P00121R22879S10.raw
PE (Phosphatidylethanolamine)	PE 40:7	4HDDA-A2	54932052	0.15768	23.08		34	Ratio to surrogate PE(15:0-18:1)(d7)	0.3	4HDDA-A2-X230414P00121R22879S12.raw
PE (Phosphatidylethanolamine)	PE 40:7	4HDDA-A3	78810456	0.13105	23.08		34	Ratio to surrogate PE(15:0-18:1)(d7)	0.1	4HDDA-A3-X230414P00121R22879S14.raw
PE (Phosphatidylethanolamine)	PE 40:7	4HDDA-A4	44178460	0.058223	23.08		34	Ratio to surrogate PE(15:0-18:1)(d7)	0.4	4HDDA-A4-X230414P00121R22879S16.raw
PE (Phosphatidylethanolamine)	PE 40:7	4HDDA-A5	17435608	0.079358	23.08		34	Ratio to surrogate PE(15:0-18:1)(d7)	0.3	4HDDA-A5-X230414P00121R22879S18.raw
PE (Phosphatidylethanolamine)	PE 40:7	4HDDA-B1	34787864	0.07822	23.08		34	Ratio to surrogate PE(15:0-18:1)(d7)	0.6	4HDDA-B1-X230414P00121R22878S20.raw
PE (Phosphatidylethanolamine)	PE 40:7	4HDDA-B2	29641308	0.062718	23.08		34	Ratio to surrogate PE(15:0-18:1)(d7)	1.1	4HDDA-B2-X230414P00121R22878S22.raw
PE (Phosphatidylethanolamine)	PE 40:7	4HDDA-B3	15404076	0.07547	23.08		34	Ratio to surrogate PE(15:0-18:1)(d7)	1.1	4HDDA-B3-X230414P00121R22878S24.raw
PE (Phosphatidylethanolamine)	PE 40:6	4HDDA-A1	54900100	0.25445	22.98		34	Ratio to surrogate PE(15:0-18:1)(d7)	-1.7	4HDDA-A1-X230414P00121R22879S10.raw
PE (Phosphatidylethanolamine)	PE 40:6	4HDDA-A2	133016488	0.38183	22.98		34	Ratio to surrogate PE(15:0-18:1)(d7)	-1.8	4HDDA-A2-X230414P00121R22879S12.raw
PE (Phosphatidylethanolamine)	PE 40:6	4HDDA-A3	172659952	0.28711	22.98		34	Ratio to surrogate PE(15:0-18:1)(d7)	-2.3	4HDDA-A3-X230414P00121R22879S14.raw
PE (Phosphatidylethanolamine)	PE 40:6	4HDDA-A4	180377808	0.23772	22.98		34	Ratio to surrogate PE(15:0-18:1)(d7)	-1.7	4HDDA-A4-X230414P00121R22879S16.raw
PE (Phosphatidylethanolamine)	PE 40:6	4HDDA-A5	70070792	0.31893	22.98		34	Ratio to surrogate PE(15:0-18:1)(d7)	-1.6	4HDDA-A5-X230414P00121R22879S18.raw
PE (Phosphatidylethanolamine)	PE 40:6	4HDDA-B1	109601968	0.24644	22.98		34	Ratio to surrogate PE(15:0-18:1)(d7)	-1.3	4HDDA-B1-X230414P00121R22878S20.raw
PE (Phosphatidylethanolamine)	PE 40:6	4HDDA-B2	116003464	0.24545	22.98		34	Ratio to surrogate PE(15:0-18:1)(d7)	-1.2	4HDDA-B2-X230414P00121R22878S22.raw
PE (Phosphatidylethanolamine)	PE 40:6	4HDDA-B3	56255324	0.27562	22.98		34	Ratio to surrogate PE(15:0-18:1)(d7)	-0.8	4HDDA-B3-X230414P00121R22878S24.raw
PE (Phosphatidylethanolamine)	PE 40:5	4HDDA-A1	15671480	0.072635	22.93		34	Ratio to surrogate PE(15:0-18:1)(d7)	-6.9	4HDDA-A1-X230414P00121R22879S10.raw
PE (Phosphatidylethanolamine)	PE 40:5	4HDDA-A2	52252520	0.14999	22.93		34	Ratio to surrogate PE(15:0-18:1)(d7)	-5.5	4HDDA-A2-X230414P00121R22879S12.raw
PE (Phosphatidylethanolamine)	PE 40:5	4HDDA-A3	74235976	0.12344	22.93		34	Ratio to surrogate PE(15:0-18:1)(d7)	-5.9	4HDDA-A3-X230414P00121R22879S14.raw
PE (Phosphatidylethanolamine)	PE 40:5	4HDDA-A4	57571204	0.075873	22.93		34	Ratio to surrogate PE(15:0-18:1)(d7)	-7.1	4HDDA-A4-X230414P00121R22879S16.raw
PE (Phosphatidylethanolamine)	PE 40:5	4HDDA-A5	20209354	0.091983	22.93		34	Ratio to surrogate PE(15:0-18:1)(d7)	-7	4HDDA-A5-X230414P00121R22879S18.raw
PE (Phosphatidylethanolamine)	PE 40:5	4HDDA-B1	35476728	0.079769	22.93		34	Ratio to surrogate PE(15:0-18:1)(d7)	-5.7	4HDDA-B1-X230414P00121R22878S20.raw
PE (Phosphatidylethanolamine)	PE 40:5	4HDDA-B2	36906008	0.078089	22.93		34	Ratio to surrogate PE(15:0-18:1)(d7)	-5.4	4HDDA-B2-X230414P00121R22878S22.raw
PE (Phosphatidylethanolamine)	PE 40:5	4HDDA-B3	16052507	0.078647	22.93		34	Ratio to surrogate PE(15:0-18:1)(d7)	-5.8	4HDDA-B3-X230414P00121R22878S24.raw
PS (Phosphatidylserine)	PS 36:4	4HDDA-A1	1046498	0.0056913	30.16		34	Ratio to surrogate PS(15:0-18:1)(d7)	-2.2	4HDDA-A1-X230414P00121R22879S10.raw
PS (Phosphatidylserine)	PS 36:4	4HDDA-A2	14802498	0.054666	30.16		34	Ratio to surrogate PS(15:0-18:1)(d7)	-1.8	4HDDA-A2-X230414P00121R22879S12.raw
PS (Phosphatidylserine)	PS 36:4	4HDDA-A3	25740728	0.040136	30.16		34	Ratio to surrogate PS(15:0-18:1)(d7)	-2.1	4HDDA-A3-X230414P00121R22879S14.raw
PS (Phosphatidylserine)	PS 36:4	4HDDA-A4	4661592	0.008165	30.16		34	Ratio to surrogate PS(15:0-18:1)(d7)	-5	4HDDA-A4-X230414P00121R22879S16.raw
PS (Phosphatidylserine)	PS 36:4	4HDDA-A5	1436357	0.0088453	30.16		34	Ratio to surrogate PS(15:0-18:1)(d7)	-0.9	4HDDA-A5-X230414P00121R22879S18.raw
PS (Phosphatidylserine)	PS 36:4	4HDDA-B1	1359379	0.0045339	30.16		34	Ratio to surrogate PS(15:0-18:1)(d7)	-3.2	4HDDA-B1-X230414P00121R22878S20.raw
PS (Phosphatidylserine)	PS 36:4	4HDDA-B2	#N/A	#N/A	30.16		34	Ratio to surrogate PS(15:0-18:1)(d7)	#N/A	4HDDA-B2-X230414P00121R22878S22.raw
PS (Phosphatidylserine)	PS 36:4	4HDDA-B3	401566	0.0035445	30.16		34	Ratio to surrogate PS(15:0-18:1)(d7)	-0.3	4HDDA-B3-X230414P00121R22878S24.raw
PS (Phosphatidylserine)	PS 36:2	4HDDA-A1	1427342	0.0077625	30.02		34	Ratio to surrogate PS(15:0-18:1)(d7)	-1.3	4HDDA-A1-X230414P00121R22879S10.raw
PS (Phosphatidylserine)	PS 36:2	4HDDA-A2	7724041	0.028525	30.02		34	Ratio to surrogate PS(15:0-18:1)(d7)	-1.9	4HDDA-A2-X230414P00121R22879S12.raw
PS (Phosphatidylserine)	PS 36:2	4HDDA-A3	12424390	0.019373	30.02		34	Ratio to surrogate PS(15:0-18:1)(d7)	-2.1	4HDDA-A3-X230414P00121R22879S14.raw
PS (Phosphatidylserine)	PS 36:2	4HDDA-A4	6441032	0.011282	30.02		34	Ratio to surrogate PS(15:0-18:1)(d7)	-2.4	4HDDA-A4-X230414P00121R22879S16.raw
PS (Phosphatidylserine)	PS 36:2	4HDDA-A5	2362995	0.014552	30.02		34	Ratio to surrogate PS(15:0-18:1)(d7)	-1.5	4HDDA-A5-X230414P00121R22879S18.raw
PS (Phosphatidylserine)	PS 36:2	4HDDA-B1	881531	0.0029401	30.02		34	Ratio to surrogate PS(15:0-18:1)(d7)	-1.4	4HDDA-B1-X230414P00121R22878S20.raw
PS (Phosphatidylserine)	PS 36:2	4HDDA-B2	0	0	30.02		34	Ratio to surrogate PS(15:0-18:1)(d7)	#N/A	4HDDA-B2-X230414P00121R22878S22.raw
PS (Phosphatidylserine)	PS 36:2	4HDDA-B3	140401	0.0012393	30.02		34	Ratio to surrogate PS(15:0-18:1)(d7)	-2	4HDDA-B3-X230414P00121R22878S24.raw
PS (Phosphatidylserine)	PS 36:1	4HDDA-A1	3583042	0.019486	29.88		34	Ratio to surrogate PS(15:0-18:1)(d7)	-0.9	4HDDA-A1-X230414P00121R22879S10.raw
PS (Phosphatidylserine)	PS 36:1	4HDDA-A2	13278425	0.049037	29.88		34	Ratio to surrogate PS(15:0-18:1)(d7)	0.5	4HDDA-A2-X230414P00121R22879S12.raw
PS (Phosphatidylserine)	PS 36:1	4HDDA-A3	19161716	0.029878	29.88		34	Ratio to surrogate PS(15:0-18:1)(d7)	0.5	4HDDA-A3-X230414P00121R22879S14.raw
PS (Phosphatidylserine)	PS 36:1	4HDDA-A4	18445984	0.032309	29.88		34	Ratio to surrogate PS(15:0-18:1)(d7)	0.7	4HDDA-A4-X230414P00121R22879S16.raw
PS (Phosphatidylserine)	PS 36:1	4HDDA-A5	6185781	0.038093	29.88		34	Ratio to surrogate PS(15:0-18:1)(d7)	0.4	4HDDA-A5-X230414P00121R22879S18.raw
PS (Phosphatidylserine)	PS 36:1	4HDDA-B1	3791021	0.012644	29.88		34	Ratio to surrogate PS(15:0-18:1)(d7)	0.3	4HDDA-B1-X230414P00121R22878S20.raw
PS (Phosphatidylserine)	PS 36:1	4HDDA-B2	225283	0.00074307	29.88		34	Ratio to surrogate PS(15:0-18:1)(d7)	4.8	4HDDA-B2-X230414P00121R22878S22.raw
PS (Phosphatidylserine)	PS 36:1	4HDDA-B3	715843	0.0063186	29.88		34	Ratio to surrogate PS(15:0-18:1)(d7)	-1	4HDDA-B3-X230414P00121R22878S24.raw
PS (Phosphatidylserine)	PS 38:6	4HDDA-A1	473104	0.002573	30.1		34	Ratio to surrogate PS(15:0-18:1)(d7)	-2.5	4HDDA-A1-X230414P00121R22879S10.raw
PS (Phosphatidylserine)	PS 38:6	4HDDA-A2	17048236	0.062959	30.1		34	Ratio to surrogate PS(15:0-18:1)(d7)	0.7	4HDDA-A2-X230414P00121R22879S12.raw
PS (Phosphatidylserine)	PS 38:6	4HDDA-A3	31154628	0.048577	30.1		34	Ratio to surrogate PS(15:0-18:1)(d7)	-0.3	4HDDA-A3-X230414P00121R22879S14.raw
PS (Phosphatidylserine)	PS 38:6	4HDDA-A4	4714614	0.0082578	30.1		34	Ratio to surrogate PS(15:0-18:1)(d7)	0.6	4HDDA-A4-X230414P00121R22879S16.raw
PS (Phosphatidylserine)	PS 38:6	4HDDA-A5	1628615	0.010029	30.1		34	Ratio to surrogate PS(15:0-18:1)(d7)	0.2	4HDDA-A5-X230414P00121R22879S18.raw
PS (Phosphatidylserine)	PS 38:6	4HDDA-B1	478947	0.0015974	30.1		34	Ratio to surrogate PS(15:0-18:1)(d7)	-2.5	4HDDA-B1-X230414P00121R22878S20.raw
PS (Phosphatidylserine)	PS 38:6	4HDDA-B2	0	0	30.1		34	Ratio to surrogate PS(15:0-18:1)(d7)	#N/A	4HDDA-B2-X230414P00121R22878S22.raw
PS (Phosphatidylserine)	PS 38:6	4HDDA-B3	363688	0.0032102	30.1		34	Ratio to surrogate PS(15:0-18:1)(d7)	-1.4	4HDDA-B3-X230414P00121R22878S24.raw
PS (Phosphatidylserine)	PS 38:5	4HDDA-A1	763938	0.0041546	29.66		34	Ratio to surrogate PS(15:0-18:1)(d7)	-0.2	4HDDA-A1-X230414P00121R22879S10.raw
PS (Phosphatidylserine)	PS 38:5	4HDDA-A2	26689782	0.098566	29.66		34	Ratio to surrogate PS(15:0-18:1)(d7)	0.2	4HDDA-A2-X230414P00121R22879S12.raw
PS (Phosphatidylserine)	PS 38:5	4HDDA-A3	43740980	0.068202	29.66		34	Ratio to surrogate PS(15:0-18:1)(d7)	0.3	4HDDA-A3-X230414P00121R22879S14.raw
PS (Phosphatidylserine)	PS 38:5	4HDDA-A4	6716293	0.011764	29.66		34	Ratio to surrogate PS(15:0-18:1)(d7)	-0.7	4HDDA-A4-X230414P00121R22879S16.raw
PS (Phosphatidylserine)	PS 38:5	4HDDA-A5	2107110	0.012976	29.66		34	Ratio to surrogate PS(15:0-18:1)(d7)	1.1	4HDDA-A5-X230414P00121R22879S18.raw
PS (Phosphatidylserine)	PS 38:5	4HDDA-B1	160470	0.00053521	29.66		34	Ratio to surrogate PS(15:0-18:1)(d7)	1.3	4HDDA-B1-X230414P00121R22878S20.raw
PS (Phosphatidylserine)	PS 38:5	4HDDA-B2	179667	0.00059262	29.66		34	Ratio to surrogate PS(15:0-18:1)(d7)	0.3	4HDDA-B2-X230414P00121R22878S22.raw
PS (Phosphatidylserine)	PS 38:5	4HDDA-B3	407276	0.0035949	29.66		34	Ratio to surrogate PS(15:0-18:1)(d7)	0.2	4HDDA-B3-X230414P00121R22878S24.raw
PS (Phosphatidylserine)	PS 38:4	4HDDA-A1	10783488	0.058646	29.9		34	Ratio to surrogate PS(15:0-18:1)(d7)	0.4	4HDDA-A1-X230414P00121R22879S10.raw
PS (Phosphatidylserine)	PS 38:4	4HDDA-A2	89399656	0.33015	29.9		34	Ratio to surrogate PS(15:0-18:1)(d7)	0.8	4HDDA-A2-X230414P00121R22879S12.raw
PS (Phosphatidylserine)	PS 38:4	4HDDA-A3	137319280	0.21411	29.9		34	Ratio to surrogate PS(15:0-18:1)(d7)	0.6	4HDDA-A3-X230414P00121R22879S14.raw
PS (Phosphatidylserine)	PS 38:4	4HDDA-A4	44910784	0.078663	29.9		34	Ratio to surrogate PS(15:0-18:1)(d7)	0.7	4HDDA-A4-X230414P00121R22879S16.raw
PS (Phosphatidylserine)	PS 38:4	4HDDA-A5	15630768	0.096257	29.9		34	Ratio to surrogate PS(15:0-18:1)(d7)	1	4HDDA-A5-X230414P00121R22879S18.raw
PS (Phosphatidylserine)	PS 38:4	4HDDA-B1	12002516	0.040032	29.9		34	Ratio to surrogate PS(15:0-18:1)(d7)	0.3	4HDDA-B1-X230414P00121R22878S20.raw
PS (Phosphatidylserine)	PS 38:4	4HDDA-B2	9340990	0.03081	29.9		34	Ratio to surrogate PS(15:0-18:1)(d7)	1.2	4HDDA-B2-X230414P00121R22878S22.raw
PS (Phosphatidylserine)	PS 38:4	4HDDA-B3	4733469	0.041781	29.9		34	Ratio to surrogate PS(15:0-18:1)(d7)	-0.7	4HDDA-B3-X230414P00121R22878S24.raw
PS (Phosphatidylserine)	PS 40:6	4HDDA-A1	3431676	0.018663	29.95		34	Ratio to surrogate PS(15:0-18:1)(d7)	-2.7	4HDDA-A1-X230414P00121R22879S10.raw
PS (Phosphatidylserine)	PS 40:6	4HDDA-A2	32798462	0.12113	29.95		34	Ratio to surrogate PS(15:0-18:1)(d7)	-3.6	4HDDA-A2-X230414P00121R22879S12.raw
PS (Phosphatidylserine)	PS 40:6	4HDDA-A3	53281684	0.083079	29.95		34	Ratio to surrogate PS(15:0-18:1)(d7)	-3.3	4HDDA-A3-X230414P00121R22879S14.raw
PS (Phosphatidylserine)	PS 40:6	4HDDA-A4	17405794	0.030487	29.95		34	Ratio to surrogate PS(15:0-18:1)(d7)	-2.9	4HDDA-A4-X230414P00121R22879S16.raw
PS (Phosphatidylserine)	PS 40:6	4HDDA-A5	5165270	0.031809	29.95		34	Ratio to surrogate PS(15:0-18:1)(d7)	-2.1	4HDDA-A5-X230414P00121R22879S18.raw
PS (Phosphatidylserine)	PS 40:6	4HDDA-B1	2676129	0.0089256	29.95		34	Ratio to surrogate PS(15:0-18:1)(d7)	-4	4HDDA-B1-X230414P00121R22878S20.raw
PS (Phosphatidylserine)	PS 40:6	4HDDA-B2	2436630	0.008037	29.95		34	Ratio to surrogate PS(15:0-18:1)(d7)	-1.9	4HDDA-B2-X230414P00121R22878S22.raw
PS (Phosphatidylserine)	PS 40:6	4HDDA-B3	1947679	0.017192	29.95		34	Ratio to surrogate PS(15:0-18:1)(d7)	-4.7	4HDDA-B3-X230414P00121R22878S24.raw
PS (Phosphatidylserine)	PS 40:5	4HDDA-A1	1840748	0.010011	29.84		34	Ratio to surrogate PS(15:0-18:1)(d7)	-3.4	4HDDA-A1-X230414P00121R22879S10.raw
PS (Phosphatidylserine)	PS 40:5	4HDDA-A2	13993020	0.051676	29.84		34	Ratio to surrogate PS(15:0-18:1)(d7)	-2.6	4HDDA-A2-X230414P00121R22879S12.raw
PS (Phosphatidylserine)	PS 40:5	4HDDA-A3	20488434	0.031946	29.84		34	Ratio to surrogate PS(15:0-18:1)(d7)	-4.5	4HDDA-A3-X230414P00121R22879S14.raw
PS (Phosphatidylserine)	PS 40:5	4HDDA-A4	8362849	0.014648	29.84		34	Ratio to surrogate PS(15:0-18:1)(d7)	-3	4HDDA-A4-X230414P00121R22879S16.raw
PS (Phosphatidylserine)	PS 40:5	4HDDA-A5	2744421	0.016901	29.84		34	Ratio to surrogate PS(15:0-18:1)(d7)	-3.3	4HDDA-A5-X230414P00121R22879S18.raw
PS (Phosphatidylserine)	PS 40:5	4HDDA-B1	1707619	0.0056954	29.84		34	Ratio to surrogate PS(15:0-18:1)(d7)	-1.9	4HDDA-B1-X230414P00121R22878S20.raw
PS (Phosphatidylserine)	PS 40:5	4HDDA-B2	745167	0.0024579	29.84		34	Ratio to surrogate PS(15:0-18:1)(d7)	-0.6	4HDDA-B2-X230414P00121R22878S22.raw
PS (Phosphatidylserine)	PS 40:5	4HDDA-B3	295371	0.0026072	29.84		34	Ratio to surrogate PS(15:0-18:1)(d7)	-0.8	4HDDA-B3-X230414P00121R22878S24.raw
PS (Phosphatidylserine)	PS 40:4	4HDDA-A1	1401780	0.0076235	29.78		34	Ratio to surrogate PS(15:0-18:1)(d7)	-1.9	4HDDA-A1-X230414P00121R22879S10.raw
PS (Phosphatidylserine)	PS 40:4	4HDDA-A2	8718220	0.032197	29.78		34	Ratio to surrogate PS(15:0-18:1)(d7)	-3.1	4HDDA-A2-X230414P00121R22879S12.raw
PS (Phosphatidylserine)	PS 40:4	4HDDA-A3	12767489	0.019907	29.78		34	Ratio to surrogate PS(15:0-18:1)(d7)	-3.8	4HDDA-A3-X230414P00121R22879S14.raw
PS (Phosphatidylserine)	PS 40:4	4HDDA-A4	6814161	0.011935	29.78		34	Ratio to surrogate PS(15:0-18:1)(d7)	-2.9	4HDDA-A4-X230414P00121R22879S16.raw
PS (Phosphatidylserine)	PS 40:4	4HDDA-A5	2505349	0.015428	29.78		34	Ratio to surrogate PS(15:0-18:1)(d7)	-1.7	4HDDA-A5-X230414P00121R22879S18.raw
PS (Phosphatidylserine)	PS 40:4	4HDDA-B1	705397	0.0023527	29.78		34	Ratio to surrogate PS(15:0-18:1)(d7)	-2.1	4HDDA-B1-X230414P00121R22878S20.raw
PS (Phosphatidylserine)	PS 40:4	4HDDA-B2	435139	0.0014353	29.78		34	Ratio to surrogate PS(15:0-18:1)(d7)	-4.9	4HDDA-B2-X230414P00121R22878S22.raw
PS (Phosphatidylserine)	PS 40:4	4HDDA-B3	285928	0.0025238	29.78		34	Ratio to surrogate PS(15:0-18:1)(d7)	0.2	4HDDA-B3-X230414P00121R22878S24.raw
PI (Phosphatidylinositol)	PI 34:2	4HDDA-A1	139519984	0.31675	31.82		29	Ratio to surrogate PI(15:0-18:1)(d7)	-1.8	4HDDA-A1-X230414P00121R22879S10.raw
PI (Phosphatidylinositol)	PI 34:2	4HDDA-A2	249073872	0.35296	31.82		29	Ratio to surrogate PI(15:0-18:1)(d7)	-2	4HDDA-A2-X230414P00121R22879S12.raw
PI (Phosphatidylinositol)	PI 34:2	4HDDA-A3	496004832	0.32919	31.82		29	Ratio to surrogate PI(15:0-18:1)(d7)	-2.3	4HDDA-A3-X230414P00121R22879S14.raw
PI (Phosphatidylinositol)	PI 34:2	4HDDA-A4	390660672	0.36422	31.82		29	Ratio to surrogate PI(15:0-18:1)(d7)	-2	4HDDA-A4-X230414P00121R22879S16.raw
PI (Phosphatidylinositol)	PI 34:2	4HDDA-A5	100499744	0.24163	31.82		29	Ratio to surrogate PI(15:0-18:1)(d7)	-2.3	4HDDA-A5-X230414P00121R22879S18.raw
PI (Phosphatidylinositol)	PI 34:2	4HDDA-B1	66319428	0.22738	31.82		29	Ratio to surrogate PI(15:0-18:1)(d7)	-1.5	4HDDA-B1-X230414P00121R22878S20.raw
PI (Phosphatidylinositol)	PI 34:2	4HDDA-B2	65609996	0.21375	31.82		29	Ratio to surrogate PI(15:0-18:1)(d7)	-1.5	4HDDA-B2-X230414P00121R22878S22.raw
PI (Phosphatidylinositol)	PI 34:2	4HDDA-B3	33407568	0.18766	31.82		29	Ratio to surrogate PI(15:0-18:1)(d7)	-3	4HDDA-B3-X230414P00121R22878S24.raw
PI (Phosphatidylinositol)	PI 34:1	4HDDA-A1	32763610	0.074382	31.73		29	Ratio to surrogate PI(15:0-18:1)(d7)	-3.1	4HDDA-A1-X230414P00121R22879S10.raw
PI (Phosphatidylinositol)	PI 34:1	4HDDA-A2	61525268	0.087187	31.73		29	Ratio to surrogate PI(15:0-18:1)(d7)	-4.1	4HDDA-A2-X230414P00121R22879S12.raw
PI (Phosphatidylinositol)	PI 34:1	4HDDA-A3	137390608	0.091185	31.73		29	Ratio to surrogate PI(15:0-18:1)(d7)	-3.5	4HDDA-A3-X230414P00121R22879S14.raw
PI (Phosphatidylinositol)	PI 34:1	4HDDA-A4	104147704	0.097099	31.73		29	Ratio to surrogate PI(15:0-18:1)(d7)	-4.2	4HDDA-A4-X230414P00121R22879S16.raw
PI (Phosphatidylinositol)	PI 34:1	4HDDA-A5	25504230	0.06132	31.73		29	Ratio to surrogate PI(15:0-18:1)(d7)	-4.1	4HDDA-A5-X230414P00121R22879S18.raw
PI (Phosphatidylinositol)	PI 34:1	4HDDA-B1	8554445	0.029329	31.73		29	Ratio to surrogate PI(15:0-18:1)(d7)	0.1	4HDDA-B1-X230414P00121R22878S20.raw
PI (Phosphatidylinositol)	PI 34:1	4HDDA-B2	12783334	0.041647	31.73		29	Ratio to surrogate PI(15:0-18:1)(d7)	1	4HDDA-B2-X230414P00121R22878S22.raw
PI (Phosphatidylinositol)	PI 34:1	4HDDA-B3	5760786	0.03236	31.73		29	Ratio to surrogate PI(15:0-18:1)(d7)	1.9	4HDDA-B3-X230414P00121R22878S24.raw
PI (Phosphatidylinositol)	PI 36:4	4HDDA-A1	494417920	1.1225	31.71		29	Ratio to surrogate PI(15:0-18:1)(d7)	1	4HDDA-A1-X230414P00121R22879S10.raw
PI (Phosphatidylinositol)	PI 36:4	4HDDA-A2	921483328	1.3058	31.71		29	Ratio to surrogate PI(15:0-18:1)(d7)	1.2	4HDDA-A2-X230414P00121R22879S12.raw
PI (Phosphatidylinositol)	PI 36:4	4HDDA-A3	2164702208	1.4367	31.71		29	Ratio to surrogate PI(15:0-18:1)(d7)	1.1	4HDDA-A3-X230414P00121R22879S14.raw
PI (Phosphatidylinositol)	PI 36:4	4HDDA-A4	1478229376	1.3782	31.71		29	Ratio to surrogate PI(15:0-18:1)(d7)	0.9	4HDDA-A4-X230414P00121R22879S16.raw
PI (Phosphatidylinositol)	PI 36:4	4HDDA-A5	442556128	1.064	31.71		29	Ratio to surrogate PI(15:0-18:1)(d7)	0.9	4HDDA-A5-X230414P00121R22879S18.raw
PI (Phosphatidylinositol)	PI 36:4	4HDDA-B1	366508032	1.2566	31.71		29	Ratio to surrogate PI(15:0-18:1)(d7)	0.9	4HDDA-B1-X230414P00121R22878S20.raw
PI (Phosphatidylinositol)	PI 36:4	4HDDA-B2	402223808	1.3104	31.71		29	Ratio to surrogate PI(15:0-18:1)(d7)	1.3	4HDDA-B2-X230414P00121R22878S22.raw
PI (Phosphatidylinositol)	PI 36:4	4HDDA-B3	235486560	1.3228	31.71		29	Ratio to surrogate PI(15:0-18:1)(d7)	1.6	4HDDA-B3-X230414P00121R22878S24.raw
PI (Phosphatidylinositol)	PI 36:3	4HDDA-A1	151665840	0.34432	31.7		29	Ratio to surrogate PI(15:0-18:1)(d7)	-1.6	4HDDA-A1-X230414P00121R22879S10.raw
PI (Phosphatidylinositol)	PI 36:3	4HDDA-A2	315926784	0.4477	31.7		29	Ratio to surrogate PI(15:0-18:1)(d7)	-1.1	4HDDA-A2-X230414P00121R22879S12.raw
PI (Phosphatidylinositol)	PI 36:3	4HDDA-A3	683373440	0.45355	31.7		29	Ratio to surrogate PI(15:0-18:1)(d7)	-2.4	4HDDA-A3-X230414P00121R22879S14.raw
PI (Phosphatidylinositol)	PI 36:3	4HDDA-A4	496138432	0.46256	31.7		29	Ratio to surrogate PI(15:0-18:1)(d7)	-1.8	4HDDA-A4-X230414P00121R22879S16.raw
PI (Phosphatidylinositol)	PI 36:3	4HDDA-A5	133379248	0.32068	31.7		29	Ratio to surrogate PI(15:0-18:1)(d7)	-2.2	4HDDA-A5-X230414P00121R22879S18.raw
PI (Phosphatidylinositol)	PI 36:3	4HDDA-B1	119212144	0.40872	31.7		29	Ratio to surrogate PI(15:0-18:1)(d7)	-0.3	4HDDA-B1-X230414P00121R22878S20.raw
PI (Phosphatidylinositol)	PI 36:3	4HDDA-B2	121753768	0.39666	31.7		29	Ratio to surrogate PI(15:0-18:1)(d7)	-1.4	4HDDA-B2-X230414P00121R22878S22.raw
PI (Phosphatidylinositol)	PI 36:3	4HDDA-B3	72097672	0.40499	31.7		29	Ratio to surrogate PI(15:0-18:1)(d7)	-0.9	4HDDA-B3-X230414P00121R22878S24.raw
PI (Phosphatidylinositol)	PI 36:2	4HDDA-A1	152892288	0.3471	31.61		29	Ratio to surrogate PI(15:0-18:1)(d7)	0.3	4HDDA-A1-X230414P00121R22879S10.raw
PI (Phosphatidylinositol)	PI 36:2	4HDDA-A2	258577952	0.36643	31.61		29	Ratio to surrogate PI(15:0-18:1)(d7)	-0.4	4HDDA-A2-X230414P00121R22879S12.raw
PI (Phosphatidylinositol)	PI 36:2	4HDDA-A3	546015872	0.36239	31.61		29	Ratio to surrogate PI(15:0-18:1)(d7)	-1.2	4HDDA-A3-X230414P00121R22879S14.raw
PI (Phosphatidylinositol)	PI 36:2	4HDDA-A4	452127264	0.42153	31.61		29	Ratio to surrogate PI(15:0-18:1)(d7)	-1	4HDDA-A4-X230414P00121R22879S16.raw
PI (Phosphatidylinositol)	PI 36:2	4HDDA-A5	123384208	0.29665	31.61		29	Ratio to surrogate PI(15:0-18:1)(d7)	-0.6	4HDDA-A5-X230414P00121R22879S18.raw
PI (Phosphatidylinositol)	PI 36:2	4HDDA-B1	195677152	0.67088	31.61		29	Ratio to surrogate PI(15:0-18:1)(d7)	0.7	4HDDA-B1-X230414P00121R22878S20.raw
PI (Phosphatidylinositol)	PI 36:2	4HDDA-B2	219207296	0.71416	31.61		29	Ratio to surrogate PI(15:0-18:1)(d7)	1	4HDDA-B2-X230414P00121R22878S22.raw
PI (Phosphatidylinositol)	PI 36:2	4HDDA-B3	95380072	0.53578	31.61		29	Ratio to surrogate PI(15:0-18:1)(d7)	1.3	4HDDA-B3-X230414P00121R22878S24.raw
PI (Phosphatidylinositol)	PI 38:4	4HDDA-A1	4361413120	9.9015	31.44		29	Ratio to surrogate PI(15:0-18:1)(d7)	-1.8	4HDDA-A1-X230414P00121R22879S10.raw
PI (Phosphatidylinositol)	PI 38:4	4HDDA-A2	5601547776	7.9379	31.44		29	Ratio to surrogate PI(15:0-18:1)(d7)	-1.9	4HDDA-A2-X230414P00121R22879S12.raw
PI (Phosphatidylinositol)	PI 38:4	4HDDA-A3	10329946112	6.8559	31.44		29	Ratio to surrogate PI(15:0-18:1)(d7)	-2.5	4HDDA-A3-X230414P00121R22879S14.raw
PI (Phosphatidylinositol)	PI 38:4	4HDDA-A4	7608878592	7.0939	31.44		29	Ratio to surrogate PI(15:0-18:1)(d7)	-2.3	4HDDA-A4-X230414P00121R22879S16.raw
PI (Phosphatidylinositol)	PI 38:4	4HDDA-A5	3356491520	8.07	31.44		29	Ratio to surrogate PI(15:0-18:1)(d7)	-2.1	4HDDA-A5-X230414P00121R22879S18.raw
PI (Phosphatidylinositol)	PI 38:4	4HDDA-B1	6568096768	22.519	31.44		29	Ratio to surrogate PI(15:0-18:1)(d7)	-2	4HDDA-B1-X230414P00121R22878S20.raw
PI (Phosphatidylinositol)	PI 38:4	4HDDA-B2	6445537280	20.999	31.44		29	Ratio to surrogate PI(15:0-18:1)(d7)	-1.6	4HDDA-B2-X230414P00121R22878S22.raw
PI (Phosphatidylinositol)	PI 38:4	4HDDA-B3	3858927616	21.677	31.44		29	Ratio to surrogate PI(15:0-18:1)(d7)	-1.5	4HDDA-B3-X230414P00121R22878S24.raw
PG (Phosphatidylglycerol)	PG 34:2	4HDDA-A1	272902	0.00021805	24.99		34	Ratio to surrogate PG(15:0-18:1)(d7)	0.9	4HDDA-A1-X230414P00121R22879S10.raw
PG (Phosphatidylglycerol)	PG 34:2	4HDDA-A2	460952	0.00020365	24.99		34	Ratio to surrogate PG(15:0-18:1)(d7)	-2	4HDDA-A2-X230414P00121R22879S12.raw
PG (Phosphatidylglycerol)	PG 34:2	4HDDA-A3	578838	0.00012326	24.99		34	Ratio to surrogate PG(15:0-18:1)(d7)	-3	4HDDA-A3-X230414P00121R22879S14.raw
PG (Phosphatidylglycerol)	PG 34:2	4HDDA-A4	859665	0.00020495	24.99		34	Ratio to surrogate PG(15:0-18:1)(d7)	-1.9	4HDDA-A4-X230414P00121R22879S16.raw
PG (Phosphatidylglycerol)	PG 34:2	4HDDA-A5	237125	0.00018222	24.99		34	Ratio to surrogate PG(15:0-18:1)(d7)	-3.9	4HDDA-A5-X230414P00121R22879S18.raw
PG (Phosphatidylglycerol)	PG 34:2	4HDDA-B1	213342	9.4858e-05	24.99		34	Ratio to surrogate PG(15:0-18:1)(d7)	-3.2	4HDDA-B1-X230414P00121R22878S20.raw
PG (Phosphatidylglycerol)	PG 34:2	4HDDA-B2	#N/A	#N/A	24.99		34	Ratio to surrogate PG(15:0-18:1)(d7)	#N/A	4HDDA-B2-X230414P00121R22878S22.raw
PG (Phosphatidylglycerol)	PG 34:2	4HDDA-B3	269097	0.00025415	24.99		34	Ratio to surrogate PG(15:0-18:1)(d7)	2	4HDDA-B3-X230414P00121R22878S24.raw
PG (Phosphatidylglycerol)	PG 34:1	4HDDA-A1	2429120	0.0019408	24.86		34	Ratio to surrogate PG(15:0-18:1)(d7)	0.1	4HDDA-A1-X230414P00121R22879S10.raw
PG (Phosphatidylglycerol)	PG 34:1	4HDDA-A2	4711426	0.0020815	24.86		34	Ratio to surrogate PG(15:0-18:1)(d7)	0.8	4HDDA-A2-X230414P00121R22879S12.raw
PG (Phosphatidylglycerol)	PG 34:1	4HDDA-A3	7221862	0.0015378	24.86		34	Ratio to surrogate PG(15:0-18:1)(d7)	-1.8	4HDDA-A3-X230414P00121R22879S14.raw
PG (Phosphatidylglycerol)	PG 34:1	4HDDA-A4	8137106	0.00194	24.86		34	Ratio to surrogate PG(15:0-18:1)(d7)	-1.2	4HDDA-A4-X230414P00121R22879S16.raw
PG (Phosphatidylglycerol)	PG 34:1	4HDDA-A5	1721606	0.0013229	24.86		34	Ratio to surrogate PG(15:0-18:1)(d7)	0.8	4HDDA-A5-X230414P00121R22879S18.raw
PG (Phosphatidylglycerol)	PG 34:1	4HDDA-B1	2644538	0.0011758	24.86		34	Ratio to surrogate PG(15:0-18:1)(d7)	-0.9	4HDDA-B1-X230414P00121R22878S20.raw
PG (Phosphatidylglycerol)	PG 34:1	4HDDA-B2	3726648	0.001379	24.86		34	Ratio to surrogate PG(15:0-18:1)(d7)	-0.9	4HDDA-B2-X230414P00121R22878S22.raw
PG (Phosphatidylglycerol)	PG 34:1	4HDDA-B3	2009399	0.0018978	24.86		34	Ratio to surrogate PG(15:0-18:1)(d7)	0.3	4HDDA-B3-X230414P00121R22878S24.raw
PG (Phosphatidylglycerol)	PG 36:2	4HDDA-A1	4268757	0.0034107	24.65		34	Ratio to surrogate PG(15:0-18:1)(d7)	0	4HDDA-A1-X230414P00121R22879S10.raw
PG (Phosphatidylglycerol)	PG 36:2	4HDDA-A2	11805759	0.0052158	24.65		34	Ratio to surrogate PG(15:0-18:1)(d7)	-0.2	4HDDA-A2-X230414P00121R22879S12.raw
PG (Phosphatidylglycerol)	PG 36:2	4HDDA-A3	15438176	0.0032874	24.65		34	Ratio to surrogate PG(15:0-18:1)(d7)	0.2	4HDDA-A3-X230414P00121R22879S14.raw
PG (Phosphatidylglycerol)	PG 36:2	4HDDA-A4	14464371	0.0034485	24.65		34	Ratio to surrogate PG(15:0-18:1)(d7)	-0.9	4HDDA-A4-X230414P00121R22879S16.raw
PG (Phosphatidylglycerol)	PG 36:2	4HDDA-A5	4629882	0.0035578	24.65		34	Ratio to surrogate PG(15:0-18:1)(d7)	0.4	4HDDA-A5-X230414P00121R22879S18.raw
PG (Phosphatidylglycerol)	PG 36:2	4HDDA-B1	6698270	0.0029782	24.65		34	Ratio to surrogate PG(15:0-18:1)(d7)	-1.6	4HDDA-B1-X230414P00121R22878S20.raw
PG (Phosphatidylglycerol)	PG 36:2	4HDDA-B2	8351585	0.0030905	24.65		34	Ratio to surrogate PG(15:0-18:1)(d7)	-0.9	4HDDA-B2-X230414P00121R22878S22.raw
PG (Phosphatidylglycerol)	PG 36:2	4HDDA-B3	3257962	0.003077	24.65		34	Ratio to surrogate PG(15:0-18:1)(d7)	-0.2	4HDDA-B3-X230414P00121R22878S24.raw
PC(O/P-) (Akyl/alkenyl ether phosphatidylcholine)	PC 32:2e	4HDDA-A1	0	0	26.73		29	Ratio to surrogate PC(15:0-18:1)(d7)	#N/A	4HDDA-A1-X230414P00121R22879S10.raw
PC(O/P-) (Akyl/alkenyl ether phosphatidylcholine)	PC 32:2e	4HDDA-A2	236298	0.0001021	26.73		29	Ratio to surrogate PC(15:0-18:1)(d7)	7	4HDDA-A2-X230414P00121R22879S12.raw
PC(O/P-) (Akyl/alkenyl ether phosphatidylcholine)	PC 32:2e	4HDDA-A3	484731	0.00015558	26.73		29	Ratio to surrogate PC(15:0-18:1)(d7)	1.4	4HDDA-A3-X230414P00121R22879S14.raw
PC(O/P-) (Akyl/alkenyl ether phosphatidylcholine)	PC 32:2e	4HDDA-A4	43	1.257e-08	26.73		29	Ratio to surrogate PC(15:0-18:1)(d7)	0	4HDDA-A4-X230414P00121R22879S16.raw
PC(O/P-) (Akyl/alkenyl ether phosphatidylcholine)	PC 32:2e	4HDDA-A5	0	0	26.73		29	Ratio to surrogate PC(15:0-18:1)(d7)	#N/A	4HDDA-A5-X230414P00121R22879S18.raw
PC(O/P-) (Akyl/alkenyl ether phosphatidylcholine)	PC 32:2e	4HDDA-B1	0	0	26.73		29	Ratio to surrogate PC(15:0-18:1)(d7)	#N/A	4HDDA-B1-X230414P00121R22878S20.raw
PC(O/P-) (Akyl/alkenyl ether phosphatidylcholine)	PC 32:2e	4HDDA-B2	0	0	26.73		29	Ratio to surrogate PC(15:0-18:1)(d7)	#N/A	4HDDA-B2-X230414P00121R22878S22.raw
PC(O/P-) (Akyl/alkenyl ether phosphatidylcholine)	PC 32:2e	4HDDA-B3	0	0	26.73		29	Ratio to surrogate PC(15:0-18:1)(d7)	#N/A	4HDDA-B3-X230414P00121R22878S24.raw
PC(O/P-) (Akyl/alkenyl ether phosphatidylcholine)	PC 32:1e	4HDDA-A1	11315800	0.0061806	26.71		29	Ratio to surrogate PC(15:0-18:1)(d7)	-3.3	4HDDA-A1-X230414P00121R22879S10.raw
PC(O/P-) (Akyl/alkenyl ether phosphatidylcholine)	PC 32:1e	4HDDA-A2	20853266	0.0090099	26.71		29	Ratio to surrogate PC(15:0-18:1)(d7)	-3.1	4HDDA-A2-X230414P00121R22879S12.raw
PC(O/P-) (Akyl/alkenyl ether phosphatidylcholine)	PC 32:1e	4HDDA-A3	45663624	0.014657	26.71		29	Ratio to surrogate PC(15:0-18:1)(d7)	-3.1	4HDDA-A3-X230414P00121R22879S14.raw
PC(O/P-) (Akyl/alkenyl ether phosphatidylcholine)	PC 32:1e	4HDDA-A4	32198402	0.0093395	26.71		29	Ratio to surrogate PC(15:0-18:1)(d7)	-4.2	4HDDA-A4-X230414P00121R22879S16.raw
PC(O/P-) (Akyl/alkenyl ether phosphatidylcholine)	PC 32:1e	4HDDA-A5	11527663	0.0054771	26.71		29	Ratio to surrogate PC(15:0-18:1)(d7)	-3.2	4HDDA-A5-X230414P00121R22879S18.raw
PC(O/P-) (Akyl/alkenyl ether phosphatidylcholine)	PC 32:1e	4HDDA-B1	13390078	0.0062659	26.71		29	Ratio to surrogate PC(15:0-18:1)(d7)	-2.1	4HDDA-B1-X230414P00121R22878S20.raw
PC(O/P-) (Akyl/alkenyl ether phosphatidylcholine)	PC 32:1e	4HDDA-B2	13333521	0.0059773	26.71		29	Ratio to surrogate PC(15:0-18:1)(d7)	-4.9	4HDDA-B2-X230414P00121R22878S22.raw
PC(O/P-) (Akyl/alkenyl ether phosphatidylcholine)	PC 32:1e	4HDDA-B3	8690285	0.0053376	26.71		29	Ratio to surrogate PC(15:0-18:1)(d7)	-1.2	4HDDA-B3-X230414P00121R22878S24.raw
PC(O/P-) (Akyl/alkenyl ether phosphatidylcholine)	PC 32:0e	4HDDA-A1	29205430	0.015952	26.62		29	Ratio to surrogate PC(15:0-18:1)(d7)	-1.5	4HDDA-A1-X230414P00121R22879S10.raw
PC(O/P-) (Akyl/alkenyl ether phosphatidylcholine)	PC 32:0e	4HDDA-A2	56786536	0.024535	26.62		29	Ratio to surrogate PC(15:0-18:1)(d7)	-1.3	4HDDA-A2-X230414P00121R22879S12.raw
PC(O/P-) (Akyl/alkenyl ether phosphatidylcholine)	PC 32:0e	4HDDA-A3	106796336	0.034278	26.62		29	Ratio to surrogate PC(15:0-18:1)(d7)	-1.6	4HDDA-A3-X230414P00121R22879S14.raw
PC(O/P-) (Akyl/alkenyl ether phosphatidylcholine)	PC 32:0e	4HDDA-A4	92174368	0.026736	26.62		29	Ratio to surrogate PC(15:0-18:1)(d7)	-1.6	4HDDA-A4-X230414P00121R22879S16.raw
PC(O/P-) (Akyl/alkenyl ether phosphatidylcholine)	PC 32:0e	4HDDA-A5	26190164	0.012444	26.62		29	Ratio to surrogate PC(15:0-18:1)(d7)	-1.3	4HDDA-A5-X230414P00121R22879S18.raw
PC(O/P-) (Akyl/alkenyl ether phosphatidylcholine)	PC 32:0e	4HDDA-B1	46229152	0.021633	26.62		29	Ratio to surrogate PC(15:0-18:1)(d7)	-0.3	4HDDA-B1-X230414P00121R22878S20.raw
PC(O/P-) (Akyl/alkenyl ether phosphatidylcholine)	PC 32:0e	4HDDA-B2	41293612	0.018512	26.62		29	Ratio to surrogate PC(15:0-18:1)(d7)	-0.3	4HDDA-B2-X230414P00121R22878S22.raw
PC(O/P-) (Akyl/alkenyl ether phosphatidylcholine)	PC 32:0e	4HDDA-B3	23081626	0.014177	26.62		29	Ratio to surrogate PC(15:0-18:1)(d7)	-0.9	4HDDA-B3-X230414P00121R22878S24.raw
PC(O/P-) (Akyl/alkenyl ether phosphatidylcholine)	PC 34:3e	4HDDA-A1	18785722	0.010261	26.69		29	Ratio to surrogate PC(15:0-18:1)(d7)	1.5	4HDDA-A1-X230414P00121R22879S10.raw
PC(O/P-) (Akyl/alkenyl ether phosphatidylcholine)	PC 34:3e	4HDDA-A2	32616086	0.014092	26.69		29	Ratio to surrogate PC(15:0-18:1)(d7)	2.7	4HDDA-A2-X230414P00121R22879S12.raw
PC(O/P-) (Akyl/alkenyl ether phosphatidylcholine)	PC 34:3e	4HDDA-A3	63485464	0.020377	26.69		29	Ratio to surrogate PC(15:0-18:1)(d7)	2.5	4HDDA-A3-X230414P00121R22879S14.raw
PC(O/P-) (Akyl/alkenyl ether phosphatidylcholine)	PC 34:3e	4HDDA-A4	56122940	0.016279	26.69		29	Ratio to surrogate PC(15:0-18:1)(d7)	2.2	4HDDA-A4-X230414P00121R22879S16.raw
PC(O/P-) (Akyl/alkenyl ether phosphatidylcholine)	PC 34:3e	4HDDA-A5	16084001	0.0076419	26.69		29	Ratio to surrogate PC(15:0-18:1)(d7)	2.3	4HDDA-A5-X230414P00121R22879S18.raw
PC(O/P-) (Akyl/alkenyl ether phosphatidylcholine)	PC 34:3e	4HDDA-B1	30903746	0.014462	26.69		29	Ratio to surrogate PC(15:0-18:1)(d7)	2.8	4HDDA-B1-X230414P00121R22878S20.raw
PC(O/P-) (Akyl/alkenyl ether phosphatidylcholine)	PC 34:3e	4HDDA-B2	24356526	0.010919	26.69		29	Ratio to surrogate PC(15:0-18:1)(d7)	4.2	4HDDA-B2-X230414P00121R22878S22.raw
PC(O/P-) (Akyl/alkenyl ether phosphatidylcholine)	PC 34:3e	4HDDA-B3	12497022	0.0076757	26.69		29	Ratio to surrogate PC(15:0-18:1)(d7)	3.4	4HDDA-B3-X230414P00121R22878S24.raw
PC(O/P-) (Akyl/alkenyl ether phosphatidylcholine)	PC 34:2e	4HDDA-A1	53986344	0.029487	26.57		29	Ratio to surrogate PC(15:0-18:1)(d7)	-1.4	4HDDA-A1-X230414P00121R22879S10.raw
PC(O/P-) (Akyl/alkenyl ether phosphatidylcholine)	PC 34:2e	4HDDA-A2	96780256	0.041815	26.57		29	Ratio to surrogate PC(15:0-18:1)(d7)	-1	4HDDA-A2-X230414P00121R22879S12.raw
PC(O/P-) (Akyl/alkenyl ether phosphatidylcholine)	PC 34:2e	4HDDA-A3	184058800	0.059077	26.57		29	Ratio to surrogate PC(15:0-18:1)(d7)	-1.2	4HDDA-A3-X230414P00121R22879S14.raw
PC(O/P-) (Akyl/alkenyl ether phosphatidylcholine)	PC 34:2e	4HDDA-A4	192585408	0.055862	26.57		29	Ratio to surrogate PC(15:0-18:1)(d7)	-1.3	4HDDA-A4-X230414P00121R22879S16.raw
PC(O/P-) (Akyl/alkenyl ether phosphatidylcholine)	PC 34:2e	4HDDA-A5	42215244	0.020058	26.57		29	Ratio to surrogate PC(15:0-18:1)(d7)	-1.2	4HDDA-A5-X230414P00121R22879S18.raw
PC(O/P-) (Akyl/alkenyl ether phosphatidylcholine)	PC 34:2e	4HDDA-B1	70376088	0.032933	26.57		29	Ratio to surrogate PC(15:0-18:1)(d7)	-0.8	4HDDA-B1-X230414P00121R22878S20.raw
PC(O/P-) (Akyl/alkenyl ether phosphatidylcholine)	PC 34:2e	4HDDA-B2	97519904	0.043717	26.57		29	Ratio to surrogate PC(15:0-18:1)(d7)	-0.3	4HDDA-B2-X230414P00121R22878S22.raw
PC(O/P-) (Akyl/alkenyl ether phosphatidylcholine)	PC 34:2e	4HDDA-B3	50591176	0.031073	26.57		29	Ratio to surrogate PC(15:0-18:1)(d7)	-0.7	4HDDA-B3-X230414P00121R22878S24.raw
PC(O/P-) (Akyl/alkenyl ether phosphatidylcholine)	PC 34:1e	4HDDA-A1	90536872	0.04945	26.43		29	Ratio to surrogate PC(15:0-18:1)(d7)	-1.9	4HDDA-A1-X230414P00121R22879S10.raw
PC(O/P-) (Akyl/alkenyl ether phosphatidylcholine)	PC 34:1e	4HDDA-A2	158851424	0.068633	26.43		29	Ratio to surrogate PC(15:0-18:1)(d7)	-1.5	4HDDA-A2-X230414P00121R22879S12.raw
PC(O/P-) (Akyl/alkenyl ether phosphatidylcholine)	PC 34:1e	4HDDA-A3	315483584	0.10126	26.43		29	Ratio to surrogate PC(15:0-18:1)(d7)	-1.7	4HDDA-A3-X230414P00121R22879S14.raw
PC(O/P-) (Akyl/alkenyl ether phosphatidylcholine)	PC 34:1e	4HDDA-A4	289213952	0.08389	26.43		29	Ratio to surrogate PC(15:0-18:1)(d7)	-1.9	4HDDA-A4-X230414P00121R22879S16.raw
PC(O/P-) (Akyl/alkenyl ether phosphatidylcholine)	PC 34:1e	4HDDA-A5	81867120	0.038897	26.43		29	Ratio to surrogate PC(15:0-18:1)(d7)	-1.7	4HDDA-A5-X230414P00121R22879S18.raw
PC(O/P-) (Akyl/alkenyl ether phosphatidylcholine)	PC 34:1e	4HDDA-B1	171783232	0.080387	26.43		29	Ratio to surrogate PC(15:0-18:1)(d7)	-0.8	4HDDA-B1-X230414P00121R22878S20.raw
PC(O/P-) (Akyl/alkenyl ether phosphatidylcholine)	PC 34:1e	4HDDA-B2	140162784	0.062834	26.43		29	Ratio to surrogate PC(15:0-18:1)(d7)	-0.7	4HDDA-B2-X230414P00121R22878S22.raw
PC(O/P-) (Akyl/alkenyl ether phosphatidylcholine)	PC 34:1e	4HDDA-B3	87452432	0.053714	26.43		29	Ratio to surrogate PC(15:0-18:1)(d7)	-1.2	4HDDA-B3-X230414P00121R22878S24.raw
PC(O/P-) (Akyl/alkenyl ether phosphatidylcholine)	PC 36:5e	4HDDA-A1	119305144	0.065163	26.5		29	Ratio to surrogate PC(15:0-18:1)(d7)	-2	4HDDA-A1-X230414P00121R22879S10.raw
PC(O/P-) (Akyl/alkenyl ether phosphatidylcholine)	PC 36:5e	4HDDA-A2	207013920	0.089443	26.5		29	Ratio to surrogate PC(15:0-18:1)(d7)	-1.9	4HDDA-A2-X230414P00121R22879S12.raw
PC(O/P-) (Akyl/alkenyl ether phosphatidylcholine)	PC 36:5e	4HDDA-A3	412530720	0.13241	26.5		29	Ratio to surrogate PC(15:0-18:1)(d7)	-1.8	4HDDA-A3-X230414P00121R22879S14.raw
PC(O/P-) (Akyl/alkenyl ether phosphatidylcholine)	PC 36:5e	4HDDA-A4	369963616	0.10731	26.5		29	Ratio to surrogate PC(15:0-18:1)(d7)	-1.8	4HDDA-A4-X230414P00121R22879S16.raw
PC(O/P-) (Akyl/alkenyl ether phosphatidylcholine)	PC 36:5e	4HDDA-A5	84942656	0.040359	26.5		29	Ratio to surrogate PC(15:0-18:1)(d7)	-1.9	4HDDA-A5-X230414P00121R22879S18.raw
PC(O/P-) (Akyl/alkenyl ether phosphatidylcholine)	PC 36:5e	4HDDA-B1	233619696	0.10932	26.5		29	Ratio to surrogate PC(15:0-18:1)(d7)	-1.1	4HDDA-B1-X230414P00121R22878S20.raw
PC(O/P-) (Akyl/alkenyl ether phosphatidylcholine)	PC 36:5e	4HDDA-B2	222347520	0.099676	26.5		29	Ratio to surrogate PC(15:0-18:1)(d7)	-0.9	4HDDA-B2-X230414P00121R22878S22.raw
PC(O/P-) (Akyl/alkenyl ether phosphatidylcholine)	PC 36:5e	4HDDA-B3	122432328	0.075198	26.5		29	Ratio to surrogate PC(15:0-18:1)(d7)	-1.5	4HDDA-B3-X230414P00121R22878S24.raw
PC(O/P-) (Akyl/alkenyl ether phosphatidylcholine)	PC 36:4e	4HDDA-A1	193260720	0.10556	26.38		29	Ratio to surrogate PC(15:0-18:1)(d7)	-1.8	4HDDA-A1-X230414P00121R22879S10.raw
PC(O/P-) (Akyl/alkenyl ether phosphatidylcholine)	PC 36:4e	4HDDA-A2	348383424	0.15052	26.38		29	Ratio to surrogate PC(15:0-18:1)(d7)	-1.7	4HDDA-A2-X230414P00121R22879S12.raw
PC(O/P-) (Akyl/alkenyl ether phosphatidylcholine)	PC 36:4e	4HDDA-A3	652401088	0.2094	26.38		29	Ratio to surrogate PC(15:0-18:1)(d7)	-2	4HDDA-A3-X230414P00121R22879S14.raw
PC(O/P-) (Akyl/alkenyl ether phosphatidylcholine)	PC 36:4e	4HDDA-A4	624204864	0.18106	26.38		29	Ratio to surrogate PC(15:0-18:1)(d7)	-1.9	4HDDA-A4-X230414P00121R22879S16.raw
PC(O/P-) (Akyl/alkenyl ether phosphatidylcholine)	PC 36:4e	4HDDA-A5	151418112	0.071943	26.38		29	Ratio to surrogate PC(15:0-18:1)(d7)	-1.7	4HDDA-A5-X230414P00121R22879S18.raw
PC(O/P-) (Akyl/alkenyl ether phosphatidylcholine)	PC 36:4e	4HDDA-B1	380500928	0.17806	26.38		29	Ratio to surrogate PC(15:0-18:1)(d7)	-1.1	4HDDA-B1-X230414P00121R22878S20.raw
PC(O/P-) (Akyl/alkenyl ether phosphatidylcholine)	PC 36:4e	4HDDA-B2	306109152	0.13723	26.38		29	Ratio to surrogate PC(15:0-18:1)(d7)	-1.1	4HDDA-B2-X230414P00121R22878S22.raw
PC(O/P-) (Akyl/alkenyl ether phosphatidylcholine)	PC 36:4e	4HDDA-B3	202521376	0.12439	26.38		29	Ratio to surrogate PC(15:0-18:1)(d7)	-1.5	4HDDA-B3-X230414P00121R22878S24.raw
PC(O/P-) (Akyl/alkenyl ether phosphatidylcholine)	PC 36:2e	4HDDA-A1	53085228	0.028995	26.26		29	Ratio to surrogate PC(15:0-18:1)(d7)	-3.2	4HDDA-A1-X230414P00121R22879S10.raw
PC(O/P-) (Akyl/alkenyl ether phosphatidylcholine)	PC 36:2e	4HDDA-A2	107449200	0.046425	26.26		29	Ratio to surrogate PC(15:0-18:1)(d7)	-3	4HDDA-A2-X230414P00121R22879S12.raw
PC(O/P-) (Akyl/alkenyl ether phosphatidylcholine)	PC 36:2e	4HDDA-A3	161696272	0.0519	26.26		29	Ratio to surrogate PC(15:0-18:1)(d7)	-3.6	4HDDA-A3-X230414P00121R22879S14.raw
PC(O/P-) (Akyl/alkenyl ether phosphatidylcholine)	PC 36:2e	4HDDA-A4	204741696	0.059388	26.26		29	Ratio to surrogate PC(15:0-18:1)(d7)	-3.1	4HDDA-A4-X230414P00121R22879S16.raw
PC(O/P-) (Akyl/alkenyl ether phosphatidylcholine)	PC 36:2e	4HDDA-A5	35702340	0.016963	26.26		29	Ratio to surrogate PC(15:0-18:1)(d7)	-3.8	4HDDA-A5-X230414P00121R22879S18.raw
PC(O/P-) (Akyl/alkenyl ether phosphatidylcholine)	PC 36:2e	4HDDA-B1	118748480	0.055569	26.26		29	Ratio to surrogate PC(15:0-18:1)(d7)	-2.4	4HDDA-B1-X230414P00121R22878S20.raw
PC(O/P-) (Akyl/alkenyl ether phosphatidylcholine)	PC 36:2e	4HDDA-B2	126791632	0.05684	26.26		29	Ratio to surrogate PC(15:0-18:1)(d7)	-2.2	4HDDA-B2-X230414P00121R22878S22.raw
PC(O/P-) (Akyl/alkenyl ether phosphatidylcholine)	PC 36:2e	4HDDA-B3	57853268	0.035534	26.26		29	Ratio to surrogate PC(15:0-18:1)(d7)	-2.5	4HDDA-B3-X230414P00121R22878S24.raw
PC(O/P-) (Akyl/alkenyl ether phosphatidylcholine)	PC 36:1e	4HDDA-A1	17790930	0.0097172	26.16		29	Ratio to surrogate PC(15:0-18:1)(d7)	-1.2	4HDDA-A1-X230414P00121R22879S10.raw
PC(O/P-) (Akyl/alkenyl ether phosphatidylcholine)	PC 36:1e	4HDDA-A2	36573956	0.015802	26.16		29	Ratio to surrogate PC(15:0-18:1)(d7)	-1.4	4HDDA-A2-X230414P00121R22879S12.raw
PC(O/P-) (Akyl/alkenyl ether phosphatidylcholine)	PC 36:1e	4HDDA-A3	57811136	0.018556	26.16		29	Ratio to surrogate PC(15:0-18:1)(d7)	-2	4HDDA-A3-X230414P00121R22879S14.raw
PC(O/P-) (Akyl/alkenyl ether phosphatidylcholine)	PC 36:1e	4HDDA-A4	66727288	0.019355	26.16		29	Ratio to surrogate PC(15:0-18:1)(d7)	-2.6	4HDDA-A4-X230414P00121R22879S16.raw
PC(O/P-) (Akyl/alkenyl ether phosphatidylcholine)	PC 36:1e	4HDDA-A5	12466947	0.0059234	26.16		29	Ratio to surrogate PC(15:0-18:1)(d7)	-1.3	4HDDA-A5-X230414P00121R22879S18.raw
PC(O/P-) (Akyl/alkenyl ether phosphatidylcholine)	PC 36:1e	4HDDA-B1	38275800	0.017911	26.16		29	Ratio to surrogate PC(15:0-18:1)(d7)	-0.5	4HDDA-B1-X230414P00121R22878S20.raw
PC(O/P-) (Akyl/alkenyl ether phosphatidylcholine)	PC 36:1e	4HDDA-B2	46506380	0.020848	26.16		29	Ratio to surrogate PC(15:0-18:1)(d7)	-0.1	4HDDA-B2-X230414P00121R22878S22.raw
PC(O/P-) (Akyl/alkenyl ether phosphatidylcholine)	PC 36:1e	4HDDA-B3	19368066	0.011896	26.16		29	Ratio to surrogate PC(15:0-18:1)(d7)	-1.1	4HDDA-B3-X230414P00121R22878S24.raw
PC(O/P-) (Akyl/alkenyl ether phosphatidylcholine)	PC 38:7e	4HDDA-A1	44620960	0.024371	26.54		29	Ratio to surrogate PC(15:0-18:1)(d7)	-3.5	4HDDA-A1-X230414P00121R22879S10.raw
PC(O/P-) (Akyl/alkenyl ether phosphatidylcholine)	PC 38:7e	4HDDA-A2	80742312	0.034886	26.54		29	Ratio to surrogate PC(15:0-18:1)(d7)	-3.2	4HDDA-A2-X230414P00121R22879S12.raw
PC(O/P-) (Akyl/alkenyl ether phosphatidylcholine)	PC 38:7e	4HDDA-A3	155698144	0.049974	26.54		29	Ratio to surrogate PC(15:0-18:1)(d7)	-3.2	4HDDA-A3-X230414P00121R22879S14.raw
PC(O/P-) (Akyl/alkenyl ether phosphatidylcholine)	PC 38:7e	4HDDA-A4	145870160	0.042311	26.54		29	Ratio to surrogate PC(15:0-18:1)(d7)	-3.6	4HDDA-A4-X230414P00121R22879S16.raw
PC(O/P-) (Akyl/alkenyl ether phosphatidylcholine)	PC 38:7e	4HDDA-A5	32963122	0.015662	26.54		29	Ratio to surrogate PC(15:0-18:1)(d7)	-3.6	4HDDA-A5-X230414P00121R22879S18.raw
PC(O/P-) (Akyl/alkenyl ether phosphatidylcholine)	PC 38:7e	4HDDA-B1	81636712	0.038202	26.54		29	Ratio to surrogate PC(15:0-18:1)(d7)	-2.6	4HDDA-B1-X230414P00121R22878S20.raw
PC(O/P-) (Akyl/alkenyl ether phosphatidylcholine)	PC 38:7e	4HDDA-B2	68567432	0.030738	26.54		29	Ratio to surrogate PC(15:0-18:1)(d7)	-2.3	4HDDA-B2-X230414P00121R22878S22.raw
PC(O/P-) (Akyl/alkenyl ether phosphatidylcholine)	PC 38:7e	4HDDA-B3	39771772	0.024428	26.54		29	Ratio to surrogate PC(15:0-18:1)(d7)	-2.5	4HDDA-B3-X230414P00121R22878S24.raw
PC(O/P-) (Akyl/alkenyl ether phosphatidylcholine)	PC 38:6e	4HDDA-A1	107492800	0.058711	26.42		29	Ratio to surrogate PC(15:0-18:1)(d7)	-2.2	4HDDA-A1-X230414P00121R22879S10.raw
PC(O/P-) (Akyl/alkenyl ether phosphatidylcholine)	PC 38:6e	4HDDA-A2	188914320	0.081622	26.42		29	Ratio to surrogate PC(15:0-18:1)(d7)	-1.9	4HDDA-A2-X230414P00121R22879S12.raw
PC(O/P-) (Akyl/alkenyl ether phosphatidylcholine)	PC 38:6e	4HDDA-A3	362727072	0.11642	26.42		29	Ratio to surrogate PC(15:0-18:1)(d7)	-2.1	4HDDA-A3-X230414P00121R22879S14.raw
PC(O/P-) (Akyl/alkenyl ether phosphatidylcholine)	PC 38:6e	4HDDA-A4	348094272	0.10097	26.42		29	Ratio to surrogate PC(15:0-18:1)(d7)	-2.1	4HDDA-A4-X230414P00121R22879S16.raw
PC(O/P-) (Akyl/alkenyl ether phosphatidylcholine)	PC 38:6e	4HDDA-A5	85029312	0.0404	26.42		29	Ratio to surrogate PC(15:0-18:1)(d7)	-2	4HDDA-A5-X230414P00121R22879S18.raw
PC(O/P-) (Akyl/alkenyl ether phosphatidylcholine)	PC 38:6e	4HDDA-B1	196998080	0.092186	26.42		29	Ratio to surrogate PC(15:0-18:1)(d7)	-1.2	4HDDA-B1-X230414P00121R22878S20.raw
PC(O/P-) (Akyl/alkenyl ether phosphatidylcholine)	PC 38:6e	4HDDA-B2	160795008	0.072083	26.42		29	Ratio to surrogate PC(15:0-18:1)(d7)	-1.2	4HDDA-B2-X230414P00121R22878S22.raw
PC(O/P-) (Akyl/alkenyl ether phosphatidylcholine)	PC 38:6e	4HDDA-B3	97946248	0.060159	26.42		29	Ratio to surrogate PC(15:0-18:1)(d7)	-1.4	4HDDA-B3-X230414P00121R22878S24.raw
PC(O/P-) (Akyl/alkenyl ether phosphatidylcholine)	PC 38:5e	4HDDA-A1	201228832	0.10991	26.2		29	Ratio to surrogate PC(15:0-18:1)(d7)	-2.9	4HDDA-A1-X230414P00121R22879S10.raw
PC(O/P-) (Akyl/alkenyl ether phosphatidylcholine)	PC 38:5e	4HDDA-A2	384493280	0.16612	26.2		29	Ratio to surrogate PC(15:0-18:1)(d7)	-3	4HDDA-A2-X230414P00121R22879S12.raw
PC(O/P-) (Akyl/alkenyl ether phosphatidylcholine)	PC 38:5e	4HDDA-A3	718734784	0.23069	26.2		29	Ratio to surrogate PC(15:0-18:1)(d7)	-3.1	4HDDA-A3-X230414P00121R22879S14.raw
PC(O/P-) (Akyl/alkenyl ether phosphatidylcholine)	PC 38:5e	4HDDA-A4	685283648	0.19877	26.2		29	Ratio to surrogate PC(15:0-18:1)(d7)	-3.1	4HDDA-A4-X230414P00121R22879S16.raw
PC(O/P-) (Akyl/alkenyl ether phosphatidylcholine)	PC 38:5e	4HDDA-A5	159925328	0.075985	26.2		29	Ratio to surrogate PC(15:0-18:1)(d7)	-3.2	4HDDA-A5-X230414P00121R22879S18.raw
PC(O/P-) (Akyl/alkenyl ether phosphatidylcholine)	PC 38:5e	4HDDA-B1	394552032	0.18463	26.2		29	Ratio to surrogate PC(15:0-18:1)(d7)	-1.9	4HDDA-B1-X230414P00121R22878S20.raw
PC(O/P-) (Akyl/alkenyl ether phosphatidylcholine)	PC 38:5e	4HDDA-B2	288403008	0.12929	26.2		29	Ratio to surrogate PC(15:0-18:1)(d7)	-1.9	4HDDA-B2-X230414P00121R22878S22.raw
PC(O/P-) (Akyl/alkenyl ether phosphatidylcholine)	PC 38:5e	4HDDA-B3	191122560	0.11739	26.2		29	Ratio to surrogate PC(15:0-18:1)(d7)	-2.5	4HDDA-B3-X230414P00121R22878S24.raw
PC(O/P-) (Akyl/alkenyl ether phosphatidylcholine)	PC 38:4e	4HDDA-A1	150520768	0.082213	26.12		29	Ratio to surrogate PC(15:0-18:1)(d7)	-5.8	4HDDA-A1-X230414P00121R22879S10.raw
PC(O/P-) (Akyl/alkenyl ether phosphatidylcholine)	PC 38:4e	4HDDA-A2	288341152	0.12458	26.12		29	Ratio to surrogate PC(15:0-18:1)(d7)	-6	4HDDA-A2-X230414P00121R22879S12.raw
PC(O/P-) (Akyl/alkenyl ether phosphatidylcholine)	PC 38:4e	4HDDA-A3	511573792	0.1642	26.12		29	Ratio to surrogate PC(15:0-18:1)(d7)	-6.4	4HDDA-A3-X230414P00121R22879S14.raw
PC(O/P-) (Akyl/alkenyl ether phosphatidylcholine)	PC 38:4e	4HDDA-A4	556082432	0.1613	26.12		29	Ratio to surrogate PC(15:0-18:1)(d7)	-6.1	4HDDA-A4-X230414P00121R22879S16.raw
PC(O/P-) (Akyl/alkenyl ether phosphatidylcholine)	PC 38:4e	4HDDA-A5	108052944	0.051339	26.12		29	Ratio to surrogate PC(15:0-18:1)(d7)	-6.3	4HDDA-A5-X230414P00121R22879S18.raw
PC(O/P-) (Akyl/alkenyl ether phosphatidylcholine)	PC 38:4e	4HDDA-B1	304097312	0.1423	26.12		29	Ratio to surrogate PC(15:0-18:1)(d7)	-4.6	4HDDA-B1-X230414P00121R22878S20.raw
PC(O/P-) (Akyl/alkenyl ether phosphatidylcholine)	PC 38:4e	4HDDA-B2	285249120	0.12787	26.12		29	Ratio to surrogate PC(15:0-18:1)(d7)	-4	4HDDA-B2-X230414P00121R22878S22.raw
PC(O/P-) (Akyl/alkenyl ether phosphatidylcholine)	PC 38:4e	4HDDA-B3	151847936	0.093266	26.12		29	Ratio to surrogate PC(15:0-18:1)(d7)	-5.3	4HDDA-B3-X230414P00121R22878S24.raw
PC(O/P-) (Akyl/alkenyl ether phosphatidylcholine)	PC 40:8e	4HDDA-A1	11330720	0.0061887	26.41		29	Ratio to surrogate PC(15:0-18:1)(d7)	-0.6	4HDDA-A1-X230414P00121R22879S10.raw
PC(O/P-) (Akyl/alkenyl ether phosphatidylcholine)	PC 40:8e	4HDDA-A2	19284034	0.0083319	26.41		29	Ratio to surrogate PC(15:0-18:1)(d7)	-1.2	4HDDA-A2-X230414P00121R22879S12.raw
PC(O/P-) (Akyl/alkenyl ether phosphatidylcholine)	PC 40:8e	4HDDA-A3	39949096	0.012822	26.41		29	Ratio to surrogate PC(15:0-18:1)(d7)	0.7	4HDDA-A3-X230414P00121R22879S14.raw
PC(O/P-) (Akyl/alkenyl ether phosphatidylcholine)	PC 40:8e	4HDDA-A4	31912590	0.0092566	26.41		29	Ratio to surrogate PC(15:0-18:1)(d7)	-1.3	4HDDA-A4-X230414P00121R22879S16.raw
PC(O/P-) (Akyl/alkenyl ether phosphatidylcholine)	PC 40:8e	4HDDA-A5	9342855	0.004439	26.41		29	Ratio to surrogate PC(15:0-18:1)(d7)	0.6	4HDDA-A5-X230414P00121R22879S18.raw
PC(O/P-) (Akyl/alkenyl ether phosphatidylcholine)	PC 40:8e	4HDDA-B1	11288237	0.0052824	26.41		29	Ratio to surrogate PC(15:0-18:1)(d7)	2.3	4HDDA-B1-X230414P00121R22878S20.raw
PC(O/P-) (Akyl/alkenyl ether phosphatidylcholine)	PC 40:8e	4HDDA-B2	16988690	0.0076159	26.41		29	Ratio to surrogate PC(15:0-18:1)(d7)	4.1	4HDDA-B2-X230414P00121R22878S22.raw
PC(O/P-) (Akyl/alkenyl ether phosphatidylcholine)	PC 40:8e	4HDDA-B3	9035071	0.0055494	26.41		29	Ratio to surrogate PC(15:0-18:1)(d7)	1.1	4HDDA-B3-X230414P00121R22878S24.raw
PC(O/P-) (Akyl/alkenyl ether phosphatidylcholine)	PC 40:7e	4HDDA-A1	80145704	0.043775	26.24		29	Ratio to surrogate PC(15:0-18:1)(d7)	-0.5	4HDDA-A1-X230414P00121R22879S10.raw
PC(O/P-) (Akyl/alkenyl ether phosphatidylcholine)	PC 40:7e	4HDDA-A2	147452128	0.063708	26.24		29	Ratio to surrogate PC(15:0-18:1)(d7)	-0.9	4HDDA-A2-X230414P00121R22879S12.raw
PC(O/P-) (Akyl/alkenyl ether phosphatidylcholine)	PC 40:7e	4HDDA-A3	287168384	0.092172	26.24		29	Ratio to surrogate PC(15:0-18:1)(d7)	-1.3	4HDDA-A3-X230414P00121R22879S14.raw
PC(O/P-) (Akyl/alkenyl ether phosphatidylcholine)	PC 40:7e	4HDDA-A4	264155984	0.076621	26.24		29	Ratio to surrogate PC(15:0-18:1)(d7)	-1.1	4HDDA-A4-X230414P00121R22879S16.raw
PC(O/P-) (Akyl/alkenyl ether phosphatidylcholine)	PC 40:7e	4HDDA-A5	63235436	0.030045	26.24		29	Ratio to surrogate PC(15:0-18:1)(d7)	-0.9	4HDDA-A5-X230414P00121R22879S18.raw
PC(O/P-) (Akyl/alkenyl ether phosphatidylcholine)	PC 40:7e	4HDDA-B1	156067280	0.073032	26.24		29	Ratio to surrogate PC(15:0-18:1)(d7)	-0.1	4HDDA-B1-X230414P00121R22878S20.raw
PC(O/P-) (Akyl/alkenyl ether phosphatidylcholine)	PC 40:7e	4HDDA-B2	117109784	0.052499	26.24		29	Ratio to surrogate PC(15:0-18:1)(d7)	0.2	4HDDA-B2-X230414P00121R22878S22.raw
PC(O/P-) (Akyl/alkenyl ether phosphatidylcholine)	PC 40:7e	4HDDA-B3	74832136	0.045962	26.24		29	Ratio to surrogate PC(15:0-18:1)(d7)	-0.3	4HDDA-B3-X230414P00121R22878S24.raw
PC(O/P-) (Akyl/alkenyl ether phosphatidylcholine)	PC 40:6e	4HDDA-A1	107092616	0.058493	26.14		29	Ratio to surrogate PC(15:0-18:1)(d7)	-4.9	4HDDA-A1-X230414P00121R22879S10.raw
PC(O/P-) (Akyl/alkenyl ether phosphatidylcholine)	PC 40:6e	4HDDA-A2	207082000	0.089472	26.14		29	Ratio to surrogate PC(15:0-18:1)(d7)	-5	4HDDA-A2-X230414P00121R22879S12.raw
PC(O/P-) (Akyl/alkenyl ether phosphatidylcholine)	PC 40:6e	4HDDA-A3	340872192	0.10941	26.14		29	Ratio to surrogate PC(15:0-18:1)(d7)	-5.3	4HDDA-A3-X230414P00121R22879S14.raw
PC(O/P-) (Akyl/alkenyl ether phosphatidylcholine)	PC 40:6e	4HDDA-A4	410694656	0.11913	26.14		29	Ratio to surrogate PC(15:0-18:1)(d7)	-5.2	4HDDA-A4-X230414P00121R22879S16.raw
PC(O/P-) (Akyl/alkenyl ether phosphatidylcholine)	PC 40:6e	4HDDA-A5	67269064	0.031961	26.14		29	Ratio to surrogate PC(15:0-18:1)(d7)	-5.3	4HDDA-A5-X230414P00121R22879S18.raw
PC(O/P-) (Akyl/alkenyl ether phosphatidylcholine)	PC 40:6e	4HDDA-B1	212582720	0.099479	26.14		29	Ratio to surrogate PC(15:0-18:1)(d7)	-3.8	4HDDA-B1-X230414P00121R22878S20.raw
PC(O/P-) (Akyl/alkenyl ether phosphatidylcholine)	PC 40:6e	4HDDA-B2	210557472	0.094391	26.14		29	Ratio to surrogate PC(15:0-18:1)(d7)	-3.5	4HDDA-B2-X230414P00121R22878S22.raw
PC(O/P-) (Akyl/alkenyl ether phosphatidylcholine)	PC 40:6e	4HDDA-B3	103245576	0.063414	26.14		29	Ratio to surrogate PC(15:0-18:1)(d7)	-4.3	4HDDA-B3-X230414P00121R22878S24.raw
PC(O/P-) (Akyl/alkenyl ether phosphatidylcholine)	PC 40:5e	4HDDA-A1	62203848	0.033975	26		29	Ratio to surrogate PC(15:0-18:1)(d7)	-2.4	4HDDA-A1-X230414P00121R22879S10.raw
PC(O/P-) (Akyl/alkenyl ether phosphatidylcholine)	PC 40:5e	4HDDA-A2	122203344	0.052799	26		29	Ratio to surrogate PC(15:0-18:1)(d7)	-2.3	4HDDA-A2-X230414P00121R22879S12.raw
PC(O/P-) (Akyl/alkenyl ether phosphatidylcholine)	PC 40:5e	4HDDA-A3	213110560	0.068402	26		29	Ratio to surrogate PC(15:0-18:1)(d7)	-2.6	4HDDA-A3-X230414P00121R22879S14.raw
PC(O/P-) (Akyl/alkenyl ether phosphatidylcholine)	PC 40:5e	4HDDA-A4	229327792	0.066519	26		29	Ratio to surrogate PC(15:0-18:1)(d7)	-3.4	4HDDA-A4-X230414P00121R22879S16.raw
PC(O/P-) (Akyl/alkenyl ether phosphatidylcholine)	PC 40:5e	4HDDA-A5	43997544	0.020904	26		29	Ratio to surrogate PC(15:0-18:1)(d7)	-2.3	4HDDA-A5-X230414P00121R22879S18.raw
PC(O/P-) (Akyl/alkenyl ether phosphatidylcholine)	PC 40:5e	4HDDA-B1	124085920	0.058066	26		29	Ratio to surrogate PC(15:0-18:1)(d7)	-1.7	4HDDA-B1-X230414P00121R22878S20.raw
PC(O/P-) (Akyl/alkenyl ether phosphatidylcholine)	PC 40:5e	4HDDA-B2	124533128	0.055827	26		29	Ratio to surrogate PC(15:0-18:1)(d7)	-1.6	4HDDA-B2-X230414P00121R22878S22.raw
PC(O/P-) (Akyl/alkenyl ether phosphatidylcholine)	PC 40:5e	4HDDA-B3	56295952	0.034577	26		29	Ratio to surrogate PC(15:0-18:1)(d7)	-2.1	4HDDA-B3-X230414P00121R22878S24.raw
PC(O/P-) (Akyl/alkenyl ether phosphatidylcholine)	PC 42:5e	4HDDA-A1	23289354	0.01272	25.77		29	Ratio to surrogate PC(15:0-18:1)(d7)	-5.9	4HDDA-A1-X230414P00121R22879S10.raw
PC(O/P-) (Akyl/alkenyl ether phosphatidylcholine)	PC 42:5e	4HDDA-A2	48314748	0.020875	25.77		29	Ratio to surrogate PC(15:0-18:1)(d7)	-5.7	4HDDA-A2-X230414P00121R22879S12.raw
PC(O/P-) (Akyl/alkenyl ether phosphatidylcholine)	PC 42:5e	4HDDA-A3	75953048	0.024379	25.77		29	Ratio to surrogate PC(15:0-18:1)(d7)	-5.7	4HDDA-A3-X230414P00121R22879S14.raw
PC(O/P-) (Akyl/alkenyl ether phosphatidylcholine)	PC 42:5e	4HDDA-A4	98334568	0.028523	25.77		29	Ratio to surrogate PC(15:0-18:1)(d7)	-7.1	4HDDA-A4-X230414P00121R22879S16.raw
PC(O/P-) (Akyl/alkenyl ether phosphatidylcholine)	PC 42:5e	4HDDA-A5	14727036	0.0069972	25.77		29	Ratio to surrogate PC(15:0-18:1)(d7)	-4.5	4HDDA-A5-X230414P00121R22879S18.raw
PC(O/P-) (Akyl/alkenyl ether phosphatidylcholine)	PC 42:5e	4HDDA-B1	45565524	0.021323	25.77		29	Ratio to surrogate PC(15:0-18:1)(d7)	-4.6	4HDDA-B1-X230414P00121R22878S20.raw
PC(O/P-) (Akyl/alkenyl ether phosphatidylcholine)	PC 42:5e	4HDDA-B2	54825136	0.024578	25.77		29	Ratio to surrogate PC(15:0-18:1)(d7)	-5.1	4HDDA-B2-X230414P00121R22878S22.raw
PC(O/P-) (Akyl/alkenyl ether phosphatidylcholine)	PC 42:5e	4HDDA-B3	20210620	0.012413	25.77		29	Ratio to surrogate PC(15:0-18:1)(d7)	-5.3	4HDDA-B3-X230414P00121R22878S24.raw
PC(O/P-) (Akyl/alkenyl ether phosphatidylcholine)	PC 42:4e	4HDDA-A1	#N/A	#N/A	25.6		29	Ratio to surrogate PC(15:0-18:1)(d7)	#N/A	4HDDA-A1-X230414P00121R22879S10.raw
PC(O/P-) (Akyl/alkenyl ether phosphatidylcholine)	PC 42:4e	4HDDA-A2	23070788	0.009968	25.6		29	Ratio to surrogate PC(15:0-18:1)(d7)	-4.9	4HDDA-A2-X230414P00121R22879S12.raw
PC(O/P-) (Akyl/alkenyl ether phosphatidylcholine)	PC 42:4e	4HDDA-A3	40068700	0.012861	25.6		29	Ratio to surrogate PC(15:0-18:1)(d7)	-4.2	4HDDA-A3-X230414P00121R22879S14.raw
PC(O/P-) (Akyl/alkenyl ether phosphatidylcholine)	PC 42:4e	4HDDA-A4	45543800	0.01321	25.6		29	Ratio to surrogate PC(15:0-18:1)(d7)	-5	4HDDA-A4-X230414P00121R22879S16.raw
PC(O/P-) (Akyl/alkenyl ether phosphatidylcholine)	PC 42:4e	4HDDA-A5	7374210	0.0035037	25.6		29	Ratio to surrogate PC(15:0-18:1)(d7)	-4.2	4HDDA-A5-X230414P00121R22879S18.raw
PC(O/P-) (Akyl/alkenyl ether phosphatidylcholine)	PC 42:4e	4HDDA-B1	20842212	0.0097532	25.6		29	Ratio to surrogate PC(15:0-18:1)(d7)	-3.9	4HDDA-B1-X230414P00121R22878S20.raw
PC(O/P-) (Akyl/alkenyl ether phosphatidylcholine)	PC 42:4e	4HDDA-B2	22952090	0.010289	25.6		29	Ratio to surrogate PC(15:0-18:1)(d7)	-4.3	4HDDA-B2-X230414P00121R22878S22.raw
PC(O/P-) (Akyl/alkenyl ether phosphatidylcholine)	PC 42:4e	4HDDA-B3	9083796	0.0055793	25.6		29	Ratio to surrogate PC(15:0-18:1)(d7)	-3.9	4HDDA-B3-X230414P00121R22878S24.raw
PE(O/P-) (Alkyl/alkenyl ether phosphatidylethanolamine)	PE 34:3e	4HDDA-A1	12579376	0.058304	22.36		34	Ratio to surrogate PE(15:0-18:1)(d7)	-2.2	4HDDA-A1-X230414P00121R22879S10.raw
PE(O/P-) (Alkyl/alkenyl ether phosphatidylethanolamine)	PE 34:3e	4HDDA-A2	23217076	0.066646	22.36		34	Ratio to surrogate PE(15:0-18:1)(d7)	-2.5	4HDDA-A2-X230414P00121R22879S12.raw
PE(O/P-) (Alkyl/alkenyl ether phosphatidylethanolamine)	PE 34:3e	4HDDA-A3	44861520	0.074598	22.36		34	Ratio to surrogate PE(15:0-18:1)(d7)	-2.3	4HDDA-A3-X230414P00121R22879S14.raw
PE(O/P-) (Alkyl/alkenyl ether phosphatidylethanolamine)	PE 34:3e	4HDDA-A4	45901644	0.060494	22.36		34	Ratio to surrogate PE(15:0-18:1)(d7)	-2.7	4HDDA-A4-X230414P00121R22879S16.raw
PE(O/P-) (Alkyl/alkenyl ether phosphatidylethanolamine)	PE 34:3e	4HDDA-A5	8315063	0.037846	22.36		34	Ratio to surrogate PE(15:0-18:1)(d7)	-2.3	4HDDA-A5-X230414P00121R22879S18.raw
PE(O/P-) (Alkyl/alkenyl ether phosphatidylethanolamine)	PE 34:3e	4HDDA-B1	27984762	0.062923	22.36		34	Ratio to surrogate PE(15:0-18:1)(d7)	-2.2	4HDDA-B1-X230414P00121R22878S20.raw
PE(O/P-) (Alkyl/alkenyl ether phosphatidylethanolamine)	PE 34:3e	4HDDA-B2	32344372	0.068437	22.36		34	Ratio to surrogate PE(15:0-18:1)(d7)	-2.2	4HDDA-B2-X230414P00121R22878S22.raw
PE(O/P-) (Alkyl/alkenyl ether phosphatidylethanolamine)	PE 34:3e	4HDDA-B3	11828747	0.057953	22.36		34	Ratio to surrogate PE(15:0-18:1)(d7)	-2	4HDDA-B3-X230414P00121R22878S24.raw
PE(O/P-) (Alkyl/alkenyl ether phosphatidylethanolamine)	PE 34:2e	4HDDA-A1	12549951	0.058167	22.24		34	Ratio to surrogate PE(15:0-18:1)(d7)	-0.9	4HDDA-A1-X230414P00121R22879S10.raw
PE(O/P-) (Alkyl/alkenyl ether phosphatidylethanolamine)	PE 34:2e	4HDDA-A2	35412584	0.10165	22.24		34	Ratio to surrogate PE(15:0-18:1)(d7)	-0.2	4HDDA-A2-X230414P00121R22879S12.raw
PE(O/P-) (Alkyl/alkenyl ether phosphatidylethanolamine)	PE 34:2e	4HDDA-A3	56830024	0.0945	22.24		34	Ratio to surrogate PE(15:0-18:1)(d7)	-1	4HDDA-A3-X230414P00121R22879S14.raw
PE(O/P-) (Alkyl/alkenyl ether phosphatidylethanolamine)	PE 34:2e	4HDDA-A4	48918368	0.06447	22.24		34	Ratio to surrogate PE(15:0-18:1)(d7)	-1.1	4HDDA-A4-X230414P00121R22879S16.raw
PE(O/P-) (Alkyl/alkenyl ether phosphatidylethanolamine)	PE 34:2e	4HDDA-A5	10391119	0.047295	22.24		34	Ratio to surrogate PE(15:0-18:1)(d7)	-0.6	4HDDA-A5-X230414P00121R22879S18.raw
PE(O/P-) (Alkyl/alkenyl ether phosphatidylethanolamine)	PE 34:2e	4HDDA-B1	26254740	0.059033	22.24		34	Ratio to surrogate PE(15:0-18:1)(d7)	-0.2	4HDDA-B1-X230414P00121R22878S20.raw
PE(O/P-) (Alkyl/alkenyl ether phosphatidylethanolamine)	PE 34:2e	4HDDA-B2	30705908	0.06497	22.24		34	Ratio to surrogate PE(15:0-18:1)(d7)	0.2	4HDDA-B2-X230414P00121R22878S22.raw
PE(O/P-) (Alkyl/alkenyl ether phosphatidylethanolamine)	PE 34:2e	4HDDA-B3	12505501	0.061269	22.24		34	Ratio to surrogate PE(15:0-18:1)(d7)	0.1	4HDDA-B3-X230414P00121R22878S24.raw
PE(O/P-) (Alkyl/alkenyl ether phosphatidylethanolamine)	PE 34:1e	4HDDA-A1	3753033	0.017395	22.16		34	Ratio to surrogate PE(15:0-18:1)(d7)	-3.4	4HDDA-A1-X230414P00121R22879S10.raw
PE(O/P-) (Alkyl/alkenyl ether phosphatidylethanolamine)	PE 34:1e	4HDDA-A2	9585621	0.027516	22.16		34	Ratio to surrogate PE(15:0-18:1)(d7)	-5.2	4HDDA-A2-X230414P00121R22879S12.raw
PE(O/P-) (Alkyl/alkenyl ether phosphatidylethanolamine)	PE 34:1e	4HDDA-A3	16158776	0.02687	22.16		34	Ratio to surrogate PE(15:0-18:1)(d7)	-6.8	4HDDA-A3-X230414P00121R22879S14.raw
PE(O/P-) (Alkyl/alkenyl ether phosphatidylethanolamine)	PE 34:1e	4HDDA-A4	12422136	0.016371	22.16		34	Ratio to surrogate PE(15:0-18:1)(d7)	-5.3	4HDDA-A4-X230414P00121R22879S16.raw
PE(O/P-) (Alkyl/alkenyl ether phosphatidylethanolamine)	PE 34:1e	4HDDA-A5	3546645	0.016143	22.16		34	Ratio to surrogate PE(15:0-18:1)(d7)	-5.2	4HDDA-A5-X230414P00121R22879S18.raw
PE(O/P-) (Alkyl/alkenyl ether phosphatidylethanolamine)	PE 34:1e	4HDDA-B1	7685778	0.017281	22.16		34	Ratio to surrogate PE(15:0-18:1)(d7)	-3.4	4HDDA-B1-X230414P00121R22878S20.raw
PE(O/P-) (Alkyl/alkenyl ether phosphatidylethanolamine)	PE 34:1e	4HDDA-B2	9634264	0.020385	22.16		34	Ratio to surrogate PE(15:0-18:1)(d7)	-3.6	4HDDA-B2-X230414P00121R22878S22.raw
PE(O/P-) (Alkyl/alkenyl ether phosphatidylethanolamine)	PE 34:1e	4HDDA-B3	3322391	0.016278	22.16		34	Ratio to surrogate PE(15:0-18:1)(d7)	-3.7	4HDDA-B3-X230414P00121R22878S24.raw
PE(O/P-) (Alkyl/alkenyl ether phosphatidylethanolamine)	PE 36:5e	4HDDA-A1	100083600	0.46387	22.19		34	Ratio to surrogate PE(15:0-18:1)(d7)	0	4HDDA-A1-X230414P00121R22879S10.raw
PE(O/P-) (Alkyl/alkenyl ether phosphatidylethanolamine)	PE 36:5e	4HDDA-A2	208332976	0.59803	22.19		34	Ratio to surrogate PE(15:0-18:1)(d7)	0	4HDDA-A2-X230414P00121R22879S12.raw
PE(O/P-) (Alkyl/alkenyl ether phosphatidylethanolamine)	PE 36:5e	4HDDA-A3	353567968	0.58793	22.19		34	Ratio to surrogate PE(15:0-18:1)(d7)	-0.6	4HDDA-A3-X230414P00121R22879S14.raw
PE(O/P-) (Alkyl/alkenyl ether phosphatidylethanolamine)	PE 36:5e	4HDDA-A4	335801312	0.44255	22.19		34	Ratio to surrogate PE(15:0-18:1)(d7)	-0.5	4HDDA-A4-X230414P00121R22879S16.raw
PE(O/P-) (Alkyl/alkenyl ether phosphatidylethanolamine)	PE 36:5e	4HDDA-A5	75885112	0.34539	22.19		34	Ratio to surrogate PE(15:0-18:1)(d7)	-0.1	4HDDA-A5-X230414P00121R22879S18.raw
PE(O/P-) (Alkyl/alkenyl ether phosphatidylethanolamine)	PE 36:5e	4HDDA-B1	195888368	0.44045	22.19		34	Ratio to surrogate PE(15:0-18:1)(d7)	0.2	4HDDA-B1-X230414P00121R22878S20.raw
PE(O/P-) (Alkyl/alkenyl ether phosphatidylethanolamine)	PE 36:5e	4HDDA-B2	197351024	0.41757	22.19		34	Ratio to surrogate PE(15:0-18:1)(d7)	0.4	4HDDA-B2-X230414P00121R22878S22.raw
PE(O/P-) (Alkyl/alkenyl ether phosphatidylethanolamine)	PE 36:5e	4HDDA-B3	98890568	0.4845	22.19		34	Ratio to surrogate PE(15:0-18:1)(d7)	0.5	4HDDA-B3-X230414P00121R22878S24.raw
PE(O/P-) (Alkyl/alkenyl ether phosphatidylethanolamine)	PE 36:4e	4HDDA-A1	31545804	0.14621	22.17		34	Ratio to surrogate PE(15:0-18:1)(d7)	-4.5	4HDDA-A1-X230414P00121R22879S10.raw
PE(O/P-) (Alkyl/alkenyl ether phosphatidylethanolamine)	PE 36:4e	4HDDA-A2	71271192	0.20459	22.17		34	Ratio to surrogate PE(15:0-18:1)(d7)	-4.1	4HDDA-A2-X230414P00121R22879S12.raw
PE(O/P-) (Alkyl/alkenyl ether phosphatidylethanolamine)	PE 36:4e	4HDDA-A3	#N/A	#N/A	22.17		34	Ratio to surrogate PE(15:0-18:1)(d7)	#N/A	4HDDA-A3-X230414P00121R22879S14.raw
PE(O/P-) (Alkyl/alkenyl ether phosphatidylethanolamine)	PE 36:4e	4HDDA-A4	132962520	0.17523	22.17		34	Ratio to surrogate PE(15:0-18:1)(d7)	-4.1	4HDDA-A4-X230414P00121R22879S16.raw
PE(O/P-) (Alkyl/alkenyl ether phosphatidylethanolamine)	PE 36:4e	4HDDA-A5	21477756	0.097756	22.17		34	Ratio to surrogate PE(15:0-18:1)(d7)	-4.7	4HDDA-A5-X230414P00121R22879S18.raw
PE(O/P-) (Alkyl/alkenyl ether phosphatidylethanolamine)	PE 36:4e	4HDDA-B1	74433096	0.16736	22.17		34	Ratio to surrogate PE(15:0-18:1)(d7)	-3	4HDDA-B1-X230414P00121R22878S20.raw
PE(O/P-) (Alkyl/alkenyl ether phosphatidylethanolamine)	PE 36:4e	4HDDA-B2	76356120	0.16156	22.17		34	Ratio to surrogate PE(15:0-18:1)(d7)	-3.3	4HDDA-B2-X230414P00121R22878S22.raw
PE(O/P-) (Alkyl/alkenyl ether phosphatidylethanolamine)	PE 36:4e	4HDDA-B3	34359588	0.16834	22.17		34	Ratio to surrogate PE(15:0-18:1)(d7)	-3.4	4HDDA-B3-X230414P00121R22878S24.raw
PE(O/P-) (Alkyl/alkenyl ether phosphatidylethanolamine)	PE 36:3e	4HDDA-A1	31261484	0.14489	22.13		34	Ratio to surrogate PE(15:0-18:1)(d7)	-1.4	4HDDA-A1-X230414P00121R22879S10.raw
PE(O/P-) (Alkyl/alkenyl ether phosphatidylethanolamine)	PE 36:3e	4HDDA-A2	64502988	0.18516	22.13		34	Ratio to surrogate PE(15:0-18:1)(d7)	-1	4HDDA-A2-X230414P00121R22879S12.raw
PE(O/P-) (Alkyl/alkenyl ether phosphatidylethanolamine)	PE 36:3e	4HDDA-A3	102300632	0.17011	22.13		34	Ratio to surrogate PE(15:0-18:1)(d7)	-1.6	4HDDA-A3-X230414P00121R22879S14.raw
PE(O/P-) (Alkyl/alkenyl ether phosphatidylethanolamine)	PE 36:3e	4HDDA-A4	118794728	0.15656	22.13		34	Ratio to surrogate PE(15:0-18:1)(d7)	-1.5	4HDDA-A4-X230414P00121R22879S16.raw
PE(O/P-) (Alkyl/alkenyl ether phosphatidylethanolamine)	PE 36:3e	4HDDA-A5	23559082	0.10723	22.13		34	Ratio to surrogate PE(15:0-18:1)(d7)	-1.1	4HDDA-A5-X230414P00121R22879S18.raw
PE(O/P-) (Alkyl/alkenyl ether phosphatidylethanolamine)	PE 36:3e	4HDDA-B1	68896872	0.15491	22.13		34	Ratio to surrogate PE(15:0-18:1)(d7)	-1.2	4HDDA-B1-X230414P00121R22878S20.raw
PE(O/P-) (Alkyl/alkenyl ether phosphatidylethanolamine)	PE 36:3e	4HDDA-B2	74840512	0.15835	22.13		34	Ratio to surrogate PE(15:0-18:1)(d7)	-0.8	4HDDA-B2-X230414P00121R22878S22.raw
PE(O/P-) (Alkyl/alkenyl ether phosphatidylethanolamine)	PE 36:3e	4HDDA-B3	32977414	0.16157	22.13		34	Ratio to surrogate PE(15:0-18:1)(d7)	-0.8	4HDDA-B3-X230414P00121R22878S24.raw
PE(O/P-) (Alkyl/alkenyl ether phosphatidylethanolamine)	PE 36:2e	4HDDA-A1	48449884	0.22456	22.04		34	Ratio to surrogate PE(15:0-18:1)(d7)	1.2	4HDDA-A1-X230414P00121R22879S10.raw
PE(O/P-) (Alkyl/alkenyl ether phosphatidylethanolamine)	PE 36:2e	4HDDA-A2	90749304	0.2605	22.04		34	Ratio to surrogate PE(15:0-18:1)(d7)	1.4	4HDDA-A2-X230414P00121R22879S12.raw
PE(O/P-) (Alkyl/alkenyl ether phosphatidylethanolamine)	PE 36:2e	4HDDA-A3	149180896	0.24807	22.04		34	Ratio to surrogate PE(15:0-18:1)(d7)	0.7	4HDDA-A3-X230414P00121R22879S14.raw
PE(O/P-) (Alkyl/alkenyl ether phosphatidylethanolamine)	PE 36:2e	4HDDA-A4	189105392	0.24922	22.04		34	Ratio to surrogate PE(15:0-18:1)(d7)	0.8	4HDDA-A4-X230414P00121R22879S16.raw
PE(O/P-) (Alkyl/alkenyl ether phosphatidylethanolamine)	PE 36:2e	4HDDA-A5	32495514	0.1479	22.04		34	Ratio to surrogate PE(15:0-18:1)(d7)	1.2	4HDDA-A5-X230414P00121R22879S18.raw
PE(O/P-) (Alkyl/alkenyl ether phosphatidylethanolamine)	PE 36:2e	4HDDA-B1	119433384	0.26854	22.04		34	Ratio to surrogate PE(15:0-18:1)(d7)	1.8	4HDDA-B1-X230414P00121R22878S20.raw
PE(O/P-) (Alkyl/alkenyl ether phosphatidylethanolamine)	PE 36:2e	4HDDA-B2	133740360	0.28298	22.04		34	Ratio to surrogate PE(15:0-18:1)(d7)	1.9	4HDDA-B2-X230414P00121R22878S22.raw
PE(O/P-) (Alkyl/alkenyl ether phosphatidylethanolamine)	PE 36:2e	4HDDA-B3	56176468	0.27523	22.04		34	Ratio to surrogate PE(15:0-18:1)(d7)	1.9	4HDDA-B3-X230414P00121R22878S24.raw
PE(O/P-) (Alkyl/alkenyl ether phosphatidylethanolamine)	PE 36:1e	4HDDA-A1	14861247	0.06888	21.95		34	Ratio to surrogate PE(15:0-18:1)(d7)	-3.5	4HDDA-A1-X230414P00121R22879S10.raw
PE(O/P-) (Alkyl/alkenyl ether phosphatidylethanolamine)	PE 36:1e	4HDDA-A2	28141504	0.080781	21.95		34	Ratio to surrogate PE(15:0-18:1)(d7)	-3.4	4HDDA-A2-X230414P00121R22879S12.raw
PE(O/P-) (Alkyl/alkenyl ether phosphatidylethanolamine)	PE 36:1e	4HDDA-A3	45112324	0.075015	21.95		34	Ratio to surrogate PE(15:0-18:1)(d7)	-3.3	4HDDA-A3-X230414P00121R22879S14.raw
PE(O/P-) (Alkyl/alkenyl ether phosphatidylethanolamine)	PE 36:1e	4HDDA-A4	62529348	0.082408	21.95		34	Ratio to surrogate PE(15:0-18:1)(d7)	-4	4HDDA-A4-X230414P00121R22879S16.raw
PE(O/P-) (Alkyl/alkenyl ether phosphatidylethanolamine)	PE 36:1e	4HDDA-A5	9884143	0.044988	21.95		34	Ratio to surrogate PE(15:0-18:1)(d7)	-3.8	4HDDA-A5-X230414P00121R22879S18.raw
PE(O/P-) (Alkyl/alkenyl ether phosphatidylethanolamine)	PE 36:1e	4HDDA-B1	35180072	0.079102	21.95		34	Ratio to surrogate PE(15:0-18:1)(d7)	-2.7	4HDDA-B1-X230414P00121R22878S20.raw
PE(O/P-) (Alkyl/alkenyl ether phosphatidylethanolamine)	PE 36:1e	4HDDA-B2	39505796	0.08359	21.95		34	Ratio to surrogate PE(15:0-18:1)(d7)	-2.8	4HDDA-B2-X230414P00121R22878S22.raw
PE(O/P-) (Alkyl/alkenyl ether phosphatidylethanolamine)	PE 36:1e	4HDDA-B3	11806678	0.057845	21.95		34	Ratio to surrogate PE(15:0-18:1)(d7)	-0.5	4HDDA-B3-X230414P00121R22878S24.raw
PE(O/P-) (Alkyl/alkenyl ether phosphatidylethanolamine)	PE 38:7e	4HDDA-A1	153310608	0.71057	22.22		34	Ratio to surrogate PE(15:0-18:1)(d7)	-1.2	4HDDA-A1-X230414P00121R22879S10.raw
PE(O/P-) (Alkyl/alkenyl ether phosphatidylethanolamine)	PE 38:7e	4HDDA-A2	298003168	0.85543	22.22		34	Ratio to surrogate PE(15:0-18:1)(d7)	-1.1	4HDDA-A2-X230414P00121R22879S12.raw
PE(O/P-) (Alkyl/alkenyl ether phosphatidylethanolamine)	PE 38:7e	4HDDA-A3	522278656	0.86847	22.22		34	Ratio to surrogate PE(15:0-18:1)(d7)	-1.6	4HDDA-A3-X230414P00121R22879S14.raw
PE(O/P-) (Alkyl/alkenyl ether phosphatidylethanolamine)	PE 38:7e	4HDDA-A4	496376864	0.65418	22.22		34	Ratio to surrogate PE(15:0-18:1)(d7)	-1.5	4HDDA-A4-X230414P00121R22879S16.raw
PE(O/P-) (Alkyl/alkenyl ether phosphatidylethanolamine)	PE 38:7e	4HDDA-A5	111180600	0.50604	22.22		34	Ratio to surrogate PE(15:0-18:1)(d7)	-1.3	4HDDA-A5-X230414P00121R22879S18.raw
PE(O/P-) (Alkyl/alkenyl ether phosphatidylethanolamine)	PE 38:7e	4HDDA-B1	294324320	0.66178	22.22		34	Ratio to surrogate PE(15:0-18:1)(d7)	-0.9	4HDDA-B1-X230414P00121R22878S20.raw
PE(O/P-) (Alkyl/alkenyl ether phosphatidylethanolamine)	PE 38:7e	4HDDA-B2	287173952	0.60763	22.22		34	Ratio to surrogate PE(15:0-18:1)(d7)	-0.7	4HDDA-B2-X230414P00121R22878S22.raw
PE(O/P-) (Alkyl/alkenyl ether phosphatidylethanolamine)	PE 38:7e	4HDDA-B3	152393360	0.74663	22.22		34	Ratio to surrogate PE(15:0-18:1)(d7)	-0.5	4HDDA-B3-X230414P00121R22878S24.raw
PE(O/P-) (Alkyl/alkenyl ether phosphatidylethanolamine)	PE 38:6e	4HDDA-A1	112445184	0.52117	22.13		34	Ratio to surrogate PE(15:0-18:1)(d7)	-3.8	4HDDA-A1-X230414P00121R22879S10.raw
PE(O/P-) (Alkyl/alkenyl ether phosphatidylethanolamine)	PE 38:6e	4HDDA-A2	248189920	0.71244	22.13		34	Ratio to surrogate PE(15:0-18:1)(d7)	-3.3	4HDDA-A2-X230414P00121R22879S12.raw
PE(O/P-) (Alkyl/alkenyl ether phosphatidylethanolamine)	PE 38:6e	4HDDA-A3	392501184	0.65267	22.13		34	Ratio to surrogate PE(15:0-18:1)(d7)	-4.2	4HDDA-A3-X230414P00121R22879S14.raw
PE(O/P-) (Alkyl/alkenyl ether phosphatidylethanolamine)	PE 38:6e	4HDDA-A4	412544192	0.54369	22.13		34	Ratio to surrogate PE(15:0-18:1)(d7)	-4	4HDDA-A4-X230414P00121R22879S16.raw
PE(O/P-) (Alkyl/alkenyl ether phosphatidylethanolamine)	PE 38:6e	4HDDA-A5	82717552	0.37649	22.13		34	Ratio to surrogate PE(15:0-18:1)(d7)	-3.9	4HDDA-A5-X230414P00121R22879S18.raw
PE(O/P-) (Alkyl/alkenyl ether phosphatidylethanolamine)	PE 38:6e	4HDDA-B1	244218800	0.54912	22.13		34	Ratio to surrogate PE(15:0-18:1)(d7)	-3	4HDDA-B1-X230414P00121R22878S20.raw
PE(O/P-) (Alkyl/alkenyl ether phosphatidylethanolamine)	PE 38:6e	4HDDA-B2	246665360	0.52192	22.13		34	Ratio to surrogate PE(15:0-18:1)(d7)	-2.8	4HDDA-B2-X230414P00121R22878S22.raw
PE(O/P-) (Alkyl/alkenyl ether phosphatidylethanolamine)	PE 38:6e	4HDDA-B3	122377816	0.59957	22.13		34	Ratio to surrogate PE(15:0-18:1)(d7)	-3.1	4HDDA-B3-X230414P00121R22878S24.raw
PE(O/P-) (Alkyl/alkenyl ether phosphatidylethanolamine)	PE 38:5e	4HDDA-A1	159883728	0.74104	21.98		34	Ratio to surrogate PE(15:0-18:1)(d7)	-2.3	4HDDA-A1-X230414P00121R22879S10.raw
PE(O/P-) (Alkyl/alkenyl ether phosphatidylethanolamine)	PE 38:5e	4HDDA-A2	350084128	1.0049	21.98		34	Ratio to surrogate PE(15:0-18:1)(d7)	-2.1	4HDDA-A2-X230414P00121R22879S12.raw
PE(O/P-) (Alkyl/alkenyl ether phosphatidylethanolamine)	PE 38:5e	4HDDA-A3	531018560	0.883	21.98		34	Ratio to surrogate PE(15:0-18:1)(d7)	-2.9	4HDDA-A3-X230414P00121R22879S14.raw
PE(O/P-) (Alkyl/alkenyl ether phosphatidylethanolamine)	PE 38:5e	4HDDA-A4	585774016	0.772	21.98		34	Ratio to surrogate PE(15:0-18:1)(d7)	-2.6	4HDDA-A4-X230414P00121R22879S16.raw
PE(O/P-) (Alkyl/alkenyl ether phosphatidylethanolamine)	PE 38:5e	4HDDA-A5	119222584	0.54264	21.98		34	Ratio to surrogate PE(15:0-18:1)(d7)	-2.1	4HDDA-A5-X230414P00121R22879S18.raw
PE(O/P-) (Alkyl/alkenyl ether phosphatidylethanolamine)	PE 38:5e	4HDDA-B1	320181792	0.71992	21.98		34	Ratio to surrogate PE(15:0-18:1)(d7)	-2	4HDDA-B1-X230414P00121R22878S20.raw
PE(O/P-) (Alkyl/alkenyl ether phosphatidylethanolamine)	PE 38:5e	4HDDA-B2	332662688	0.70388	21.98		34	Ratio to surrogate PE(15:0-18:1)(d7)	-1.7	4HDDA-B2-X230414P00121R22878S22.raw
PE(O/P-) (Alkyl/alkenyl ether phosphatidylethanolamine)	PE 38:5e	4HDDA-B3	160780864	0.78772	21.98		34	Ratio to surrogate PE(15:0-18:1)(d7)	-1.5	4HDDA-B3-X230414P00121R22878S24.raw
PE(O/P-) (Alkyl/alkenyl ether phosphatidylethanolamine)	PE 38:4e	4HDDA-A1	122189136	0.56633	21.91		34	Ratio to surrogate PE(15:0-18:1)(d7)	-1.7	4HDDA-A1-X230414P00121R22879S10.raw
PE(O/P-) (Alkyl/alkenyl ether phosphatidylethanolamine)	PE 38:4e	4HDDA-A2	249806240	0.71708	21.91		34	Ratio to surrogate PE(15:0-18:1)(d7)	-1.9	4HDDA-A2-X230414P00121R22879S12.raw
PE(O/P-) (Alkyl/alkenyl ether phosphatidylethanolamine)	PE 38:4e	4HDDA-A3	387317920	0.64405	21.91		34	Ratio to surrogate PE(15:0-18:1)(d7)	-2.4	4HDDA-A3-X230414P00121R22879S14.raw
PE(O/P-) (Alkyl/alkenyl ether phosphatidylethanolamine)	PE 38:4e	4HDDA-A4	490009984	0.64579	21.91		34	Ratio to surrogate PE(15:0-18:1)(d7)	-2.1	4HDDA-A4-X230414P00121R22879S16.raw
PE(O/P-) (Alkyl/alkenyl ether phosphatidylethanolamine)	PE 38:4e	4HDDA-A5	75121816	0.34192	21.91		34	Ratio to surrogate PE(15:0-18:1)(d7)	-2.2	4HDDA-A5-X230414P00121R22879S18.raw
PE(O/P-) (Alkyl/alkenyl ether phosphatidylethanolamine)	PE 38:4e	4HDDA-B1	278612544	0.62646	21.91		34	Ratio to surrogate PE(15:0-18:1)(d7)	-1.2	4HDDA-B1-X230414P00121R22878S20.raw
PE(O/P-) (Alkyl/alkenyl ether phosphatidylethanolamine)	PE 38:4e	4HDDA-B2	290581344	0.61484	21.91		34	Ratio to surrogate PE(15:0-18:1)(d7)	-1.4	4HDDA-B2-X230414P00121R22878S22.raw
PE(O/P-) (Alkyl/alkenyl ether phosphatidylethanolamine)	PE 38:4e	4HDDA-B3	129241520	0.6332	21.91		34	Ratio to surrogate PE(15:0-18:1)(d7)	-1	4HDDA-B3-X230414P00121R22878S24.raw
PE(O/P-) (Alkyl/alkenyl ether phosphatidylethanolamine)	PE 40:9e	4HDDA-A1	5437332	0.025201	22.25		34	Ratio to surrogate PE(15:0-18:1)(d7)	-3	4HDDA-A1-X230414P00121R22879S10.raw
PE(O/P-) (Alkyl/alkenyl ether phosphatidylethanolamine)	PE 40:9e	4HDDA-A2	10684456	0.03067	22.25		34	Ratio to surrogate PE(15:0-18:1)(d7)	-2.5	4HDDA-A2-X230414P00121R22879S12.raw
[truncated: 222 more rows]

## Sheet: Format-tranpose
Molecule	Molecule	4HDDA-A1	4HDDA-A2	4HDDA-A3	4HDDA-A4	4HDDA-A5	4HDDA-B1	4HDDA-B2	4HDDA-B3
[truncated: 141 more rows]

[truncated: 2 more sheets: t-test results, Volcano plot]
