# Supplementary material for: Development of LC-FAIMS-MS and its application to lipidomics study of Acinetobacter baumannii infection
Source: J Lipid Res. 2024 Oct 10;65(11):100668. doi: 10.1016/j.jlr.2024.100668 (PMC11577210; doi:10.1016/j.jlr.2024.100668)
Supplement: Table S4-2 [file mmc5.zip › jlr_100668_Table S4-2_mmc5.xlsm]

## Sheet: 8H-DDA-raw
Molecule List Name	Molecule	Replicate Name	Total Area	Normalized Area	Average Measured Retention Time	BioReplicate	Library Ion Mobility Value	Normalization Method	Average Mass Error PPM	File Name
SPLASHLipidoMix	PC(15:0-18:1)(d7)	8HDDA-A1	142662592	142660000	27.72		29		-2.5	8HDDA-A1-X230503P00121R22983S14.raw
SPLASHLipidoMix	PC(15:0-18:1)(d7)	8HDDA-A2	1114856192	1114900000	27.72		29		-2.1	8HDDA-A2-X230503P00121R22983S16.raw
SPLASHLipidoMix	PC(15:0-18:1)(d7)	8HDDA-A3	976556224	976560000	27.72		29		-1.4	8HDDA-A3-X230503P00121R22983S18.raw
SPLASHLipidoMix	PC(15:0-18:1)(d7)	8HDDA-A4	1088606336	1088600000	27.72		29		-2.1	8HDDA-A4-X230503P00121R22983S20.raw
SPLASHLipidoMix	PC(15:0-18:1)(d7)	8HDDA-A5	862198336	862200000	27.72		29		-2.1	8HDDA-A5-X230503P00121R22983S22.raw
SPLASHLipidoMix	PC(15:0-18:1)(d7)	8HDDA-B1	979618944	979620000	27.72		29		-1.9	8HDDA-B1-X230503P00121R22983S08.raw
SPLASHLipidoMix	PC(15:0-18:1)(d7)	8HDDA-B2	741820352	741820000	27.72		29		-1.9	8HDDA-B2-X230503P00121R22983S10.raw
SPLASHLipidoMix	PC(15:0-18:1)(d7)	8HDDA-B3	746017088	746020000	27.72		29		-1.9	8HDDA-B3-X230503P00121R22983S12.raw
SPLASHLipidoMix	PE(15:0-18:1)(d7)	8HDDA-A1	8207133	8207100	23.87		34		-2	8HDDA-A1-X230503P00121R22983S14.raw
SPLASHLipidoMix	PE(15:0-18:1)(d7)	8HDDA-A2	136232864	136230000	23.87		34		-2.2	8HDDA-A2-X230503P00121R22983S16.raw
SPLASHLipidoMix	PE(15:0-18:1)(d7)	8HDDA-A3	98456672	98457000	23.87		34		-1.8	8HDDA-A3-X230503P00121R22983S18.raw
SPLASHLipidoMix	PE(15:0-18:1)(d7)	8HDDA-A4	110492440	110490000	23.87		34		-2.1	8HDDA-A4-X230503P00121R22983S20.raw
SPLASHLipidoMix	PE(15:0-18:1)(d7)	8HDDA-A5	87564192	87564000	23.87		34		-2.3	8HDDA-A5-X230503P00121R22983S22.raw
SPLASHLipidoMix	PE(15:0-18:1)(d7)	8HDDA-B1	99500032	99500000	23.87		34		-2.1	8HDDA-B1-X230503P00121R22983S08.raw
SPLASHLipidoMix	PE(15:0-18:1)(d7)	8HDDA-B2	76785176	76785000	23.87		34		-2.1	8HDDA-B2-X230503P00121R22983S10.raw
SPLASHLipidoMix	PE(15:0-18:1)(d7)	8HDDA-B3	47486172	47486000	23.87		34		-2	8HDDA-B3-X230503P00121R22983S12.raw
SPLASHLipidoMix	PS(15:0-18:1)(d7)	8HDDA-A1	10743610	10744000	30.35		34		-2.9	8HDDA-A1-X230503P00121R22983S14.raw
SPLASHLipidoMix	PS(15:0-18:1)(d7)	8HDDA-A2	56407132	56407000	30.35		34		-2.6	8HDDA-A2-X230503P00121R22983S16.raw
SPLASHLipidoMix	PS(15:0-18:1)(d7)	8HDDA-A3	44673884	44674000	30.35		34		-2	8HDDA-A3-X230503P00121R22983S18.raw
SPLASHLipidoMix	PS(15:0-18:1)(d7)	8HDDA-A4	54426656	54427000	30.35		34		-2.3	8HDDA-A4-X230503P00121R22983S20.raw
SPLASHLipidoMix	PS(15:0-18:1)(d7)	8HDDA-A5	40818004	40818000	30.35		34		-1.9	8HDDA-A5-X230503P00121R22983S22.raw
SPLASHLipidoMix	PS(15:0-18:1)(d7)	8HDDA-B1	65160148	65160000	30.35		34		-2.4	8HDDA-B1-X230503P00121R22983S08.raw
SPLASHLipidoMix	PS(15:0-18:1)(d7)	8HDDA-B2	39950640	39951000	30.35		34		-2.3	8HDDA-B2-X230503P00121R22983S10.raw
SPLASHLipidoMix	PS(15:0-18:1)(d7)	8HDDA-B3	35346856	35347000	30.35		34		-2.6	8HDDA-B3-X230503P00121R22983S12.raw
SPLASHLipidoMix	PG(15:0-18:1)(d7)	8HDDA-A1	35810416	35810000	24.74		34		-2.7	8HDDA-A1-X230503P00121R22983S14.raw
SPLASHLipidoMix	PG(15:0-18:1)(d7)	8HDDA-A2	570679872	570680000	24.74		34		-2.5	8HDDA-A2-X230503P00121R22983S16.raw
SPLASHLipidoMix	PG(15:0-18:1)(d7)	8HDDA-A3	503553600	503550000	24.74		34		-2	8HDDA-A3-X230503P00121R22983S18.raw
SPLASHLipidoMix	PG(15:0-18:1)(d7)	8HDDA-A4	550777920	550780000	24.74		34		-2.4	8HDDA-A4-X230503P00121R22983S20.raw
SPLASHLipidoMix	PG(15:0-18:1)(d7)	8HDDA-A5	434394464	434390000	24.74		34		-2.6	8HDDA-A5-X230503P00121R22983S22.raw
SPLASHLipidoMix	PG(15:0-18:1)(d7)	8HDDA-B1	574169088	574170000	24.74		34		-2.5	8HDDA-B1-X230503P00121R22983S08.raw
SPLASHLipidoMix	PG(15:0-18:1)(d7)	8HDDA-B2	393263552	393260000	24.74		34		-2.4	8HDDA-B2-X230503P00121R22983S10.raw
SPLASHLipidoMix	PG(15:0-18:1)(d7)	8HDDA-B3	347380704	347380000	24.74		34		-2.3	8HDDA-B3-X230503P00121R22983S12.raw
SPLASHLipidoMix	PI(15:0-18:1)(d7)	8HDDA-A1	88473952	88474000	31.8		34		-2.6	8HDDA-A1-X230503P00121R22983S14.raw
SPLASHLipidoMix	PI(15:0-18:1)(d7)	8HDDA-A2	146212320	146210000	31.8		34		-2.5	8HDDA-A2-X230503P00121R22983S16.raw
SPLASHLipidoMix	PI(15:0-18:1)(d7)	8HDDA-A3	156824800	156820000	31.8		34		-1.8	8HDDA-A3-X230503P00121R22983S18.raw
SPLASHLipidoMix	PI(15:0-18:1)(d7)	8HDDA-A4	149416048	149420000	31.8		34		-2.6	8HDDA-A4-X230503P00121R22983S20.raw
SPLASHLipidoMix	PI(15:0-18:1)(d7)	8HDDA-A5	116811408	116810000	31.8		34		-2.5	8HDDA-A5-X230503P00121R22983S22.raw
SPLASHLipidoMix	PI(15:0-18:1)(d7)	8HDDA-B1	171230464	171230000	31.8		34		-2	8HDDA-B1-X230503P00121R22983S08.raw
SPLASHLipidoMix	PI(15:0-18:1)(d7)	8HDDA-B2	128473304	128470000	31.8		34		-2.2	8HDDA-B2-X230503P00121R22983S10.raw
SPLASHLipidoMix	PI(15:0-18:1)(d7)	8HDDA-B3	121400200	121400000	31.8		34		-2.7	8HDDA-B3-X230503P00121R22983S12.raw
SPLASHLipidoMix	PA(15:0-18:1)(d7)	8HDDA-A1	5217508	5217500	22.38		39		-1.2	8HDDA-A1-X230503P00121R22983S14.raw
SPLASHLipidoMix	PA(15:0-18:1)(d7)	8HDDA-A2	78152536	78153000	22.38		39		-2	8HDDA-A2-X230503P00121R22983S16.raw
SPLASHLipidoMix	PA(15:0-18:1)(d7)	8HDDA-A3	68119840	68120000	22.38		39		-1.2	8HDDA-A3-X230503P00121R22983S18.raw
SPLASHLipidoMix	PA(15:0-18:1)(d7)	8HDDA-A4	69887736	69888000	22.38		39		-1.8	8HDDA-A4-X230503P00121R22983S20.raw
SPLASHLipidoMix	PA(15:0-18:1)(d7)	8HDDA-A5	59612116	59612000	22.38		39		-1.6	8HDDA-A5-X230503P00121R22983S22.raw
SPLASHLipidoMix	PA(15:0-18:1)(d7)	8HDDA-B1	72925144	72925000	22.38		39		-2	8HDDA-B1-X230503P00121R22983S08.raw
SPLASHLipidoMix	PA(15:0-18:1)(d7)	8HDDA-B2	43901596	43902000	22.38		39		-1.6	8HDDA-B2-X230503P00121R22983S10.raw
SPLASHLipidoMix	PA(15:0-18:1)(d7)	8HDDA-B3	40786072	40786000	22.38		39		-1.5	8HDDA-B3-X230503P00121R22983S12.raw
SPLASHLipidoMix	LPC(18:1)(d7)	8HDDA-A1	51926992	51927000	31.73		34		-2.8	8HDDA-A1-X230503P00121R22983S14.raw
SPLASHLipidoMix	LPC(18:1)(d7)	8HDDA-A2	314306144	314310000	31.73		34		-2.5	8HDDA-A2-X230503P00121R22983S16.raw
SPLASHLipidoMix	LPC(18:1)(d7)	8HDDA-A3	338413344	338410000	31.73		34		-1.9	8HDDA-A3-X230503P00121R22983S18.raw
SPLASHLipidoMix	LPC(18:1)(d7)	8HDDA-A4	318822624	318820000	31.73		34		-2.4	8HDDA-A4-X230503P00121R22983S20.raw
SPLASHLipidoMix	LPC(18:1)(d7)	8HDDA-A5	267147312	267150000	31.73		34		-2.3	8HDDA-A5-X230503P00121R22983S22.raw
SPLASHLipidoMix	LPC(18:1)(d7)	8HDDA-B1	304337280	304340000	31.73		34		-2.5	8HDDA-B1-X230503P00121R22983S08.raw
SPLASHLipidoMix	LPC(18:1)(d7)	8HDDA-B2	182445136	182450000	31.73		34		-2.1	8HDDA-B2-X230503P00121R22983S10.raw
SPLASHLipidoMix	LPC(18:1)(d7)	8HDDA-B3	199037232	199040000	31.73		34		-2.6	8HDDA-B3-X230503P00121R22983S12.raw
SPLASHLipidoMix	LPE(18:1)(d7)	8HDDA-A1	16618645	16619000	30		39		-2	8HDDA-A1-X230503P00121R22983S14.raw
SPLASHLipidoMix	LPE(18:1)(d7)	8HDDA-A2	126346288	126350000	30		39		-2	8HDDA-A2-X230503P00121R22983S16.raw
SPLASHLipidoMix	LPE(18:1)(d7)	8HDDA-A3	110765688	110770000	30		39		-1.7	8HDDA-A3-X230503P00121R22983S18.raw
SPLASHLipidoMix	LPE(18:1)(d7)	8HDDA-A4	125771672	125770000	30		39		-1.9	8HDDA-A4-X230503P00121R22983S20.raw
SPLASHLipidoMix	LPE(18:1)(d7)	8HDDA-A5	101283888	101280000	30		39		-2.2	8HDDA-A5-X230503P00121R22983S22.raw
SPLASHLipidoMix	LPE(18:1)(d7)	8HDDA-B1	135217936	135220000	30		39		-2.4	8HDDA-B1-X230503P00121R22983S08.raw
SPLASHLipidoMix	LPE(18:1)(d7)	8HDDA-B2	96806224	96806000	30		39		-2	8HDDA-B2-X230503P00121R22983S10.raw
SPLASHLipidoMix	LPE(18:1)(d7)	8HDDA-B3	83863272	83863000	30		39		-2.3	8HDDA-B3-X230503P00121R22983S12.raw
SPLASHLipidoMix	SM(18:1)(d9)	8HDDA-A1	52277652	52278000	28.81		29		-2.7	8HDDA-A1-X230503P00121R22983S14.raw
SPLASHLipidoMix	SM(18:1)(d9)	8HDDA-A2	599055936	599060000	28.81		29		-2.9	8HDDA-A2-X230503P00121R22983S16.raw
SPLASHLipidoMix	SM(18:1)(d9)	8HDDA-A3	445316320	445320000	28.81		29		-2.1	8HDDA-A3-X230503P00121R22983S18.raw
SPLASHLipidoMix	SM(18:1)(d9)	8HDDA-A4	606806336	606810000	28.81		29		-2.5	8HDDA-A4-X230503P00121R22983S20.raw
SPLASHLipidoMix	SM(18:1)(d9)	8HDDA-A5	452873664	452870000	28.81		29		-2.4	8HDDA-A5-X230503P00121R22983S22.raw
SPLASHLipidoMix	SM(18:1)(d9)	8HDDA-B1	466864224	466860000	28.81		29		-2.8	8HDDA-B1-X230503P00121R22983S08.raw
SPLASHLipidoMix	SM(18:1)(d9)	8HDDA-B2	379311424	379310000	28.81		29		-2.5	8HDDA-B2-X230503P00121R22983S10.raw
SPLASHLipidoMix	SM(18:1)(d9)	8HDDA-B3	310292704	310290000	28.81		29		-2.6	8HDDA-B3-X230503P00121R22983S12.raw
LPC (Lyso phosphatidylcholine)	LPC 15:0	8HDDA-A1	509215	0.0098064	32.18		34	Ratio to surrogate LPC(18:1)(d7)	-5.5	8HDDA-A1-X230503P00121R22983S14.raw
LPC (Lyso phosphatidylcholine)	LPC 15:0	8HDDA-A2	7093082	0.022567	32.18		34	Ratio to surrogate LPC(18:1)(d7)	-3.6	8HDDA-A2-X230503P00121R22983S16.raw
LPC (Lyso phosphatidylcholine)	LPC 15:0	8HDDA-A3	4655855	0.013758	32.18		34	Ratio to surrogate LPC(18:1)(d7)	-4.6	8HDDA-A3-X230503P00121R22983S18.raw
LPC (Lyso phosphatidylcholine)	LPC 15:0	8HDDA-A4	7020099	0.022019	32.18		34	Ratio to surrogate LPC(18:1)(d7)	-2.3	8HDDA-A4-X230503P00121R22983S20.raw
LPC (Lyso phosphatidylcholine)	LPC 15:0	8HDDA-A5	6254702	0.023413	32.18		34	Ratio to surrogate LPC(18:1)(d7)	-2.4	8HDDA-A5-X230503P00121R22983S22.raw
LPC (Lyso phosphatidylcholine)	LPC 15:0	8HDDA-B1	7829954	0.025728	32.18		34	Ratio to surrogate LPC(18:1)(d7)	-2.1	8HDDA-B1-X230503P00121R22983S08.raw
LPC (Lyso phosphatidylcholine)	LPC 15:0	8HDDA-B2	4552145	0.024951	32.18		34	Ratio to surrogate LPC(18:1)(d7)	-3.9	8HDDA-B2-X230503P00121R22983S10.raw
LPC (Lyso phosphatidylcholine)	LPC 15:0	8HDDA-B3	5032971	0.025287	32.18		34	Ratio to surrogate LPC(18:1)(d7)	-4.1	8HDDA-B3-X230503P00121R22983S12.raw
LPC (Lyso phosphatidylcholine)	LPC 16:0	8HDDA-A1	447380192	8.6156	31.95		34	Ratio to surrogate LPC(18:1)(d7)	-0.7	8HDDA-A1-X230503P00121R22983S14.raw
LPC (Lyso phosphatidylcholine)	LPC 16:0	8HDDA-A2	1974588160	6.2824	31.95		34	Ratio to surrogate LPC(18:1)(d7)	-0.5	8HDDA-A2-X230503P00121R22983S16.raw
LPC (Lyso phosphatidylcholine)	LPC 16:0	8HDDA-A3	1656959232	4.8963	31.95		34	Ratio to surrogate LPC(18:1)(d7)	-0.1	8HDDA-A3-X230503P00121R22983S18.raw
LPC (Lyso phosphatidylcholine)	LPC 16:0	8HDDA-A4	2382299136	7.4722	31.95		34	Ratio to surrogate LPC(18:1)(d7)	-0.4	8HDDA-A4-X230503P00121R22983S20.raw
LPC (Lyso phosphatidylcholine)	LPC 16:0	8HDDA-A5	1693457536	6.339	31.95		34	Ratio to surrogate LPC(18:1)(d7)	-0.4	8HDDA-A5-X230503P00121R22983S22.raw
LPC (Lyso phosphatidylcholine)	LPC 16:0	8HDDA-B1	2091028224	6.8708	31.95		34	Ratio to surrogate LPC(18:1)(d7)	-0.5	8HDDA-B1-X230503P00121R22983S08.raw
LPC (Lyso phosphatidylcholine)	LPC 16:0	8HDDA-B2	1401667968	7.6827	31.95		34	Ratio to surrogate LPC(18:1)(d7)	-0.3	8HDDA-B2-X230503P00121R22983S10.raw
LPC (Lyso phosphatidylcholine)	LPC 16:0	8HDDA-B3	1382255104	6.9447	31.95		34	Ratio to surrogate LPC(18:1)(d7)	-0.4	8HDDA-B3-X230503P00121R22983S12.raw
LPC (Lyso phosphatidylcholine)	LPC 16:1	8HDDA-A1	7442153	0.14332	32.2		34	Ratio to surrogate LPC(18:1)(d7)	-1.8	8HDDA-A1-X230503P00121R22983S14.raw
LPC (Lyso phosphatidylcholine)	LPC 16:1	8HDDA-A2	45210460	0.14384	32.2		34	Ratio to surrogate LPC(18:1)(d7)	-1.5	8HDDA-A2-X230503P00121R22983S16.raw
LPC (Lyso phosphatidylcholine)	LPC 16:1	8HDDA-A3	24604570	0.072706	32.2		34	Ratio to surrogate LPC(18:1)(d7)	-1	8HDDA-A3-X230503P00121R22983S18.raw
LPC (Lyso phosphatidylcholine)	LPC 16:1	8HDDA-A4	56928372	0.17856	32.2		34	Ratio to surrogate LPC(18:1)(d7)	-1.6	8HDDA-A4-X230503P00121R22983S20.raw
LPC (Lyso phosphatidylcholine)	LPC 16:1	8HDDA-A5	48523468	0.18164	32.2		34	Ratio to surrogate LPC(18:1)(d7)	-1.3	8HDDA-A5-X230503P00121R22983S22.raw
LPC (Lyso phosphatidylcholine)	LPC 16:1	8HDDA-B1	35701292	0.11731	32.2		34	Ratio to surrogate LPC(18:1)(d7)	-1.5	8HDDA-B1-X230503P00121R22983S08.raw
LPC (Lyso phosphatidylcholine)	LPC 16:1	8HDDA-B2	22599648	0.12387	32.2		34	Ratio to surrogate LPC(18:1)(d7)	-1.1	8HDDA-B2-X230503P00121R22983S10.raw
LPC (Lyso phosphatidylcholine)	LPC 16:1	8HDDA-B3	18489460	0.092894	32.2		34	Ratio to surrogate LPC(18:1)(d7)	-1.2	8HDDA-B3-X230503P00121R22983S12.raw
LPC (Lyso phosphatidylcholine)	LPC 17:0	8HDDA-A1	3666793	0.070614	31.75		34	Ratio to surrogate LPC(18:1)(d7)	-1.1	8HDDA-A1-X230503P00121R22983S14.raw
LPC (Lyso phosphatidylcholine)	LPC 17:0	8HDDA-A2	23444470	0.074591	31.75		34	Ratio to surrogate LPC(18:1)(d7)	0.8	8HDDA-A2-X230503P00121R22983S16.raw
LPC (Lyso phosphatidylcholine)	LPC 17:0	8HDDA-A3	24256468	0.071677	31.75		34	Ratio to surrogate LPC(18:1)(d7)	3	8HDDA-A3-X230503P00121R22983S18.raw
LPC (Lyso phosphatidylcholine)	LPC 17:0	8HDDA-A4	26052100	0.081713	31.75		34	Ratio to surrogate LPC(18:1)(d7)	1.2	8HDDA-A4-X230503P00121R22983S20.raw
LPC (Lyso phosphatidylcholine)	LPC 17:0	8HDDA-A5	25759380	0.096424	31.75		34	Ratio to surrogate LPC(18:1)(d7)	1	8HDDA-A5-X230503P00121R22983S22.raw
LPC (Lyso phosphatidylcholine)	LPC 17:0	8HDDA-B1	38583976	0.12678	31.75		34	Ratio to surrogate LPC(18:1)(d7)	-1.5	8HDDA-B1-X230503P00121R22983S08.raw
LPC (Lyso phosphatidylcholine)	LPC 17:0	8HDDA-B2	20858270	0.11433	31.75		34	Ratio to surrogate LPC(18:1)(d7)	2.4	8HDDA-B2-X230503P00121R22983S10.raw
LPC (Lyso phosphatidylcholine)	LPC 17:0	8HDDA-B3	19249454	0.096713	31.75		34	Ratio to surrogate LPC(18:1)(d7)	-5.4	8HDDA-B3-X230503P00121R22983S12.raw
LPC (Lyso phosphatidylcholine)	LPC 18:0	8HDDA-A1	304629568	5.8665	31.54		34	Ratio to surrogate LPC(18:1)(d7)	-0.5	8HDDA-A1-X230503P00121R22983S14.raw
LPC (Lyso phosphatidylcholine)	LPC 18:0	8HDDA-A2	1631225728	5.1899	31.54		34	Ratio to surrogate LPC(18:1)(d7)	-0.5	8HDDA-A2-X230503P00121R22983S16.raw
LPC (Lyso phosphatidylcholine)	LPC 18:0	8HDDA-A3	1754445056	5.1843	31.54		34	Ratio to surrogate LPC(18:1)(d7)	0	8HDDA-A3-X230503P00121R22983S18.raw
LPC (Lyso phosphatidylcholine)	LPC 18:0	8HDDA-A4	1851421952	5.8071	31.54		34	Ratio to surrogate LPC(18:1)(d7)	-0.4	8HDDA-A4-X230503P00121R22983S20.raw
LPC (Lyso phosphatidylcholine)	LPC 18:0	8HDDA-A5	1408461184	5.2722	31.54		34	Ratio to surrogate LPC(18:1)(d7)	-0.5	8HDDA-A5-X230503P00121R22983S22.raw
LPC (Lyso phosphatidylcholine)	LPC 18:0	8HDDA-B1	2010208896	6.6052	31.54		34	Ratio to surrogate LPC(18:1)(d7)	-0.2	8HDDA-B1-X230503P00121R22983S08.raw
LPC (Lyso phosphatidylcholine)	LPC 18:0	8HDDA-B2	1148810752	6.2967	31.54		34	Ratio to surrogate LPC(18:1)(d7)	-0.1	8HDDA-B2-X230503P00121R22983S10.raw
LPC (Lyso phosphatidylcholine)	LPC 18:0	8HDDA-B3	1172876672	5.8928	31.54		34	Ratio to surrogate LPC(18:1)(d7)	-0.3	8HDDA-B3-X230503P00121R22983S12.raw
LPC (Lyso phosphatidylcholine)	LPC 18:1	8HDDA-A1	163102368	3.141	31.74		34	Ratio to surrogate LPC(18:1)(d7)	-2.2	8HDDA-A1-X230503P00121R22983S14.raw
LPC (Lyso phosphatidylcholine)	LPC 18:1	8HDDA-A2	730162304	2.3231	31.74		34	Ratio to surrogate LPC(18:1)(d7)	-1.9	8HDDA-A2-X230503P00121R22983S16.raw
LPC (Lyso phosphatidylcholine)	LPC 18:1	8HDDA-A3	669971520	1.9797	31.74		34	Ratio to surrogate LPC(18:1)(d7)	-1.1	8HDDA-A3-X230503P00121R22983S18.raw
LPC (Lyso phosphatidylcholine)	LPC 18:1	8HDDA-A4	983057344	3.0834	31.74		34	Ratio to surrogate LPC(18:1)(d7)	-1.8	8HDDA-A4-X230503P00121R22983S20.raw
LPC (Lyso phosphatidylcholine)	LPC 18:1	8HDDA-A5	803258752	3.0068	31.74		34	Ratio to surrogate LPC(18:1)(d7)	-1.8	8HDDA-A5-X230503P00121R22983S22.raw
LPC (Lyso phosphatidylcholine)	LPC 18:1	8HDDA-B1	923538880	3.0346	31.74		34	Ratio to surrogate LPC(18:1)(d7)	-3	8HDDA-B1-X230503P00121R22983S08.raw
LPC (Lyso phosphatidylcholine)	LPC 18:1	8HDDA-B2	584044608	3.2012	31.74		34	Ratio to surrogate LPC(18:1)(d7)	-2.6	8HDDA-B2-X230503P00121R22983S10.raw
LPC (Lyso phosphatidylcholine)	LPC 18:1	8HDDA-B3	449966528	2.2607	31.74		34	Ratio to surrogate LPC(18:1)(d7)	-3.6	8HDDA-B3-X230503P00121R22983S12.raw
LPC (Lyso phosphatidylcholine)	LPC 18:2	8HDDA-A1	282996928	5.4499	32.03		34	Ratio to surrogate LPC(18:1)(d7)	-1.7	8HDDA-A1-X230503P00121R22983S14.raw
LPC (Lyso phosphatidylcholine)	LPC 18:2	8HDDA-A2	1214791680	3.865	32.03		34	Ratio to surrogate LPC(18:1)(d7)	-1.3	8HDDA-A2-X230503P00121R22983S16.raw
LPC (Lyso phosphatidylcholine)	LPC 18:2	8HDDA-A3	1004330624	2.9678	32.03		34	Ratio to surrogate LPC(18:1)(d7)	-0.9	8HDDA-A3-X230503P00121R22983S18.raw
LPC (Lyso phosphatidylcholine)	LPC 18:2	8HDDA-A4	1734817664	5.4413	32.03		34	Ratio to surrogate LPC(18:1)(d7)	-1.4	8HDDA-A4-X230503P00121R22983S20.raw
LPC (Lyso phosphatidylcholine)	LPC 18:2	8HDDA-A5	1367918464	5.1205	32.03		34	Ratio to surrogate LPC(18:1)(d7)	-1.4	8HDDA-A5-X230503P00121R22983S22.raw
LPC (Lyso phosphatidylcholine)	LPC 18:2	8HDDA-B1	2558664960	8.4073	32.03		34	Ratio to surrogate LPC(18:1)(d7)	-1.4	8HDDA-B1-X230503P00121R22983S08.raw
LPC (Lyso phosphatidylcholine)	LPC 18:2	8HDDA-B2	1446268672	7.9271	32.03		34	Ratio to surrogate LPC(18:1)(d7)	-1.4	8HDDA-B2-X230503P00121R22983S10.raw
LPC (Lyso phosphatidylcholine)	LPC 18:2	8HDDA-B3	1378017920	6.9234	32.03		34	Ratio to surrogate LPC(18:1)(d7)	-1.5	8HDDA-B3-X230503P00121R22983S12.raw
LPC (Lyso phosphatidylcholine)	LPC 18:3	8HDDA-A1	3132818	0.060331	32.22		34	Ratio to surrogate LPC(18:1)(d7)	0	8HDDA-A1-X230503P00121R22983S14.raw
LPC (Lyso phosphatidylcholine)	LPC 18:3	8HDDA-A2	18389188	0.058507	32.22		34	Ratio to surrogate LPC(18:1)(d7)	0.2	8HDDA-A2-X230503P00121R22983S16.raw
LPC (Lyso phosphatidylcholine)	LPC 18:3	8HDDA-A3	10300761	0.030438	32.22		34	Ratio to surrogate LPC(18:1)(d7)	0.5	8HDDA-A3-X230503P00121R22983S18.raw
LPC (Lyso phosphatidylcholine)	LPC 18:3	8HDDA-A4	19747890	0.06194	32.22		34	Ratio to surrogate LPC(18:1)(d7)	-0.7	8HDDA-A4-X230503P00121R22983S20.raw
LPC (Lyso phosphatidylcholine)	LPC 18:3	8HDDA-A5	17470790	0.065398	32.22		34	Ratio to surrogate LPC(18:1)(d7)	0	8HDDA-A5-X230503P00121R22983S22.raw
LPC (Lyso phosphatidylcholine)	LPC 18:3	8HDDA-B1	20866076	0.068562	32.22		34	Ratio to surrogate LPC(18:1)(d7)	0.4	8HDDA-B1-X230503P00121R22983S08.raw
LPC (Lyso phosphatidylcholine)	LPC 18:3	8HDDA-B2	11568006	0.063405	32.22		34	Ratio to surrogate LPC(18:1)(d7)	0.3	8HDDA-B2-X230503P00121R22983S10.raw
LPC (Lyso phosphatidylcholine)	LPC 18:3	8HDDA-B3	9079331	0.045616	32.22		34	Ratio to surrogate LPC(18:1)(d7)	0	8HDDA-B3-X230503P00121R22983S12.raw
LPC (Lyso phosphatidylcholine)	LPC 19:0	8HDDA-A1	3037732	0.0585	31.37		34	Ratio to surrogate LPC(18:1)(d7)	0	8HDDA-A1-X230503P00121R22983S14.raw
LPC (Lyso phosphatidylcholine)	LPC 19:0	8HDDA-A2	18757084	0.059678	31.37		34	Ratio to surrogate LPC(18:1)(d7)	1.5	8HDDA-A2-X230503P00121R22983S16.raw
LPC (Lyso phosphatidylcholine)	LPC 19:0	8HDDA-A3	17627908	0.05209	31.37		34	Ratio to surrogate LPC(18:1)(d7)	0.5	8HDDA-A3-X230503P00121R22983S18.raw
LPC (Lyso phosphatidylcholine)	LPC 19:0	8HDDA-A4	25616746	0.080348	31.37		34	Ratio to surrogate LPC(18:1)(d7)	0.8	8HDDA-A4-X230503P00121R22983S20.raw
LPC (Lyso phosphatidylcholine)	LPC 19:0	8HDDA-A5	17144570	0.064176	31.37		34	Ratio to surrogate LPC(18:1)(d7)	0.7	8HDDA-A5-X230503P00121R22983S22.raw
LPC (Lyso phosphatidylcholine)	LPC 19:0	8HDDA-B1	46113388	0.15152	31.37		34	Ratio to surrogate LPC(18:1)(d7)	0.3	8HDDA-B1-X230503P00121R22983S08.raw
LPC (Lyso phosphatidylcholine)	LPC 19:0	8HDDA-B2	27747632	0.15209	31.37		34	Ratio to surrogate LPC(18:1)(d7)	4.1	8HDDA-B2-X230503P00121R22983S10.raw
LPC (Lyso phosphatidylcholine)	LPC 19:0	8HDDA-B3	29020712	0.14581	31.37		34	Ratio to surrogate LPC(18:1)(d7)	4.7	8HDDA-B3-X230503P00121R22983S12.raw
LPC (Lyso phosphatidylcholine)	LPC 20:1	8HDDA-A1	2939811	0.056614	31.4		34	Ratio to surrogate LPC(18:1)(d7)	-1	8HDDA-A1-X230503P00121R22983S14.raw
LPC (Lyso phosphatidylcholine)	LPC 20:1	8HDDA-A2	20423330	0.064979	31.4		34	Ratio to surrogate LPC(18:1)(d7)	-1.4	8HDDA-A2-X230503P00121R22983S16.raw
LPC (Lyso phosphatidylcholine)	LPC 20:1	8HDDA-A3	16717826	0.049401	31.4		34	Ratio to surrogate LPC(18:1)(d7)	-1	8HDDA-A3-X230503P00121R22983S18.raw
LPC (Lyso phosphatidylcholine)	LPC 20:1	8HDDA-A4	24929328	0.078192	31.4		34	Ratio to surrogate LPC(18:1)(d7)	-1.4	8HDDA-A4-X230503P00121R22983S20.raw
LPC (Lyso phosphatidylcholine)	LPC 20:1	8HDDA-A5	25420660	0.095156	31.4		34	Ratio to surrogate LPC(18:1)(d7)	-1.6	8HDDA-A5-X230503P00121R22983S22.raw
LPC (Lyso phosphatidylcholine)	LPC 20:1	8HDDA-B1	31175132	0.10244	31.4		34	Ratio to surrogate LPC(18:1)(d7)	-1.5	8HDDA-B1-X230503P00121R22983S08.raw
LPC (Lyso phosphatidylcholine)	LPC 20:1	8HDDA-B2	20747284	0.11372	31.4		34	Ratio to surrogate LPC(18:1)(d7)	-1.1	8HDDA-B2-X230503P00121R22983S10.raw
LPC (Lyso phosphatidylcholine)	LPC 20:1	8HDDA-B3	22375588	0.11242	31.4		34	Ratio to surrogate LPC(18:1)(d7)	-1.2	8HDDA-B3-X230503P00121R22983S12.raw
LPC (Lyso phosphatidylcholine)	LPC 20:2	8HDDA-A1	2193470	0.042241	31.62		34	Ratio to surrogate LPC(18:1)(d7)	-4.3	8HDDA-A1-X230503P00121R22983S14.raw
LPC (Lyso phosphatidylcholine)	LPC 20:2	8HDDA-A2	14538989	0.046257	31.62		34	Ratio to surrogate LPC(18:1)(d7)	-3.9	8HDDA-A2-X230503P00121R22983S16.raw
LPC (Lyso phosphatidylcholine)	LPC 20:2	8HDDA-A3	15605296	0.046113	31.62		34	Ratio to surrogate LPC(18:1)(d7)	-2.3	8HDDA-A3-X230503P00121R22983S18.raw
LPC (Lyso phosphatidylcholine)	LPC 20:2	8HDDA-A4	24936562	0.078215	31.62		34	Ratio to surrogate LPC(18:1)(d7)	-5.6	8HDDA-A4-X230503P00121R22983S20.raw
LPC (Lyso phosphatidylcholine)	LPC 20:2	8HDDA-A5	25503516	0.095466	31.62		34	Ratio to surrogate LPC(18:1)(d7)	-3.8	8HDDA-A5-X230503P00121R22983S22.raw
LPC (Lyso phosphatidylcholine)	LPC 20:2	8HDDA-B1	22339466	0.073404	31.62		34	Ratio to surrogate LPC(18:1)(d7)	-2.8	8HDDA-B1-X230503P00121R22983S08.raw
LPC (Lyso phosphatidylcholine)	LPC 20:2	8HDDA-B2	15024773	0.082352	31.62		34	Ratio to surrogate LPC(18:1)(d7)	-5.5	8HDDA-B2-X230503P00121R22983S10.raw
LPC (Lyso phosphatidylcholine)	LPC 20:2	8HDDA-B3	8032251	0.040356	31.62		34	Ratio to surrogate LPC(18:1)(d7)	0.2	8HDDA-B3-X230503P00121R22983S12.raw
LPC (Lyso phosphatidylcholine)	LPC 20:4	8HDDA-A1	287891136	5.5442	31.88		34	Ratio to surrogate LPC(18:1)(d7)	-1.8	8HDDA-A1-X230503P00121R22983S14.raw
LPC (Lyso phosphatidylcholine)	LPC 20:4	8HDDA-A2	1088162304	3.4621	31.88		34	Ratio to surrogate LPC(18:1)(d7)	-1.5	8HDDA-A2-X230503P00121R22983S16.raw
LPC (Lyso phosphatidylcholine)	LPC 20:4	8HDDA-A3	921916544	2.7242	31.88		34	Ratio to surrogate LPC(18:1)(d7)	-1	8HDDA-A3-X230503P00121R22983S18.raw
LPC (Lyso phosphatidylcholine)	LPC 20:4	8HDDA-A4	1511558016	4.7411	31.88		34	Ratio to surrogate LPC(18:1)(d7)	-1.3	8HDDA-A4-X230503P00121R22983S20.raw
LPC (Lyso phosphatidylcholine)	LPC 20:4	8HDDA-A5	1319888768	4.9407	31.88		34	Ratio to surrogate LPC(18:1)(d7)	-1.5	8HDDA-A5-X230503P00121R22983S22.raw
LPC (Lyso phosphatidylcholine)	LPC 20:4	8HDDA-B1	1758645120	5.7786	31.88		34	Ratio to surrogate LPC(18:1)(d7)	-1.6	8HDDA-B1-X230503P00121R22983S08.raw
LPC (Lyso phosphatidylcholine)	LPC 20:4	8HDDA-B2	979937024	5.3711	31.88		34	Ratio to surrogate LPC(18:1)(d7)	-1.4	8HDDA-B2-X230503P00121R22983S10.raw
LPC (Lyso phosphatidylcholine)	LPC 20:4	8HDDA-B3	843990080	4.2404	31.88		34	Ratio to surrogate LPC(18:1)(d7)	-1.6	8HDDA-B3-X230503P00121R22983S12.raw
LPC (Lyso phosphatidylcholine)	LPC 20:5	8HDDA-A1	1234239	0.023769	32.17		34	Ratio to surrogate LPC(18:1)(d7)	3	8HDDA-A1-X230503P00121R22983S14.raw
LPC (Lyso phosphatidylcholine)	LPC 20:5	8HDDA-A2	8333999	0.026516	32.17		34	Ratio to surrogate LPC(18:1)(d7)	0.3	8HDDA-A2-X230503P00121R22983S16.raw
LPC (Lyso phosphatidylcholine)	LPC 20:5	8HDDA-A3	2731168	0.0080705	32.17		34	Ratio to surrogate LPC(18:1)(d7)	2.8	8HDDA-A3-X230503P00121R22983S18.raw
LPC (Lyso phosphatidylcholine)	LPC 20:5	8HDDA-A4	10450013	0.032777	32.17		34	Ratio to surrogate LPC(18:1)(d7)	1.5	8HDDA-A4-X230503P00121R22983S20.raw
LPC (Lyso phosphatidylcholine)	LPC 20:5	8HDDA-A5	11626731	0.043522	32.17		34	Ratio to surrogate LPC(18:1)(d7)	0.4	8HDDA-A5-X230503P00121R22983S22.raw
LPC (Lyso phosphatidylcholine)	LPC 20:5	8HDDA-B1	12447970	0.040902	32.17		34	Ratio to surrogate LPC(18:1)(d7)	1.2	8HDDA-B1-X230503P00121R22983S08.raw
LPC (Lyso phosphatidylcholine)	LPC 20:5	8HDDA-B2	7288171	0.039947	32.17		34	Ratio to surrogate LPC(18:1)(d7)	1.9	8HDDA-B2-X230503P00121R22983S10.raw
LPC (Lyso phosphatidylcholine)	LPC 20:5	8HDDA-B3	2502324	0.012572	32.17		34	Ratio to surrogate LPC(18:1)(d7)	0.2	8HDDA-B3-X230503P00121R22983S12.raw
LPC (Lyso phosphatidylcholine)	LPC 22:0	8HDDA-A1	557863	0.010743	30.93		34	Ratio to surrogate LPC(18:1)(d7)	-2.8	8HDDA-A1-X230503P00121R22983S14.raw
LPC (Lyso phosphatidylcholine)	LPC 22:0	8HDDA-A2	4717477	0.015009	30.93		34	Ratio to surrogate LPC(18:1)(d7)	-2.3	8HDDA-A2-X230503P00121R22983S16.raw
LPC (Lyso phosphatidylcholine)	LPC 22:0	8HDDA-A3	4765858	0.014083	30.93		34	Ratio to surrogate LPC(18:1)(d7)	-1.9	8HDDA-A3-X230503P00121R22983S18.raw
LPC (Lyso phosphatidylcholine)	LPC 22:0	8HDDA-A4	6275104	0.019682	30.93		34	Ratio to surrogate LPC(18:1)(d7)	-2.3	8HDDA-A4-X230503P00121R22983S20.raw
LPC (Lyso phosphatidylcholine)	LPC 22:0	8HDDA-A5	4534654	0.016974	30.93		34	Ratio to surrogate LPC(18:1)(d7)	-2.5	8HDDA-A5-X230503P00121R22983S22.raw
LPC (Lyso phosphatidylcholine)	LPC 22:0	8HDDA-B1	5480009	0.018006	30.93		34	Ratio to surrogate LPC(18:1)(d7)	-1.1	8HDDA-B1-X230503P00121R22983S08.raw
LPC (Lyso phosphatidylcholine)	LPC 22:0	8HDDA-B2	3615466	0.019817	30.93		34	Ratio to surrogate LPC(18:1)(d7)	-1.1	8HDDA-B2-X230503P00121R22983S10.raw
LPC (Lyso phosphatidylcholine)	LPC 22:0	8HDDA-B3	3333309	0.016747	30.93		34	Ratio to surrogate LPC(18:1)(d7)	-2.8	8HDDA-B3-X230503P00121R22983S12.raw
LPC (Lyso phosphatidylcholine)	LPC 22:5	8HDDA-A1	25302886	0.48728	31.74		34	Ratio to surrogate LPC(18:1)(d7)	-7.5	8HDDA-A1-X230503P00121R22983S14.raw
LPC (Lyso phosphatidylcholine)	LPC 22:5	8HDDA-A2	96082744	0.3057	31.74		34	Ratio to surrogate LPC(18:1)(d7)	-7.2	8HDDA-A2-X230503P00121R22983S16.raw
LPC (Lyso phosphatidylcholine)	LPC 22:5	8HDDA-A3	86578584	0.25584	31.74		34	Ratio to surrogate LPC(18:1)(d7)	-6.2	8HDDA-A3-X230503P00121R22983S18.raw
LPC (Lyso phosphatidylcholine)	LPC 22:5	8HDDA-A4	137820576	0.43228	31.74		34	Ratio to surrogate LPC(18:1)(d7)	-6.6	8HDDA-A4-X230503P00121R22983S20.raw
LPC (Lyso phosphatidylcholine)	LPC 22:5	8HDDA-A5	115593440	0.4327	31.74		34	Ratio to surrogate LPC(18:1)(d7)	-6.3	8HDDA-A5-X230503P00121R22983S22.raw
LPC (Lyso phosphatidylcholine)	LPC 22:5	8HDDA-B1	120669064	0.3965	31.74		34	Ratio to surrogate LPC(18:1)(d7)	-6.6	8HDDA-B1-X230503P00121R22983S08.raw
LPC (Lyso phosphatidylcholine)	LPC 22:5	8HDDA-B2	64442788	0.35322	31.74		34	Ratio to surrogate LPC(18:1)(d7)	-6.6	8HDDA-B2-X230503P00121R22983S10.raw
LPC (Lyso phosphatidylcholine)	LPC 22:5	8HDDA-B3	51150912	0.25699	31.74		34	Ratio to surrogate LPC(18:1)(d7)	-6	8HDDA-B3-X230503P00121R22983S12.raw
LPC (Lyso phosphatidylcholine)	LPC 22:6	8HDDA-A1	151301008	2.9137	31.91		34	Ratio to surrogate LPC(18:1)(d7)	-0.6	8HDDA-A1-X230503P00121R22983S14.raw
LPC (Lyso phosphatidylcholine)	LPC 22:6	8HDDA-A2	616668672	1.962	31.91		34	Ratio to surrogate LPC(18:1)(d7)	-0.3	8HDDA-A2-X230503P00121R22983S16.raw
LPC (Lyso phosphatidylcholine)	LPC 22:6	8HDDA-A3	510406016	1.5082	31.91		34	Ratio to surrogate LPC(18:1)(d7)	0.4	8HDDA-A3-X230503P00121R22983S18.raw
LPC (Lyso phosphatidylcholine)	LPC 22:6	8HDDA-A4	801466816	2.5138	31.91		34	Ratio to surrogate LPC(18:1)(d7)	-0.1	8HDDA-A4-X230503P00121R22983S20.raw
LPC (Lyso phosphatidylcholine)	LPC 22:6	8HDDA-A5	627083456	2.3473	31.91		34	Ratio to surrogate LPC(18:1)(d7)	-0.4	8HDDA-A5-X230503P00121R22983S22.raw
LPC (Lyso phosphatidylcholine)	LPC 22:6	8HDDA-B1	713925760	2.3458	31.91		34	Ratio to surrogate LPC(18:1)(d7)	-0.2	8HDDA-B1-X230503P00121R22983S08.raw
LPC (Lyso phosphatidylcholine)	LPC 22:6	8HDDA-B2	413966080	2.269	31.91		34	Ratio to surrogate LPC(18:1)(d7)	-0.3	8HDDA-B2-X230503P00121R22983S10.raw
LPC (Lyso phosphatidylcholine)	LPC 22:6	8HDDA-B3	360884448	1.8132	31.91		34	Ratio to surrogate LPC(18:1)(d7)	-0.1	8HDDA-B3-X230503P00121R22983S12.raw
LPC (Lyso phosphatidylcholine)	LPC 24:0	8HDDA-A1	720090	0.013867	30.69		34	Ratio to surrogate LPC(18:1)(d7)	-6.7	8HDDA-A1-X230503P00121R22983S14.raw
LPC (Lyso phosphatidylcholine)	LPC 24:0	8HDDA-A2	6798841	0.021631	30.69		34	Ratio to surrogate LPC(18:1)(d7)	-6.2	8HDDA-A2-X230503P00121R22983S16.raw
LPC (Lyso phosphatidylcholine)	LPC 24:0	8HDDA-A3	6720897	0.01986	30.69		34	Ratio to surrogate LPC(18:1)(d7)	-5.8	8HDDA-A3-X230503P00121R22983S18.raw
LPC (Lyso phosphatidylcholine)	LPC 24:0	8HDDA-A4	8348228	0.026185	30.69		34	Ratio to surrogate LPC(18:1)(d7)	-6	8HDDA-A4-X230503P00121R22983S20.raw
LPC (Lyso phosphatidylcholine)	LPC 24:0	8HDDA-A5	6455485	0.024165	30.69		34	Ratio to surrogate LPC(18:1)(d7)	-6.3	8HDDA-A5-X230503P00121R22983S22.raw
LPC (Lyso phosphatidylcholine)	LPC 24:0	8HDDA-B1	5787686	0.019017	30.69		34	Ratio to surrogate LPC(18:1)(d7)	-4.8	8HDDA-B1-X230503P00121R22983S08.raw
LPC (Lyso phosphatidylcholine)	LPC 24:0	8HDDA-B2	4088652	0.02241	30.69		34	Ratio to surrogate LPC(18:1)(d7)	-5.3	8HDDA-B2-X230503P00121R22983S10.raw
LPC (Lyso phosphatidylcholine)	LPC 24:0	8HDDA-B3	4144799	0.020824	30.69		34	Ratio to surrogate LPC(18:1)(d7)	-5.5	8HDDA-B3-X230503P00121R22983S12.raw
LPC (Lyso phosphatidylcholine)	LPC 24:1	8HDDA-A1	182824	0.0035208	30.85		34	Ratio to surrogate LPC(18:1)(d7)	-4.6	8HDDA-A1-X230503P00121R22983S14.raw
LPC (Lyso phosphatidylcholine)	LPC 24:1	8HDDA-A2	2169632	0.0069029	30.85		34	Ratio to surrogate LPC(18:1)(d7)	-1.8	8HDDA-A2-X230503P00121R22983S16.raw
LPC (Lyso phosphatidylcholine)	LPC 24:1	8HDDA-A3	2344903	0.0069291	30.85		34	Ratio to surrogate LPC(18:1)(d7)	-1.5	8HDDA-A3-X230503P00121R22983S18.raw
LPC (Lyso phosphatidylcholine)	LPC 24:1	8HDDA-A4	2729792	0.0085621	30.85		34	Ratio to surrogate LPC(18:1)(d7)	-2.1	8HDDA-A4-X230503P00121R22983S20.raw
LPC (Lyso phosphatidylcholine)	LPC 24:1	8HDDA-A5	2141282	0.0080154	30.85		34	Ratio to surrogate LPC(18:1)(d7)	-1.4	8HDDA-A5-X230503P00121R22983S22.raw
LPC (Lyso phosphatidylcholine)	LPC 24:1	8HDDA-B1	2258954	0.0074225	30.85		34	Ratio to surrogate LPC(18:1)(d7)	-2	8HDDA-B1-X230503P00121R22983S08.raw
LPC (Lyso phosphatidylcholine)	LPC 24:1	8HDDA-B2	1359419	0.0074511	30.85		34	Ratio to surrogate LPC(18:1)(d7)	-0.9	8HDDA-B2-X230503P00121R22983S10.raw
LPC (Lyso phosphatidylcholine)	LPC 24:1	8HDDA-B3	1332245	0.0066934	30.85		34	Ratio to surrogate LPC(18:1)(d7)	-2.6	8HDDA-B3-X230503P00121R22983S12.raw
LPE (Lyso phosphatidylethanolamine)	LPE 16:0	8HDDA-A1	9161711	0.55129	30.19		39	Ratio to surrogate LPE(18:1)(d7)	0.6	8HDDA-A1-X230503P00121R22983S14.raw
LPE (Lyso phosphatidylethanolamine)	LPE 16:0	8HDDA-A2	55606416	0.44011	30.19		39	Ratio to surrogate LPE(18:1)(d7)	0.8	8HDDA-A2-X230503P00121R22983S16.raw
LPE (Lyso phosphatidylethanolamine)	LPE 16:0	8HDDA-A3	53379600	0.48191	30.19		39	Ratio to surrogate LPE(18:1)(d7)	1.1	8HDDA-A3-X230503P00121R22983S18.raw
LPE (Lyso phosphatidylethanolamine)	LPE 16:0	8HDDA-A4	67116408	0.53364	30.19		39	Ratio to surrogate LPE(18:1)(d7)	0.9	8HDDA-A4-X230503P00121R22983S20.raw
LPE (Lyso phosphatidylethanolamine)	LPE 16:0	8HDDA-A5	43950292	0.43393	30.19		39	Ratio to surrogate LPE(18:1)(d7)	1.1	8HDDA-A5-X230503P00121R22983S22.raw
LPE (Lyso phosphatidylethanolamine)	LPE 16:0	8HDDA-B1	95032536	0.70281	30.19		39	Ratio to surrogate LPE(18:1)(d7)	0.7	8HDDA-B1-X230503P00121R22983S08.raw
LPE (Lyso phosphatidylethanolamine)	LPE 16:0	8HDDA-B2	57194808	0.59082	30.19		39	Ratio to surrogate LPE(18:1)(d7)	1	8HDDA-B2-X230503P00121R22983S10.raw
LPE (Lyso phosphatidylethanolamine)	LPE 16:0	8HDDA-B3	41324564	0.49276	30.19		39	Ratio to surrogate LPE(18:1)(d7)	0.7	8HDDA-B3-X230503P00121R22983S12.raw
LPE (Lyso phosphatidylethanolamine)	LPE 16:1	8HDDA-A1	242603	0.014598	30.43		39	Ratio to surrogate LPE(18:1)(d7)	-2.5	8HDDA-A1-X230503P00121R22983S14.raw
LPE (Lyso phosphatidylethanolamine)	LPE 16:1	8HDDA-A2	1255671	0.0099383	30.43		39	Ratio to surrogate LPE(18:1)(d7)	-3.5	8HDDA-A2-X230503P00121R22983S16.raw
LPE (Lyso phosphatidylethanolamine)	LPE 16:1	8HDDA-A3	958071	0.0086495	30.43		39	Ratio to surrogate LPE(18:1)(d7)	-3.9	8HDDA-A3-X230503P00121R22983S18.raw
LPE (Lyso phosphatidylethanolamine)	LPE 16:1	8HDDA-A4	1740614	0.013839	30.43		39	Ratio to surrogate LPE(18:1)(d7)	-3.8	8HDDA-A4-X230503P00121R22983S20.raw
LPE (Lyso phosphatidylethanolamine)	LPE 16:1	8HDDA-A5	1115087	0.01101	30.43		39	Ratio to surrogate LPE(18:1)(d7)	-3.2	8HDDA-A5-X230503P00121R22983S22.raw
LPE (Lyso phosphatidylethanolamine)	LPE 16:1	8HDDA-B1	1734788	0.01283	30.43		39	Ratio to surrogate LPE(18:1)(d7)	-3.4	8HDDA-B1-X230503P00121R22983S08.raw
LPE (Lyso phosphatidylethanolamine)	LPE 16:1	8HDDA-B2	1223294	0.012637	30.43		39	Ratio to surrogate LPE(18:1)(d7)	-3	8HDDA-B2-X230503P00121R22983S10.raw
LPE (Lyso phosphatidylethanolamine)	LPE 16:1	8HDDA-B3	615841	0.0073434	30.43		39	Ratio to surrogate LPE(18:1)(d7)	-3.6	8HDDA-B3-X230503P00121R22983S12.raw
LPE (Lyso phosphatidylethanolamine)	LPE 17:0	8HDDA-A1	103572	0.0062322	30.03		39	Ratio to surrogate LPE(18:1)(d7)	-1.1	8HDDA-A1-X230503P00121R22983S14.raw
LPE (Lyso phosphatidylethanolamine)	LPE 17:0	8HDDA-A2	955059	0.0075591	30.03		39	Ratio to surrogate LPE(18:1)(d7)	0	8HDDA-A2-X230503P00121R22983S16.raw
LPE (Lyso phosphatidylethanolamine)	LPE 17:0	8HDDA-A3	1056054	0.0095341	30.03		39	Ratio to surrogate LPE(18:1)(d7)	0.6	8HDDA-A3-X230503P00121R22983S18.raw
LPE (Lyso phosphatidylethanolamine)	LPE 17:0	8HDDA-A4	1689244	0.013431	30.03		39	Ratio to surrogate LPE(18:1)(d7)	-0.9	8HDDA-A4-X230503P00121R22983S20.raw
LPE (Lyso phosphatidylethanolamine)	LPE 17:0	8HDDA-A5	684517	0.0067584	30.03		39	Ratio to surrogate LPE(18:1)(d7)	-3.2	8HDDA-A5-X230503P00121R22983S22.raw
LPE (Lyso phosphatidylethanolamine)	LPE 17:0	8HDDA-B1	1726700	0.01277	30.03		39	Ratio to surrogate LPE(18:1)(d7)	-0.1	8HDDA-B1-X230503P00121R22983S08.raw
LPE (Lyso phosphatidylethanolamine)	LPE 17:0	8HDDA-B2	1132757	0.011701	30.03		39	Ratio to surrogate LPE(18:1)(d7)	-0.7	8HDDA-B2-X230503P00121R22983S10.raw
LPE (Lyso phosphatidylethanolamine)	LPE 17:0	8HDDA-B3	507704	0.0060539	30.03		39	Ratio to surrogate LPE(18:1)(d7)	0	8HDDA-B3-X230503P00121R22983S12.raw
LPE (Lyso phosphatidylethanolamine)	LPE 18:0	8HDDA-A1	9885481	0.59484	29.83		39	Ratio to surrogate LPE(18:1)(d7)	-1.2	8HDDA-A1-X230503P00121R22983S14.raw
LPE (Lyso phosphatidylethanolamine)	LPE 18:0	8HDDA-A2	65450252	0.51802	29.83		39	Ratio to surrogate LPE(18:1)(d7)	-1.1	8HDDA-A2-X230503P00121R22983S16.raw
LPE (Lyso phosphatidylethanolamine)	LPE 18:0	8HDDA-A3	63037624	0.56911	29.83		39	Ratio to surrogate LPE(18:1)(d7)	-0.7	8HDDA-A3-X230503P00121R22983S18.raw
LPE (Lyso phosphatidylethanolamine)	LPE 18:0	8HDDA-A4	78944888	0.62768	29.83		39	Ratio to surrogate LPE(18:1)(d7)	-1	8HDDA-A4-X230503P00121R22983S20.raw
LPE (Lyso phosphatidylethanolamine)	LPE 18:0	8HDDA-A5	48440400	0.47826	29.83		39	Ratio to surrogate LPE(18:1)(d7)	-1.1	8HDDA-A5-X230503P00121R22983S22.raw
LPE (Lyso phosphatidylethanolamine)	LPE 18:0	8HDDA-B1	106713464	0.7892	29.83		39	Ratio to surrogate LPE(18:1)(d7)	-1.6	8HDDA-B1-X230503P00121R22983S08.raw
LPE (Lyso phosphatidylethanolamine)	LPE 18:0	8HDDA-B2	59079500	0.61029	29.83		39	Ratio to surrogate LPE(18:1)(d7)	-1	8HDDA-B2-X230503P00121R22983S10.raw
LPE (Lyso phosphatidylethanolamine)	LPE 18:0	8HDDA-B3	43045140	0.51328	29.83		39	Ratio to surrogate LPE(18:1)(d7)	-1.2	8HDDA-B3-X230503P00121R22983S12.raw
LPE (Lyso phosphatidylethanolamine)	LPE 18:1	8HDDA-A1	5202507	0.31305	30		39	Ratio to surrogate LPE(18:1)(d7)	-3	8HDDA-A1-X230503P00121R22983S14.raw
LPE (Lyso phosphatidylethanolamine)	LPE 18:1	8HDDA-A2	29544468	0.23384	30		39	Ratio to surrogate LPE(18:1)(d7)	-3.3	8HDDA-A2-X230503P00121R22983S16.raw
LPE (Lyso phosphatidylethanolamine)	LPE 18:1	8HDDA-A3	26838472	0.2423	30		39	Ratio to surrogate LPE(18:1)(d7)	-2.8	8HDDA-A3-X230503P00121R22983S18.raw
LPE (Lyso phosphatidylethanolamine)	LPE 18:1	8HDDA-A4	42415432	0.33724	30		39	Ratio to surrogate LPE(18:1)(d7)	-3.3	8HDDA-A4-X230503P00121R22983S20.raw
LPE (Lyso phosphatidylethanolamine)	LPE 18:1	8HDDA-A5	29184988	0.28815	30		39	Ratio to surrogate LPE(18:1)(d7)	-2.7	8HDDA-A5-X230503P00121R22983S22.raw
LPE (Lyso phosphatidylethanolamine)	LPE 18:1	8HDDA-B1	56908428	0.42086	30		39	Ratio to surrogate LPE(18:1)(d7)	-4.3	8HDDA-B1-X230503P00121R22983S08.raw
LPE (Lyso phosphatidylethanolamine)	LPE 18:1	8HDDA-B2	39228572	0.40523	30		39	Ratio to surrogate LPE(18:1)(d7)	-3.6	8HDDA-B2-X230503P00121R22983S10.raw
LPE (Lyso phosphatidylethanolamine)	LPE 18:1	8HDDA-B3	24099370	0.28737	30		39	Ratio to surrogate LPE(18:1)(d7)	-4.5	8HDDA-B3-X230503P00121R22983S12.raw
LPE (Lyso phosphatidylethanolamine)	LPE 18:2	8HDDA-A1	7872125	0.47369	30.24		39	Ratio to surrogate LPE(18:1)(d7)	-0.8	8HDDA-A1-X230503P00121R22983S14.raw
LPE (Lyso phosphatidylethanolamine)	LPE 18:2	8HDDA-A2	62981884	0.49849	30.24		39	Ratio to surrogate LPE(18:1)(d7)	-0.6	8HDDA-A2-X230503P00121R22983S16.raw
LPE (Lyso phosphatidylethanolamine)	LPE 18:2	8HDDA-A3	48065048	0.43393	30.24		39	Ratio to surrogate LPE(18:1)(d7)	-0.3	8HDDA-A3-X230503P00121R22983S18.raw
LPE (Lyso phosphatidylethanolamine)	LPE 18:2	8HDDA-A4	88648840	0.70484	30.24		39	Ratio to surrogate LPE(18:1)(d7)	-0.5	8HDDA-A4-X230503P00121R22983S20.raw
LPE (Lyso phosphatidylethanolamine)	LPE 18:2	8HDDA-A5	45816076	0.45235	30.24		39	Ratio to surrogate LPE(18:1)(d7)	-0.4	8HDDA-A5-X230503P00121R22983S22.raw
LPE (Lyso phosphatidylethanolamine)	LPE 18:2	8HDDA-B1	144484640	1.0685	30.24		39	Ratio to surrogate LPE(18:1)(d7)	-0.8	8HDDA-B1-X230503P00121R22983S08.raw
LPE (Lyso phosphatidylethanolamine)	LPE 18:2	8HDDA-B2	88538384	0.91459	30.24		39	Ratio to surrogate LPE(18:1)(d7)	-0.5	8HDDA-B2-X230503P00121R22983S10.raw
LPE (Lyso phosphatidylethanolamine)	LPE 18:2	8HDDA-B3	71873296	0.85703	30.24		39	Ratio to surrogate LPE(18:1)(d7)	-0.6	8HDDA-B3-X230503P00121R22983S12.raw
LPE (Lyso phosphatidylethanolamine)	LPE 18:3	8HDDA-A1	98312	0.0059157	30.46		39	Ratio to surrogate LPE(18:1)(d7)	0.6	8HDDA-A1-X230503P00121R22983S14.raw
LPE (Lyso phosphatidylethanolamine)	LPE 18:3	8HDDA-A2	941607	0.0074526	30.46		39	Ratio to surrogate LPE(18:1)(d7)	-0.8	8HDDA-A2-X230503P00121R22983S16.raw
LPE (Lyso phosphatidylethanolamine)	LPE 18:3	8HDDA-A3	692478	0.0062517	30.46		39	Ratio to surrogate LPE(18:1)(d7)	-1.5	8HDDA-A3-X230503P00121R22983S18.raw
LPE (Lyso phosphatidylethanolamine)	LPE 18:3	8HDDA-A4	1027845	0.0081723	30.46		39	Ratio to surrogate LPE(18:1)(d7)	-1.9	8HDDA-A4-X230503P00121R22983S20.raw
LPE (Lyso phosphatidylethanolamine)	LPE 18:3	8HDDA-A5	638954	0.0063085	30.46		39	Ratio to surrogate LPE(18:1)(d7)	-1.8	8HDDA-A5-X230503P00121R22983S22.raw
LPE (Lyso phosphatidylethanolamine)	LPE 18:3	8HDDA-B1	1963335	0.01452	30.46		39	Ratio to surrogate LPE(18:1)(d7)	-0.3	8HDDA-B1-X230503P00121R22983S08.raw
LPE (Lyso phosphatidylethanolamine)	LPE 18:3	8HDDA-B2	1110744	0.011474	30.46		39	Ratio to surrogate LPE(18:1)(d7)	-0.2	8HDDA-B2-X230503P00121R22983S10.raw
LPE (Lyso phosphatidylethanolamine)	LPE 18:3	8HDDA-B3	860702	0.010263	30.46		39	Ratio to surrogate LPE(18:1)(d7)	-1.2	8HDDA-B3-X230503P00121R22983S12.raw
LPE (Lyso phosphatidylethanolamine)	LPE 20:1	8HDDA-A1	1024526	0.061649	31.76		39	Ratio to surrogate LPE(18:1)(d7)	-8.6	8HDDA-A1-X230503P00121R22983S14.raw
LPE (Lyso phosphatidylethanolamine)	LPE 20:1	8HDDA-A2	4263171	0.033742	31.76		39	Ratio to surrogate LPE(18:1)(d7)	-5.6	8HDDA-A2-X230503P00121R22983S16.raw
LPE (Lyso phosphatidylethanolamine)	LPE 20:1	8HDDA-A3	4413903	0.039849	31.76		39	Ratio to surrogate LPE(18:1)(d7)	-5.3	8HDDA-A3-X230503P00121R22983S18.raw
LPE (Lyso phosphatidylethanolamine)	LPE 20:1	8HDDA-A4	7532270	0.059888	31.76		39	Ratio to surrogate LPE(18:1)(d7)	-5.5	8HDDA-A4-X230503P00121R22983S20.raw
LPE (Lyso phosphatidylethanolamine)	LPE 20:1	8HDDA-A5	5128862	0.050638	31.76		39	Ratio to surrogate LPE(18:1)(d7)	-5.1	8HDDA-A5-X230503P00121R22983S22.raw
LPE (Lyso phosphatidylethanolamine)	LPE 20:1	8HDDA-B1	5832618	0.043135	31.76		39	Ratio to surrogate LPE(18:1)(d7)	-8	8HDDA-B1-X230503P00121R22983S08.raw
LPE (Lyso phosphatidylethanolamine)	LPE 20:1	8HDDA-B2	3866700	0.039943	31.76		39	Ratio to surrogate LPE(18:1)(d7)	-6.6	8HDDA-B2-X230503P00121R22983S10.raw
LPE (Lyso phosphatidylethanolamine)	LPE 20:1	8HDDA-B3	3755032	0.044776	31.76		39	Ratio to surrogate LPE(18:1)(d7)	-10.3	8HDDA-B3-X230503P00121R22983S12.raw
LPE (Lyso phosphatidylethanolamine)	LPE 20:4	8HDDA-A1	29735042	1.7893	30.11		39	Ratio to surrogate LPE(18:1)(d7)	-1.2	8HDDA-A1-X230503P00121R22983S14.raw
LPE (Lyso phosphatidylethanolamine)	LPE 20:4	8HDDA-A2	197259024	1.5613	30.11		39	Ratio to surrogate LPE(18:1)(d7)	-0.8	8HDDA-A2-X230503P00121R22983S16.raw
LPE (Lyso phosphatidylethanolamine)	LPE 20:4	8HDDA-A3	176656224	1.5949	30.11		39	Ratio to surrogate LPE(18:1)(d7)	-0.5	8HDDA-A3-X230503P00121R22983S18.raw
LPE (Lyso phosphatidylethanolamine)	LPE 20:4	8HDDA-A4	279693568	2.2238	30.11		39	Ratio to surrogate LPE(18:1)(d7)	-0.8	8HDDA-A4-X230503P00121R22983S20.raw
LPE (Lyso phosphatidylethanolamine)	LPE 20:4	8HDDA-A5	158199792	1.5619	30.11		39	Ratio to surrogate LPE(18:1)(d7)	-0.7	8HDDA-A5-X230503P00121R22983S22.raw
LPE (Lyso phosphatidylethanolamine)	LPE 20:4	8HDDA-B1	338725856	2.505	30.11		39	Ratio to surrogate LPE(18:1)(d7)	-1	8HDDA-B1-X230503P00121R22983S08.raw
LPE (Lyso phosphatidylethanolamine)	LPE 20:4	8HDDA-B2	189328144	1.9557	30.11		39	Ratio to surrogate LPE(18:1)(d7)	-0.7	8HDDA-B2-X230503P00121R22983S10.raw
LPE (Lyso phosphatidylethanolamine)	LPE 20:4	8HDDA-B3	133415272	1.5909	30.11		39	Ratio to surrogate LPE(18:1)(d7)	-0.9	8HDDA-B3-X230503P00121R22983S12.raw
LPE (Lyso phosphatidylethanolamine)	LPE 20:5	8HDDA-A1	92346	0.0055568	30.36		39	Ratio to surrogate LPE(18:1)(d7)	1	8HDDA-A1-X230503P00121R22983S14.raw
LPE (Lyso phosphatidylethanolamine)	LPE 20:5	8HDDA-A2	1129808	0.0089422	30.36		39	Ratio to surrogate LPE(18:1)(d7)	0.3	8HDDA-A2-X230503P00121R22983S16.raw
LPE (Lyso phosphatidylethanolamine)	LPE 20:5	8HDDA-A3	763772	0.0068954	30.36		39	Ratio to surrogate LPE(18:1)(d7)	-0.6	8HDDA-A3-X230503P00121R22983S18.raw
LPE (Lyso phosphatidylethanolamine)	LPE 20:5	8HDDA-A4	1437044	0.011426	30.36		39	Ratio to surrogate LPE(18:1)(d7)	0.8	8HDDA-A4-X230503P00121R22983S20.raw
LPE (Lyso phosphatidylethanolamine)	LPE 20:5	8HDDA-A5	727401	0.0071818	30.36		39	Ratio to surrogate LPE(18:1)(d7)	1	8HDDA-A5-X230503P00121R22983S22.raw
LPE (Lyso phosphatidylethanolamine)	LPE 20:5	8HDDA-B1	1354919	0.01002	30.36		39	Ratio to surrogate LPE(18:1)(d7)	0.5	8HDDA-B1-X230503P00121R22983S08.raw
LPE (Lyso phosphatidylethanolamine)	LPE 20:5	8HDDA-B2	856970	0.0088524	30.36		39	Ratio to surrogate LPE(18:1)(d7)	1.9	8HDDA-B2-X230503P00121R22983S10.raw
LPE (Lyso phosphatidylethanolamine)	LPE 20:5	8HDDA-B3	399767	0.0047669	30.36		39	Ratio to surrogate LPE(18:1)(d7)	0.5	8HDDA-B3-X230503P00121R22983S12.raw
LPE (Lyso phosphatidylethanolamine)	LPE 22:6	8HDDA-A1	24275126	1.4607	30.15		39	Ratio to surrogate LPE(18:1)(d7)	-0.8	8HDDA-A1-X230503P00121R22983S14.raw
LPE (Lyso phosphatidylethanolamine)	LPE 22:6	8HDDA-A2	152848160	1.2098	30.15		39	Ratio to surrogate LPE(18:1)(d7)	-0.7	8HDDA-A2-X230503P00121R22983S16.raw
LPE (Lyso phosphatidylethanolamine)	LPE 22:6	8HDDA-A3	150476400	1.3585	30.15		39	Ratio to surrogate LPE(18:1)(d7)	-0.3	8HDDA-A3-X230503P00121R22983S18.raw
LPE (Lyso phosphatidylethanolamine)	LPE 22:6	8HDDA-A4	185836528	1.4776	30.15		39	Ratio to surrogate LPE(18:1)(d7)	-0.6	8HDDA-A4-X230503P00121R22983S20.raw
LPE (Lyso phosphatidylethanolamine)	LPE 22:6	8HDDA-A5	119342816	1.1783	30.15		39	Ratio to surrogate LPE(18:1)(d7)	-0.4	8HDDA-A5-X230503P00121R22983S22.raw
LPE (Lyso phosphatidylethanolamine)	LPE 22:6	8HDDA-B1	258369504	1.9108	30.15		39	Ratio to surrogate LPE(18:1)(d7)	-0.8	8HDDA-B1-X230503P00121R22983S08.raw
LPE (Lyso phosphatidylethanolamine)	LPE 22:6	8HDDA-B2	135185872	1.3965	30.15		39	Ratio to surrogate LPE(18:1)(d7)	-0.4	8HDDA-B2-X230503P00121R22983S10.raw
LPE (Lyso phosphatidylethanolamine)	LPE 22:6	8HDDA-B3	97658264	1.1645	30.15		39	Ratio to surrogate LPE(18:1)(d7)	-0.6	8HDDA-B3-X230503P00121R22983S12.raw
PC (Phosphatidylcholine)	PC 30:0	8HDDA-A1	233545	0.001637	27.96		29	Ratio to surrogate PC(15:0-18:1)(d7)	-2.8	8HDDA-A1-X230503P00121R22983S14.raw
PC (Phosphatidylcholine)	PC 30:0	8HDDA-A2	3916922	0.0035134	27.96		29	Ratio to surrogate PC(15:0-18:1)(d7)	-3.6	8HDDA-A2-X230503P00121R22983S16.raw
PC (Phosphatidylcholine)	PC 30:0	8HDDA-A3	2942325	0.003013	27.96		29	Ratio to surrogate PC(15:0-18:1)(d7)	-1.2	8HDDA-A3-X230503P00121R22983S18.raw
PC (Phosphatidylcholine)	PC 30:0	8HDDA-A4	3669591	0.0033709	27.96		29	Ratio to surrogate PC(15:0-18:1)(d7)	-2.5	8HDDA-A4-X230503P00121R22983S20.raw
PC (Phosphatidylcholine)	PC 30:0	8HDDA-A5	3676417	0.004264	27.96		29	Ratio to surrogate PC(15:0-18:1)(d7)	-2	8HDDA-A5-X230503P00121R22983S22.raw
PC (Phosphatidylcholine)	PC 30:0	8HDDA-B1	4553726	0.0046485	27.96		29	Ratio to surrogate PC(15:0-18:1)(d7)	-2.4	8HDDA-B1-X230503P00121R22983S08.raw
PC (Phosphatidylcholine)	PC 30:0	8HDDA-B2	2404552	0.0032414	27.96		29	Ratio to surrogate PC(15:0-18:1)(d7)	-1.6	8HDDA-B2-X230503P00121R22983S10.raw
PC (Phosphatidylcholine)	PC 30:0	8HDDA-B3	2105886	0.0028228	27.96		29	Ratio to surrogate PC(15:0-18:1)(d7)	-2.1	8HDDA-B3-X230503P00121R22983S12.raw
PC (Phosphatidylcholine)	PC 31:0	8HDDA-A1	0	0	27.92		29	Ratio to surrogate PC(15:0-18:1)(d7)	#N/A	8HDDA-A1-X230503P00121R22983S14.raw
PC (Phosphatidylcholine)	PC 31:0	8HDDA-A2	285881	0.00025643	27.92		29	Ratio to surrogate PC(15:0-18:1)(d7)	-1.6	8HDDA-A2-X230503P00121R22983S16.raw
PC (Phosphatidylcholine)	PC 31:0	8HDDA-A3	239652	0.0002454	27.92		29	Ratio to surrogate PC(15:0-18:1)(d7)	2.1	8HDDA-A3-X230503P00121R22983S18.raw
PC (Phosphatidylcholine)	PC 31:0	8HDDA-A4	0	0	27.92		29	Ratio to surrogate PC(15:0-18:1)(d7)	#N/A	8HDDA-A4-X230503P00121R22983S20.raw
PC (Phosphatidylcholine)	PC 31:0	8HDDA-A5	353523	0.00041002	27.92		29	Ratio to surrogate PC(15:0-18:1)(d7)	3.8	8HDDA-A5-X230503P00121R22983S22.raw
PC (Phosphatidylcholine)	PC 31:0	8HDDA-B1	996836	0.0010176	27.92		29	Ratio to surrogate PC(15:0-18:1)(d7)	2.6	8HDDA-B1-X230503P00121R22983S08.raw
PC (Phosphatidylcholine)	PC 31:0	8HDDA-B2	573465	0.00077305	27.92		29	Ratio to surrogate PC(15:0-18:1)(d7)	-1	8HDDA-B2-X230503P00121R22983S10.raw
PC (Phosphatidylcholine)	PC 31:0	8HDDA-B3	180091	0.0002414	27.92		29	Ratio to surrogate PC(15:0-18:1)(d7)	-5.7	8HDDA-B3-X230503P00121R22983S12.raw
PC (Phosphatidylcholine)	PC 32:2	8HDDA-A1	129961	0.00091097	27.93		29	Ratio to surrogate PC(15:0-18:1)(d7)	0.6	8HDDA-A1-X230503P00121R22983S14.raw
PC (Phosphatidylcholine)	PC 32:2	8HDDA-A2	10598248	0.0095064	27.93		29	Ratio to surrogate PC(15:0-18:1)(d7)	0.6	8HDDA-A2-X230503P00121R22983S16.raw
PC (Phosphatidylcholine)	PC 32:2	8HDDA-A3	6566133	0.0067238	27.93		29	Ratio to surrogate PC(15:0-18:1)(d7)	1.2	8HDDA-A3-X230503P00121R22983S18.raw
PC (Phosphatidylcholine)	PC 32:2	8HDDA-A4	7952350	0.0073051	27.93		29	Ratio to surrogate PC(15:0-18:1)(d7)	0.4	8HDDA-A4-X230503P00121R22983S20.raw
PC (Phosphatidylcholine)	PC 32:2	8HDDA-A5	7052627	0.0081798	27.93		29	Ratio to surrogate PC(15:0-18:1)(d7)	0.4	8HDDA-A5-X230503P00121R22983S22.raw
PC (Phosphatidylcholine)	PC 32:2	8HDDA-B1	3047575	0.003111	27.93		29	Ratio to surrogate PC(15:0-18:1)(d7)	4	8HDDA-B1-X230503P00121R22983S08.raw
PC (Phosphatidylcholine)	PC 32:2	8HDDA-B2	2317132	0.0031236	27.93		29	Ratio to surrogate PC(15:0-18:1)(d7)	3.3	8HDDA-B2-X230503P00121R22983S10.raw
PC (Phosphatidylcholine)	PC 32:2	8HDDA-B3	1318055	0.0017668	27.93		29	Ratio to surrogate PC(15:0-18:1)(d7)	1	8HDDA-B3-X230503P00121R22983S12.raw
PC (Phosphatidylcholine)	PC 32:1	8HDDA-A1	3930180	0.027549	27.84		29	Ratio to surrogate PC(15:0-18:1)(d7)	0.2	8HDDA-A1-X230503P00121R22983S14.raw
PC (Phosphatidylcholine)	PC 32:1	8HDDA-A2	55999872	0.050231	27.84		29	Ratio to surrogate PC(15:0-18:1)(d7)	-0.9	8HDDA-A2-X230503P00121R22983S16.raw
PC (Phosphatidylcholine)	PC 32:1	8HDDA-A3	41103164	0.04209	27.84		29	Ratio to surrogate PC(15:0-18:1)(d7)	-0.5	8HDDA-A3-X230503P00121R22983S18.raw
PC (Phosphatidylcholine)	PC 32:1	8HDDA-A4	61757304	0.056731	27.84		29	Ratio to surrogate PC(15:0-18:1)(d7)	-0.8	8HDDA-A4-X230503P00121R22983S20.raw
PC (Phosphatidylcholine)	PC 32:1	8HDDA-A5	52397804	0.060772	27.84		29	Ratio to surrogate PC(15:0-18:1)(d7)	-0.4	8HDDA-A5-X230503P00121R22983S22.raw
PC (Phosphatidylcholine)	PC 32:1	8HDDA-B1	36949336	0.037718	27.84		29	Ratio to surrogate PC(15:0-18:1)(d7)	0	8HDDA-B1-X230503P00121R22983S08.raw
PC (Phosphatidylcholine)	PC 32:1	8HDDA-B2	26514558	0.035743	27.84		29	Ratio to surrogate PC(15:0-18:1)(d7)	-0.5	8HDDA-B2-X230503P00121R22983S10.raw
PC (Phosphatidylcholine)	PC 32:1	8HDDA-B3	12134245	0.016265	27.84		29	Ratio to surrogate PC(15:0-18:1)(d7)	-0.5	8HDDA-B3-X230503P00121R22983S12.raw
PC (Phosphatidylcholine)	PC 32:0	8HDDA-A1	10522271	0.073756	27.78		29	Ratio to surrogate PC(15:0-18:1)(d7)	0.5	8HDDA-A1-X230503P00121R22983S14.raw
PC (Phosphatidylcholine)	PC 32:0	8HDDA-A2	86479912	0.07757	27.78		29	Ratio to surrogate PC(15:0-18:1)(d7)	0.1	8HDDA-A2-X230503P00121R22983S16.raw
PC (Phosphatidylcholine)	PC 32:0	8HDDA-A3	72705376	0.074451	27.78		29	Ratio to surrogate PC(15:0-18:1)(d7)	1	8HDDA-A3-X230503P00121R22983S18.raw
PC (Phosphatidylcholine)	PC 32:0	8HDDA-A4	90121616	0.082786	27.78		29	Ratio to surrogate PC(15:0-18:1)(d7)	-0.2	8HDDA-A4-X230503P00121R22983S20.raw
PC (Phosphatidylcholine)	PC 32:0	8HDDA-A5	99558256	0.11547	27.78		29	Ratio to surrogate PC(15:0-18:1)(d7)	0.2	8HDDA-A5-X230503P00121R22983S22.raw
PC (Phosphatidylcholine)	PC 32:0	8HDDA-B1	146391328	0.14944	27.78		29	Ratio to surrogate PC(15:0-18:1)(d7)	0.8	8HDDA-B1-X230503P00121R22983S08.raw
PC (Phosphatidylcholine)	PC 32:0	8HDDA-B2	89440392	0.12057	27.78		29	Ratio to surrogate PC(15:0-18:1)(d7)	1.2	8HDDA-B2-X230503P00121R22983S10.raw
PC (Phosphatidylcholine)	PC 32:0	8HDDA-B3	72965752	0.097807	27.78		29	Ratio to surrogate PC(15:0-18:1)(d7)	1.4	8HDDA-B3-X230503P00121R22983S12.raw
PC (Phosphatidylcholine)	PC 33:2	8HDDA-A1	55236	0.00038718	27.85		29	Ratio to surrogate PC(15:0-18:1)(d7)	-1.8	8HDDA-A1-X230503P00121R22983S14.raw
PC (Phosphatidylcholine)	PC 33:2	8HDDA-A2	4654743	0.0041752	27.85		29	Ratio to surrogate PC(15:0-18:1)(d7)	-2.9	8HDDA-A2-X230503P00121R22983S16.raw
PC (Phosphatidylcholine)	PC 33:2	8HDDA-A3	2727867	0.0027934	27.85		29	Ratio to surrogate PC(15:0-18:1)(d7)	-0.9	8HDDA-A3-X230503P00121R22983S18.raw
PC (Phosphatidylcholine)	PC 33:2	8HDDA-A4	6235972	0.0057284	27.85		29	Ratio to surrogate PC(15:0-18:1)(d7)	0.1	8HDDA-A4-X230503P00121R22983S20.raw
PC (Phosphatidylcholine)	PC 33:2	8HDDA-A5	5449277	0.0063202	27.85		29	Ratio to surrogate PC(15:0-18:1)(d7)	0.9	8HDDA-A5-X230503P00121R22983S22.raw
PC (Phosphatidylcholine)	PC 33:2	8HDDA-B1	7689147	0.0078491	27.85		29	Ratio to surrogate PC(15:0-18:1)(d7)	1	8HDDA-B1-X230503P00121R22983S08.raw
PC (Phosphatidylcholine)	PC 33:2	8HDDA-B2	4599367	0.0062001	27.85		29	Ratio to surrogate PC(15:0-18:1)(d7)	-0.9	8HDDA-B2-X230503P00121R22983S10.raw
PC (Phosphatidylcholine)	PC 33:2	8HDDA-B3	2080079	0.0027882	27.85		29	Ratio to surrogate PC(15:0-18:1)(d7)	-0.7	8HDDA-B3-X230503P00121R22983S12.raw
PC (Phosphatidylcholine)	PC 33:1	8HDDA-A1	536539	0.0037609	27.72		29	Ratio to surrogate PC(15:0-18:1)(d7)	-6.2	8HDDA-A1-X230503P00121R22983S14.raw
PC (Phosphatidylcholine)	PC 33:1	8HDDA-A2	4201034	0.0037682	27.72		29	Ratio to surrogate PC(15:0-18:1)(d7)	-4.3	8HDDA-A2-X230503P00121R22983S16.raw
PC (Phosphatidylcholine)	PC 33:1	8HDDA-A3	9390136	0.0096156	27.72		29	Ratio to surrogate PC(15:0-18:1)(d7)	-10	8HDDA-A3-X230503P00121R22983S18.raw
PC (Phosphatidylcholine)	PC 33:1	8HDDA-A4	6307249	0.0057939	27.72		29	Ratio to surrogate PC(15:0-18:1)(d7)	-7.2	8HDDA-A4-X230503P00121R22983S20.raw
PC (Phosphatidylcholine)	PC 33:1	8HDDA-A5	4245912	0.0049245	27.72		29	Ratio to surrogate PC(15:0-18:1)(d7)	-4.9	8HDDA-A5-X230503P00121R22983S22.raw
PC (Phosphatidylcholine)	PC 33:1	8HDDA-B1	5397197	0.0055095	27.72		29	Ratio to surrogate PC(15:0-18:1)(d7)	-3.2	8HDDA-B1-X230503P00121R22983S08.raw
PC (Phosphatidylcholine)	PC 33:1	8HDDA-B2	2720061	0.0036667	27.72		29	Ratio to surrogate PC(15:0-18:1)(d7)	-3.2	8HDDA-B2-X230503P00121R22983S10.raw
PC (Phosphatidylcholine)	PC 33:1	8HDDA-B3	912000	0.0012225	27.72		29	Ratio to surrogate PC(15:0-18:1)(d7)	3.4	8HDDA-B3-X230503P00121R22983S12.raw
PC (Phosphatidylcholine)	PC 34:3	8HDDA-A1	7325368	0.051348	27.84		29	Ratio to surrogate PC(15:0-18:1)(d7)	0	8HDDA-A1-X230503P00121R22983S14.raw
PC (Phosphatidylcholine)	PC 34:3	8HDDA-A2	103991944	0.093278	27.84		29	Ratio to surrogate PC(15:0-18:1)(d7)	-3	8HDDA-A2-X230503P00121R22983S16.raw
PC (Phosphatidylcholine)	PC 34:3	8HDDA-A3	71096184	0.072803	27.84		29	Ratio to surrogate PC(15:0-18:1)(d7)	2.4	8HDDA-A3-X230503P00121R22983S18.raw
PC (Phosphatidylcholine)	PC 34:3	8HDDA-A4	100537656	0.092354	27.84		29	Ratio to surrogate PC(15:0-18:1)(d7)	-2.1	8HDDA-A4-X230503P00121R22983S20.raw
PC (Phosphatidylcholine)	PC 34:3	8HDDA-A5	85133416	0.09874	27.84		29	Ratio to surrogate PC(15:0-18:1)(d7)	1.8	8HDDA-A5-X230503P00121R22983S22.raw
PC (Phosphatidylcholine)	PC 34:3	8HDDA-B1	39657752	0.040483	27.84		29	Ratio to surrogate PC(15:0-18:1)(d7)	7.8	8HDDA-B1-X230503P00121R22983S08.raw
PC (Phosphatidylcholine)	PC 34:3	8HDDA-B2	31066348	0.041879	27.84		29	Ratio to surrogate PC(15:0-18:1)(d7)	6.4	8HDDA-B2-X230503P00121R22983S10.raw
PC (Phosphatidylcholine)	PC 34:3	8HDDA-B3	19307340	0.025881	27.84		29	Ratio to surrogate PC(15:0-18:1)(d7)	7.6	8HDDA-B3-X230503P00121R22983S12.raw
PC (Phosphatidylcholine)	PC 34:2	8HDDA-A1	338427904	2.3722	27.73		29	Ratio to surrogate PC(15:0-18:1)(d7)	-3.5	8HDDA-A1-X230503P00121R22983S14.raw
PC (Phosphatidylcholine)	PC 34:2	8HDDA-A2	3221933824	2.89	27.73		29	Ratio to surrogate PC(15:0-18:1)(d7)	-3.4	8HDDA-A2-X230503P00121R22983S16.raw
PC (Phosphatidylcholine)	PC 34:2	8HDDA-A3	2529944320	2.5907	27.73		29	Ratio to surrogate PC(15:0-18:1)(d7)	-2.7	8HDDA-A3-X230503P00121R22983S18.raw
PC (Phosphatidylcholine)	PC 34:2	8HDDA-A4	3269154304	3.0031	27.73		29	Ratio to surrogate PC(15:0-18:1)(d7)	-3.4	8HDDA-A4-X230503P00121R22983S20.raw
PC (Phosphatidylcholine)	PC 34:2	8HDDA-A5	2407956480	2.7928	27.73		29	Ratio to surrogate PC(15:0-18:1)(d7)	-3.4	8HDDA-A5-X230503P00121R22983S22.raw
PC (Phosphatidylcholine)	PC 34:2	8HDDA-B1	3219412736	3.2864	27.73		29	Ratio to surrogate PC(15:0-18:1)(d7)	-3.2	8HDDA-B1-X230503P00121R22983S08.raw
PC (Phosphatidylcholine)	PC 34:2	8HDDA-B2	2274970880	3.0667	27.73		29	Ratio to surrogate PC(15:0-18:1)(d7)	-3.3	8HDDA-B2-X230503P00121R22983S10.raw
PC (Phosphatidylcholine)	PC 34:2	8HDDA-B3	1977996800	2.6514	27.73		29	Ratio to surrogate PC(15:0-18:1)(d7)	-2.9	8HDDA-B3-X230503P00121R22983S12.raw
PC (Phosphatidylcholine)	PC 34:1	8HDDA-A1	231574032	1.6232	27.61		29	Ratio to surrogate PC(15:0-18:1)(d7)	-3	8HDDA-A1-X230503P00121R22983S14.raw
PC (Phosphatidylcholine)	PC 34:1	8HDDA-A2	1722070400	1.5447	27.61		29	Ratio to surrogate PC(15:0-18:1)(d7)	-3.9	8HDDA-A2-X230503P00121R22983S16.raw
PC (Phosphatidylcholine)	PC 34:1	8HDDA-A3	1434310528	1.4687	27.61		29	Ratio to surrogate PC(15:0-18:1)(d7)	-3.2	8HDDA-A3-X230503P00121R22983S18.raw
PC (Phosphatidylcholine)	PC 34:1	8HDDA-A4	1718226432	1.5784	27.61		29	Ratio to surrogate PC(15:0-18:1)(d7)	-3.7	8HDDA-A4-X230503P00121R22983S20.raw
PC (Phosphatidylcholine)	PC 34:1	8HDDA-A5	1448139392	1.6796	27.61		29	Ratio to surrogate PC(15:0-18:1)(d7)	-3.6	8HDDA-A5-X230503P00121R22983S22.raw
PC (Phosphatidylcholine)	PC 34:1	8HDDA-B1	1491959296	1.523	27.61		29	Ratio to surrogate PC(15:0-18:1)(d7)	-4.6	8HDDA-B1-X230503P00121R22983S08.raw
PC (Phosphatidylcholine)	PC 34:1	8HDDA-B2	1033108032	1.3927	27.61		29	Ratio to surrogate PC(15:0-18:1)(d7)	-4.5	8HDDA-B2-X230503P00121R22983S10.raw
PC (Phosphatidylcholine)	PC 34:1	8HDDA-B3	783087744	1.0497	27.61		29	Ratio to surrogate PC(15:0-18:1)(d7)	-4.7	8HDDA-B3-X230503P00121R22983S12.raw
PC (Phosphatidylcholine)	PC 35:2	8HDDA-A1	4412891	0.030932	27.63		29	Ratio to surrogate PC(15:0-18:1)(d7)	1.6	8HDDA-A1-X230503P00121R22983S14.raw
PC (Phosphatidylcholine)	PC 35:2	8HDDA-A2	34132784	0.030616	27.63		29	Ratio to surrogate PC(15:0-18:1)(d7)	-0.9	8HDDA-A2-X230503P00121R22983S16.raw
PC (Phosphatidylcholine)	PC 35:2	8HDDA-A3	24859692	0.025456	27.63		29	Ratio to surrogate PC(15:0-18:1)(d7)	-0.3	8HDDA-A3-X230503P00121R22983S18.raw
PC (Phosphatidylcholine)	PC 35:2	8HDDA-A4	33130502	0.030434	27.63		29	Ratio to surrogate PC(15:0-18:1)(d7)	0.4	8HDDA-A4-X230503P00121R22983S20.raw
PC (Phosphatidylcholine)	PC 35:2	8HDDA-A5	33163382	0.038464	27.63		29	Ratio to surrogate PC(15:0-18:1)(d7)	-2.6	8HDDA-A5-X230503P00121R22983S22.raw
PC (Phosphatidylcholine)	PC 35:2	8HDDA-B1	70025160	0.071482	27.63		29	Ratio to surrogate PC(15:0-18:1)(d7)	0.2	8HDDA-B1-X230503P00121R22983S08.raw
PC (Phosphatidylcholine)	PC 35:2	8HDDA-B2	43456792	0.058581	27.63		29	Ratio to surrogate PC(15:0-18:1)(d7)	0.9	8HDDA-B2-X230503P00121R22983S10.raw
PC (Phosphatidylcholine)	PC 35:2	8HDDA-B3	30196796	0.040477	27.63		29	Ratio to surrogate PC(15:0-18:1)(d7)	-0.9	8HDDA-B3-X230503P00121R22983S12.raw
PC (Phosphatidylcholine)	PC 36:5	8HDDA-A1	644346	0.0045166	27.74		29	Ratio to surrogate PC(15:0-18:1)(d7)	-4.1	8HDDA-A1-X230503P00121R22983S14.raw
PC (Phosphatidylcholine)	PC 36:5	8HDDA-A2	26138404	0.023446	27.74		29	Ratio to surrogate PC(15:0-18:1)(d7)	-4.4	8HDDA-A2-X230503P00121R22983S16.raw
PC (Phosphatidylcholine)	PC 36:5	8HDDA-A3	9373081	0.0095981	27.74		29	Ratio to surrogate PC(15:0-18:1)(d7)	-3.2	8HDDA-A3-X230503P00121R22983S18.raw
PC (Phosphatidylcholine)	PC 36:5	8HDDA-A4	28040490	0.025758	27.74		29	Ratio to surrogate PC(15:0-18:1)(d7)	-5	8HDDA-A4-X230503P00121R22983S20.raw
PC (Phosphatidylcholine)	PC 36:5	8HDDA-A5	21457872	0.024887	27.74		29	Ratio to surrogate PC(15:0-18:1)(d7)	-5.1	8HDDA-A5-X230503P00121R22983S22.raw
PC (Phosphatidylcholine)	PC 36:5	8HDDA-B1	8379489	0.0085538	27.74		29	Ratio to surrogate PC(15:0-18:1)(d7)	-3.8	8HDDA-B1-X230503P00121R22983S08.raw
PC (Phosphatidylcholine)	PC 36:5	8HDDA-B2	6334155	0.0085387	27.74		29	Ratio to surrogate PC(15:0-18:1)(d7)	-4.4	8HDDA-B2-X230503P00121R22983S10.raw
PC (Phosphatidylcholine)	PC 36:5	8HDDA-B3	1519990	0.0020375	27.74		29	Ratio to surrogate PC(15:0-18:1)(d7)	-0.8	8HDDA-B3-X230503P00121R22983S12.raw
PC (Phosphatidylcholine)	PC 36:4	8HDDA-A1	239559712	1.6792	27.58		29	Ratio to surrogate PC(15:0-18:1)(d7)	-0.2	8HDDA-A1-X230503P00121R22983S14.raw
PC (Phosphatidylcholine)	PC 36:4	8HDDA-A2	1894683392	1.6995	27.58		29	Ratio to surrogate PC(15:0-18:1)(d7)	-0.4	8HDDA-A2-X230503P00121R22983S16.raw
PC (Phosphatidylcholine)	PC 36:4	8HDDA-A3	1469024896	1.5043	27.58		29	Ratio to surrogate PC(15:0-18:1)(d7)	0.1	8HDDA-A3-X230503P00121R22983S18.raw
PC (Phosphatidylcholine)	PC 36:4	8HDDA-A4	1798108416	1.6518	27.58		29	Ratio to surrogate PC(15:0-18:1)(d7)	-0.2	8HDDA-A4-X230503P00121R22983S20.raw
PC (Phosphatidylcholine)	PC 36:4	8HDDA-A5	1581090560	1.8338	27.58		29	Ratio to surrogate PC(15:0-18:1)(d7)	-0.5	8HDDA-A5-X230503P00121R22983S22.raw
PC (Phosphatidylcholine)	PC 36:4	8HDDA-B1	1328889856	1.3565	27.58		29	Ratio to surrogate PC(15:0-18:1)(d7)	-0.3	8HDDA-B1-X230503P00121R22983S08.raw
PC (Phosphatidylcholine)	PC 36:4	8HDDA-B2	954358464	1.2865	27.58		29	Ratio to surrogate PC(15:0-18:1)(d7)	-0.3	8HDDA-B2-X230503P00121R22983S10.raw
PC (Phosphatidylcholine)	PC 36:4	8HDDA-B3	833951552	1.1179	27.58		29	Ratio to surrogate PC(15:0-18:1)(d7)	-0.1	8HDDA-B3-X230503P00121R22983S12.raw
PC (Phosphatidylcholine)	PC 36:3	8HDDA-A1	122042000	0.85546	27.59		29	Ratio to surrogate PC(15:0-18:1)(d7)	-5.7	8HDDA-A1-X230503P00121R22983S14.raw
PC (Phosphatidylcholine)	PC 36:3	8HDDA-A2	903901376	0.81078	27.59		29	Ratio to surrogate PC(15:0-18:1)(d7)	-6.2	8HDDA-A2-X230503P00121R22983S16.raw
PC (Phosphatidylcholine)	PC 36:3	8HDDA-A3	651642560	0.66729	27.59		29	Ratio to surrogate PC(15:0-18:1)(d7)	-5.9	8HDDA-A3-X230503P00121R22983S18.raw
PC (Phosphatidylcholine)	PC 36:3	8HDDA-A4	982865088	0.90287	27.59		29	Ratio to surrogate PC(15:0-18:1)(d7)	-5.7	8HDDA-A4-X230503P00121R22983S20.raw
PC (Phosphatidylcholine)	PC 36:3	8HDDA-A5	876846016	1.017	27.59		29	Ratio to surrogate PC(15:0-18:1)(d7)	-5.5	8HDDA-A5-X230503P00121R22983S22.raw
PC (Phosphatidylcholine)	PC 36:3	8HDDA-B1	727946880	0.74309	27.59		29	Ratio to surrogate PC(15:0-18:1)(d7)	-5.9	8HDDA-B1-X230503P00121R22983S08.raw
PC (Phosphatidylcholine)	PC 36:3	8HDDA-B2	565432768	0.76222	27.59		29	Ratio to surrogate PC(15:0-18:1)(d7)	-5.3	8HDDA-B2-X230503P00121R22983S10.raw
PC (Phosphatidylcholine)	PC 36:3	8HDDA-B3	460971776	0.61791	27.59		29	Ratio to surrogate PC(15:0-18:1)(d7)	-5.4	8HDDA-B3-X230503P00121R22983S12.raw
PC (Phosphatidylcholine)	PC 36:2	8HDDA-A1	303528448	2.1276	27.5		29	Ratio to surrogate PC(15:0-18:1)(d7)	0	8HDDA-A1-X230503P00121R22983S14.raw
PC (Phosphatidylcholine)	PC 36:2	8HDDA-A2	2250240256	2.0184	27.5		29	Ratio to surrogate PC(15:0-18:1)(d7)	-0.1	8HDDA-A2-X230503P00121R22983S16.raw
PC (Phosphatidylcholine)	PC 36:2	8HDDA-A3	1595889280	1.6342	27.5		29	Ratio to surrogate PC(15:0-18:1)(d7)	0.4	8HDDA-A3-X230503P00121R22983S18.raw
PC (Phosphatidylcholine)	PC 36:2	8HDDA-A4	2347964416	2.1569	27.5		29	Ratio to surrogate PC(15:0-18:1)(d7)	0	8HDDA-A4-X230503P00121R22983S20.raw
PC (Phosphatidylcholine)	PC 36:2	8HDDA-A5	1891144960	2.1934	27.5		29	Ratio to surrogate PC(15:0-18:1)(d7)	-0.3	8HDDA-A5-X230503P00121R22983S22.raw
PC (Phosphatidylcholine)	PC 36:2	8HDDA-B1	2566056704	2.6194	27.5		29	Ratio to surrogate PC(15:0-18:1)(d7)	0	8HDDA-B1-X230503P00121R22983S08.raw
PC (Phosphatidylcholine)	PC 36:2	8HDDA-B2	1618007552	2.1811	27.5		29	Ratio to surrogate PC(15:0-18:1)(d7)	0	8HDDA-B2-X230503P00121R22983S10.raw
PC (Phosphatidylcholine)	PC 36:2	8HDDA-B3	1583808128	2.123	27.5		29	Ratio to surrogate PC(15:0-18:1)(d7)	0.5	8HDDA-B3-X230503P00121R22983S12.raw
PC (Phosphatidylcholine)	PC 36:1	8HDDA-A1	82058488	0.57519	27.48		29	Ratio to surrogate PC(15:0-18:1)(d7)	-8.1	8HDDA-A1-X230503P00121R22983S14.raw
PC (Phosphatidylcholine)	PC 36:1	8HDDA-A2	648553280	0.58174	27.48		29	Ratio to surrogate PC(15:0-18:1)(d7)	-7.7	8HDDA-A2-X230503P00121R22983S16.raw
PC (Phosphatidylcholine)	PC 36:1	8HDDA-A3	474833184	0.48623	27.48		29	Ratio to surrogate PC(15:0-18:1)(d7)	-7.6	8HDDA-A3-X230503P00121R22983S18.raw
PC (Phosphatidylcholine)	PC 36:1	8HDDA-A4	674738816	0.61982	27.48		29	Ratio to surrogate PC(15:0-18:1)(d7)	-7.4	8HDDA-A4-X230503P00121R22983S20.raw
PC (Phosphatidylcholine)	PC 36:1	8HDDA-A5	558358336	0.6476	27.48		29	Ratio to surrogate PC(15:0-18:1)(d7)	-7.3	8HDDA-A5-X230503P00121R22983S22.raw
PC (Phosphatidylcholine)	PC 36:1	8HDDA-B1	652928896	0.66651	27.48		29	Ratio to surrogate PC(15:0-18:1)(d7)	-9	8HDDA-B1-X230503P00121R22983S08.raw
PC (Phosphatidylcholine)	PC 36:1	8HDDA-B2	441966272	0.59579	27.48		29	Ratio to surrogate PC(15:0-18:1)(d7)	-8.6	8HDDA-B2-X230503P00121R22983S10.raw
PC (Phosphatidylcholine)	PC 36:1	8HDDA-B3	392163744	0.52568	27.48		29	Ratio to surrogate PC(15:0-18:1)(d7)	-8.6	8HDDA-B3-X230503P00121R22983S12.raw
PC (Phosphatidylcholine)	PC 37:4	8HDDA-A1	4733504	0.03318	27.46		29	Ratio to surrogate PC(15:0-18:1)(d7)	0.4	8HDDA-A1-X230503P00121R22983S14.raw
PC (Phosphatidylcholine)	PC 37:4	8HDDA-A2	33264064	0.029837	27.46		29	Ratio to surrogate PC(15:0-18:1)(d7)	2.1	8HDDA-A2-X230503P00121R22983S16.raw
PC (Phosphatidylcholine)	PC 37:4	8HDDA-A3	22888646	0.023438	27.46		29	Ratio to surrogate PC(15:0-18:1)(d7)	3.1	8HDDA-A3-X230503P00121R22983S18.raw
PC (Phosphatidylcholine)	PC 37:4	8HDDA-A4	33800616	0.031049	27.46		29	Ratio to surrogate PC(15:0-18:1)(d7)	1.4	8HDDA-A4-X230503P00121R22983S20.raw
PC (Phosphatidylcholine)	PC 37:4	8HDDA-A5	32475112	0.037665	27.46		29	Ratio to surrogate PC(15:0-18:1)(d7)	2.2	8HDDA-A5-X230503P00121R22983S22.raw
PC (Phosphatidylcholine)	PC 37:4	8HDDA-B1	30145980	0.030773	27.46		29	Ratio to surrogate PC(15:0-18:1)(d7)	3.2	8HDDA-B1-X230503P00121R22983S08.raw
PC (Phosphatidylcholine)	PC 37:4	8HDDA-B2	22043850	0.029716	27.46		29	Ratio to surrogate PC(15:0-18:1)(d7)	2.4	8HDDA-B2-X230503P00121R22983S10.raw
PC (Phosphatidylcholine)	PC 37:4	8HDDA-B3	14302289	0.019172	27.46		29	Ratio to surrogate PC(15:0-18:1)(d7)	5	8HDDA-B3-X230503P00121R22983S12.raw
PC (Phosphatidylcholine)	PC 37:2	8HDDA-A1	4907080	0.034396	27.42		29	Ratio to surrogate PC(15:0-18:1)(d7)	-5.1	8HDDA-A1-X230503P00121R22983S14.raw
PC (Phosphatidylcholine)	PC 37:2	8HDDA-A2	12843224	0.01152	27.42		29	Ratio to surrogate PC(15:0-18:1)(d7)	-1.5	8HDDA-A2-X230503P00121R22983S16.raw
PC (Phosphatidylcholine)	PC 37:2	8HDDA-A3	17857106	0.018286	27.42		29	Ratio to surrogate PC(15:0-18:1)(d7)	-8.3	8HDDA-A3-X230503P00121R22983S18.raw
PC (Phosphatidylcholine)	PC 37:2	8HDDA-A4	26172766	0.024042	27.42		29	Ratio to surrogate PC(15:0-18:1)(d7)	-4.4	8HDDA-A4-X230503P00121R22983S20.raw
PC (Phosphatidylcholine)	PC 37:2	8HDDA-A5	28404736	0.032945	27.42		29	Ratio to surrogate PC(15:0-18:1)(d7)	-6.6	8HDDA-A5-X230503P00121R22983S22.raw
PC (Phosphatidylcholine)	PC 37:2	8HDDA-B1	119215240	0.1217	27.42		29	Ratio to surrogate PC(15:0-18:1)(d7)	1.3	8HDDA-B1-X230503P00121R22983S08.raw
PC (Phosphatidylcholine)	PC 37:2	8HDDA-B2	79562720	0.10725	27.42		29	Ratio to surrogate PC(15:0-18:1)(d7)	-0.3	8HDDA-B2-X230503P00121R22983S10.raw
PC (Phosphatidylcholine)	PC 37:2	8HDDA-B3	61935260	0.083021	27.42		29	Ratio to surrogate PC(15:0-18:1)(d7)	2	8HDDA-B3-X230503P00121R22983S12.raw
PC (Phosphatidylcholine)	PC 37:1	8HDDA-A1	2371439	0.016623	27.71		29	Ratio to surrogate PC(15:0-18:1)(d7)	-46.6	8HDDA-A1-X230503P00121R22983S14.raw
PC (Phosphatidylcholine)	PC 37:1	8HDDA-A2	21650270	0.01942	27.71		29	Ratio to surrogate PC(15:0-18:1)(d7)	-39.7	8HDDA-A2-X230503P00121R22983S16.raw
PC (Phosphatidylcholine)	PC 37:1	8HDDA-A3	12702104	0.013007	27.71		29	Ratio to surrogate PC(15:0-18:1)(d7)	-41.1	8HDDA-A3-X230503P00121R22983S18.raw
PC (Phosphatidylcholine)	PC 37:1	8HDDA-A4	21941030	0.020155	27.71		29	Ratio to surrogate PC(15:0-18:1)(d7)	-46.1	8HDDA-A4-X230503P00121R22983S20.raw
PC (Phosphatidylcholine)	PC 37:1	8HDDA-A5	16322007	0.018931	27.71		29	Ratio to surrogate PC(15:0-18:1)(d7)	-50.2	8HDDA-A5-X230503P00121R22983S22.raw
PC (Phosphatidylcholine)	PC 37:1	8HDDA-B1	35406312	0.036143	27.71		29	Ratio to surrogate PC(15:0-18:1)(d7)	-51.5	8HDDA-B1-X230503P00121R22983S08.raw
PC (Phosphatidylcholine)	PC 37:1	8HDDA-B2	27486892	0.037053	27.71		29	Ratio to surrogate PC(15:0-18:1)(d7)	-56.6	8HDDA-B2-X230503P00121R22983S10.raw
PC (Phosphatidylcholine)	PC 37:1	8HDDA-B3	30858080	0.041364	27.71		29	Ratio to surrogate PC(15:0-18:1)(d7)	-53.1	8HDDA-B3-X230503P00121R22983S12.raw
PC (Phosphatidylcholine)	PC 38:6	8HDDA-A1	153515920	1.0761	27.61		29	Ratio to surrogate PC(15:0-18:1)(d7)	-0.3	8HDDA-A1-X230503P00121R22983S14.raw
PC (Phosphatidylcholine)	PC 38:6	8HDDA-A2	1352696832	1.2133	27.61		29	Ratio to surrogate PC(15:0-18:1)(d7)	-0.5	8HDDA-A2-X230503P00121R22983S16.raw
PC (Phosphatidylcholine)	PC 38:6	8HDDA-A3	923187520	0.94535	27.61		29	Ratio to surrogate PC(15:0-18:1)(d7)	0	8HDDA-A3-X230503P00121R22983S18.raw
PC (Phosphatidylcholine)	PC 38:6	8HDDA-A4	1119002240	1.0279	27.61		29	Ratio to surrogate PC(15:0-18:1)(d7)	-0.3	8HDDA-A4-X230503P00121R22983S20.raw
PC (Phosphatidylcholine)	PC 38:6	8HDDA-A5	967568768	1.1222	27.61		29	Ratio to surrogate PC(15:0-18:1)(d7)	-0.5	8HDDA-A5-X230503P00121R22983S22.raw
PC (Phosphatidylcholine)	PC 38:6	8HDDA-B1	566964992	0.57876	27.61		29	Ratio to surrogate PC(15:0-18:1)(d7)	-0.4	8HDDA-B1-X230503P00121R22983S08.raw
PC (Phosphatidylcholine)	PC 38:6	8HDDA-B2	420659616	0.56706	27.61		29	Ratio to surrogate PC(15:0-18:1)(d7)	-0.1	8HDDA-B2-X230503P00121R22983S10.raw
PC (Phosphatidylcholine)	PC 38:6	8HDDA-B3	387498656	0.51942	27.61		29	Ratio to surrogate PC(15:0-18:1)(d7)	-0.1	8HDDA-B3-X230503P00121R22983S12.raw
PC (Phosphatidylcholine)	PC 38:5	8HDDA-A1	89718904	0.62889	27.46		29	Ratio to surrogate PC(15:0-18:1)(d7)	-0.7	8HDDA-A1-X230503P00121R22983S14.raw
PC (Phosphatidylcholine)	PC 38:5	8HDDA-A2	760245888	0.68192	27.46		29	Ratio to surrogate PC(15:0-18:1)(d7)	-0.8	8HDDA-A2-X230503P00121R22983S16.raw
PC (Phosphatidylcholine)	PC 38:5	8HDDA-A3	500958976	0.51299	27.46		29	Ratio to surrogate PC(15:0-18:1)(d7)	-0.7	8HDDA-A3-X230503P00121R22983S18.raw
PC (Phosphatidylcholine)	PC 38:5	8HDDA-A4	761490176	0.69951	27.46		29	Ratio to surrogate PC(15:0-18:1)(d7)	-0.2	8HDDA-A4-X230503P00121R22983S20.raw
PC (Phosphatidylcholine)	PC 38:5	8HDDA-A5	769991296	0.89306	27.46		29	Ratio to surrogate PC(15:0-18:1)(d7)	-0.2	8HDDA-A5-X230503P00121R22983S22.raw
PC (Phosphatidylcholine)	PC 38:5	8HDDA-B1	366953984	0.37459	27.46		29	Ratio to surrogate PC(15:0-18:1)(d7)	-0.4	8HDDA-B1-X230503P00121R22983S08.raw
PC (Phosphatidylcholine)	PC 38:5	8HDDA-B2	319223072	0.43032	27.46		29	Ratio to surrogate PC(15:0-18:1)(d7)	-0.3	8HDDA-B2-X230503P00121R22983S10.raw
PC (Phosphatidylcholine)	PC 38:5	8HDDA-B3	265123152	0.35538	27.46		29	Ratio to surrogate PC(15:0-18:1)(d7)	0.5	8HDDA-B3-X230503P00121R22983S12.raw
PC (Phosphatidylcholine)	PC 38:4	8HDDA-A1	322208736	2.2585	27.33		29	Ratio to surrogate PC(15:0-18:1)(d7)	-2.1	8HDDA-A1-X230503P00121R22983S14.raw
PC (Phosphatidylcholine)	PC 38:4	8HDDA-A2	2950817280	2.6468	27.33		29	Ratio to surrogate PC(15:0-18:1)(d7)	-1.8	8HDDA-A2-X230503P00121R22983S16.raw
PC (Phosphatidylcholine)	PC 38:4	8HDDA-A3	2237888256	2.2916	27.33		29	Ratio to surrogate PC(15:0-18:1)(d7)	-1.6	8HDDA-A3-X230503P00121R22983S18.raw
PC (Phosphatidylcholine)	PC 38:4	8HDDA-A4	3073285888	2.8231	27.33		29	Ratio to surrogate PC(15:0-18:1)(d7)	-2.1	8HDDA-A4-X230503P00121R22983S20.raw
PC (Phosphatidylcholine)	PC 38:4	8HDDA-A5	2585711104	2.999	27.33		29	Ratio to surrogate PC(15:0-18:1)(d7)	-2.4	8HDDA-A5-X230503P00121R22983S22.raw
PC (Phosphatidylcholine)	PC 38:4	8HDDA-B1	2264486144	2.3116	27.33		29	Ratio to surrogate PC(15:0-18:1)(d7)	-2	8HDDA-B1-X230503P00121R22983S08.raw
PC (Phosphatidylcholine)	PC 38:4	8HDDA-B2	1457083904	1.9642	27.33		29	Ratio to surrogate PC(15:0-18:1)(d7)	-2.1	8HDDA-B2-X230503P00121R22983S10.raw
PC (Phosphatidylcholine)	PC 38:4	8HDDA-B3	1300887936	1.7438	27.33		29	Ratio to surrogate PC(15:0-18:1)(d7)	-1.5	8HDDA-B3-X230503P00121R22983S12.raw
PC (Phosphatidylcholine)	PC 38:3	8HDDA-A1	88100992	0.61755	27.33		29	Ratio to surrogate PC(15:0-18:1)(d7)	-3.2	8HDDA-A1-X230503P00121R22983S14.raw
PC (Phosphatidylcholine)	PC 38:3	8HDDA-A2	740074496	0.66383	27.33		29	Ratio to surrogate PC(15:0-18:1)(d7)	-3.5	8HDDA-A2-X230503P00121R22983S16.raw
PC (Phosphatidylcholine)	PC 38:3	8HDDA-A3	554214080	0.56752	27.33		29	Ratio to surrogate PC(15:0-18:1)(d7)	-3	8HDDA-A3-X230503P00121R22983S18.raw
PC (Phosphatidylcholine)	PC 38:3	8HDDA-A4	853028672	0.7836	27.33		29	Ratio to surrogate PC(15:0-18:1)(d7)	-3.2	8HDDA-A4-X230503P00121R22983S20.raw
PC (Phosphatidylcholine)	PC 38:3	8HDDA-A5	733119168	0.85029	27.33		29	Ratio to surrogate PC(15:0-18:1)(d7)	-3.2	8HDDA-A5-X230503P00121R22983S22.raw
PC (Phosphatidylcholine)	PC 38:3	8HDDA-B1	663142144	0.67694	27.33		29	Ratio to surrogate PC(15:0-18:1)(d7)	-2.9	8HDDA-B1-X230503P00121R22983S08.raw
PC (Phosphatidylcholine)	PC 38:3	8HDDA-B2	456908928	0.61593	27.33		29	Ratio to surrogate PC(15:0-18:1)(d7)	-2.4	8HDDA-B2-X230503P00121R22983S10.raw
PC (Phosphatidylcholine)	PC 38:3	8HDDA-B3	367800192	0.49302	27.33		29	Ratio to surrogate PC(15:0-18:1)(d7)	-2.6	8HDDA-B3-X230503P00121R22983S12.raw
PC (Phosphatidylcholine)	PC 38:1	8HDDA-A1	878225	0.006156	27.24		29	Ratio to surrogate PC(15:0-18:1)(d7)	-5.1	8HDDA-A1-X230503P00121R22983S14.raw
PC (Phosphatidylcholine)	PC 38:1	8HDDA-A2	9099865	0.0081624	27.24		29	Ratio to surrogate PC(15:0-18:1)(d7)	-1.1	8HDDA-A2-X230503P00121R22983S16.raw
PC (Phosphatidylcholine)	PC 38:1	8HDDA-A3	7787730	0.0079747	27.24		29	Ratio to surrogate PC(15:0-18:1)(d7)	-0.3	8HDDA-A3-X230503P00121R22983S18.raw
PC (Phosphatidylcholine)	PC 38:1	8HDDA-A4	13232176	0.012155	27.24		29	Ratio to surrogate PC(15:0-18:1)(d7)	-1.3	8HDDA-A4-X230503P00121R22983S20.raw
PC (Phosphatidylcholine)	PC 38:1	8HDDA-A5	17604798	0.020419	27.24		29	Ratio to surrogate PC(15:0-18:1)(d7)	-3.4	8HDDA-A5-X230503P00121R22983S22.raw
PC (Phosphatidylcholine)	PC 38:1	8HDDA-B1	27038304	0.027601	27.24		29	Ratio to surrogate PC(15:0-18:1)(d7)	-3.7	8HDDA-B1-X230503P00121R22983S08.raw
PC (Phosphatidylcholine)	PC 38:1	8HDDA-B2	17915564	0.024151	27.24		29	Ratio to surrogate PC(15:0-18:1)(d7)	-4.9	8HDDA-B2-X230503P00121R22983S10.raw
PC (Phosphatidylcholine)	PC 38:1	8HDDA-B3	13633914	0.018276	27.24		29	Ratio to surrogate PC(15:0-18:1)(d7)	-1.8	8HDDA-B3-X230503P00121R22983S12.raw
PC (Phosphatidylcholine)	PC 38:0	8HDDA-A1	0	0	27.15		29	Ratio to surrogate PC(15:0-18:1)(d7)	#N/A	8HDDA-A1-X230503P00121R22983S14.raw
PC (Phosphatidylcholine)	PC 38:0	8HDDA-A2	1054658	0.000946	27.15		29	Ratio to surrogate PC(15:0-18:1)(d7)	-4.9	8HDDA-A2-X230503P00121R22983S16.raw
PC (Phosphatidylcholine)	PC 38:0	8HDDA-A3	356845	0.00036541	27.15		29	Ratio to surrogate PC(15:0-18:1)(d7)	-1.1	8HDDA-A3-X230503P00121R22983S18.raw
PC (Phosphatidylcholine)	PC 38:0	8HDDA-A4	1111808	0.0010213	27.15		29	Ratio to surrogate PC(15:0-18:1)(d7)	-4.5	8HDDA-A4-X230503P00121R22983S20.raw
PC (Phosphatidylcholine)	PC 38:0	8HDDA-A5	1117063	0.0012956	27.15		29	Ratio to surrogate PC(15:0-18:1)(d7)	-4.5	8HDDA-A5-X230503P00121R22983S22.raw
PC (Phosphatidylcholine)	PC 38:0	8HDDA-B1	2851754	0.0029111	27.15		29	Ratio to surrogate PC(15:0-18:1)(d7)	-9.2	8HDDA-B1-X230503P00121R22983S08.raw
PC (Phosphatidylcholine)	PC 38:0	8HDDA-B2	1384293	0.0018661	27.15		29	Ratio to surrogate PC(15:0-18:1)(d7)	-4.5	8HDDA-B2-X230503P00121R22983S10.raw
PC (Phosphatidylcholine)	PC 38:0	8HDDA-B3	1171280	0.00157	27.15		29	Ratio to surrogate PC(15:0-18:1)(d7)	-6.4	8HDDA-B3-X230503P00121R22983S12.raw
PC (Phosphatidylcholine)	PC 39:4	8HDDA-A1	1656491	0.011611	27.19		29	Ratio to surrogate PC(15:0-18:1)(d7)	-3.3	8HDDA-A1-X230503P00121R22983S14.raw
PC (Phosphatidylcholine)	PC 39:4	8HDDA-A2	23278702	0.02088	27.19		29	Ratio to surrogate PC(15:0-18:1)(d7)	0.5	8HDDA-A2-X230503P00121R22983S16.raw
PC (Phosphatidylcholine)	PC 39:4	8HDDA-A3	20362972	0.020852	27.19		29	Ratio to surrogate PC(15:0-18:1)(d7)	-5.5	8HDDA-A3-X230503P00121R22983S18.raw
PC (Phosphatidylcholine)	PC 39:4	8HDDA-A4	31334582	0.028784	27.19		29	Ratio to surrogate PC(15:0-18:1)(d7)	0.4	8HDDA-A4-X230503P00121R22983S20.raw
PC (Phosphatidylcholine)	PC 39:4	8HDDA-A5	27948536	0.032415	27.19		29	Ratio to surrogate PC(15:0-18:1)(d7)	-1.3	8HDDA-A5-X230503P00121R22983S22.raw
PC (Phosphatidylcholine)	PC 39:4	8HDDA-B1	57104344	0.058292	27.19		29	Ratio to surrogate PC(15:0-18:1)(d7)	-2.6	8HDDA-B1-X230503P00121R22983S08.raw
PC (Phosphatidylcholine)	PC 39:4	8HDDA-B2	32731568	0.044123	27.19		29	Ratio to surrogate PC(15:0-18:1)(d7)	-0.9	8HDDA-B2-X230503P00121R22983S10.raw
PC (Phosphatidylcholine)	PC 39:4	8HDDA-B3	22671972	0.030391	27.19		29	Ratio to surrogate PC(15:0-18:1)(d7)	-0.2	8HDDA-B3-X230503P00121R22983S12.raw
PC (Phosphatidylcholine)	PC 40:7	8HDDA-A1	17314250	0.12137	27.49		29	Ratio to surrogate PC(15:0-18:1)(d7)	-3.3	8HDDA-A1-X230503P00121R22983S14.raw
PC (Phosphatidylcholine)	PC 40:7	8HDDA-A2	164152032	0.14724	27.49		29	Ratio to surrogate PC(15:0-18:1)(d7)	-3.1	8HDDA-A2-X230503P00121R22983S16.raw
PC (Phosphatidylcholine)	PC 40:7	8HDDA-A3	95320608	0.097609	27.49		29	Ratio to surrogate PC(15:0-18:1)(d7)	-3.3	8HDDA-A3-X230503P00121R22983S18.raw
PC (Phosphatidylcholine)	PC 40:7	8HDDA-A4	152058176	0.13968	27.49		29	Ratio to surrogate PC(15:0-18:1)(d7)	-3.6	8HDDA-A4-X230503P00121R22983S20.raw
PC (Phosphatidylcholine)	PC 40:7	8HDDA-A5	145468064	0.16872	27.49		29	Ratio to surrogate PC(15:0-18:1)(d7)	-3.9	8HDDA-A5-X230503P00121R22983S22.raw
PC (Phosphatidylcholine)	PC 40:7	8HDDA-B1	94026104	0.095982	27.49		29	Ratio to surrogate PC(15:0-18:1)(d7)	-0.3	8HDDA-B1-X230503P00121R22983S08.raw
PC (Phosphatidylcholine)	PC 40:7	8HDDA-B2	79157936	0.10671	27.49		29	Ratio to surrogate PC(15:0-18:1)(d7)	-0.4	8HDDA-B2-X230503P00121R22983S10.raw
PC (Phosphatidylcholine)	PC 40:7	8HDDA-B3	61095492	0.081896	27.49		29	Ratio to surrogate PC(15:0-18:1)(d7)	0.3	8HDDA-B3-X230503P00121R22983S12.raw
PC (Phosphatidylcholine)	PC 40:6	8HDDA-A1	96781064	0.67839	27.37		29	Ratio to surrogate PC(15:0-18:1)(d7)	-0.3	8HDDA-A1-X230503P00121R22983S14.raw
PC (Phosphatidylcholine)	PC 40:6	8HDDA-A2	854108352	0.76612	27.37		29	Ratio to surrogate PC(15:0-18:1)(d7)	0	8HDDA-A2-X230503P00121R22983S16.raw
PC (Phosphatidylcholine)	PC 40:6	8HDDA-A3	609116416	0.62374	27.37		29	Ratio to surrogate PC(15:0-18:1)(d7)	0.7	8HDDA-A3-X230503P00121R22983S18.raw
PC (Phosphatidylcholine)	PC 40:6	8HDDA-A4	816815872	0.75033	27.37		29	Ratio to surrogate PC(15:0-18:1)(d7)	-0.3	8HDDA-A4-X230503P00121R22983S20.raw
PC (Phosphatidylcholine)	PC 40:6	8HDDA-A5	666050432	0.7725	27.37		29	Ratio to surrogate PC(15:0-18:1)(d7)	-0.4	8HDDA-A5-X230503P00121R22983S22.raw
PC (Phosphatidylcholine)	PC 40:6	8HDDA-B1	655724864	0.66937	27.37		29	Ratio to surrogate PC(15:0-18:1)(d7)	0.2	8HDDA-B1-X230503P00121R22983S08.raw
PC (Phosphatidylcholine)	PC 40:6	8HDDA-B2	394758304	0.53215	27.37		29	Ratio to surrogate PC(15:0-18:1)(d7)	0	8HDDA-B2-X230503P00121R22983S10.raw
PC (Phosphatidylcholine)	PC 40:6	8HDDA-B3	345842688	0.46359	27.37		29	Ratio to surrogate PC(15:0-18:1)(d7)	0.4	8HDDA-B3-X230503P00121R22983S12.raw
PC (Phosphatidylcholine)	PC 40:5	8HDDA-A1	34313792	0.24052	27.26		29	Ratio to surrogate PC(15:0-18:1)(d7)	-7.2	8HDDA-A1-X230503P00121R22983S14.raw
PC (Phosphatidylcholine)	PC 40:5	8HDDA-A2	360931968	0.32375	27.26		29	Ratio to surrogate PC(15:0-18:1)(d7)	-6.7	8HDDA-A2-X230503P00121R22983S16.raw
PC (Phosphatidylcholine)	PC 40:5	8HDDA-A3	242756672	0.24858	27.26		29	Ratio to surrogate PC(15:0-18:1)(d7)	-6.8	8HDDA-A3-X230503P00121R22983S18.raw
PC (Phosphatidylcholine)	PC 40:5	8HDDA-A4	384949120	0.35362	27.26		29	Ratio to surrogate PC(15:0-18:1)(d7)	-5.9	8HDDA-A4-X230503P00121R22983S20.raw
PC (Phosphatidylcholine)	PC 40:5	8HDDA-A5	321577824	0.37297	27.26		29	Ratio to surrogate PC(15:0-18:1)(d7)	-6.5	8HDDA-A5-X230503P00121R22983S22.raw
PC (Phosphatidylcholine)	PC 40:5	8HDDA-B1	268824224	0.27442	27.26		29	Ratio to surrogate PC(15:0-18:1)(d7)	-7.6	8HDDA-B1-X230503P00121R22983S08.raw
PC (Phosphatidylcholine)	PC 40:5	8HDDA-B2	163989936	0.22106	27.26		29	Ratio to surrogate PC(15:0-18:1)(d7)	-7.3	8HDDA-B2-X230503P00121R22983S10.raw
PC (Phosphatidylcholine)	PC 40:5	8HDDA-B3	140533504	0.18838	27.26		29	Ratio to surrogate PC(15:0-18:1)(d7)	-6	8HDDA-B3-X230503P00121R22983S12.raw
PC (Phosphatidylcholine)	PC 40:4	8HDDA-A1	6198884	0.043451	27.16		29	Ratio to surrogate PC(15:0-18:1)(d7)	-12.3	8HDDA-A1-X230503P00121R22983S14.raw
PC (Phosphatidylcholine)	PC 40:4	8HDDA-A2	86814712	0.077871	27.16		29	Ratio to surrogate PC(15:0-18:1)(d7)	-12.3	8HDDA-A2-X230503P00121R22983S16.raw
PC (Phosphatidylcholine)	PC 40:4	8HDDA-A3	65761788	0.067341	27.16		29	Ratio to surrogate PC(15:0-18:1)(d7)	-11.3	8HDDA-A3-X230503P00121R22983S18.raw
PC (Phosphatidylcholine)	PC 40:4	8HDDA-A4	110408104	0.10142	27.16		29	Ratio to surrogate PC(15:0-18:1)(d7)	-11.8	8HDDA-A4-X230503P00121R22983S20.raw
PC (Phosphatidylcholine)	PC 40:4	8HDDA-A5	86867344	0.10075	27.16		29	Ratio to surrogate PC(15:0-18:1)(d7)	-12.5	8HDDA-A5-X230503P00121R22983S22.raw
PC (Phosphatidylcholine)	PC 40:4	8HDDA-B1	100812152	0.10291	27.16		29	Ratio to surrogate PC(15:0-18:1)(d7)	-16.2	8HDDA-B1-X230503P00121R22983S08.raw
PC (Phosphatidylcholine)	PC 40:4	8HDDA-B2	60491080	0.081544	27.16		29	Ratio to surrogate PC(15:0-18:1)(d7)	-17.1	8HDDA-B2-X230503P00121R22983S10.raw
PC (Phosphatidylcholine)	PC 40:4	8HDDA-B3	48342788	0.064801	27.16		29	Ratio to surrogate PC(15:0-18:1)(d7)	-14.6	8HDDA-B3-X230503P00121R22983S12.raw
PC (Phosphatidylcholine)	PC 40:3	8HDDA-A1	663478	0.0046507	27.19		29	Ratio to surrogate PC(15:0-18:1)(d7)	-9.8	8HDDA-A1-X230503P00121R22983S14.raw
PC (Phosphatidylcholine)	PC 40:3	8HDDA-A2	1844256	0.0016543	27.19		29	Ratio to surrogate PC(15:0-18:1)(d7)	-16.6	8HDDA-A2-X230503P00121R22983S16.raw
PC (Phosphatidylcholine)	PC 40:3	8HDDA-A3	9753161	0.0099873	27.19		29	Ratio to surrogate PC(15:0-18:1)(d7)	-4.5	8HDDA-A3-X230503P00121R22983S18.raw
PC (Phosphatidylcholine)	PC 40:3	8HDDA-A4	3648995	0.003352	27.19		29	Ratio to surrogate PC(15:0-18:1)(d7)	-41.2	8HDDA-A4-X230503P00121R22983S20.raw
PC (Phosphatidylcholine)	PC 40:3	8HDDA-A5	14630988	0.016969	27.19		29	Ratio to surrogate PC(15:0-18:1)(d7)	-8.2	8HDDA-A5-X230503P00121R22983S22.raw
PC (Phosphatidylcholine)	PC 40:3	8HDDA-B1	16869106	0.01722	27.19		29	Ratio to surrogate PC(15:0-18:1)(d7)	-11.8	8HDDA-B1-X230503P00121R22983S08.raw
PC (Phosphatidylcholine)	PC 40:3	8HDDA-B2	6287365	0.0084756	27.19		29	Ratio to surrogate PC(15:0-18:1)(d7)	-8.3	8HDDA-B2-X230503P00121R22983S10.raw
PC (Phosphatidylcholine)	PC 40:3	8HDDA-B3	8611069	0.011543	27.19		29	Ratio to surrogate PC(15:0-18:1)(d7)	-7.8	8HDDA-B3-X230503P00121R22983S12.raw
PC (Phosphatidylcholine)	PC 40:2	8HDDA-A1	0	0	27.46		29	Ratio to surrogate PC(15:0-18:1)(d7)	#N/A	8HDDA-A1-X230503P00121R22983S14.raw
PC (Phosphatidylcholine)	PC 40:2	8HDDA-A2	3003859	0.0026944	27.46		29	Ratio to surrogate PC(15:0-18:1)(d7)	-7.7	8HDDA-A2-X230503P00121R22983S16.raw
PC (Phosphatidylcholine)	PC 40:2	8HDDA-A3	2619621	0.0026825	27.46		29	Ratio to surrogate PC(15:0-18:1)(d7)	-4.1	8HDDA-A3-X230503P00121R22983S18.raw
PC (Phosphatidylcholine)	PC 40:2	8HDDA-A4	2008687	0.0018452	27.46		29	Ratio to surrogate PC(15:0-18:1)(d7)	-8.5	8HDDA-A4-X230503P00121R22983S20.raw
PC (Phosphatidylcholine)	PC 40:2	8HDDA-A5	3247064	0.003766	27.46		29	Ratio to surrogate PC(15:0-18:1)(d7)	-5.1	8HDDA-A5-X230503P00121R22983S22.raw
PC (Phosphatidylcholine)	PC 40:2	8HDDA-B1	5514592	0.0056293	27.46		29	Ratio to surrogate PC(15:0-18:1)(d7)	-5.8	8HDDA-B1-X230503P00121R22983S08.raw
PC (Phosphatidylcholine)	PC 40:2	8HDDA-B2	1913162	0.002579	27.46		29	Ratio to surrogate PC(15:0-18:1)(d7)	0	8HDDA-B2-X230503P00121R22983S10.raw
PC (Phosphatidylcholine)	PC 40:2	8HDDA-B3	2542615	0.0034083	27.46		29	Ratio to surrogate PC(15:0-18:1)(d7)	-3.6	8HDDA-B3-X230503P00121R22983S12.raw
PC (Phosphatidylcholine)	PC 41:6	8HDDA-A1	0	0	27.28		29	Ratio to surrogate PC(15:0-18:1)(d7)	#N/A	8HDDA-A1-X230503P00121R22983S14.raw
PC (Phosphatidylcholine)	PC 41:6	8HDDA-A2	5187118	0.0046527	27.28		29	Ratio to surrogate PC(15:0-18:1)(d7)	-1.5	8HDDA-A2-X230503P00121R22983S16.raw
PC (Phosphatidylcholine)	PC 41:6	8HDDA-A3	657591	0.00067338	27.28		29	Ratio to surrogate PC(15:0-18:1)(d7)	0.1	8HDDA-A3-X230503P00121R22983S18.raw
PC (Phosphatidylcholine)	PC 41:6	8HDDA-A4	1465136	0.0013459	27.28		29	Ratio to surrogate PC(15:0-18:1)(d7)	-0.5	8HDDA-A4-X230503P00121R22983S20.raw
PC (Phosphatidylcholine)	PC 41:6	8HDDA-A5	2028417	0.0023526	27.28		29	Ratio to surrogate PC(15:0-18:1)(d7)	2.2	8HDDA-A5-X230503P00121R22983S22.raw
PC (Phosphatidylcholine)	PC 41:6	8HDDA-B1	9926200	0.010133	27.28		29	Ratio to surrogate PC(15:0-18:1)(d7)	0.8	8HDDA-B1-X230503P00121R22983S08.raw
PC (Phosphatidylcholine)	PC 41:6	8HDDA-B2	3985937	0.0053732	27.28		29	Ratio to surrogate PC(15:0-18:1)(d7)	-0.7	8HDDA-B2-X230503P00121R22983S10.raw
PC (Phosphatidylcholine)	PC 41:6	8HDDA-B3	3042420	0.0040782	27.28		29	Ratio to surrogate PC(15:0-18:1)(d7)	3.1	8HDDA-B3-X230503P00121R22983S12.raw
PC (Phosphatidylcholine)	PC 42:7	8HDDA-A1	637065	0.0044655	27.26		29	Ratio to surrogate PC(15:0-18:1)(d7)	0.9	8HDDA-A1-X230503P00121R22983S14.raw
PC (Phosphatidylcholine)	PC 42:7	8HDDA-A2	8884883	0.0079695	27.26		29	Ratio to surrogate PC(15:0-18:1)(d7)	-1.1	8HDDA-A2-X230503P00121R22983S16.raw
PC (Phosphatidylcholine)	PC 42:7	8HDDA-A3	5973484	0.0061169	27.26		29	Ratio to surrogate PC(15:0-18:1)(d7)	1.7	8HDDA-A3-X230503P00121R22983S18.raw
PC (Phosphatidylcholine)	PC 42:7	8HDDA-A4	11023673	0.010126	27.26		29	Ratio to surrogate PC(15:0-18:1)(d7)	-1	8HDDA-A4-X230503P00121R22983S20.raw
PC (Phosphatidylcholine)	PC 42:7	8HDDA-A5	11829049	0.01372	27.26		29	Ratio to surrogate PC(15:0-18:1)(d7)	-0.9	8HDDA-A5-X230503P00121R22983S22.raw
PC (Phosphatidylcholine)	PC 42:7	8HDDA-B1	10632402	0.010854	27.26		29	Ratio to surrogate PC(15:0-18:1)(d7)	0.7	8HDDA-B1-X230503P00121R22983S08.raw
PC (Phosphatidylcholine)	PC 42:7	8HDDA-B2	13144527	0.017719	27.26		29	Ratio to surrogate PC(15:0-18:1)(d7)	4.2	8HDDA-B2-X230503P00121R22983S10.raw
PC (Phosphatidylcholine)	PC 42:7	8HDDA-B3	6168463	0.0082685	27.26		29	Ratio to surrogate PC(15:0-18:1)(d7)	-0.2	8HDDA-B3-X230503P00121R22983S12.raw
PC (Phosphatidylcholine)	PC 42:6	8HDDA-A1	216761	0.0015194	27.14		29	Ratio to surrogate PC(15:0-18:1)(d7)	-1.4	8HDDA-A1-X230503P00121R22983S14.raw
PC (Phosphatidylcholine)	PC 42:6	8HDDA-A2	7202407	0.0064604	27.14		29	Ratio to surrogate PC(15:0-18:1)(d7)	-0.3	8HDDA-A2-X230503P00121R22983S16.raw
PC (Phosphatidylcholine)	PC 42:6	8HDDA-A3	4104815	0.0042034	27.14		29	Ratio to surrogate PC(15:0-18:1)(d7)	-1.6	8HDDA-A3-X230503P00121R22983S18.raw
PC (Phosphatidylcholine)	PC 42:6	8HDDA-A4	9897895	0.0090923	27.14		29	Ratio to surrogate PC(15:0-18:1)(d7)	-1.1	8HDDA-A4-X230503P00121R22983S20.raw
PC (Phosphatidylcholine)	PC 42:6	8HDDA-A5	11030993	0.012794	27.14		29	Ratio to surrogate PC(15:0-18:1)(d7)	1	8HDDA-A5-X230503P00121R22983S22.raw
PC (Phosphatidylcholine)	PC 42:6	8HDDA-B1	7697387	0.0078575	27.14		29	Ratio to surrogate PC(15:0-18:1)(d7)	0.3	8HDDA-B1-X230503P00121R22983S08.raw
PC (Phosphatidylcholine)	PC 42:6	8HDDA-B2	5468845	0.0073722	27.14		29	Ratio to surrogate PC(15:0-18:1)(d7)	-1	8HDDA-B2-X230503P00121R22983S10.raw
PC (Phosphatidylcholine)	PC 42:6	8HDDA-B3	3589412	0.0048114	27.14		29	Ratio to surrogate PC(15:0-18:1)(d7)	-0.2	8HDDA-B3-X230503P00121R22983S12.raw
PC (Phosphatidylcholine)	PC 42:5	8HDDA-A1	115763	0.00081145	27.08		29	Ratio to surrogate PC(15:0-18:1)(d7)	-0.7	8HDDA-A1-X230503P00121R22983S14.raw
PC (Phosphatidylcholine)	PC 42:5	8HDDA-A2	5309410	0.0047624	27.08		29	Ratio to surrogate PC(15:0-18:1)(d7)	-1.2	8HDDA-A2-X230503P00121R22983S16.raw
PC (Phosphatidylcholine)	PC 42:5	8HDDA-A3	5558893	0.0056923	27.08		29	Ratio to surrogate PC(15:0-18:1)(d7)	-1.9	8HDDA-A3-X230503P00121R22983S18.raw
PC (Phosphatidylcholine)	PC 42:5	8HDDA-A4	6669976	0.0061271	27.08		29	Ratio to surrogate PC(15:0-18:1)(d7)	-0.4	8HDDA-A4-X230503P00121R22983S20.raw
PC (Phosphatidylcholine)	PC 42:5	8HDDA-A5	6883681	0.0079839	27.08		29	Ratio to surrogate PC(15:0-18:1)(d7)	-2.6	8HDDA-A5-X230503P00121R22983S22.raw
PC (Phosphatidylcholine)	PC 42:5	8HDDA-B1	7206366	0.0073563	27.08		29	Ratio to surrogate PC(15:0-18:1)(d7)	-5.1	8HDDA-B1-X230503P00121R22983S08.raw
PC (Phosphatidylcholine)	PC 42:5	8HDDA-B2	3395116	0.0045767	27.08		29	Ratio to surrogate PC(15:0-18:1)(d7)	-5.4	8HDDA-B2-X230503P00121R22983S10.raw
PC (Phosphatidylcholine)	PC 42:5	8HDDA-B3	3159536	0.0042352	27.08		29	Ratio to surrogate PC(15:0-18:1)(d7)	-2.4	8HDDA-B3-X230503P00121R22983S12.raw
PC (Phosphatidylcholine)	PC 42:4	8HDDA-A1	43968	0.0003082	26.93		29	Ratio to surrogate PC(15:0-18:1)(d7)	2.1	8HDDA-A1-X230503P00121R22983S14.raw
PC (Phosphatidylcholine)	PC 42:4	8HDDA-A2	4636888	0.0041592	26.93		29	Ratio to surrogate PC(15:0-18:1)(d7)	-2.6	8HDDA-A2-X230503P00121R22983S16.raw
PC (Phosphatidylcholine)	PC 42:4	8HDDA-A3	5217764	0.005343	26.93		29	Ratio to surrogate PC(15:0-18:1)(d7)	-2.7	8HDDA-A3-X230503P00121R22983S18.raw
PC (Phosphatidylcholine)	PC 42:4	8HDDA-A4	6051568	0.005559	26.93		29	Ratio to surrogate PC(15:0-18:1)(d7)	-3.1	8HDDA-A4-X230503P00121R22983S20.raw
PC (Phosphatidylcholine)	PC 42:4	8HDDA-A5	5243192	0.0060812	26.93		29	Ratio to surrogate PC(15:0-18:1)(d7)	-3.4	8HDDA-A5-X230503P00121R22983S22.raw
PC (Phosphatidylcholine)	PC 42:4	8HDDA-B1	6576191	0.006713	26.93		29	Ratio to surrogate PC(15:0-18:1)(d7)	-5.1	8HDDA-B1-X230503P00121R22983S08.raw
PC (Phosphatidylcholine)	PC 42:4	8HDDA-B2	3626020	0.004888	26.93		29	Ratio to surrogate PC(15:0-18:1)(d7)	-9.2	8HDDA-B2-X230503P00121R22983S10.raw
PC (Phosphatidylcholine)	PC 42:4	8HDDA-B3	3170934	0.0042505	26.93		29	Ratio to surrogate PC(15:0-18:1)(d7)	-3.4	8HDDA-B3-X230503P00121R22983S12.raw
PC (Phosphatidylcholine)	PC 42:2	8HDDA-A1	0	0	26.92		29	Ratio to surrogate PC(15:0-18:1)(d7)	#N/A	8HDDA-A1-X230503P00121R22983S14.raw
PC (Phosphatidylcholine)	PC 42:2	8HDDA-A2	874875	0.00078474	26.92		29	Ratio to surrogate PC(15:0-18:1)(d7)	-2.5	8HDDA-A2-X230503P00121R22983S16.raw
PC (Phosphatidylcholine)	PC 42:2	8HDDA-A3	1186588	0.0012151	26.92		29	Ratio to surrogate PC(15:0-18:1)(d7)	-3.2	8HDDA-A3-X230503P00121R22983S18.raw
PC (Phosphatidylcholine)	PC 42:2	8HDDA-A4	1650829	0.0015165	26.92		29	Ratio to surrogate PC(15:0-18:1)(d7)	-1.9	8HDDA-A4-X230503P00121R22983S20.raw
PC (Phosphatidylcholine)	PC 42:2	8HDDA-A5	1341705	0.0015561	26.92		29	Ratio to surrogate PC(15:0-18:1)(d7)	-1.5	8HDDA-A5-X230503P00121R22983S22.raw
PC (Phosphatidylcholine)	PC 42:2	8HDDA-B1	2583109	0.0026369	26.92		29	Ratio to surrogate PC(15:0-18:1)(d7)	0	8HDDA-B1-X230503P00121R22983S08.raw
PC (Phosphatidylcholine)	PC 42:2	8HDDA-B2	1583676	0.0021349	26.92		29	Ratio to surrogate PC(15:0-18:1)(d7)	-1.7	8HDDA-B2-X230503P00121R22983S10.raw
PC (Phosphatidylcholine)	PC 42:2	8HDDA-B3	1373601	0.0018412	26.92		29	Ratio to surrogate PC(15:0-18:1)(d7)	-1.9	8HDDA-B3-X230503P00121R22983S12.raw
PC (Phosphatidylcholine)	PC 44:4	8HDDA-A1	0	0	26.63		29	Ratio to surrogate PC(15:0-18:1)(d7)	#N/A	8HDDA-A1-X230503P00121R22983S14.raw
PC (Phosphatidylcholine)	PC 44:4	8HDDA-A2	978245	0.00087746	26.63		29	Ratio to surrogate PC(15:0-18:1)(d7)	-5.8	8HDDA-A2-X230503P00121R22983S16.raw
PC (Phosphatidylcholine)	PC 44:4	8HDDA-A3	557013	0.00057038	26.63		29	Ratio to surrogate PC(15:0-18:1)(d7)	-1.1	8HDDA-A3-X230503P00121R22983S18.raw
PC (Phosphatidylcholine)	PC 44:4	8HDDA-A4	1237068	0.0011364	26.63		29	Ratio to surrogate PC(15:0-18:1)(d7)	-3.7	8HDDA-A4-X230503P00121R22983S20.raw
PC (Phosphatidylcholine)	PC 44:4	8HDDA-A5	752303	0.00087254	26.63		29	Ratio to surrogate PC(15:0-18:1)(d7)	-2.2	8HDDA-A5-X230503P00121R22983S22.raw
PC (Phosphatidylcholine)	PC 44:4	8HDDA-B1	1313805	0.0013411	26.63		29	Ratio to surrogate PC(15:0-18:1)(d7)	-1.6	8HDDA-B1-X230503P00121R22983S08.raw
PC (Phosphatidylcholine)	PC 44:4	8HDDA-B2	620172	0.00083601	26.63		29	Ratio to surrogate PC(15:0-18:1)(d7)	-5.2	8HDDA-B2-X230503P00121R22983S10.raw
PC (Phosphatidylcholine)	PC 44:4	8HDDA-B3	240375	0.00032221	26.63		29	Ratio to surrogate PC(15:0-18:1)(d7)	-1.5	8HDDA-B3-X230503P00121R22983S12.raw
PE (Phosphatidylethanolamine)	PE 32:1	8HDDA-A1	43628	0.0053159	24.08		34	Ratio to surrogate PE(15:0-18:1)(d7)	0.5	8HDDA-A1-X230503P00121R22983S14.raw
PE (Phosphatidylethanolamine)	PE 32:1	8HDDA-A2	951956	0.0069877	24.08		34	Ratio to surrogate PE(15:0-18:1)(d7)	0	8HDDA-A2-X230503P00121R22983S16.raw
PE (Phosphatidylethanolamine)	PE 32:1	8HDDA-A3	661919	0.0067229	24.08		34	Ratio to surrogate PE(15:0-18:1)(d7)	-0.4	8HDDA-A3-X230503P00121R22983S18.raw
PE (Phosphatidylethanolamine)	PE 32:1	8HDDA-A4	767097	0.0069425	24.08		34	Ratio to surrogate PE(15:0-18:1)(d7)	-1.6	8HDDA-A4-X230503P00121R22983S20.raw
PE (Phosphatidylethanolamine)	PE 32:1	8HDDA-A5	672327	0.0076781	24.08		34	Ratio to surrogate PE(15:0-18:1)(d7)	-1.1	8HDDA-A5-X230503P00121R22983S22.raw
PE (Phosphatidylethanolamine)	PE 32:1	8HDDA-B1	971274	0.0097615	24.08		34	Ratio to surrogate PE(15:0-18:1)(d7)	-1.2	8HDDA-B1-X230503P00121R22983S08.raw
PE (Phosphatidylethanolamine)	PE 32:1	8HDDA-B2	812219	0.010578	24.08		34	Ratio to surrogate PE(15:0-18:1)(d7)	0.2	8HDDA-B2-X230503P00121R22983S10.raw
PE (Phosphatidylethanolamine)	PE 32:1	8HDDA-B3	557818	0.011747	24.08		34	Ratio to surrogate PE(15:0-18:1)(d7)	-0.4	8HDDA-B3-X230503P00121R22983S12.raw
PE (Phosphatidylethanolamine)	PE 34:3	8HDDA-A1	0	0	24.05		34	Ratio to surrogate PE(15:0-18:1)(d7)	#N/A	8HDDA-A1-X230503P00121R22983S14.raw
PE (Phosphatidylethanolamine)	PE 34:3	8HDDA-A2	74957	0.00055021	24.05		34	Ratio to surrogate PE(15:0-18:1)(d7)	1.3	8HDDA-A2-X230503P00121R22983S16.raw
PE (Phosphatidylethanolamine)	PE 34:3	8HDDA-A3	113370	0.0011515	24.05		34	Ratio to surrogate PE(15:0-18:1)(d7)	4.1	8HDDA-A3-X230503P00121R22983S18.raw
PE (Phosphatidylethanolamine)	PE 34:3	8HDDA-A4	133	1.201e-06	24.05		34	Ratio to surrogate PE(15:0-18:1)(d7)	0	8HDDA-A4-X230503P00121R22983S20.raw
PE (Phosphatidylethanolamine)	PE 34:3	8HDDA-A5	198267	0.0022642	24.05		34	Ratio to surrogate PE(15:0-18:1)(d7)	6.3	8HDDA-A5-X230503P00121R22983S22.raw
PE (Phosphatidylethanolamine)	PE 34:3	8HDDA-B1	363484	0.0036531	24.05		34	Ratio to surrogate PE(15:0-18:1)(d7)	2.3	8HDDA-B1-X230503P00121R22983S08.raw
PE (Phosphatidylethanolamine)	PE 34:3	8HDDA-B2	210060	0.0027357	24.05		34	Ratio to surrogate PE(15:0-18:1)(d7)	7.6	8HDDA-B2-X230503P00121R22983S10.raw
PE (Phosphatidylethanolamine)	PE 34:3	8HDDA-B3	71946	0.0015151	24.05		34	Ratio to surrogate PE(15:0-18:1)(d7)	9.8	8HDDA-B3-X230503P00121R22983S12.raw
PE (Phosphatidylethanolamine)	PE 34:2	8HDDA-A1	1211491	0.14761	23.9		34	Ratio to surrogate PE(15:0-18:1)(d7)	-1.4	8HDDA-A1-X230503P00121R22983S14.raw
PE (Phosphatidylethanolamine)	PE 34:2	8HDDA-A2	11108175	0.081538	23.9		34	Ratio to surrogate PE(15:0-18:1)(d7)	-1.5	8HDDA-A2-X230503P00121R22983S16.raw
PE (Phosphatidylethanolamine)	PE 34:2	8HDDA-A3	8659036	0.087948	23.9		34	Ratio to surrogate PE(15:0-18:1)(d7)	-1	8HDDA-A3-X230503P00121R22983S18.raw
PE (Phosphatidylethanolamine)	PE 34:2	8HDDA-A4	13344826	0.12078	23.9		34	Ratio to surrogate PE(15:0-18:1)(d7)	-1.3	8HDDA-A4-X230503P00121R22983S20.raw
PE (Phosphatidylethanolamine)	PE 34:2	8HDDA-A5	7659311	0.087471	23.9		34	Ratio to surrogate PE(15:0-18:1)(d7)	-1.8	8HDDA-A5-X230503P00121R22983S22.raw
PE (Phosphatidylethanolamine)	PE 34:2	8HDDA-B1	22089482	0.222	23.9		34	Ratio to surrogate PE(15:0-18:1)(d7)	-1.8	8HDDA-B1-X230503P00121R22983S08.raw
PE (Phosphatidylethanolamine)	PE 34:2	8HDDA-B2	12414232	0.16167	23.9		34	Ratio to surrogate PE(15:0-18:1)(d7)	-1.3	8HDDA-B2-X230503P00121R22983S10.raw
PE (Phosphatidylethanolamine)	PE 34:2	8HDDA-B3	6508420	0.13706	23.9		34	Ratio to surrogate PE(15:0-18:1)(d7)	-1	8HDDA-B3-X230503P00121R22983S12.raw
PE (Phosphatidylethanolamine)	PE 34:1	8HDDA-A1	1813904	0.22102	23.75		34	Ratio to surrogate PE(15:0-18:1)(d7)	-3.9	8HDDA-A1-X230503P00121R22983S14.raw
PE (Phosphatidylethanolamine)	PE 34:1	8HDDA-A2	5933215	0.043552	23.75		34	Ratio to surrogate PE(15:0-18:1)(d7)	-5.1	8HDDA-A2-X230503P00121R22983S16.raw
PE (Phosphatidylethanolamine)	PE 34:1	8HDDA-A3	5268787	0.053514	23.75		34	Ratio to surrogate PE(15:0-18:1)(d7)	-4.1	8HDDA-A3-X230503P00121R22983S18.raw
PE (Phosphatidylethanolamine)	PE 34:1	8HDDA-A4	6491801	0.058753	23.75		34	Ratio to surrogate PE(15:0-18:1)(d7)	-5.9	8HDDA-A4-X230503P00121R22983S20.raw
PE (Phosphatidylethanolamine)	PE 34:1	8HDDA-A5	5439525	0.06212	23.75		34	Ratio to surrogate PE(15:0-18:1)(d7)	-4.6	8HDDA-A5-X230503P00121R22983S22.raw
PE (Phosphatidylethanolamine)	PE 34:1	8HDDA-B1	13978772	0.14049	23.75		34	Ratio to surrogate PE(15:0-18:1)(d7)	-5.3	8HDDA-B1-X230503P00121R22983S08.raw
PE (Phosphatidylethanolamine)	PE 34:1	8HDDA-B2	8551986	0.11138	23.75		34	Ratio to surrogate PE(15:0-18:1)(d7)	-4.4	8HDDA-B2-X230503P00121R22983S10.raw
PE (Phosphatidylethanolamine)	PE 34:1	8HDDA-B3	3772132	0.079436	23.75		34	Ratio to surrogate PE(15:0-18:1)(d7)	-4.5	8HDDA-B3-X230503P00121R22983S12.raw
PE (Phosphatidylethanolamine)	PE 35:2	8HDDA-A1	162062	0.019746	23.78		34	Ratio to surrogate PE(15:0-18:1)(d7)	-0.4	8HDDA-A1-X230503P00121R22983S14.raw
PE (Phosphatidylethanolamine)	PE 35:2	8HDDA-A2	1533384	0.011256	23.78		34	Ratio to surrogate PE(15:0-18:1)(d7)	-0.7	8HDDA-A2-X230503P00121R22983S16.raw
PE (Phosphatidylethanolamine)	PE 35:2	8HDDA-A3	1057665	0.010742	23.78		34	Ratio to surrogate PE(15:0-18:1)(d7)	0	8HDDA-A3-X230503P00121R22983S18.raw
PE (Phosphatidylethanolamine)	PE 35:2	8HDDA-A4	1665904	0.015077	23.78		34	Ratio to surrogate PE(15:0-18:1)(d7)	0	8HDDA-A4-X230503P00121R22983S20.raw
PE (Phosphatidylethanolamine)	PE 35:2	8HDDA-A5	1139827	0.013017	23.78		34	Ratio to surrogate PE(15:0-18:1)(d7)	-0.9	8HDDA-A5-X230503P00121R22983S22.raw
PE (Phosphatidylethanolamine)	PE 35:2	8HDDA-B1	2342834	0.023546	23.78		34	Ratio to surrogate PE(15:0-18:1)(d7)	-0.2	8HDDA-B1-X230503P00121R22983S08.raw
PE (Phosphatidylethanolamine)	PE 35:2	8HDDA-B2	1756485	0.022875	23.78		34	Ratio to surrogate PE(15:0-18:1)(d7)	-0.2	8HDDA-B2-X230503P00121R22983S10.raw
PE (Phosphatidylethanolamine)	PE 35:2	8HDDA-B3	1066196	0.022453	23.78		34	Ratio to surrogate PE(15:0-18:1)(d7)	2.1	8HDDA-B3-X230503P00121R22983S12.raw
PE (Phosphatidylethanolamine)	PE 36:5	8HDDA-A1	48963	0.0059659	23.71		34	Ratio to surrogate PE(15:0-18:1)(d7)	37	8HDDA-A1-X230503P00121R22983S14.raw
PE (Phosphatidylethanolamine)	PE 36:5	8HDDA-A2	731031	0.005366	23.71		34	Ratio to surrogate PE(15:0-18:1)(d7)	-3.9	8HDDA-A2-X230503P00121R22983S16.raw
PE (Phosphatidylethanolamine)	PE 36:5	8HDDA-A3	516678	0.0052478	23.71		34	Ratio to surrogate PE(15:0-18:1)(d7)	-4.6	8HDDA-A3-X230503P00121R22983S18.raw
PE (Phosphatidylethanolamine)	PE 36:5	8HDDA-A4	764544	0.0069194	23.71		34	Ratio to surrogate PE(15:0-18:1)(d7)	-5.2	8HDDA-A4-X230503P00121R22983S20.raw
PE (Phosphatidylethanolamine)	PE 36:5	8HDDA-A5	548207	0.0062606	23.71		34	Ratio to surrogate PE(15:0-18:1)(d7)	-4.8	8HDDA-A5-X230503P00121R22983S22.raw
PE (Phosphatidylethanolamine)	PE 36:5	8HDDA-B1	578418	0.0058132	23.71		34	Ratio to surrogate PE(15:0-18:1)(d7)	-4	8HDDA-B1-X230503P00121R22983S08.raw
PE (Phosphatidylethanolamine)	PE 36:5	8HDDA-B2	216582	0.0028206	23.71		34	Ratio to surrogate PE(15:0-18:1)(d7)	-4.8	8HDDA-B2-X230503P00121R22983S10.raw
PE (Phosphatidylethanolamine)	PE 36:5	8HDDA-B3	69540	0.0014644	23.71		34	Ratio to surrogate PE(15:0-18:1)(d7)	-1.8	8HDDA-B3-X230503P00121R22983S12.raw
PE (Phosphatidylethanolamine)	PE 36:4	8HDDA-A1	1946210	0.23714	23.68		34	Ratio to surrogate PE(15:0-18:1)(d7)	-3.5	8HDDA-A1-X230503P00121R22983S14.raw
PE (Phosphatidylethanolamine)	PE 36:4	8HDDA-A2	26948656	0.19781	23.68		34	Ratio to surrogate PE(15:0-18:1)(d7)	-4.2	8HDDA-A2-X230503P00121R22983S16.raw
PE (Phosphatidylethanolamine)	PE 36:4	8HDDA-A3	21257124	0.2159	23.68		34	Ratio to surrogate PE(15:0-18:1)(d7)	-3.6	8HDDA-A3-X230503P00121R22983S18.raw
PE (Phosphatidylethanolamine)	PE 36:4	8HDDA-A4	34004800	0.30776	23.68		34	Ratio to surrogate PE(15:0-18:1)(d7)	-4.2	8HDDA-A4-X230503P00121R22983S20.raw
PE (Phosphatidylethanolamine)	PE 36:4	8HDDA-A5	20332076	0.2322	23.68		34	Ratio to surrogate PE(15:0-18:1)(d7)	-4	8HDDA-A5-X230503P00121R22983S22.raw
PE (Phosphatidylethanolamine)	PE 36:4	8HDDA-B1	37760196	0.3795	23.68		34	Ratio to surrogate PE(15:0-18:1)(d7)	-4.1	8HDDA-B1-X230503P00121R22983S08.raw
PE (Phosphatidylethanolamine)	PE 36:4	8HDDA-B2	19467482	0.25353	23.68		34	Ratio to surrogate PE(15:0-18:1)(d7)	-4.1	8HDDA-B2-X230503P00121R22983S10.raw
PE (Phosphatidylethanolamine)	PE 36:4	8HDDA-B3	9039362	0.19036	23.68		34	Ratio to surrogate PE(15:0-18:1)(d7)	-4	8HDDA-B3-X230503P00121R22983S12.raw
PE (Phosphatidylethanolamine)	PE 36:2	8HDDA-A1	4332572	0.5279	23.62		34	Ratio to surrogate PE(15:0-18:1)(d7)	-2.3	8HDDA-A1-X230503P00121R22983S14.raw
PE (Phosphatidylethanolamine)	PE 36:2	8HDDA-A2	34512352	0.25333	23.62		34	Ratio to surrogate PE(15:0-18:1)(d7)	-1.7	8HDDA-A2-X230503P00121R22983S16.raw
PE (Phosphatidylethanolamine)	PE 36:2	8HDDA-A3	23797932	0.24171	23.62		34	Ratio to surrogate PE(15:0-18:1)(d7)	-1.3	8HDDA-A3-X230503P00121R22983S18.raw
PE (Phosphatidylethanolamine)	PE 36:2	8HDDA-A4	44333668	0.40124	23.62		34	Ratio to surrogate PE(15:0-18:1)(d7)	-2	8HDDA-A4-X230503P00121R22983S20.raw
PE (Phosphatidylethanolamine)	PE 36:2	8HDDA-A5	22631364	0.25845	23.62		34	Ratio to surrogate PE(15:0-18:1)(d7)	-2	8HDDA-A5-X230503P00121R22983S22.raw
PE (Phosphatidylethanolamine)	PE 36:2	8HDDA-B1	64055752	0.64378	23.62		34	Ratio to surrogate PE(15:0-18:1)(d7)	-1.9	8HDDA-B1-X230503P00121R22983S08.raw
PE (Phosphatidylethanolamine)	PE 36:2	8HDDA-B2	33151316	0.43174	23.62		34	Ratio to surrogate PE(15:0-18:1)(d7)	-1.7	8HDDA-B2-X230503P00121R22983S10.raw
PE (Phosphatidylethanolamine)	PE 36:2	8HDDA-B3	24090070	0.50731	23.62		34	Ratio to surrogate PE(15:0-18:1)(d7)	-1.6	8HDDA-B3-X230503P00121R22983S12.raw
PE (Phosphatidylethanolamine)	PE 36:1	8HDDA-A1	921785	0.11232	23.55		34	Ratio to surrogate PE(15:0-18:1)(d7)	-5.2	8HDDA-A1-X230503P00121R22983S14.raw
PE (Phosphatidylethanolamine)	PE 36:1	8HDDA-A2	7294687	0.053546	23.55		34	Ratio to surrogate PE(15:0-18:1)(d7)	-5.1	8HDDA-A2-X230503P00121R22983S16.raw
PE (Phosphatidylethanolamine)	PE 36:1	8HDDA-A3	5203977	0.052855	23.55		34	Ratio to surrogate PE(15:0-18:1)(d7)	-4.4	8HDDA-A3-X230503P00121R22983S18.raw
PE (Phosphatidylethanolamine)	PE 36:1	8HDDA-A4	9500494	0.085983	23.55		34	Ratio to surrogate PE(15:0-18:1)(d7)	-5.7	8HDDA-A4-X230503P00121R22983S20.raw
PE (Phosphatidylethanolamine)	PE 36:1	8HDDA-A5	5318390	0.060737	23.55		34	Ratio to surrogate PE(15:0-18:1)(d7)	-4.8	8HDDA-A5-X230503P00121R22983S22.raw
PE (Phosphatidylethanolamine)	PE 36:1	8HDDA-B1	14912048	0.14987	23.55		34	Ratio to surrogate PE(15:0-18:1)(d7)	-5.8	8HDDA-B1-X230503P00121R22983S08.raw
PE (Phosphatidylethanolamine)	PE 36:1	8HDDA-B2	8002154	0.10421	23.55		34	Ratio to surrogate PE(15:0-18:1)(d7)	-5.1	8HDDA-B2-X230503P00121R22983S10.raw
PE (Phosphatidylethanolamine)	PE 36:1	8HDDA-B3	5595726	0.11784	23.55		34	Ratio to surrogate PE(15:0-18:1)(d7)	-4.9	8HDDA-B3-X230503P00121R22983S12.raw
PE (Phosphatidylethanolamine)	PE 37:4	8HDDA-A1	47724	0.0058149	23.54		34	Ratio to surrogate PE(15:0-18:1)(d7)	-2.8	8HDDA-A1-X230503P00121R22983S14.raw
PE (Phosphatidylethanolamine)	PE 37:4	8HDDA-A2	1299905	0.0095418	23.54		34	Ratio to surrogate PE(15:0-18:1)(d7)	-0.8	8HDDA-A2-X230503P00121R22983S16.raw
PE (Phosphatidylethanolamine)	PE 37:4	8HDDA-A3	915578	0.0092993	23.54		34	Ratio to surrogate PE(15:0-18:1)(d7)	0	8HDDA-A3-X230503P00121R22983S18.raw
PE (Phosphatidylethanolamine)	PE 37:4	8HDDA-A4	1619967	0.014661	23.54		34	Ratio to surrogate PE(15:0-18:1)(d7)	-2.2	8HDDA-A4-X230503P00121R22983S20.raw
PE (Phosphatidylethanolamine)	PE 37:4	8HDDA-A5	1048368	0.011973	23.54		34	Ratio to surrogate PE(15:0-18:1)(d7)	-1.6	8HDDA-A5-X230503P00121R22983S22.raw
PE (Phosphatidylethanolamine)	PE 37:4	8HDDA-B1	1980805	0.019908	23.54		34	Ratio to surrogate PE(15:0-18:1)(d7)	-2.3	8HDDA-B1-X230503P00121R22983S08.raw
PE (Phosphatidylethanolamine)	PE 37:4	8HDDA-B2	914989	0.011916	23.54		34	Ratio to surrogate PE(15:0-18:1)(d7)	-2	8HDDA-B2-X230503P00121R22983S10.raw
PE (Phosphatidylethanolamine)	PE 37:4	8HDDA-B3	477425	0.010054	23.54		34	Ratio to surrogate PE(15:0-18:1)(d7)	-1.3	8HDDA-B3-X230503P00121R22983S12.raw
PE (Phosphatidylethanolamine)	PE 38:7	8HDDA-A1	0	0	23.94		34	Ratio to surrogate PE(15:0-18:1)(d7)	#N/A	8HDDA-A1-X230503P00121R22983S14.raw
PE (Phosphatidylethanolamine)	PE 38:7	8HDDA-A2	339007	0.0024884	23.94		34	Ratio to surrogate PE(15:0-18:1)(d7)	-1.6	8HDDA-A2-X230503P00121R22983S16.raw
PE (Phosphatidylethanolamine)	PE 38:7	8HDDA-A3	326606	0.0033173	23.94		34	Ratio to surrogate PE(15:0-18:1)(d7)	-1.6	8HDDA-A3-X230503P00121R22983S18.raw
PE (Phosphatidylethanolamine)	PE 38:7	8HDDA-A4	321227	0.0029072	23.94		34	Ratio to surrogate PE(15:0-18:1)(d7)	-1.5	8HDDA-A4-X230503P00121R22983S20.raw
PE (Phosphatidylethanolamine)	PE 38:7	8HDDA-A5	383845	0.0043836	23.94		34	Ratio to surrogate PE(15:0-18:1)(d7)	-2.4	8HDDA-A5-X230503P00121R22983S22.raw
PE (Phosphatidylethanolamine)	PE 38:7	8HDDA-B1	222866	0.0022399	23.94		34	Ratio to surrogate PE(15:0-18:1)(d7)	-2.1	8HDDA-B1-X230503P00121R22983S08.raw
PE (Phosphatidylethanolamine)	PE 38:7	8HDDA-B2	58485	0.00076167	23.94		34	Ratio to surrogate PE(15:0-18:1)(d7)	0.1	8HDDA-B2-X230503P00121R22983S10.raw
PE (Phosphatidylethanolamine)	PE 38:7	8HDDA-B3	22477	0.00047333	23.94		34	Ratio to surrogate PE(15:0-18:1)(d7)	-3.9	8HDDA-B3-X230503P00121R22983S12.raw
PE (Phosphatidylethanolamine)	PE 38:6	8HDDA-A1	2831398	0.34499	23.73		34	Ratio to surrogate PE(15:0-18:1)(d7)	-2	8HDDA-A1-X230503P00121R22983S14.raw
PE (Phosphatidylethanolamine)	PE 38:6	8HDDA-A2	35160228	0.25809	23.73		34	Ratio to surrogate PE(15:0-18:1)(d7)	-1.5	8HDDA-A2-X230503P00121R22983S16.raw
PE (Phosphatidylethanolamine)	PE 38:6	8HDDA-A3	31429942	0.31923	23.73		34	Ratio to surrogate PE(15:0-18:1)(d7)	-0.9	8HDDA-A3-X230503P00121R22983S18.raw
PE (Phosphatidylethanolamine)	PE 38:6	8HDDA-A4	38243964	0.34612	23.73		34	Ratio to surrogate PE(15:0-18:1)(d7)	-1.5	8HDDA-A4-X230503P00121R22983S20.raw
PE (Phosphatidylethanolamine)	PE 38:6	8HDDA-A5	26038512	0.29736	23.73		34	Ratio to surrogate PE(15:0-18:1)(d7)	-1.4	8HDDA-A5-X230503P00121R22983S22.raw
PE (Phosphatidylethanolamine)	PE 38:6	8HDDA-B1	42598524	0.42813	23.73		34	Ratio to surrogate PE(15:0-18:1)(d7)	-1.5	8HDDA-B1-X230503P00121R22983S08.raw
PE (Phosphatidylethanolamine)	PE 38:6	8HDDA-B2	21017006	0.27371	23.73		34	Ratio to surrogate PE(15:0-18:1)(d7)	-1.7	8HDDA-B2-X230503P00121R22983S10.raw
PE (Phosphatidylethanolamine)	PE 38:6	8HDDA-B3	9699842	0.20427	23.73		34	Ratio to surrogate PE(15:0-18:1)(d7)	-1.2	8HDDA-B3-X230503P00121R22983S12.raw
PE (Phosphatidylethanolamine)	PE 38:5	8HDDA-A1	1373005	0.16729	23.53		34	Ratio to surrogate PE(15:0-18:1)(d7)	-1.9	8HDDA-A1-X230503P00121R22983S14.raw
PE (Phosphatidylethanolamine)	PE 38:5	8HDDA-A2	24758494	0.18174	23.53		34	Ratio to surrogate PE(15:0-18:1)(d7)	-3.9	8HDDA-A2-X230503P00121R22983S16.raw
PE (Phosphatidylethanolamine)	PE 38:5	8HDDA-A3	18977544	0.19275	23.53		34	Ratio to surrogate PE(15:0-18:1)(d7)	-3.5	8HDDA-A3-X230503P00121R22983S18.raw
PE (Phosphatidylethanolamine)	PE 38:5	8HDDA-A4	31341658	0.28365	23.53		34	Ratio to surrogate PE(15:0-18:1)(d7)	-3.4	8HDDA-A4-X230503P00121R22983S20.raw
PE (Phosphatidylethanolamine)	PE 38:5	8HDDA-A5	26838440	0.3065	23.53		34	Ratio to surrogate PE(15:0-18:1)(d7)	-2.8	8HDDA-A5-X230503P00121R22983S22.raw
PE (Phosphatidylethanolamine)	PE 38:5	8HDDA-B1	27369934	0.27507	23.53		34	Ratio to surrogate PE(15:0-18:1)(d7)	-4.5	8HDDA-B1-X230503P00121R22983S08.raw
PE (Phosphatidylethanolamine)	PE 38:5	8HDDA-B2	15228543	0.19833	23.53		34	Ratio to surrogate PE(15:0-18:1)(d7)	-3.7	8HDDA-B2-X230503P00121R22983S10.raw
PE (Phosphatidylethanolamine)	PE 38:5	8HDDA-B3	7138412	0.15033	23.53		34	Ratio to surrogate PE(15:0-18:1)(d7)	-3.5	8HDDA-B3-X230503P00121R22983S12.raw
PE (Phosphatidylethanolamine)	PE 38:4	8HDDA-A1	6708552	0.8174	23.41		34	Ratio to surrogate PE(15:0-18:1)(d7)	2.6	8HDDA-A1-X230503P00121R22983S14.raw
PE (Phosphatidylethanolamine)	PE 38:4	8HDDA-A2	92916624	0.68204	23.41		34	Ratio to surrogate PE(15:0-18:1)(d7)	2.8	8HDDA-A2-X230503P00121R22983S16.raw
PE (Phosphatidylethanolamine)	PE 38:4	8HDDA-A3	72888992	0.74032	23.41		34	Ratio to surrogate PE(15:0-18:1)(d7)	3.4	8HDDA-A3-X230503P00121R22983S18.raw
PE (Phosphatidylethanolamine)	PE 38:4	8HDDA-A4	123663872	1.1192	23.41		34	Ratio to surrogate PE(15:0-18:1)(d7)	2.9	8HDDA-A4-X230503P00121R22983S20.raw
PE (Phosphatidylethanolamine)	PE 38:4	8HDDA-A5	69829960	0.79747	23.41		34	Ratio to surrogate PE(15:0-18:1)(d7)	2.7	8HDDA-A5-X230503P00121R22983S22.raw
PE (Phosphatidylethanolamine)	PE 38:4	8HDDA-B1	114332752	1.1491	23.41		34	Ratio to surrogate PE(15:0-18:1)(d7)	2.6	8HDDA-B1-X230503P00121R22983S08.raw
PE (Phosphatidylethanolamine)	PE 38:4	8HDDA-B2	53468876	0.69634	23.41		34	Ratio to surrogate PE(15:0-18:1)(d7)	2.9	8HDDA-B2-X230503P00121R22983S10.raw
PE (Phosphatidylethanolamine)	PE 38:4	8HDDA-B3	40369232	0.85013	23.41		34	Ratio to surrogate PE(15:0-18:1)(d7)	3.1	8HDDA-B3-X230503P00121R22983S12.raw
PE (Phosphatidylethanolamine)	PE 39:6	8HDDA-A1	9906	0.001207	23.79		34	Ratio to surrogate PE(15:0-18:1)(d7)	17.3	8HDDA-A1-X230503P00121R22983S14.raw
PE (Phosphatidylethanolamine)	PE 39:6	8HDDA-A2	642209	0.0047141	23.79		34	Ratio to surrogate PE(15:0-18:1)(d7)	3	8HDDA-A2-X230503P00121R22983S16.raw
PE (Phosphatidylethanolamine)	PE 39:6	8HDDA-A3	579437	0.0058852	23.79		34	Ratio to surrogate PE(15:0-18:1)(d7)	2.8	8HDDA-A3-X230503P00121R22983S18.raw
PE (Phosphatidylethanolamine)	PE 39:6	8HDDA-A4	448268	0.004057	23.79		34	Ratio to surrogate PE(15:0-18:1)(d7)	11.7	8HDDA-A4-X230503P00121R22983S20.raw
PE (Phosphatidylethanolamine)	PE 39:6	8HDDA-A5	422013	0.0048195	23.79		34	Ratio to surrogate PE(15:0-18:1)(d7)	10.9	8HDDA-A5-X230503P00121R22983S22.raw
PE (Phosphatidylethanolamine)	PE 39:6	8HDDA-B1	694660	0.0069815	23.79		34	Ratio to surrogate PE(15:0-18:1)(d7)	1.1	8HDDA-B1-X230503P00121R22983S08.raw
PE (Phosphatidylethanolamine)	PE 39:6	8HDDA-B2	253711	0.0033042	23.79		34	Ratio to surrogate PE(15:0-18:1)(d7)	11.2	8HDDA-B2-X230503P00121R22983S10.raw
PE (Phosphatidylethanolamine)	PE 39:6	8HDDA-B3	144830	0.0030499	23.79		34	Ratio to surrogate PE(15:0-18:1)(d7)	9	8HDDA-B3-X230503P00121R22983S12.raw
PE (Phosphatidylethanolamine)	PE 39:4	8HDDA-A1	60125	0.007326	23.3		34	Ratio to surrogate PE(15:0-18:1)(d7)	-0.5	8HDDA-A1-X230503P00121R22983S14.raw
PE (Phosphatidylethanolamine)	PE 39:4	8HDDA-A2	1164186	0.0085456	23.3		34	Ratio to surrogate PE(15:0-18:1)(d7)	-1	8HDDA-A2-X230503P00121R22983S16.raw
PE (Phosphatidylethanolamine)	PE 39:4	8HDDA-A3	894041	0.0090806	23.3		34	Ratio to surrogate PE(15:0-18:1)(d7)	-2.2	8HDDA-A3-X230503P00121R22983S18.raw
PE (Phosphatidylethanolamine)	PE 39:4	8HDDA-A4	1794304	0.016239	23.3		34	Ratio to surrogate PE(15:0-18:1)(d7)	-0.3	8HDDA-A4-X230503P00121R22983S20.raw
PE (Phosphatidylethanolamine)	PE 39:4	8HDDA-A5	949687	0.010846	23.3		34	Ratio to surrogate PE(15:0-18:1)(d7)	1.3	8HDDA-A5-X230503P00121R22983S22.raw
PE (Phosphatidylethanolamine)	PE 39:4	8HDDA-B1	2253270	0.022646	23.3		34	Ratio to surrogate PE(15:0-18:1)(d7)	0.8	8HDDA-B1-X230503P00121R22983S08.raw
PE (Phosphatidylethanolamine)	PE 39:4	8HDDA-B2	1214241	0.015813	23.3		34	Ratio to surrogate PE(15:0-18:1)(d7)	-0.8	8HDDA-B2-X230503P00121R22983S10.raw
PE (Phosphatidylethanolamine)	PE 39:4	8HDDA-B3	906731	0.019095	23.3		34	Ratio to surrogate PE(15:0-18:1)(d7)	-1.5	8HDDA-B3-X230503P00121R22983S12.raw
PE (Phosphatidylethanolamine)	PE 40:8	8HDDA-A1	0	0	23.58		29	Ratio to surrogate PE(15:0-18:1)(d7)	#N/A	8HDDA-A1-X230503P00121R22983S14.raw
PE (Phosphatidylethanolamine)	PE 40:8	8HDDA-A2	823717	0.0060464	23.58		29	Ratio to surrogate PE(15:0-18:1)(d7)	2.3	8HDDA-A2-X230503P00121R22983S16.raw
PE (Phosphatidylethanolamine)	PE 40:8	8HDDA-A3	460122	0.0046733	23.58		29	Ratio to surrogate PE(15:0-18:1)(d7)	2.7	8HDDA-A3-X230503P00121R22983S18.raw
PE (Phosphatidylethanolamine)	PE 40:8	8HDDA-A4	1260256	0.011406	23.58		29	Ratio to surrogate PE(15:0-18:1)(d7)	3.2	8HDDA-A4-X230503P00121R22983S20.raw
PE (Phosphatidylethanolamine)	PE 40:8	8HDDA-A5	902341	0.010305	23.58		29	Ratio to surrogate PE(15:0-18:1)(d7)	2.1	8HDDA-A5-X230503P00121R22983S22.raw
PE (Phosphatidylethanolamine)	PE 40:8	8HDDA-B1	1202567	0.012086	23.58		29	Ratio to surrogate PE(15:0-18:1)(d7)	3.4	8HDDA-B1-X230503P00121R22983S08.raw
PE (Phosphatidylethanolamine)	PE 40:8	8HDDA-B2	436926	0.0056902	23.58		29	Ratio to surrogate PE(15:0-18:1)(d7)	1.5	8HDDA-B2-X230503P00121R22983S10.raw
PE (Phosphatidylethanolamine)	PE 40:8	8HDDA-B3	48489	0.0010211	23.58		29	Ratio to surrogate PE(15:0-18:1)(d7)	-3.3	8HDDA-B3-X230503P00121R22983S12.raw
PE (Phosphatidylethanolamine)	PE 40:7	8HDDA-A1	532697	0.064907	23.58		34	Ratio to surrogate PE(15:0-18:1)(d7)	-0.1	8HDDA-A1-X230503P00121R22983S14.raw
PE (Phosphatidylethanolamine)	PE 40:7	8HDDA-A2	7204980	0.052887	23.58		34	Ratio to surrogate PE(15:0-18:1)(d7)	1	8HDDA-A2-X230503P00121R22983S16.raw
PE (Phosphatidylethanolamine)	PE 40:7	8HDDA-A3	5274384	0.053571	23.58		34	Ratio to surrogate PE(15:0-18:1)(d7)	1.3	8HDDA-A3-X230503P00121R22983S18.raw
PE (Phosphatidylethanolamine)	PE 40:7	8HDDA-A4	9146555	0.08278	23.58		34	Ratio to surrogate PE(15:0-18:1)(d7)	0.4	8HDDA-A4-X230503P00121R22983S20.raw
PE (Phosphatidylethanolamine)	PE 40:7	8HDDA-A5	8472097	0.096753	23.58		34	Ratio to surrogate PE(15:0-18:1)(d7)	0.7	8HDDA-A5-X230503P00121R22983S22.raw
PE (Phosphatidylethanolamine)	PE 40:7	8HDDA-B1	6446856	0.064793	23.58		34	Ratio to surrogate PE(15:0-18:1)(d7)	0	8HDDA-B1-X230503P00121R22983S08.raw
PE (Phosphatidylethanolamine)	PE 40:7	8HDDA-B2	3843909	0.050061	23.58		34	Ratio to surrogate PE(15:0-18:1)(d7)	1.2	8HDDA-B2-X230503P00121R22983S10.raw
PE (Phosphatidylethanolamine)	PE 40:7	8HDDA-B3	1754847	0.036955	23.58		34	Ratio to surrogate PE(15:0-18:1)(d7)	-0.2	8HDDA-B3-X230503P00121R22983S12.raw
PE (Phosphatidylethanolamine)	PE 40:6	8HDDA-A1	1950996	0.23772	23.46		34	Ratio to surrogate PE(15:0-18:1)(d7)	-2	8HDDA-A1-X230503P00121R22983S14.raw
PE (Phosphatidylethanolamine)	PE 40:6	8HDDA-A2	25292846	0.18566	23.46		34	Ratio to surrogate PE(15:0-18:1)(d7)	-1.5	8HDDA-A2-X230503P00121R22983S16.raw
PE (Phosphatidylethanolamine)	PE 40:6	8HDDA-A3	22359458	0.2271	23.46		34	Ratio to surrogate PE(15:0-18:1)(d7)	-1	8HDDA-A3-X230503P00121R22983S18.raw
PE (Phosphatidylethanolamine)	PE 40:6	8HDDA-A4	28733652	0.26005	23.46		34	Ratio to surrogate PE(15:0-18:1)(d7)	-1.5	8HDDA-A4-X230503P00121R22983S20.raw
PE (Phosphatidylethanolamine)	PE 40:6	8HDDA-A5	18714298	0.21372	23.46		34	Ratio to surrogate PE(15:0-18:1)(d7)	-1.9	8HDDA-A5-X230503P00121R22983S22.raw
PE (Phosphatidylethanolamine)	PE 40:6	8HDDA-B1	32627948	0.32792	23.46		34	Ratio to surrogate PE(15:0-18:1)(d7)	-1.9	8HDDA-B1-X230503P00121R22983S08.raw
PE (Phosphatidylethanolamine)	PE 40:6	8HDDA-B2	13746829	0.17903	23.46		34	Ratio to surrogate PE(15:0-18:1)(d7)	-1.4	8HDDA-B2-X230503P00121R22983S10.raw
PE (Phosphatidylethanolamine)	PE 40:6	8HDDA-B3	9953235	0.2096	23.46		34	Ratio to surrogate PE(15:0-18:1)(d7)	-1.2	8HDDA-B3-X230503P00121R22983S12.raw
PE (Phosphatidylethanolamine)	PE 40:5	8HDDA-A1	600429	0.073159	23.43		34	Ratio to surrogate PE(15:0-18:1)(d7)	-6.4	8HDDA-A1-X230503P00121R22983S14.raw
PE (Phosphatidylethanolamine)	PE 40:5	8HDDA-A2	6842769	0.050228	23.43		34	Ratio to surrogate PE(15:0-18:1)(d7)	-7	8HDDA-A2-X230503P00121R22983S16.raw
PE (Phosphatidylethanolamine)	PE 40:5	8HDDA-A3	6194095	0.062912	23.43		34	Ratio to surrogate PE(15:0-18:1)(d7)	-5.9	8HDDA-A3-X230503P00121R22983S18.raw
PE (Phosphatidylethanolamine)	PE 40:5	8HDDA-A4	9041095	0.081825	23.43		34	Ratio to surrogate PE(15:0-18:1)(d7)	-5.9	8HDDA-A4-X230503P00121R22983S20.raw
PE (Phosphatidylethanolamine)	PE 40:5	8HDDA-A5	6964033	0.079531	23.43		34	Ratio to surrogate PE(15:0-18:1)(d7)	-5.9	8HDDA-A5-X230503P00121R22983S22.raw
PE (Phosphatidylethanolamine)	PE 40:5	8HDDA-B1	9430980	0.094784	23.43		34	Ratio to surrogate PE(15:0-18:1)(d7)	-6.9	8HDDA-B1-X230503P00121R22983S08.raw
PE (Phosphatidylethanolamine)	PE 40:5	8HDDA-B2	4431754	0.057716	23.43		34	Ratio to surrogate PE(15:0-18:1)(d7)	-6.1	8HDDA-B2-X230503P00121R22983S10.raw
PE (Phosphatidylethanolamine)	PE 40:5	8HDDA-B3	2929576	0.061693	23.43		34	Ratio to surrogate PE(15:0-18:1)(d7)	-5.8	8HDDA-B3-X230503P00121R22983S12.raw
PS (Phosphatidylserine)	PS 36:4	8HDDA-A1	0	0	30.21		34	Ratio to surrogate PS(15:0-18:1)(d7)	#N/A	8HDDA-A1-X230503P00121R22983S14.raw
PS (Phosphatidylserine)	PS 36:4	8HDDA-A2	156092	0.0027672	30.21		34	Ratio to surrogate PS(15:0-18:1)(d7)	-2.7	8HDDA-A2-X230503P00121R22983S16.raw
PS (Phosphatidylserine)	PS 36:4	8HDDA-A3	25790	0.0005773	30.21		34	Ratio to surrogate PS(15:0-18:1)(d7)	-2.3	8HDDA-A3-X230503P00121R22983S18.raw
PS (Phosphatidylserine)	PS 36:4	8HDDA-A4	312199	0.0057361	30.21		34	Ratio to surrogate PS(15:0-18:1)(d7)	-5.2	8HDDA-A4-X230503P00121R22983S20.raw
PS (Phosphatidylserine)	PS 36:4	8HDDA-A5	589827	0.01445	30.21		34	Ratio to surrogate PS(15:0-18:1)(d7)	-0.9	8HDDA-A5-X230503P00121R22983S22.raw
PS (Phosphatidylserine)	PS 36:4	8HDDA-B1	164909	0.0025308	30.21		34	Ratio to surrogate PS(15:0-18:1)(d7)	-1.2	8HDDA-B1-X230503P00121R22983S08.raw
PS (Phosphatidylserine)	PS 36:4	8HDDA-B2	34819	0.00087155	30.21		34	Ratio to surrogate PS(15:0-18:1)(d7)	0	8HDDA-B2-X230503P00121R22983S10.raw
PS (Phosphatidylserine)	PS 36:4	8HDDA-B3	12340	0.00034913	30.21		34	Ratio to surrogate PS(15:0-18:1)(d7)	2	8HDDA-B3-X230503P00121R22983S12.raw
PS (Phosphatidylserine)	PS 36:2	8HDDA-A1	33737	0.0031402	30.16		34	Ratio to surrogate PS(15:0-18:1)(d7)	-0.7	8HDDA-A1-X230503P00121R22983S14.raw
PS (Phosphatidylserine)	PS 36:2	8HDDA-A2	377396	0.0066906	30.16		34	Ratio to surrogate PS(15:0-18:1)(d7)	-3.1	8HDDA-A2-X230503P00121R22983S16.raw
PS (Phosphatidylserine)	PS 36:2	8HDDA-A3	170171	0.0038092	30.16		34	Ratio to surrogate PS(15:0-18:1)(d7)	0.4	8HDDA-A3-X230503P00121R22983S18.raw
PS (Phosphatidylserine)	PS 36:2	8HDDA-A4	876925	0.016112	30.16		34	Ratio to surrogate PS(15:0-18:1)(d7)	-1.2	8HDDA-A4-X230503P00121R22983S20.raw
PS (Phosphatidylserine)	PS 36:2	8HDDA-A5	88597	0.0021705	30.16		34	Ratio to surrogate PS(15:0-18:1)(d7)	-1.8	8HDDA-A5-X230503P00121R22983S22.raw
PS (Phosphatidylserine)	PS 36:2	8HDDA-B1	617609	0.0094783	30.16		34	Ratio to surrogate PS(15:0-18:1)(d7)	-4.6	8HDDA-B1-X230503P00121R22983S08.raw
PS (Phosphatidylserine)	PS 36:2	8HDDA-B2	47461	0.001188	30.16		34	Ratio to surrogate PS(15:0-18:1)(d7)	-3.5	8HDDA-B2-X230503P00121R22983S10.raw
PS (Phosphatidylserine)	PS 36:2	8HDDA-B3	63739	0.0018032	30.16		34	Ratio to surrogate PS(15:0-18:1)(d7)	2	8HDDA-B3-X230503P00121R22983S12.raw
PS (Phosphatidylserine)	PS 36:1	8HDDA-A1	533997	0.049704	30.03		34	Ratio to surrogate PS(15:0-18:1)(d7)	-0.5	8HDDA-A1-X230503P00121R22983S14.raw
PS (Phosphatidylserine)	PS 36:1	8HDDA-A2	1616755	0.028662	30.03		34	Ratio to surrogate PS(15:0-18:1)(d7)	0	8HDDA-A2-X230503P00121R22983S16.raw
PS (Phosphatidylserine)	PS 36:1	8HDDA-A3	1302223	0.02915	30.03		34	Ratio to surrogate PS(15:0-18:1)(d7)	0.9	8HDDA-A3-X230503P00121R22983S18.raw
PS (Phosphatidylserine)	PS 36:1	8HDDA-A4	2575415	0.047319	30.03		34	Ratio to surrogate PS(15:0-18:1)(d7)	0.4	8HDDA-A4-X230503P00121R22983S20.raw
PS (Phosphatidylserine)	PS 36:1	8HDDA-A5	1368358	0.033523	30.03		34	Ratio to surrogate PS(15:0-18:1)(d7)	0.1	8HDDA-A5-X230503P00121R22983S22.raw
PS (Phosphatidylserine)	PS 36:1	8HDDA-B1	2386143	0.03662	30.03		34	Ratio to surrogate PS(15:0-18:1)(d7)	-1.4	8HDDA-B1-X230503P00121R22983S08.raw
PS (Phosphatidylserine)	PS 36:1	8HDDA-B2	763678	0.019116	30.03		34	Ratio to surrogate PS(15:0-18:1)(d7)	0.3	8HDDA-B2-X230503P00121R22983S10.raw
PS (Phosphatidylserine)	PS 36:1	8HDDA-B3	648067	0.018335	30.03		34	Ratio to surrogate PS(15:0-18:1)(d7)	-0.7	8HDDA-B3-X230503P00121R22983S12.raw
PS (Phosphatidylserine)	PS 38:6	8HDDA-A1	0	0	30.38		34	Ratio to surrogate PS(15:0-18:1)(d7)	#N/A	8HDDA-A1-X230503P00121R22983S14.raw
PS (Phosphatidylserine)	PS 38:6	8HDDA-A2	122796	0.002177	30.38		34	Ratio to surrogate PS(15:0-18:1)(d7)	-0.2	8HDDA-A2-X230503P00121R22983S16.raw
PS (Phosphatidylserine)	PS 38:6	8HDDA-A3	0	0	30.38		34	Ratio to surrogate PS(15:0-18:1)(d7)	#N/A	8HDDA-A3-X230503P00121R22983S18.raw
PS (Phosphatidylserine)	PS 38:6	8HDDA-A4	364752	0.0067017	30.38		34	Ratio to surrogate PS(15:0-18:1)(d7)	10.2	8HDDA-A4-X230503P00121R22983S20.raw
PS (Phosphatidylserine)	PS 38:6	8HDDA-A5	733704	0.017975	30.38		34	Ratio to surrogate PS(15:0-18:1)(d7)	0.5	8HDDA-A5-X230503P00121R22983S22.raw
PS (Phosphatidylserine)	PS 38:6	8HDDA-B1	302849	0.0046478	30.38		34	Ratio to surrogate PS(15:0-18:1)(d7)	4.9	8HDDA-B1-X230503P00121R22983S08.raw
PS (Phosphatidylserine)	PS 38:6	8HDDA-B2	81718	0.0020455	30.38		34	Ratio to surrogate PS(15:0-18:1)(d7)	39.4	8HDDA-B2-X230503P00121R22983S10.raw
PS (Phosphatidylserine)	PS 38:6	8HDDA-B3	45350	0.001283	30.38		34	Ratio to surrogate PS(15:0-18:1)(d7)	13.2	8HDDA-B3-X230503P00121R22983S12.raw
PS (Phosphatidylserine)	PS 38:5	8HDDA-A1	0	0	30.16		34	Ratio to surrogate PS(15:0-18:1)(d7)	#N/A	8HDDA-A1-X230503P00121R22983S14.raw
PS (Phosphatidylserine)	PS 38:5	8HDDA-A2	243591	0.0043184	30.16		34	Ratio to surrogate PS(15:0-18:1)(d7)	3.3	8HDDA-A2-X230503P00121R22983S16.raw
PS (Phosphatidylserine)	PS 38:5	8HDDA-A3	0	0	30.16		34	Ratio to surrogate PS(15:0-18:1)(d7)	#N/A	8HDDA-A3-X230503P00121R22983S18.raw
PS (Phosphatidylserine)	PS 38:5	8HDDA-A4	436786	0.0080252	30.16		34	Ratio to surrogate PS(15:0-18:1)(d7)	0.5	8HDDA-A4-X230503P00121R22983S20.raw
PS (Phosphatidylserine)	PS 38:5	8HDDA-A5	975478	0.023898	30.16		34	Ratio to surrogate PS(15:0-18:1)(d7)	1.5	8HDDA-A5-X230503P00121R22983S22.raw
PS (Phosphatidylserine)	PS 38:5	8HDDA-B1	383636	0.0058876	30.16		34	Ratio to surrogate PS(15:0-18:1)(d7)	0.5	8HDDA-B1-X230503P00121R22983S08.raw
PS (Phosphatidylserine)	PS 38:5	8HDDA-B2	100917	0.002526	30.16		34	Ratio to surrogate PS(15:0-18:1)(d7)	2.2	8HDDA-B2-X230503P00121R22983S10.raw
PS (Phosphatidylserine)	PS 38:5	8HDDA-B3	25498	0.00072137	30.16		34	Ratio to surrogate PS(15:0-18:1)(d7)	1.9	8HDDA-B3-X230503P00121R22983S12.raw
PS (Phosphatidylserine)	PS 38:4	8HDDA-A1	770184	0.071688	30.04		34	Ratio to surrogate PS(15:0-18:1)(d7)	0.1	8HDDA-A1-X230503P00121R22983S14.raw
PS (Phosphatidylserine)	PS 38:4	8HDDA-A2	2808671	0.049793	30.04		34	Ratio to surrogate PS(15:0-18:1)(d7)	0.8	8HDDA-A2-X230503P00121R22983S16.raw
PS (Phosphatidylserine)	PS 38:4	8HDDA-A3	2256382	0.050508	30.04		34	Ratio to surrogate PS(15:0-18:1)(d7)	0.9	8HDDA-A3-X230503P00121R22983S18.raw
PS (Phosphatidylserine)	PS 38:4	8HDDA-A4	4920157	0.0904	30.04		34	Ratio to surrogate PS(15:0-18:1)(d7)	0.8	8HDDA-A4-X230503P00121R22983S20.raw
PS (Phosphatidylserine)	PS 38:4	8HDDA-A5	4642639	0.11374	30.04		34	Ratio to surrogate PS(15:0-18:1)(d7)	0.5	8HDDA-A5-X230503P00121R22983S22.raw
PS (Phosphatidylserine)	PS 38:4	8HDDA-B1	4282451	0.065722	30.04		34	Ratio to surrogate PS(15:0-18:1)(d7)	0.1	8HDDA-B1-X230503P00121R22983S08.raw
PS (Phosphatidylserine)	PS 38:4	8HDDA-B2	1432977	0.035869	30.04		34	Ratio to surrogate PS(15:0-18:1)(d7)	0.9	8HDDA-B2-X230503P00121R22983S10.raw
PS (Phosphatidylserine)	PS 38:4	8HDDA-B3	1171841	0.033153	30.04		34	Ratio to surrogate PS(15:0-18:1)(d7)	0.7	8HDDA-B3-X230503P00121R22983S12.raw
PS (Phosphatidylserine)	PS 40:6	8HDDA-A1	286386	0.026656	30.05		34	Ratio to surrogate PS(15:0-18:1)(d7)	-2.6	8HDDA-A1-X230503P00121R22983S14.raw
PS (Phosphatidylserine)	PS 40:6	8HDDA-A2	939676	0.016659	30.05		34	Ratio to surrogate PS(15:0-18:1)(d7)	-0.5	8HDDA-A2-X230503P00121R22983S16.raw
PS (Phosphatidylserine)	PS 40:6	8HDDA-A3	768053	0.017192	30.05		34	Ratio to surrogate PS(15:0-18:1)(d7)	-3.2	8HDDA-A3-X230503P00121R22983S18.raw
PS (Phosphatidylserine)	PS 40:6	8HDDA-A4	2112562	0.038815	30.05		34	Ratio to surrogate PS(15:0-18:1)(d7)	-1.5	8HDDA-A4-X230503P00121R22983S20.raw
PS (Phosphatidylserine)	PS 40:6	8HDDA-A5	2153824	0.052767	30.05		34	Ratio to surrogate PS(15:0-18:1)(d7)	-3.6	8HDDA-A5-X230503P00121R22983S22.raw
PS (Phosphatidylserine)	PS 40:6	8HDDA-B1	1830370	0.02809	30.05		34	Ratio to surrogate PS(15:0-18:1)(d7)	-2.2	8HDDA-B1-X230503P00121R22983S08.raw
PS (Phosphatidylserine)	PS 40:6	8HDDA-B2	437051	0.01094	30.05		34	Ratio to surrogate PS(15:0-18:1)(d7)	-4.1	8HDDA-B2-X230503P00121R22983S10.raw
PS (Phosphatidylserine)	PS 40:6	8HDDA-B3	400604	0.011334	30.05		34	Ratio to surrogate PS(15:0-18:1)(d7)	-3.3	8HDDA-B3-X230503P00121R22983S12.raw
PS (Phosphatidylserine)	PS 40:5	8HDDA-A1	149553	0.01392	29.97		34	Ratio to surrogate PS(15:0-18:1)(d7)	-0.6	8HDDA-A1-X230503P00121R22983S14.raw
PS (Phosphatidylserine)	PS 40:5	8HDDA-A2	575362	0.0102	29.97		34	Ratio to surrogate PS(15:0-18:1)(d7)	-2	8HDDA-A2-X230503P00121R22983S16.raw
PS (Phosphatidylserine)	PS 40:5	8HDDA-A3	389009	0.0087078	29.97		34	Ratio to surrogate PS(15:0-18:1)(d7)	-1.7	8HDDA-A3-X230503P00121R22983S18.raw
PS (Phosphatidylserine)	PS 40:5	8HDDA-A4	1137000	0.02089	29.97		34	Ratio to surrogate PS(15:0-18:1)(d7)	-2.1	8HDDA-A4-X230503P00121R22983S20.raw
PS (Phosphatidylserine)	PS 40:5	8HDDA-A5	733641	0.017973	29.97		34	Ratio to surrogate PS(15:0-18:1)(d7)	-2	8HDDA-A5-X230503P00121R22983S22.raw
PS (Phosphatidylserine)	PS 40:5	8HDDA-B1	841992	0.012922	29.97		34	Ratio to surrogate PS(15:0-18:1)(d7)	-4.1	8HDDA-B1-X230503P00121R22983S08.raw
PS (Phosphatidylserine)	PS 40:5	8HDDA-B2	269053	0.0067346	29.97		34	Ratio to surrogate PS(15:0-18:1)(d7)	-4.1	8HDDA-B2-X230503P00121R22983S10.raw
PS (Phosphatidylserine)	PS 40:5	8HDDA-B3	97007	0.0027444	29.97		34	Ratio to surrogate PS(15:0-18:1)(d7)	-3.7	8HDDA-B3-X230503P00121R22983S12.raw
PS (Phosphatidylserine)	PS 40:4	8HDDA-A1	93759	0.008727	29.88		34	Ratio to surrogate PS(15:0-18:1)(d7)	-2.1	8HDDA-A1-X230503P00121R22983S14.raw
PS (Phosphatidylserine)	PS 40:4	8HDDA-A2	633266	0.011227	29.88		34	Ratio to surrogate PS(15:0-18:1)(d7)	-0.4	8HDDA-A2-X230503P00121R22983S16.raw
PS (Phosphatidylserine)	PS 40:4	8HDDA-A3	410607	0.0091912	29.88		34	Ratio to surrogate PS(15:0-18:1)(d7)	-1.6	8HDDA-A3-X230503P00121R22983S18.raw
PS (Phosphatidylserine)	PS 40:4	8HDDA-A4	910765	0.016734	29.88		34	Ratio to surrogate PS(15:0-18:1)(d7)	-4.6	8HDDA-A4-X230503P00121R22983S20.raw
PS (Phosphatidylserine)	PS 40:4	8HDDA-A5	322924	0.0079113	29.88		34	Ratio to surrogate PS(15:0-18:1)(d7)	-1.2	8HDDA-A5-X230503P00121R22983S22.raw
PS (Phosphatidylserine)	PS 40:4	8HDDA-B1	855965	0.013136	29.88		34	Ratio to surrogate PS(15:0-18:1)(d7)	-1.5	8HDDA-B1-X230503P00121R22983S08.raw
PS (Phosphatidylserine)	PS 40:4	8HDDA-B2	248000	0.0062077	29.88		34	Ratio to surrogate PS(15:0-18:1)(d7)	-0.5	8HDDA-B2-X230503P00121R22983S10.raw
PS (Phosphatidylserine)	PS 40:4	8HDDA-B3	120355	0.003405	29.88		34	Ratio to surrogate PS(15:0-18:1)(d7)	-2.1	8HDDA-B3-X230503P00121R22983S12.raw
PI (Phosphatidylinositol)	PI 34:2	8HDDA-A1	10751464	0.12152	31.79		29	Ratio to surrogate PI(15:0-18:1)(d7)	-1.9	8HDDA-A1-X230503P00121R22983S14.raw
PI (Phosphatidylinositol)	PI 34:2	8HDDA-A2	23318638	0.15948	31.79		29	Ratio to surrogate PI(15:0-18:1)(d7)	-2.1	8HDDA-A2-X230503P00121R22983S16.raw
PI (Phosphatidylinositol)	PI 34:2	8HDDA-A3	17878544	0.114	31.79		29	Ratio to surrogate PI(15:0-18:1)(d7)	-1	8HDDA-A3-X230503P00121R22983S18.raw
PI (Phosphatidylinositol)	PI 34:2	8HDDA-A4	25837834	0.17293	31.79		29	Ratio to surrogate PI(15:0-18:1)(d7)	-1.3	8HDDA-A4-X230503P00121R22983S20.raw
PI (Phosphatidylinositol)	PI 34:2	8HDDA-A5	19142630	0.16388	31.79		29	Ratio to surrogate PI(15:0-18:1)(d7)	-0.8	8HDDA-A5-X230503P00121R22983S22.raw
PI (Phosphatidylinositol)	PI 34:2	8HDDA-B1	48533892	0.28344	31.79		29	Ratio to surrogate PI(15:0-18:1)(d7)	-2.7	8HDDA-B1-X230503P00121R22983S08.raw
PI (Phosphatidylinositol)	PI 34:2	8HDDA-B2	38942732	0.30312	31.79		29	Ratio to surrogate PI(15:0-18:1)(d7)	-2.2	8HDDA-B2-X230503P00121R22983S10.raw
PI (Phosphatidylinositol)	PI 34:2	8HDDA-B3	37289444	0.30716	31.79		29	Ratio to surrogate PI(15:0-18:1)(d7)	-2.1	8HDDA-B3-X230503P00121R22983S12.raw
PI (Phosphatidylinositol)	PI 34:1	8HDDA-A1	3168925	0.035818	31.72		29	Ratio to surrogate PI(15:0-18:1)(d7)	-4.9	8HDDA-A1-X230503P00121R22983S14.raw
PI (Phosphatidylinositol)	PI 34:1	8HDDA-A2	6375283	0.043603	31.72		29	Ratio to surrogate PI(15:0-18:1)(d7)	-1.3	8HDDA-A2-X230503P00121R22983S16.raw
PI (Phosphatidylinositol)	PI 34:1	8HDDA-A3	4658134	0.029703	31.72		29	Ratio to surrogate PI(15:0-18:1)(d7)	0	8HDDA-A3-X230503P00121R22983S18.raw
PI (Phosphatidylinositol)	PI 34:1	8HDDA-A4	6176183	0.041335	31.72		29	Ratio to surrogate PI(15:0-18:1)(d7)	-1.8	8HDDA-A4-X230503P00121R22983S20.raw
PI (Phosphatidylinositol)	PI 34:1	8HDDA-A5	3542724	0.030329	31.72		29	Ratio to surrogate PI(15:0-18:1)(d7)	-1.2	8HDDA-A5-X230503P00121R22983S22.raw
PI (Phosphatidylinositol)	PI 34:1	8HDDA-B1	20302784	0.11857	31.72		29	Ratio to surrogate PI(15:0-18:1)(d7)	-1	8HDDA-B1-X230503P00121R22983S08.raw
PI (Phosphatidylinositol)	PI 34:1	8HDDA-B2	15570938	0.1212	31.72		29	Ratio to surrogate PI(15:0-18:1)(d7)	-0.9	8HDDA-B2-X230503P00121R22983S10.raw
PI (Phosphatidylinositol)	PI 34:1	8HDDA-B3	11441531	0.094246	31.72		29	Ratio to surrogate PI(15:0-18:1)(d7)	-3.1	8HDDA-B3-X230503P00121R22983S12.raw
PI (Phosphatidylinositol)	PI 36:4	8HDDA-A1	97119304	1.0977	31.69		29	Ratio to surrogate PI(15:0-18:1)(d7)	0.3	8HDDA-A1-X230503P00121R22983S14.raw
PI (Phosphatidylinositol)	PI 36:4	8HDDA-A2	168479232	1.1523	31.69		29	Ratio to surrogate PI(15:0-18:1)(d7)	0.8	8HDDA-A2-X230503P00121R22983S16.raw
PI (Phosphatidylinositol)	PI 36:4	8HDDA-A3	155805392	0.9935	31.69		29	Ratio to surrogate PI(15:0-18:1)(d7)	1.4	8HDDA-A3-X230503P00121R22983S18.raw
PI (Phosphatidylinositol)	PI 36:4	8HDDA-A4	222254432	1.4875	31.69		29	Ratio to surrogate PI(15:0-18:1)(d7)	0.8	8HDDA-A4-X230503P00121R22983S20.raw
PI (Phosphatidylinositol)	PI 36:4	8HDDA-A5	171759568	1.4704	31.69		29	Ratio to surrogate PI(15:0-18:1)(d7)	0.8	8HDDA-A5-X230503P00121R22983S22.raw
PI (Phosphatidylinositol)	PI 36:4	8HDDA-B1	223832224	1.3072	31.69		29	Ratio to surrogate PI(15:0-18:1)(d7)	1	8HDDA-B1-X230503P00121R22983S08.raw
PI (Phosphatidylinositol)	PI 36:4	8HDDA-B2	166372544	1.295	31.69		29	Ratio to surrogate PI(15:0-18:1)(d7)	1	8HDDA-B2-X230503P00121R22983S10.raw
PI (Phosphatidylinositol)	PI 36:4	8HDDA-B3	152545216	1.2565	31.69		29	Ratio to surrogate PI(15:0-18:1)(d7)	1	8HDDA-B3-X230503P00121R22983S12.raw
PI (Phosphatidylinositol)	PI 36:3	8HDDA-A1	33230792	0.3756	31.69		29	Ratio to surrogate PI(15:0-18:1)(d7)	-1.1	8HDDA-A1-X230503P00121R22983S14.raw
PI (Phosphatidylinositol)	PI 36:3	8HDDA-A2	65655848	0.44904	31.69		29	Ratio to surrogate PI(15:0-18:1)(d7)	-0.6	8HDDA-A2-X230503P00121R22983S16.raw
PI (Phosphatidylinositol)	PI 36:3	8HDDA-A3	53836244	0.34329	31.69		29	Ratio to surrogate PI(15:0-18:1)(d7)	-0.1	8HDDA-A3-X230503P00121R22983S18.raw
PI (Phosphatidylinositol)	PI 36:3	8HDDA-A4	78611624	0.52613	31.69		29	Ratio to surrogate PI(15:0-18:1)(d7)	-0.8	8HDDA-A4-X230503P00121R22983S20.raw
PI (Phosphatidylinositol)	PI 36:3	8HDDA-A5	67143720	0.5748	31.69		29	Ratio to surrogate PI(15:0-18:1)(d7)	-0.3	8HDDA-A5-X230503P00121R22983S22.raw
PI (Phosphatidylinositol)	PI 36:3	8HDDA-B1	67573984	0.39464	31.69		29	Ratio to surrogate PI(15:0-18:1)(d7)	-2	8HDDA-B1-X230503P00121R22983S08.raw
PI (Phosphatidylinositol)	PI 36:3	8HDDA-B2	52668740	0.40996	31.69		29	Ratio to surrogate PI(15:0-18:1)(d7)	-0.9	8HDDA-B2-X230503P00121R22983S10.raw
PI (Phosphatidylinositol)	PI 36:3	8HDDA-B3	46152648	0.38017	31.69		29	Ratio to surrogate PI(15:0-18:1)(d7)	-1.4	8HDDA-B3-X230503P00121R22983S12.raw
PI (Phosphatidylinositol)	PI 36:2	8HDDA-A1	30163272	0.34093	31.6		29	Ratio to surrogate PI(15:0-18:1)(d7)	-0.7	8HDDA-A1-X230503P00121R22983S14.raw
PI (Phosphatidylinositol)	PI 36:2	8HDDA-A2	73100096	0.49996	31.6		29	Ratio to surrogate PI(15:0-18:1)(d7)	-0.8	8HDDA-A2-X230503P00121R22983S16.raw
PI (Phosphatidylinositol)	PI 36:2	8HDDA-A3	57669988	0.36774	31.6		29	Ratio to surrogate PI(15:0-18:1)(d7)	0.4	8HDDA-A3-X230503P00121R22983S18.raw
PI (Phosphatidylinositol)	PI 36:2	8HDDA-A4	78071216	0.52251	31.6		29	Ratio to surrogate PI(15:0-18:1)(d7)	-0.6	8HDDA-A4-X230503P00121R22983S20.raw
PI (Phosphatidylinositol)	PI 36:2	8HDDA-A5	66271496	0.56734	31.6		29	Ratio to surrogate PI(15:0-18:1)(d7)	-1.1	8HDDA-A5-X230503P00121R22983S22.raw
PI (Phosphatidylinositol)	PI 36:2	8HDDA-B1	146253904	0.85413	31.6		29	Ratio to surrogate PI(15:0-18:1)(d7)	0.4	8HDDA-B1-X230503P00121R22983S08.raw
PI (Phosphatidylinositol)	PI 36:2	8HDDA-B2	120884792	0.94093	31.6		29	Ratio to surrogate PI(15:0-18:1)(d7)	0.3	8HDDA-B2-X230503P00121R22983S10.raw
PI (Phosphatidylinositol)	PI 36:2	8HDDA-B3	122837488	1.0118	31.6		29	Ratio to surrogate PI(15:0-18:1)(d7)	0.5	8HDDA-B3-X230503P00121R22983S12.raw
PI (Phosphatidylinositol)	PI 38:4	8HDDA-A1	1187586304	13.423	31.45		29	Ratio to surrogate PI(15:0-18:1)(d7)	-2.1	8HDDA-A1-X230503P00121R22983S14.raw
PI (Phosphatidylinositol)	PI 38:4	8HDDA-A2	2743946496	18.767	31.45		29	Ratio to surrogate PI(15:0-18:1)(d7)	-2.1	8HDDA-A2-X230503P00121R22983S16.raw
PI (Phosphatidylinositol)	PI 38:4	8HDDA-A3	2326414592	14.834	31.45		29	Ratio to surrogate PI(15:0-18:1)(d7)	-1.5	8HDDA-A3-X230503P00121R22983S18.raw
PI (Phosphatidylinositol)	PI 38:4	8HDDA-A4	2676894720	17.916	31.45		29	Ratio to surrogate PI(15:0-18:1)(d7)	-2	8HDDA-A4-X230503P00121R22983S20.raw
PI (Phosphatidylinositol)	PI 38:4	8HDDA-A5	2324975360	19.904	31.45		29	Ratio to surrogate PI(15:0-18:1)(d7)	-2	8HDDA-A5-X230503P00121R22983S22.raw
PI (Phosphatidylinositol)	PI 38:4	8HDDA-B1	2090633728	12.209	31.45		29	Ratio to surrogate PI(15:0-18:1)(d7)	-1.9	8HDDA-B1-X230503P00121R22983S08.raw
PI (Phosphatidylinositol)	PI 38:4	8HDDA-B2	1558779520	12.133	31.45		29	Ratio to surrogate PI(15:0-18:1)(d7)	-1.7	8HDDA-B2-X230503P00121R22983S10.raw
PI (Phosphatidylinositol)	PI 38:4	8HDDA-B3	1615737728	13.309	31.45		29	Ratio to surrogate PI(15:0-18:1)(d7)	-1.9	8HDDA-B3-X230503P00121R22983S12.raw
PG (Phosphatidylglycerol)	PG 34:2	8HDDA-A1	23217	0.00064832	24.82		34	Ratio to surrogate PG(15:0-18:1)(d7)	-3.9	8HDDA-A1-X230503P00121R22983S14.raw
PG (Phosphatidylglycerol)	PG 34:2	8HDDA-A2	125883	0.00022059	24.82		34	Ratio to surrogate PG(15:0-18:1)(d7)	-1.1	8HDDA-A2-X230503P00121R22983S16.raw
PG (Phosphatidylglycerol)	PG 34:2	8HDDA-A3	118582	0.00023549	24.82		34	Ratio to surrogate PG(15:0-18:1)(d7)	0	8HDDA-A3-X230503P00121R22983S18.raw
PG (Phosphatidylglycerol)	PG 34:2	8HDDA-A4	128835	0.00023391	24.82		34	Ratio to surrogate PG(15:0-18:1)(d7)	-0.9	8HDDA-A4-X230503P00121R22983S20.raw
PG (Phosphatidylglycerol)	PG 34:2	8HDDA-A5	82521	0.00018997	24.82		34	Ratio to surrogate PG(15:0-18:1)(d7)	-2.9	8HDDA-A5-X230503P00121R22983S22.raw
PG (Phosphatidylglycerol)	PG 34:2	8HDDA-B1	673259	0.0011726	24.82		34	Ratio to surrogate PG(15:0-18:1)(d7)	-3	8HDDA-B1-X230503P00121R22983S08.raw
PG (Phosphatidylglycerol)	PG 34:2	8HDDA-B2	205138	0.00052163	24.82		34	Ratio to surrogate PG(15:0-18:1)(d7)	-0.9	8HDDA-B2-X230503P00121R22983S10.raw
PG (Phosphatidylglycerol)	PG 34:2	8HDDA-B3	58471	0.00016832	24.82		34	Ratio to surrogate PG(15:0-18:1)(d7)	0.9	8HDDA-B3-X230503P00121R22983S12.raw
PG (Phosphatidylglycerol)	PG 34:1	8HDDA-A1	1111631	0.031042	24.63		34	Ratio to surrogate PG(15:0-18:1)(d7)	1.9	8HDDA-A1-X230503P00121R22983S14.raw
PG (Phosphatidylglycerol)	PG 34:1	8HDDA-A2	1866361	0.0032704	24.63		34	Ratio to surrogate PG(15:0-18:1)(d7)	0.3	8HDDA-A2-X230503P00121R22983S16.raw
PG (Phosphatidylglycerol)	PG 34:1	8HDDA-A3	1781720	0.0035383	24.63		34	Ratio to surrogate PG(15:0-18:1)(d7)	0.4	8HDDA-A3-X230503P00121R22983S18.raw
PG (Phosphatidylglycerol)	PG 34:1	8HDDA-A4	1947689	0.0035363	24.63		34	Ratio to surrogate PG(15:0-18:1)(d7)	0.4	8HDDA-A4-X230503P00121R22983S20.raw
PG (Phosphatidylglycerol)	PG 34:1	8HDDA-A5	1500788	0.0034549	24.63		34	Ratio to surrogate PG(15:0-18:1)(d7)	0	8HDDA-A5-X230503P00121R22983S22.raw
PG (Phosphatidylglycerol)	PG 34:1	8HDDA-B1	2355083	0.0041017	24.63		34	Ratio to surrogate PG(15:0-18:1)(d7)	0.4	8HDDA-B1-X230503P00121R22983S08.raw
PG (Phosphatidylglycerol)	PG 34:1	8HDDA-B2	1789873	0.0045513	24.63		34	Ratio to surrogate PG(15:0-18:1)(d7)	0.3	8HDDA-B2-X230503P00121R22983S10.raw
PG (Phosphatidylglycerol)	PG 34:1	8HDDA-B3	1278757	0.0036811	24.63		34	Ratio to surrogate PG(15:0-18:1)(d7)	2.1	8HDDA-B3-X230503P00121R22983S12.raw
PG (Phosphatidylglycerol)	PG 36:2	8HDDA-A1	463907	0.012955	24.39		34	Ratio to surrogate PG(15:0-18:1)(d7)	-1.6	8HDDA-A1-X230503P00121R22983S14.raw
PG (Phosphatidylglycerol)	PG 36:2	8HDDA-A2	3045630	0.0053368	24.39		34	Ratio to surrogate PG(15:0-18:1)(d7)	-0.6	8HDDA-A2-X230503P00121R22983S16.raw
PG (Phosphatidylglycerol)	PG 36:2	8HDDA-A3	1875467	0.0037245	24.39		34	Ratio to surrogate PG(15:0-18:1)(d7)	0.6	8HDDA-A3-X230503P00121R22983S18.raw
PG (Phosphatidylglycerol)	PG 36:2	8HDDA-A4	2776449	0.005041	24.39		34	Ratio to surrogate PG(15:0-18:1)(d7)	-0.7	8HDDA-A4-X230503P00121R22983S20.raw
PG (Phosphatidylglycerol)	PG 36:2	8HDDA-A5	2038855	0.0046936	24.39		34	Ratio to surrogate PG(15:0-18:1)(d7)	-0.9	8HDDA-A5-X230503P00121R22983S22.raw
PG (Phosphatidylglycerol)	PG 36:2	8HDDA-B1	3000559	0.0052259	24.39		34	Ratio to surrogate PG(15:0-18:1)(d7)	-0.8	8HDDA-B1-X230503P00121R22983S08.raw
PG (Phosphatidylglycerol)	PG 36:2	8HDDA-B2	1699117	0.0043206	24.39		34	Ratio to surrogate PG(15:0-18:1)(d7)	-0.6	8HDDA-B2-X230503P00121R22983S10.raw
PG (Phosphatidylglycerol)	PG 36:2	8HDDA-B3	1503503	0.0043281	24.39		34	Ratio to surrogate PG(15:0-18:1)(d7)	-0.1	8HDDA-B3-X230503P00121R22983S12.raw
PC(O/P-) (Akyl/alkenyl ether phosphatidylcholine)	PC 32:2e	8HDDA-A1	0	0	26.88		29	Ratio to surrogate PC(15:0-18:1)(d7)	#N/A	8HDDA-A1-X230503P00121R22983S14.raw
PC(O/P-) (Akyl/alkenyl ether phosphatidylcholine)	PC 32:2e	8HDDA-A2	101248	9.0817e-05	26.88		29	Ratio to surrogate PC(15:0-18:1)(d7)	24.2	8HDDA-A2-X230503P00121R22983S16.raw
PC(O/P-) (Akyl/alkenyl ether phosphatidylcholine)	PC 32:2e	8HDDA-A3	398847	0.00040842	26.88		29	Ratio to surrogate PC(15:0-18:1)(d7)	41.4	8HDDA-A3-X230503P00121R22983S18.raw
PC(O/P-) (Akyl/alkenyl ether phosphatidylcholine)	PC 32:2e	8HDDA-A4	0	0	26.88		29	Ratio to surrogate PC(15:0-18:1)(d7)	#N/A	8HDDA-A4-X230503P00121R22983S20.raw
PC(O/P-) (Akyl/alkenyl ether phosphatidylcholine)	PC 32:2e	8HDDA-A5	0	0	26.88		29	Ratio to surrogate PC(15:0-18:1)(d7)	#N/A	8HDDA-A5-X230503P00121R22983S22.raw
PC(O/P-) (Akyl/alkenyl ether phosphatidylcholine)	PC 32:2e	8HDDA-B1	578798	0.00059084	26.88		29	Ratio to surrogate PC(15:0-18:1)(d7)	0.4	8HDDA-B1-X230503P00121R22983S08.raw
PC(O/P-) (Akyl/alkenyl ether phosphatidylcholine)	PC 32:2e	8HDDA-B2	0	0	26.88		29	Ratio to surrogate PC(15:0-18:1)(d7)	#N/A	8HDDA-B2-X230503P00121R22983S10.raw
PC(O/P-) (Akyl/alkenyl ether phosphatidylcholine)	PC 32:2e	8HDDA-B3	0	0	26.88		29	Ratio to surrogate PC(15:0-18:1)(d7)	#N/A	8HDDA-B3-X230503P00121R22983S12.raw
PC(O/P-) (Akyl/alkenyl ether phosphatidylcholine)	PC 32:1e	8HDDA-A1	454600	0.0031865	27.08		29	Ratio to surrogate PC(15:0-18:1)(d7)	42.2	8HDDA-A1-X230503P00121R22983S14.raw
PC(O/P-) (Akyl/alkenyl ether phosphatidylcholine)	PC 32:1e	8HDDA-A2	13420838	0.012038	27.08		29	Ratio to surrogate PC(15:0-18:1)(d7)	30.9	8HDDA-A2-X230503P00121R22983S16.raw
PC(O/P-) (Akyl/alkenyl ether phosphatidylcholine)	PC 32:1e	8HDDA-A3	1155421	0.0011832	27.08		29	Ratio to surrogate PC(15:0-18:1)(d7)	4.9	8HDDA-A3-X230503P00121R22983S18.raw
PC(O/P-) (Akyl/alkenyl ether phosphatidylcholine)	PC 32:1e	8HDDA-A4	7061284	0.0064865	27.08		29	Ratio to surrogate PC(15:0-18:1)(d7)	22.1	8HDDA-A4-X230503P00121R22983S20.raw
PC(O/P-) (Akyl/alkenyl ether phosphatidylcholine)	PC 32:1e	8HDDA-A5	5828728	0.0067603	27.08		29	Ratio to surrogate PC(15:0-18:1)(d7)	21.8	8HDDA-A5-X230503P00121R22983S22.raw
PC(O/P-) (Akyl/alkenyl ether phosphatidylcholine)	PC 32:1e	8HDDA-B1	22250942	0.022714	27.08		29	Ratio to surrogate PC(15:0-18:1)(d7)	29.4	8HDDA-B1-X230503P00121R22983S08.raw
PC(O/P-) (Akyl/alkenyl ether phosphatidylcholine)	PC 32:1e	8HDDA-B2	5905311	0.0079606	27.08		29	Ratio to surrogate PC(15:0-18:1)(d7)	30.2	8HDDA-B2-X230503P00121R22983S10.raw
PC(O/P-) (Akyl/alkenyl ether phosphatidylcholine)	PC 32:1e	8HDDA-B3	5900306	0.0079091	27.08		29	Ratio to surrogate PC(15:0-18:1)(d7)	20.9	8HDDA-B3-X230503P00121R22983S12.raw
PC(O/P-) (Akyl/alkenyl ether phosphatidylcholine)	PC 32:0e	8HDDA-A1	423273	0.002967	26.97		29	Ratio to surrogate PC(15:0-18:1)(d7)	7.3	8HDDA-A1-X230503P00121R22983S14.raw
PC(O/P-) (Akyl/alkenyl ether phosphatidylcholine)	PC 32:0e	8HDDA-A2	7916261	0.0071007	26.97		29	Ratio to surrogate PC(15:0-18:1)(d7)	-1.7	8HDDA-A2-X230503P00121R22983S16.raw
PC(O/P-) (Akyl/alkenyl ether phosphatidylcholine)	PC 32:0e	8HDDA-A3	7712206	0.0078973	26.97		29	Ratio to surrogate PC(15:0-18:1)(d7)	-0.4	8HDDA-A3-X230503P00121R22983S18.raw
PC(O/P-) (Akyl/alkenyl ether phosphatidylcholine)	PC 32:0e	8HDDA-A4	8829751	0.0081111	26.97		29	Ratio to surrogate PC(15:0-18:1)(d7)	-1.4	8HDDA-A4-X230503P00121R22983S20.raw
PC(O/P-) (Akyl/alkenyl ether phosphatidylcholine)	PC 32:0e	8HDDA-A5	6142508	0.0071242	26.97		29	Ratio to surrogate PC(15:0-18:1)(d7)	-1	8HDDA-A5-X230503P00121R22983S22.raw
PC(O/P-) (Akyl/alkenyl ether phosphatidylcholine)	PC 32:0e	8HDDA-B1	14211062	0.014507	26.97		29	Ratio to surrogate PC(15:0-18:1)(d7)	-1.6	8HDDA-B1-X230503P00121R22983S08.raw
PC(O/P-) (Akyl/alkenyl ether phosphatidylcholine)	PC 32:0e	8HDDA-B2	6296696	0.0084882	26.97		29	Ratio to surrogate PC(15:0-18:1)(d7)	-1.5	8HDDA-B2-X230503P00121R22983S10.raw
PC(O/P-) (Akyl/alkenyl ether phosphatidylcholine)	PC 32:0e	8HDDA-B3	8292063	0.011115	26.97		29	Ratio to surrogate PC(15:0-18:1)(d7)	-0.6	8HDDA-B3-X230503P00121R22983S12.raw
PC(O/P-) (Akyl/alkenyl ether phosphatidylcholine)	PC 34:3e	8HDDA-A1	68238	0.00047832	27.05		29	Ratio to surrogate PC(15:0-18:1)(d7)	-5.1	8HDDA-A1-X230503P00121R22983S14.raw
PC(O/P-) (Akyl/alkenyl ether phosphatidylcholine)	PC 34:3e	8HDDA-A2	4730087	0.0042428	27.05		29	Ratio to surrogate PC(15:0-18:1)(d7)	2.5	8HDDA-A2-X230503P00121R22983S16.raw
PC(O/P-) (Akyl/alkenyl ether phosphatidylcholine)	PC 34:3e	8HDDA-A3	4807691	0.0049231	27.05		29	Ratio to surrogate PC(15:0-18:1)(d7)	1.4	8HDDA-A3-X230503P00121R22983S18.raw
PC(O/P-) (Akyl/alkenyl ether phosphatidylcholine)	PC 34:3e	8HDDA-A4	6432386	0.0059088	27.05		29	Ratio to surrogate PC(15:0-18:1)(d7)	2.9	8HDDA-A4-X230503P00121R22983S20.raw
PC(O/P-) (Akyl/alkenyl ether phosphatidylcholine)	PC 34:3e	8HDDA-A5	5025060	0.0058282	27.05		29	Ratio to surrogate PC(15:0-18:1)(d7)	1.2	8HDDA-A5-X230503P00121R22983S22.raw
PC(O/P-) (Akyl/alkenyl ether phosphatidylcholine)	PC 34:3e	8HDDA-B1	10373815	0.01059	27.05		29	Ratio to surrogate PC(15:0-18:1)(d7)	2.1	8HDDA-B1-X230503P00121R22983S08.raw
PC(O/P-) (Akyl/alkenyl ether phosphatidylcholine)	PC 34:3e	8HDDA-B2	7213450	0.009724	27.05		29	Ratio to surrogate PC(15:0-18:1)(d7)	2.3	8HDDA-B2-X230503P00121R22983S10.raw
PC(O/P-) (Akyl/alkenyl ether phosphatidylcholine)	PC 34:3e	8HDDA-B3	5638919	0.0075587	27.05		29	Ratio to surrogate PC(15:0-18:1)(d7)	3	8HDDA-B3-X230503P00121R22983S12.raw
PC(O/P-) (Akyl/alkenyl ether phosphatidylcholine)	PC 34:2e	8HDDA-A1	353819	0.0024801	26.93		29	Ratio to surrogate PC(15:0-18:1)(d7)	-0.1	8HDDA-A1-X230503P00121R22983S14.raw
PC(O/P-) (Akyl/alkenyl ether phosphatidylcholine)	PC 34:2e	8HDDA-A2	17483834	0.015683	26.93		29	Ratio to surrogate PC(15:0-18:1)(d7)	-2	8HDDA-A2-X230503P00121R22983S16.raw
PC(O/P-) (Akyl/alkenyl ether phosphatidylcholine)	PC 34:2e	8HDDA-A3	14821959	0.015178	26.93		29	Ratio to surrogate PC(15:0-18:1)(d7)	-1.3	8HDDA-A3-X230503P00121R22983S18.raw
PC(O/P-) (Akyl/alkenyl ether phosphatidylcholine)	PC 34:2e	8HDDA-A4	17926828	0.016468	26.93		29	Ratio to surrogate PC(15:0-18:1)(d7)	-1.9	8HDDA-A4-X230503P00121R22983S20.raw
PC(O/P-) (Akyl/alkenyl ether phosphatidylcholine)	PC 34:2e	8HDDA-A5	14572568	0.016902	26.93		29	Ratio to surrogate PC(15:0-18:1)(d7)	-2	8HDDA-A5-X230503P00121R22983S22.raw
PC(O/P-) (Akyl/alkenyl ether phosphatidylcholine)	PC 34:2e	8HDDA-B1	32819672	0.033502	26.93		29	Ratio to surrogate PC(15:0-18:1)(d7)	-1.3	8HDDA-B1-X230503P00121R22983S08.raw
PC(O/P-) (Akyl/alkenyl ether phosphatidylcholine)	PC 34:2e	8HDDA-B2	15380164	0.020733	26.93		29	Ratio to surrogate PC(15:0-18:1)(d7)	-1.7	8HDDA-B2-X230503P00121R22983S10.raw
PC(O/P-) (Akyl/alkenyl ether phosphatidylcholine)	PC 34:2e	8HDDA-B3	18931328	0.025377	26.93		29	Ratio to surrogate PC(15:0-18:1)(d7)	-1.7	8HDDA-B3-X230503P00121R22983S12.raw
PC(O/P-) (Akyl/alkenyl ether phosphatidylcholine)	PC 34:1e	8HDDA-A1	1894188	0.013277	26.74		29	Ratio to surrogate PC(15:0-18:1)(d7)	-1.1	8HDDA-A1-X230503P00121R22983S14.raw
PC(O/P-) (Akyl/alkenyl ether phosphatidylcholine)	PC 34:1e	8HDDA-A2	25577400	0.022942	26.74		29	Ratio to surrogate PC(15:0-18:1)(d7)	-1.9	8HDDA-A2-X230503P00121R22983S16.raw
PC(O/P-) (Akyl/alkenyl ether phosphatidylcholine)	PC 34:1e	8HDDA-A3	27347394	0.028004	26.74		29	Ratio to surrogate PC(15:0-18:1)(d7)	-1.4	8HDDA-A3-X230503P00121R22983S18.raw
PC(O/P-) (Akyl/alkenyl ether phosphatidylcholine)	PC 34:1e	8HDDA-A4	29810314	0.027384	26.74		29	Ratio to surrogate PC(15:0-18:1)(d7)	-1.8	8HDDA-A4-X230503P00121R22983S20.raw
PC(O/P-) (Akyl/alkenyl ether phosphatidylcholine)	PC 34:1e	8HDDA-A5	26712308	0.030982	26.74		29	Ratio to surrogate PC(15:0-18:1)(d7)	-1.9	8HDDA-A5-X230503P00121R22983S22.raw
PC(O/P-) (Akyl/alkenyl ether phosphatidylcholine)	PC 34:1e	8HDDA-B1	51352408	0.052421	26.74		29	Ratio to surrogate PC(15:0-18:1)(d7)	-2.1	8HDDA-B1-X230503P00121R22983S08.raw
PC(O/P-) (Akyl/alkenyl ether phosphatidylcholine)	PC 34:1e	8HDDA-B2	23979310	0.032325	26.74		29	Ratio to surrogate PC(15:0-18:1)(d7)	-1.6	8HDDA-B2-X230503P00121R22983S10.raw
PC(O/P-) (Akyl/alkenyl ether phosphatidylcholine)	PC 34:1e	8HDDA-B3	25428076	0.034085	26.74		29	Ratio to surrogate PC(15:0-18:1)(d7)	-2	8HDDA-B3-X230503P00121R22983S12.raw
PC(O/P-) (Akyl/alkenyl ether phosphatidylcholine)	PC 36:5e	8HDDA-A1	2686561	0.018832	26.83		29	Ratio to surrogate PC(15:0-18:1)(d7)	-2.4	8HDDA-A1-X230503P00121R22983S14.raw
PC(O/P-) (Akyl/alkenyl ether phosphatidylcholine)	PC 36:5e	8HDDA-A2	32936340	0.029543	26.83		29	Ratio to surrogate PC(15:0-18:1)(d7)	-2.2	8HDDA-A2-X230503P00121R22983S16.raw
PC(O/P-) (Akyl/alkenyl ether phosphatidylcholine)	PC 36:5e	8HDDA-A3	39069764	0.040008	26.83		29	Ratio to surrogate PC(15:0-18:1)(d7)	-1.6	8HDDA-A3-X230503P00121R22983S18.raw
PC(O/P-) (Akyl/alkenyl ether phosphatidylcholine)	PC 36:5e	8HDDA-A4	42535460	0.039073	26.83		29	Ratio to surrogate PC(15:0-18:1)(d7)	-2.2	8HDDA-A4-X230503P00121R22983S20.raw
PC(O/P-) (Akyl/alkenyl ether phosphatidylcholine)	PC 36:5e	8HDDA-A5	36184624	0.041968	26.83		29	Ratio to surrogate PC(15:0-18:1)(d7)	-2.2	8HDDA-A5-X230503P00121R22983S22.raw
PC(O/P-) (Akyl/alkenyl ether phosphatidylcholine)	PC 36:5e	8HDDA-B1	70388088	0.071853	26.83		29	Ratio to surrogate PC(15:0-18:1)(d7)	-2.3	8HDDA-B1-X230503P00121R22983S08.raw
PC(O/P-) (Akyl/alkenyl ether phosphatidylcholine)	PC 36:5e	8HDDA-B2	44077832	0.059418	26.83		29	Ratio to surrogate PC(15:0-18:1)(d7)	-2.3	8HDDA-B2-X230503P00121R22983S10.raw
PC(O/P-) (Akyl/alkenyl ether phosphatidylcholine)	PC 36:5e	8HDDA-B3	40084156	0.053731	26.83		29	Ratio to surrogate PC(15:0-18:1)(d7)	-2.1	8HDDA-B3-X230503P00121R22983S12.raw
PC(O/P-) (Akyl/alkenyl ether phosphatidylcholine)	PC 36:4e	8HDDA-A1	5110555	0.035823	26.7		29	Ratio to surrogate PC(15:0-18:1)(d7)	-1.7	8HDDA-A1-X230503P00121R22983S14.raw
PC(O/P-) (Akyl/alkenyl ether phosphatidylcholine)	PC 36:4e	8HDDA-A2	62160708	0.055757	26.7		29	Ratio to surrogate PC(15:0-18:1)(d7)	-1.9	8HDDA-A2-X230503P00121R22983S16.raw
PC(O/P-) (Akyl/alkenyl ether phosphatidylcholine)	PC 36:4e	8HDDA-A3	65125372	0.066689	26.7		29	Ratio to surrogate PC(15:0-18:1)(d7)	-1.4	8HDDA-A3-X230503P00121R22983S18.raw
PC(O/P-) (Akyl/alkenyl ether phosphatidylcholine)	PC 36:4e	8HDDA-A4	71482872	0.065665	26.7		29	Ratio to surrogate PC(15:0-18:1)(d7)	-1.9	8HDDA-A4-X230503P00121R22983S20.raw
PC(O/P-) (Akyl/alkenyl ether phosphatidylcholine)	PC 36:4e	8HDDA-A5	62065692	0.071985	26.7		29	Ratio to surrogate PC(15:0-18:1)(d7)	-1.9	8HDDA-A5-X230503P00121R22983S22.raw
PC(O/P-) (Akyl/alkenyl ether phosphatidylcholine)	PC 36:4e	8HDDA-B1	124490296	0.12708	26.7		29	Ratio to surrogate PC(15:0-18:1)(d7)	-2.1	8HDDA-B1-X230503P00121R22983S08.raw
PC(O/P-) (Akyl/alkenyl ether phosphatidylcholine)	PC 36:4e	8HDDA-B2	56308896	0.075906	26.7		29	Ratio to surrogate PC(15:0-18:1)(d7)	-2.3	8HDDA-B2-X230503P00121R22983S10.raw
PC(O/P-) (Akyl/alkenyl ether phosphatidylcholine)	PC 36:4e	8HDDA-B3	60986280	0.081749	26.7		29	Ratio to surrogate PC(15:0-18:1)(d7)	-1.9	8HDDA-B3-X230503P00121R22983S12.raw
PC(O/P-) (Akyl/alkenyl ether phosphatidylcholine)	PC 36:2e	8HDDA-A1	426311	0.0029882	26.59		29	Ratio to surrogate PC(15:0-18:1)(d7)	-2.4	8HDDA-A1-X230503P00121R22983S14.raw
PC(O/P-) (Akyl/alkenyl ether phosphatidylcholine)	PC 36:2e	8HDDA-A2	22033796	0.019764	26.59		29	Ratio to surrogate PC(15:0-18:1)(d7)	-3.5	8HDDA-A2-X230503P00121R22983S16.raw
PC(O/P-) (Akyl/alkenyl ether phosphatidylcholine)	PC 36:2e	8HDDA-A3	15171303	0.015536	26.59		29	Ratio to surrogate PC(15:0-18:1)(d7)	-3.1	8HDDA-A3-X230503P00121R22983S18.raw
PC(O/P-) (Akyl/alkenyl ether phosphatidylcholine)	PC 36:2e	8HDDA-A4	16127678	0.014815	26.59		29	Ratio to surrogate PC(15:0-18:1)(d7)	-3.8	8HDDA-A4-X230503P00121R22983S20.raw
PC(O/P-) (Akyl/alkenyl ether phosphatidylcholine)	PC 36:2e	8HDDA-A5	18415720	0.021359	26.59		29	Ratio to surrogate PC(15:0-18:1)(d7)	-4.3	8HDDA-A5-X230503P00121R22983S22.raw
PC(O/P-) (Akyl/alkenyl ether phosphatidylcholine)	PC 36:2e	8HDDA-B1	29693320	0.030311	26.59		29	Ratio to surrogate PC(15:0-18:1)(d7)	-3.8	8HDDA-B1-X230503P00121R22983S08.raw
PC(O/P-) (Akyl/alkenyl ether phosphatidylcholine)	PC 36:2e	8HDDA-B2	16975072	0.022883	26.59		29	Ratio to surrogate PC(15:0-18:1)(d7)	-3.7	8HDDA-B2-X230503P00121R22983S10.raw
PC(O/P-) (Akyl/alkenyl ether phosphatidylcholine)	PC 36:2e	8HDDA-B3	31461868	0.042173	26.59		29	Ratio to surrogate PC(15:0-18:1)(d7)	-2.9	8HDDA-B3-X230503P00121R22983S12.raw
PC(O/P-) (Akyl/alkenyl ether phosphatidylcholine)	PC 36:1e	8HDDA-A1	392356	0.0027502	26.43		29	Ratio to surrogate PC(15:0-18:1)(d7)	3.3	8HDDA-A1-X230503P00121R22983S14.raw
PC(O/P-) (Akyl/alkenyl ether phosphatidylcholine)	PC 36:1e	8HDDA-A2	7935171	0.0071177	26.43		29	Ratio to surrogate PC(15:0-18:1)(d7)	-0.8	8HDDA-A2-X230503P00121R22983S16.raw
PC(O/P-) (Akyl/alkenyl ether phosphatidylcholine)	PC 36:1e	8HDDA-A3	5511682	0.005644	26.43		29	Ratio to surrogate PC(15:0-18:1)(d7)	-0.1	8HDDA-A3-X230503P00121R22983S18.raw
PC(O/P-) (Akyl/alkenyl ether phosphatidylcholine)	PC 36:1e	8HDDA-A4	5758755	0.00529	26.43		29	Ratio to surrogate PC(15:0-18:1)(d7)	-0.3	8HDDA-A4-X230503P00121R22983S20.raw
PC(O/P-) (Akyl/alkenyl ether phosphatidylcholine)	PC 36:1e	8HDDA-A5	6731966	0.0078079	26.43		29	Ratio to surrogate PC(15:0-18:1)(d7)	-0.6	8HDDA-A5-X230503P00121R22983S22.raw
PC(O/P-) (Akyl/alkenyl ether phosphatidylcholine)	PC 36:1e	8HDDA-B1	12887376	0.013155	26.43		29	Ratio to surrogate PC(15:0-18:1)(d7)	-0.4	8HDDA-B1-X230503P00121R22983S08.raw
PC(O/P-) (Akyl/alkenyl ether phosphatidylcholine)	PC 36:1e	8HDDA-B2	7269311	0.0097993	26.43		29	Ratio to surrogate PC(15:0-18:1)(d7)	0	8HDDA-B2-X230503P00121R22983S10.raw
PC(O/P-) (Akyl/alkenyl ether phosphatidylcholine)	PC 36:1e	8HDDA-B3	14667420	0.019661	26.43		29	Ratio to surrogate PC(15:0-18:1)(d7)	-0.1	8HDDA-B3-X230503P00121R22983S12.raw
PC(O/P-) (Akyl/alkenyl ether phosphatidylcholine)	PC 38:7e	8HDDA-A1	1058539	0.0074199	26.88		29	Ratio to surrogate PC(15:0-18:1)(d7)	-3	8HDDA-A1-X230503P00121R22983S14.raw
PC(O/P-) (Akyl/alkenyl ether phosphatidylcholine)	PC 38:7e	8HDDA-A2	16490623	0.014792	26.88		29	Ratio to surrogate PC(15:0-18:1)(d7)	-3.6	8HDDA-A2-X230503P00121R22983S16.raw
PC(O/P-) (Akyl/alkenyl ether phosphatidylcholine)	PC 38:7e	8HDDA-A3	14905628	0.015263	26.88		29	Ratio to surrogate PC(15:0-18:1)(d7)	-2.9	8HDDA-A3-X230503P00121R22983S18.raw
PC(O/P-) (Akyl/alkenyl ether phosphatidylcholine)	PC 38:7e	8HDDA-A4	16909246	0.015533	26.88		29	Ratio to surrogate PC(15:0-18:1)(d7)	-3.3	8HDDA-A4-X230503P00121R22983S20.raw
PC(O/P-) (Akyl/alkenyl ether phosphatidylcholine)	PC 38:7e	8HDDA-A5	14204146	0.016474	26.88		29	Ratio to surrogate PC(15:0-18:1)(d7)	-3.5	8HDDA-A5-X230503P00121R22983S22.raw
PC(O/P-) (Akyl/alkenyl ether phosphatidylcholine)	PC 38:7e	8HDDA-B1	21196130	0.021637	26.88		29	Ratio to surrogate PC(15:0-18:1)(d7)	-2.7	8HDDA-B1-X230503P00121R22983S08.raw
PC(O/P-) (Akyl/alkenyl ether phosphatidylcholine)	PC 38:7e	8HDDA-B2	12297017	0.016577	26.88		29	Ratio to surrogate PC(15:0-18:1)(d7)	-3	8HDDA-B2-X230503P00121R22983S10.raw
PC(O/P-) (Akyl/alkenyl ether phosphatidylcholine)	PC 38:7e	8HDDA-B3	12199186	0.016352	26.88		29	Ratio to surrogate PC(15:0-18:1)(d7)	-2.6	8HDDA-B3-X230503P00121R22983S12.raw
PC(O/P-) (Akyl/alkenyl ether phosphatidylcholine)	PC 38:6e	8HDDA-A1	2557528	0.017927	26.74		29	Ratio to surrogate PC(15:0-18:1)(d7)	-2.9	8HDDA-A1-X230503P00121R22983S14.raw
PC(O/P-) (Akyl/alkenyl ether phosphatidylcholine)	PC 38:6e	8HDDA-A2	38137112	0.034208	26.74		29	Ratio to surrogate PC(15:0-18:1)(d7)	-2.4	8HDDA-A2-X230503P00121R22983S16.raw
PC(O/P-) (Akyl/alkenyl ether phosphatidylcholine)	PC 38:6e	8HDDA-A3	37381888	0.038279	26.74		29	Ratio to surrogate PC(15:0-18:1)(d7)	-1.5	8HDDA-A3-X230503P00121R22983S18.raw
PC(O/P-) (Akyl/alkenyl ether phosphatidylcholine)	PC 38:6e	8HDDA-A4	41183800	0.037832	26.74		29	Ratio to surrogate PC(15:0-18:1)(d7)	-2	8HDDA-A4-X230503P00121R22983S20.raw
PC(O/P-) (Akyl/alkenyl ether phosphatidylcholine)	PC 38:6e	8HDDA-A5	35696464	0.041402	26.74		29	Ratio to surrogate PC(15:0-18:1)(d7)	-2.2	8HDDA-A5-X230503P00121R22983S22.raw
PC(O/P-) (Akyl/alkenyl ether phosphatidylcholine)	PC 38:6e	8HDDA-B1	59355604	0.060591	26.74		29	Ratio to surrogate PC(15:0-18:1)(d7)	-2.1	8HDDA-B1-X230503P00121R22983S08.raw
PC(O/P-) (Akyl/alkenyl ether phosphatidylcholine)	PC 38:6e	8HDDA-B2	28462858	0.038369	26.74		29	Ratio to surrogate PC(15:0-18:1)(d7)	-2.3	8HDDA-B2-X230503P00121R22983S10.raw
PC(O/P-) (Akyl/alkenyl ether phosphatidylcholine)	PC 38:6e	8HDDA-B3	29657384	0.039754	26.74		29	Ratio to surrogate PC(15:0-18:1)(d7)	-2.1	8HDDA-B3-X230503P00121R22983S12.raw
PC(O/P-) (Akyl/alkenyl ether phosphatidylcholine)	PC 38:5e	8HDDA-A1	5552005	0.038917	26.52		29	Ratio to surrogate PC(15:0-18:1)(d7)	-2.7	8HDDA-A1-X230503P00121R22983S14.raw
PC(O/P-) (Akyl/alkenyl ether phosphatidylcholine)	PC 38:5e	8HDDA-A2	73971160	0.06635	26.52		29	Ratio to surrogate PC(15:0-18:1)(d7)	-3.3	8HDDA-A2-X230503P00121R22983S16.raw
PC(O/P-) (Akyl/alkenyl ether phosphatidylcholine)	PC 38:5e	8HDDA-A3	70711200	0.072409	26.52		29	Ratio to surrogate PC(15:0-18:1)(d7)	-3	8HDDA-A3-X230503P00121R22983S18.raw
PC(O/P-) (Akyl/alkenyl ether phosphatidylcholine)	PC 38:5e	8HDDA-A4	78634200	0.072234	26.52		29	Ratio to surrogate PC(15:0-18:1)(d7)	-3	8HDDA-A4-X230503P00121R22983S20.raw
PC(O/P-) (Akyl/alkenyl ether phosphatidylcholine)	PC 38:5e	8HDDA-A5	76482568	0.088706	26.52		29	Ratio to surrogate PC(15:0-18:1)(d7)	-3.5	8HDDA-A5-X230503P00121R22983S22.raw
PC(O/P-) (Akyl/alkenyl ether phosphatidylcholine)	PC 38:5e	8HDDA-B1	97066896	0.099086	26.52		29	Ratio to surrogate PC(15:0-18:1)(d7)	-3.6	8HDDA-B1-X230503P00121R22983S08.raw
PC(O/P-) (Akyl/alkenyl ether phosphatidylcholine)	PC 38:5e	8HDDA-B2	54112576	0.072946	26.52		29	Ratio to surrogate PC(15:0-18:1)(d7)	-3.3	8HDDA-B2-X230503P00121R22983S10.raw
PC(O/P-) (Akyl/alkenyl ether phosphatidylcholine)	PC 38:5e	8HDDA-B3	53187916	0.071296	26.52		29	Ratio to surrogate PC(15:0-18:1)(d7)	-3	8HDDA-B3-X230503P00121R22983S12.raw
PC(O/P-) (Akyl/alkenyl ether phosphatidylcholine)	PC 38:4e	8HDDA-A1	3584254	0.025124	26.41		29	Ratio to surrogate PC(15:0-18:1)(d7)	-5.8	8HDDA-A1-X230503P00121R22983S14.raw
PC(O/P-) (Akyl/alkenyl ether phosphatidylcholine)	PC 38:4e	8HDDA-A2	62414024	0.055984	26.41		29	Ratio to surrogate PC(15:0-18:1)(d7)	-6.3	8HDDA-A2-X230503P00121R22983S16.raw
PC(O/P-) (Akyl/alkenyl ether phosphatidylcholine)	PC 38:4e	8HDDA-A3	47050488	0.04818	26.41		29	Ratio to surrogate PC(15:0-18:1)(d7)	-5.8	8HDDA-A3-X230503P00121R22983S18.raw
PC(O/P-) (Akyl/alkenyl ether phosphatidylcholine)	PC 38:4e	8HDDA-A4	52124568	0.047882	26.41		29	Ratio to surrogate PC(15:0-18:1)(d7)	-6.2	8HDDA-A4-X230503P00121R22983S20.raw
PC(O/P-) (Akyl/alkenyl ether phosphatidylcholine)	PC 38:4e	8HDDA-A5	52093424	0.060419	26.41		29	Ratio to surrogate PC(15:0-18:1)(d7)	-6.5	8HDDA-A5-X230503P00121R22983S22.raw
PC(O/P-) (Akyl/alkenyl ether phosphatidylcholine)	PC 38:4e	8HDDA-B1	78505520	0.080139	26.41		29	Ratio to surrogate PC(15:0-18:1)(d7)	-6.3	8HDDA-B1-X230503P00121R22983S08.raw
PC(O/P-) (Akyl/alkenyl ether phosphatidylcholine)	PC 38:4e	8HDDA-B2	42792068	0.057685	26.41		29	Ratio to surrogate PC(15:0-18:1)(d7)	-6.3	8HDDA-B2-X230503P00121R22983S10.raw
PC(O/P-) (Akyl/alkenyl ether phosphatidylcholine)	PC 38:4e	8HDDA-B3	51961348	0.069652	26.41		29	Ratio to surrogate PC(15:0-18:1)(d7)	-5.5	8HDDA-B3-X230503P00121R22983S12.raw
PC(O/P-) (Akyl/alkenyl ether phosphatidylcholine)	PC 40:8e	8HDDA-A1	375545	0.0026324	26.79		29	Ratio to surrogate PC(15:0-18:1)(d7)	14.5	8HDDA-A1-X230503P00121R22983S14.raw
PC(O/P-) (Akyl/alkenyl ether phosphatidylcholine)	PC 40:8e	8HDDA-A2	4738681	0.0042505	26.79		29	Ratio to surrogate PC(15:0-18:1)(d7)	-2.4	8HDDA-A2-X230503P00121R22983S16.raw
PC(O/P-) (Akyl/alkenyl ether phosphatidylcholine)	PC 40:8e	8HDDA-A3	3852462	0.0039449	26.79		29	Ratio to surrogate PC(15:0-18:1)(d7)	2.6	8HDDA-A3-X230503P00121R22983S18.raw
PC(O/P-) (Akyl/alkenyl ether phosphatidylcholine)	PC 40:8e	8HDDA-A4	5310647	0.0048784	26.79		29	Ratio to surrogate PC(15:0-18:1)(d7)	0	8HDDA-A4-X230503P00121R22983S20.raw
PC(O/P-) (Akyl/alkenyl ether phosphatidylcholine)	PC 40:8e	8HDDA-A5	4023926	0.0046671	26.79		29	Ratio to surrogate PC(15:0-18:1)(d7)	0.2	8HDDA-A5-X230503P00121R22983S22.raw
PC(O/P-) (Akyl/alkenyl ether phosphatidylcholine)	PC 40:8e	8HDDA-B1	6768680	0.0069095	26.79		29	Ratio to surrogate PC(15:0-18:1)(d7)	0.7	8HDDA-B1-X230503P00121R22983S08.raw
PC(O/P-) (Akyl/alkenyl ether phosphatidylcholine)	PC 40:8e	8HDDA-B2	3168039	0.0042706	26.79		29	Ratio to surrogate PC(15:0-18:1)(d7)	3.4	8HDDA-B2-X230503P00121R22983S10.raw
PC(O/P-) (Akyl/alkenyl ether phosphatidylcholine)	PC 40:8e	8HDDA-B3	3127937	0.0041928	26.79		29	Ratio to surrogate PC(15:0-18:1)(d7)	3.1	8HDDA-B3-X230503P00121R22983S12.raw
PC(O/P-) (Akyl/alkenyl ether phosphatidylcholine)	PC 40:7e	8HDDA-A1	2338561	0.016392	26.56		29	Ratio to surrogate PC(15:0-18:1)(d7)	-0.5	8HDDA-A1-X230503P00121R22983S14.raw
PC(O/P-) (Akyl/alkenyl ether phosphatidylcholine)	PC 40:7e	8HDDA-A2	34463700	0.030913	26.56		29	Ratio to surrogate PC(15:0-18:1)(d7)	-1.1	8HDDA-A2-X230503P00121R22983S16.raw
PC(O/P-) (Akyl/alkenyl ether phosphatidylcholine)	PC 40:7e	8HDDA-A3	26969490	0.027617	26.56		29	Ratio to surrogate PC(15:0-18:1)(d7)	-0.6	8HDDA-A3-X230503P00121R22983S18.raw
PC(O/P-) (Akyl/alkenyl ether phosphatidylcholine)	PC 40:7e	8HDDA-A4	31152722	0.028617	26.56		29	Ratio to surrogate PC(15:0-18:1)(d7)	-1.2	8HDDA-A4-X230503P00121R22983S20.raw
PC(O/P-) (Akyl/alkenyl ether phosphatidylcholine)	PC 40:7e	8HDDA-A5	28126350	0.032622	26.56		29	Ratio to surrogate PC(15:0-18:1)(d7)	-1.3	8HDDA-A5-X230503P00121R22983S22.raw
PC(O/P-) (Akyl/alkenyl ether phosphatidylcholine)	PC 40:7e	8HDDA-B1	36291712	0.037047	26.56		29	Ratio to surrogate PC(15:0-18:1)(d7)	-0.8	8HDDA-B1-X230503P00121R22983S08.raw
PC(O/P-) (Akyl/alkenyl ether phosphatidylcholine)	PC 40:7e	8HDDA-B2	20510042	0.027648	26.56		29	Ratio to surrogate PC(15:0-18:1)(d7)	-0.7	8HDDA-B2-X230503P00121R22983S10.raw
PC(O/P-) (Akyl/alkenyl ether phosphatidylcholine)	PC 40:7e	8HDDA-B3	19981082	0.026784	26.56		29	Ratio to surrogate PC(15:0-18:1)(d7)	-0.2	8HDDA-B3-X230503P00121R22983S12.raw
PC(O/P-) (Akyl/alkenyl ether phosphatidylcholine)	PC 40:6e	8HDDA-A1	2216787	0.015539	26.42		29	Ratio to surrogate PC(15:0-18:1)(d7)	-6	8HDDA-A1-X230503P00121R22983S14.raw
PC(O/P-) (Akyl/alkenyl ether phosphatidylcholine)	PC 40:6e	8HDDA-A2	51204172	0.045929	26.42		29	Ratio to surrogate PC(15:0-18:1)(d7)	-5.2	8HDDA-A2-X230503P00121R22983S16.raw
PC(O/P-) (Akyl/alkenyl ether phosphatidylcholine)	PC 40:6e	8HDDA-A3	32278616	0.033054	26.42		29	Ratio to surrogate PC(15:0-18:1)(d7)	-5	8HDDA-A3-X230503P00121R22983S18.raw
PC(O/P-) (Akyl/alkenyl ether phosphatidylcholine)	PC 40:6e	8HDDA-A4	34820520	0.031986	26.42		29	Ratio to surrogate PC(15:0-18:1)(d7)	-5.3	8HDDA-A4-X230503P00121R22983S20.raw
PC(O/P-) (Akyl/alkenyl ether phosphatidylcholine)	PC 40:6e	8HDDA-A5	35579272	0.041266	26.42		29	Ratio to surrogate PC(15:0-18:1)(d7)	-5.2	8HDDA-A5-X230503P00121R22983S22.raw
PC(O/P-) (Akyl/alkenyl ether phosphatidylcholine)	PC 40:6e	8HDDA-B1	44603616	0.045532	26.42		29	Ratio to surrogate PC(15:0-18:1)(d7)	-5.4	8HDDA-B1-X230503P00121R22983S08.raw
PC(O/P-) (Akyl/alkenyl ether phosphatidylcholine)	PC 40:6e	8HDDA-B2	24860910	0.033513	26.42		29	Ratio to surrogate PC(15:0-18:1)(d7)	-5.4	8HDDA-B2-X230503P00121R22983S10.raw
PC(O/P-) (Akyl/alkenyl ether phosphatidylcholine)	PC 40:6e	8HDDA-B3	31289136	0.041942	26.42		29	Ratio to surrogate PC(15:0-18:1)(d7)	-4.9	8HDDA-B3-X230503P00121R22983S12.raw
PC(O/P-) (Akyl/alkenyl ether phosphatidylcholine)	PC 40:5e	8HDDA-A1	1102668	0.0077292	26.28		29	Ratio to surrogate PC(15:0-18:1)(d7)	-1.6	8HDDA-A1-X230503P00121R22983S14.raw
PC(O/P-) (Akyl/alkenyl ether phosphatidylcholine)	PC 40:5e	8HDDA-A2	11084629	0.0099427	26.28		29	Ratio to surrogate PC(15:0-18:1)(d7)	-0.3	8HDDA-A2-X230503P00121R22983S16.raw
PC(O/P-) (Akyl/alkenyl ether phosphatidylcholine)	PC 40:5e	8HDDA-A3	19892228	0.02037	26.28		29	Ratio to surrogate PC(15:0-18:1)(d7)	-2.2	8HDDA-A3-X230503P00121R22983S18.raw
PC(O/P-) (Akyl/alkenyl ether phosphatidylcholine)	PC 40:5e	8HDDA-A4	24554786	0.022556	26.28		29	Ratio to surrogate PC(15:0-18:1)(d7)	-2.2	8HDDA-A4-X230503P00121R22983S20.raw
PC(O/P-) (Akyl/alkenyl ether phosphatidylcholine)	PC 40:5e	8HDDA-A5	23356182	0.027089	26.28		29	Ratio to surrogate PC(15:0-18:1)(d7)	-2.4	8HDDA-A5-X230503P00121R22983S22.raw
PC(O/P-) (Akyl/alkenyl ether phosphatidylcholine)	PC 40:5e	8HDDA-B1	28557860	0.029152	26.28		29	Ratio to surrogate PC(15:0-18:1)(d7)	-3.1	8HDDA-B1-X230503P00121R22983S08.raw
PC(O/P-) (Akyl/alkenyl ether phosphatidylcholine)	PC 40:5e	8HDDA-B2	15021875	0.02025	26.28		29	Ratio to surrogate PC(15:0-18:1)(d7)	-2.7	8HDDA-B2-X230503P00121R22983S10.raw
PC(O/P-) (Akyl/alkenyl ether phosphatidylcholine)	PC 40:5e	8HDDA-B3	18807132	0.02521	26.28		29	Ratio to surrogate PC(15:0-18:1)(d7)	-2.8	8HDDA-B3-X230503P00121R22983S12.raw
PC(O/P-) (Akyl/alkenyl ether phosphatidylcholine)	PC 42:5e	8HDDA-A1	233550	0.0016371	26.07		29	Ratio to surrogate PC(15:0-18:1)(d7)	-1.7	8HDDA-A1-X230503P00121R22983S14.raw
PC(O/P-) (Akyl/alkenyl ether phosphatidylcholine)	PC 42:5e	8HDDA-A2	11741835	0.010532	26.07		29	Ratio to surrogate PC(15:0-18:1)(d7)	-6	8HDDA-A2-X230503P00121R22983S16.raw
PC(O/P-) (Akyl/alkenyl ether phosphatidylcholine)	PC 42:5e	8HDDA-A3	7851477	0.00804	26.07		29	Ratio to surrogate PC(15:0-18:1)(d7)	-4.5	8HDDA-A3-X230503P00121R22983S18.raw
PC(O/P-) (Akyl/alkenyl ether phosphatidylcholine)	PC 42:5e	8HDDA-A4	8217369	0.0075485	26.07		29	Ratio to surrogate PC(15:0-18:1)(d7)	-4.7	8HDDA-A4-X230503P00121R22983S20.raw
PC(O/P-) (Akyl/alkenyl ether phosphatidylcholine)	PC 42:5e	8HDDA-A5	9584575	0.011116	26.07		29	Ratio to surrogate PC(15:0-18:1)(d7)	-5.3	8HDDA-A5-X230503P00121R22983S22.raw
PC(O/P-) (Akyl/alkenyl ether phosphatidylcholine)	PC 42:5e	8HDDA-B1	12462292	0.012722	26.07		29	Ratio to surrogate PC(15:0-18:1)(d7)	-5.6	8HDDA-B1-X230503P00121R22983S08.raw
PC(O/P-) (Akyl/alkenyl ether phosphatidylcholine)	PC 42:5e	8HDDA-B2	6395782	0.0086217	26.07		29	Ratio to surrogate PC(15:0-18:1)(d7)	-5.3	8HDDA-B2-X230503P00121R22983S10.raw
PC(O/P-) (Akyl/alkenyl ether phosphatidylcholine)	PC 42:5e	8HDDA-B3	7586258	0.010169	26.07		29	Ratio to surrogate PC(15:0-18:1)(d7)	-4.4	8HDDA-B3-X230503P00121R22983S12.raw
PC(O/P-) (Akyl/alkenyl ether phosphatidylcholine)	PC 42:4e	8HDDA-A1	84434	0.00059184	25.85		29	Ratio to surrogate PC(15:0-18:1)(d7)	-5.3	8HDDA-A1-X230503P00121R22983S14.raw
PC(O/P-) (Akyl/alkenyl ether phosphatidylcholine)	PC 42:4e	8HDDA-A2	4815668	0.0043195	25.85		29	Ratio to surrogate PC(15:0-18:1)(d7)	-3.7	8HDDA-A2-X230503P00121R22983S16.raw
PC(O/P-) (Akyl/alkenyl ether phosphatidylcholine)	PC 42:4e	8HDDA-A3	2624866	0.0026879	25.85		29	Ratio to surrogate PC(15:0-18:1)(d7)	-1.6	8HDDA-A3-X230503P00121R22983S18.raw
PC(O/P-) (Akyl/alkenyl ether phosphatidylcholine)	PC 42:4e	8HDDA-A4	2609897	0.0023975	25.85		29	Ratio to surrogate PC(15:0-18:1)(d7)	-1.6	8HDDA-A4-X230503P00121R22983S20.raw
PC(O/P-) (Akyl/alkenyl ether phosphatidylcholine)	PC 42:4e	8HDDA-A5	5275640	0.0061188	25.85		29	Ratio to surrogate PC(15:0-18:1)(d7)	-4	8HDDA-A5-X230503P00121R22983S22.raw
PC(O/P-) (Akyl/alkenyl ether phosphatidylcholine)	PC 42:4e	8HDDA-B1	6911025	0.0070548	25.85		29	Ratio to surrogate PC(15:0-18:1)(d7)	-4.9	8HDDA-B1-X230503P00121R22983S08.raw
PC(O/P-) (Akyl/alkenyl ether phosphatidylcholine)	PC 42:4e	8HDDA-B2	3368877	0.0045414	25.85		29	Ratio to surrogate PC(15:0-18:1)(d7)	-4	8HDDA-B2-X230503P00121R22983S10.raw
PC(O/P-) (Akyl/alkenyl ether phosphatidylcholine)	PC 42:4e	8HDDA-B3	4002164	0.0053647	25.85		29	Ratio to surrogate PC(15:0-18:1)(d7)	-3.4	8HDDA-B3-X230503P00121R22983S12.raw
PE(O/P-) (Alkyl/alkenyl ether phosphatidylethanolamine)	PE 34:3e	8HDDA-A1	174617	0.021276	22.91		34	Ratio to surrogate PE(15:0-18:1)(d7)	-4.9	8HDDA-A1-X230503P00121R22983S14.raw
PE(O/P-) (Alkyl/alkenyl ether phosphatidylethanolamine)	PE 34:3e	8HDDA-A2	3361362	0.024674	22.91		34	Ratio to surrogate PE(15:0-18:1)(d7)	-3	8HDDA-A2-X230503P00121R22983S16.raw
PE(O/P-) (Alkyl/alkenyl ether phosphatidylethanolamine)	PE 34:3e	8HDDA-A3	2348607	0.023854	22.91		34	Ratio to surrogate PE(15:0-18:1)(d7)	-2.1	8HDDA-A3-X230503P00121R22983S18.raw
PE(O/P-) (Alkyl/alkenyl ether phosphatidylethanolamine)	PE 34:3e	8HDDA-A4	3470109	0.031406	22.91		34	Ratio to surrogate PE(15:0-18:1)(d7)	-2.6	8HDDA-A4-X230503P00121R22983S20.raw
PE(O/P-) (Alkyl/alkenyl ether phosphatidylethanolamine)	PE 34:3e	8HDDA-A5	3218077	0.036751	22.91		34	Ratio to surrogate PE(15:0-18:1)(d7)	-2.7	8HDDA-A5-X230503P00121R22983S22.raw
PE(O/P-) (Alkyl/alkenyl ether phosphatidylethanolamine)	PE 34:3e	8HDDA-B1	8863131	0.089077	22.91		34	Ratio to surrogate PE(15:0-18:1)(d7)	-2.6	8HDDA-B1-X230503P00121R22983S08.raw
PE(O/P-) (Alkyl/alkenyl ether phosphatidylethanolamine)	PE 34:3e	8HDDA-B2	6775953	0.088246	22.91		34	Ratio to surrogate PE(15:0-18:1)(d7)	-2.3	8HDDA-B2-X230503P00121R22983S10.raw
PE(O/P-) (Alkyl/alkenyl ether phosphatidylethanolamine)	PE 34:3e	8HDDA-B3	4181965	0.088067	22.91		34	Ratio to surrogate PE(15:0-18:1)(d7)	-3	8HDDA-B3-X230503P00121R22983S12.raw
PE(O/P-) (Alkyl/alkenyl ether phosphatidylethanolamine)	PE 34:2e	8HDDA-A1	198256	0.024157	22.79		34	Ratio to surrogate PE(15:0-18:1)(d7)	-0.9	8HDDA-A1-X230503P00121R22983S14.raw
PE(O/P-) (Alkyl/alkenyl ether phosphatidylethanolamine)	PE 34:2e	8HDDA-A2	4760489	0.034944	22.79		34	Ratio to surrogate PE(15:0-18:1)(d7)	0.1	8HDDA-A2-X230503P00121R22983S16.raw
PE(O/P-) (Alkyl/alkenyl ether phosphatidylethanolamine)	PE 34:2e	8HDDA-A3	3208364	0.032587	22.79		34	Ratio to surrogate PE(15:0-18:1)(d7)	0.1	8HDDA-A3-X230503P00121R22983S18.raw
PE(O/P-) (Alkyl/alkenyl ether phosphatidylethanolamine)	PE 34:2e	8HDDA-A4	4109313	0.037191	22.79		34	Ratio to surrogate PE(15:0-18:1)(d7)	-0.2	8HDDA-A4-X230503P00121R22983S20.raw
PE(O/P-) (Alkyl/alkenyl ether phosphatidylethanolamine)	PE 34:2e	8HDDA-A5	4500244	0.051394	22.79		34	Ratio to surrogate PE(15:0-18:1)(d7)	-0.1	8HDDA-A5-X230503P00121R22983S22.raw
PE(O/P-) (Alkyl/alkenyl ether phosphatidylethanolamine)	PE 34:2e	8HDDA-B1	11468211	0.11526	22.79		34	Ratio to surrogate PE(15:0-18:1)(d7)	-0.9	8HDDA-B1-X230503P00121R22983S08.raw
PE(O/P-) (Alkyl/alkenyl ether phosphatidylethanolamine)	PE 34:2e	8HDDA-B2	6149107	0.080082	22.79		34	Ratio to surrogate PE(15:0-18:1)(d7)	-0.7	8HDDA-B2-X230503P00121R22983S10.raw
PE(O/P-) (Alkyl/alkenyl ether phosphatidylethanolamine)	PE 34:2e	8HDDA-B3	5741633	0.12091	22.79		34	Ratio to surrogate PE(15:0-18:1)(d7)	-0.2	8HDDA-B3-X230503P00121R22983S12.raw
PE(O/P-) (Alkyl/alkenyl ether phosphatidylethanolamine)	PE 34:1e	8HDDA-A1	31516	0.00384	22.69		34	Ratio to surrogate PE(15:0-18:1)(d7)	-4	8HDDA-A1-X230503P00121R22983S14.raw
PE(O/P-) (Alkyl/alkenyl ether phosphatidylethanolamine)	PE 34:1e	8HDDA-A2	1199008	0.0088012	22.69		34	Ratio to surrogate PE(15:0-18:1)(d7)	-4.4	8HDDA-A2-X230503P00121R22983S16.raw
PE(O/P-) (Alkyl/alkenyl ether phosphatidylethanolamine)	PE 34:1e	8HDDA-A3	1144349	0.011623	22.69		34	Ratio to surrogate PE(15:0-18:1)(d7)	-3.4	8HDDA-A3-X230503P00121R22983S18.raw
PE(O/P-) (Alkyl/alkenyl ether phosphatidylethanolamine)	PE 34:1e	8HDDA-A4	1517915	0.013738	22.69		34	Ratio to surrogate PE(15:0-18:1)(d7)	-5.3	8HDDA-A4-X230503P00121R22983S20.raw
PE(O/P-) (Alkyl/alkenyl ether phosphatidylethanolamine)	PE 34:1e	8HDDA-A5	1413885	0.016147	22.69		34	Ratio to surrogate PE(15:0-18:1)(d7)	-4.6	8HDDA-A5-X230503P00121R22983S22.raw
PE(O/P-) (Alkyl/alkenyl ether phosphatidylethanolamine)	PE 34:1e	8HDDA-B1	4660563	0.04684	22.69		34	Ratio to surrogate PE(15:0-18:1)(d7)	-4.6	8HDDA-B1-X230503P00121R22983S08.raw
PE(O/P-) (Alkyl/alkenyl ether phosphatidylethanolamine)	PE 34:1e	8HDDA-B2	2502118	0.032586	22.69		34	Ratio to surrogate PE(15:0-18:1)(d7)	-4.5	8HDDA-B2-X230503P00121R22983S10.raw
PE(O/P-) (Alkyl/alkenyl ether phosphatidylethanolamine)	PE 34:1e	8HDDA-B3	2484855	0.052328	22.69		34	Ratio to surrogate PE(15:0-18:1)(d7)	-4.7	8HDDA-B3-X230503P00121R22983S12.raw
PE(O/P-) (Alkyl/alkenyl ether phosphatidylethanolamine)	PE 36:5e	8HDDA-A1	2049620	0.24974	22.74		34	Ratio to surrogate PE(15:0-18:1)(d7)	0.6	8HDDA-A1-X230503P00121R22983S14.raw
PE(O/P-) (Alkyl/alkenyl ether phosphatidylethanolamine)	PE 36:5e	8HDDA-A2	36645712	0.26899	22.74		34	Ratio to surrogate PE(15:0-18:1)(d7)	-0.1	8HDDA-A2-X230503P00121R22983S16.raw
PE(O/P-) (Alkyl/alkenyl ether phosphatidylethanolamine)	PE 36:5e	8HDDA-A3	28451698	0.28898	22.74		34	Ratio to surrogate PE(15:0-18:1)(d7)	0.4	8HDDA-A3-X230503P00121R22983S18.raw
PE(O/P-) (Alkyl/alkenyl ether phosphatidylethanolamine)	PE 36:5e	8HDDA-A4	34955568	0.31636	22.74		34	Ratio to surrogate PE(15:0-18:1)(d7)	0.1	8HDDA-A4-X230503P00121R22983S20.raw
PE(O/P-) (Alkyl/alkenyl ether phosphatidylethanolamine)	PE 36:5e	8HDDA-A5	30285378	0.34586	22.74		34	Ratio to surrogate PE(15:0-18:1)(d7)	0.5	8HDDA-A5-X230503P00121R22983S22.raw
PE(O/P-) (Alkyl/alkenyl ether phosphatidylethanolamine)	PE 36:5e	8HDDA-B1	95970912	0.96453	22.74		34	Ratio to surrogate PE(15:0-18:1)(d7)	-0.3	8HDDA-B1-X230503P00121R22983S08.raw
PE(O/P-) (Alkyl/alkenyl ether phosphatidylethanolamine)	PE 36:5e	8HDDA-B2	50071428	0.6521	22.74		34	Ratio to surrogate PE(15:0-18:1)(d7)	0	8HDDA-B2-X230503P00121R22983S10.raw
PE(O/P-) (Alkyl/alkenyl ether phosphatidylethanolamine)	PE 36:5e	8HDDA-B3	33892544	0.71374	22.74		34	Ratio to surrogate PE(15:0-18:1)(d7)	0.1	8HDDA-B3-X230503P00121R22983S12.raw
PE(O/P-) (Alkyl/alkenyl ether phosphatidylethanolamine)	PE 36:4e	8HDDA-A1	639657	0.077939	22.7		34	Ratio to surrogate PE(15:0-18:1)(d7)	-6	8HDDA-A1-X230503P00121R22983S14.raw
PE(O/P-) (Alkyl/alkenyl ether phosphatidylethanolamine)	PE 36:4e	8HDDA-A2	13528328	0.099303	22.7		34	Ratio to surrogate PE(15:0-18:1)(d7)	-4.3	8HDDA-A2-X230503P00121R22983S16.raw
PE(O/P-) (Alkyl/alkenyl ether phosphatidylethanolamine)	PE 36:4e	8HDDA-A3	9972668	0.10129	22.7		34	Ratio to surrogate PE(15:0-18:1)(d7)	-4.4	8HDDA-A3-X230503P00121R22983S18.raw
PE(O/P-) (Alkyl/alkenyl ether phosphatidylethanolamine)	PE 36:4e	8HDDA-A4	13367371	0.12098	22.7		34	Ratio to surrogate PE(15:0-18:1)(d7)	-4.2	8HDDA-A4-X230503P00121R22983S20.raw
PE(O/P-) (Alkyl/alkenyl ether phosphatidylethanolamine)	PE 36:4e	8HDDA-A5	11488392	0.1312	22.7		34	Ratio to surrogate PE(15:0-18:1)(d7)	-3.5	8HDDA-A5-X230503P00121R22983S22.raw
PE(O/P-) (Alkyl/alkenyl ether phosphatidylethanolamine)	PE 36:4e	8HDDA-B1	35407452	0.35585	22.7		34	Ratio to surrogate PE(15:0-18:1)(d7)	-4.4	8HDDA-B1-X230503P00121R22983S08.raw
PE(O/P-) (Alkyl/alkenyl ether phosphatidylethanolamine)	PE 36:4e	8HDDA-B2	20021050	0.26074	22.7		34	Ratio to surrogate PE(15:0-18:1)(d7)	-3.5	8HDDA-B2-X230503P00121R22983S10.raw
PE(O/P-) (Alkyl/alkenyl ether phosphatidylethanolamine)	PE 36:4e	8HDDA-B3	11752790	0.2475	22.7		34	Ratio to surrogate PE(15:0-18:1)(d7)	-4	8HDDA-B3-X230503P00121R22983S12.raw
PE(O/P-) (Alkyl/alkenyl ether phosphatidylethanolamine)	PE 36:3e	8HDDA-A1	471079	0.057399	22.68		34	Ratio to surrogate PE(15:0-18:1)(d7)	-0.7	8HDDA-A1-X230503P00121R22983S14.raw
PE(O/P-) (Alkyl/alkenyl ether phosphatidylethanolamine)	PE 36:3e	8HDDA-A2	12252933	0.089941	22.68		34	Ratio to surrogate PE(15:0-18:1)(d7)	-1.8	8HDDA-A2-X230503P00121R22983S16.raw
PE(O/P-) (Alkyl/alkenyl ether phosphatidylethanolamine)	PE 36:3e	8HDDA-A3	8303426	0.084336	22.68		34	Ratio to surrogate PE(15:0-18:1)(d7)	-1.3	8HDDA-A3-X230503P00121R22983S18.raw
PE(O/P-) (Alkyl/alkenyl ether phosphatidylethanolamine)	PE 36:3e	8HDDA-A4	10776211	0.097529	22.68		34	Ratio to surrogate PE(15:0-18:1)(d7)	-1.9	8HDDA-A4-X230503P00121R22983S20.raw
PE(O/P-) (Alkyl/alkenyl ether phosphatidylethanolamine)	PE 36:3e	8HDDA-A5	10666349	0.12181	22.68		34	Ratio to surrogate PE(15:0-18:1)(d7)	-0.9	8HDDA-A5-X230503P00121R22983S22.raw
PE(O/P-) (Alkyl/alkenyl ether phosphatidylethanolamine)	PE 36:3e	8HDDA-B1	32812016	0.32977	22.68		34	Ratio to surrogate PE(15:0-18:1)(d7)	-1.9	8HDDA-B1-X230503P00121R22983S08.raw
PE(O/P-) (Alkyl/alkenyl ether phosphatidylethanolamine)	PE 36:3e	8HDDA-B2	17942216	0.23367	22.68		34	Ratio to surrogate PE(15:0-18:1)(d7)	-1.7	8HDDA-B2-X230503P00121R22983S10.raw
PE(O/P-) (Alkyl/alkenyl ether phosphatidylethanolamine)	PE 36:3e	8HDDA-B3	12721049	0.26789	22.68		34	Ratio to surrogate PE(15:0-18:1)(d7)	-0.8	8HDDA-B3-X230503P00121R22983S12.raw
PE(O/P-) (Alkyl/alkenyl ether phosphatidylethanolamine)	PE 36:2e	8HDDA-A1	934858	0.11391	22.56		34	Ratio to surrogate PE(15:0-18:1)(d7)	1.1	8HDDA-A1-X230503P00121R22983S14.raw
PE(O/P-) (Alkyl/alkenyl ether phosphatidylethanolamine)	PE 36:2e	8HDDA-A2	18413602	0.13516	22.56		34	Ratio to surrogate PE(15:0-18:1)(d7)	1.1	8HDDA-A2-X230503P00121R22983S16.raw
PE(O/P-) (Alkyl/alkenyl ether phosphatidylethanolamine)	PE 36:2e	8HDDA-A3	13874446	0.14092	22.56		34	Ratio to surrogate PE(15:0-18:1)(d7)	1.6	8HDDA-A3-X230503P00121R22983S18.raw
PE(O/P-) (Alkyl/alkenyl ether phosphatidylethanolamine)	PE 36:2e	8HDDA-A4	16939842	0.15331	22.56		34	Ratio to surrogate PE(15:0-18:1)(d7)	1.4	8HDDA-A4-X230503P00121R22983S20.raw
PE(O/P-) (Alkyl/alkenyl ether phosphatidylethanolamine)	PE 36:2e	8HDDA-A5	17340848	0.19804	22.56		34	Ratio to surrogate PE(15:0-18:1)(d7)	1.7	8HDDA-A5-X230503P00121R22983S22.raw
PE(O/P-) (Alkyl/alkenyl ether phosphatidylethanolamine)	PE 36:2e	8HDDA-B1	49172564	0.4942	22.56		34	Ratio to surrogate PE(15:0-18:1)(d7)	0.7	8HDDA-B1-X230503P00121R22983S08.raw
PE(O/P-) (Alkyl/alkenyl ether phosphatidylethanolamine)	PE 36:2e	8HDDA-B2	29147926	0.3796	22.56		34	Ratio to surrogate PE(15:0-18:1)(d7)	0.8	8HDDA-B2-X230503P00121R22983S10.raw
PE(O/P-) (Alkyl/alkenyl ether phosphatidylethanolamine)	PE 36:2e	8HDDA-B3	31135640	0.65568	22.56		34	Ratio to surrogate PE(15:0-18:1)(d7)	1.4	8HDDA-B3-X230503P00121R22983S12.raw
PE(O/P-) (Alkyl/alkenyl ether phosphatidylethanolamine)	PE 36:1e	8HDDA-A1	289152	0.035232	22.43		34	Ratio to surrogate PE(15:0-18:1)(d7)	-1.9	8HDDA-A1-X230503P00121R22983S14.raw
PE(O/P-) (Alkyl/alkenyl ether phosphatidylethanolamine)	PE 36:1e	8HDDA-A2	6221517	0.045668	22.43		34	Ratio to surrogate PE(15:0-18:1)(d7)	-3.6	8HDDA-A2-X230503P00121R22983S16.raw
PE(O/P-) (Alkyl/alkenyl ether phosphatidylethanolamine)	PE 36:1e	8HDDA-A3	5594735	0.056824	22.43		34	Ratio to surrogate PE(15:0-18:1)(d7)	-2.3	8HDDA-A3-X230503P00121R22983S18.raw
PE(O/P-) (Alkyl/alkenyl ether phosphatidylethanolamine)	PE 36:1e	8HDDA-A4	6432042	0.058213	22.43		34	Ratio to surrogate PE(15:0-18:1)(d7)	-2.1	8HDDA-A4-X230503P00121R22983S20.raw
PE(O/P-) (Alkyl/alkenyl ether phosphatidylethanolamine)	PE 36:1e	8HDDA-A5	6456756	0.073737	22.43		34	Ratio to surrogate PE(15:0-18:1)(d7)	-2.4	8HDDA-A5-X230503P00121R22983S22.raw
PE(O/P-) (Alkyl/alkenyl ether phosphatidylethanolamine)	PE 36:1e	8HDDA-B1	16471647	0.16554	22.43		34	Ratio to surrogate PE(15:0-18:1)(d7)	-4	8HDDA-B1-X230503P00121R22983S08.raw
PE(O/P-) (Alkyl/alkenyl ether phosphatidylethanolamine)	PE 36:1e	8HDDA-B2	9175952	0.1195	22.43		34	Ratio to surrogate PE(15:0-18:1)(d7)	-3.9	8HDDA-B2-X230503P00121R22983S10.raw
PE(O/P-) (Alkyl/alkenyl ether phosphatidylethanolamine)	PE 36:1e	8HDDA-B3	7607598	0.16021	22.43		34	Ratio to surrogate PE(15:0-18:1)(d7)	-4.9	8HDDA-B3-X230503P00121R22983S12.raw
PE(O/P-) (Alkyl/alkenyl ether phosphatidylethanolamine)	PE 38:7e	8HDDA-A1	3123922	0.38063	22.77		34	Ratio to surrogate PE(15:0-18:1)(d7)	-0.1	8HDDA-A1-X230503P00121R22983S14.raw
PE(O/P-) (Alkyl/alkenyl ether phosphatidylethanolamine)	PE 38:7e	8HDDA-A2	61015192	0.44787	22.77		34	Ratio to surrogate PE(15:0-18:1)(d7)	-1.2	8HDDA-A2-X230503P00121R22983S16.raw
PE(O/P-) (Alkyl/alkenyl ether phosphatidylethanolamine)	PE 38:7e	8HDDA-A3	43977848	0.44667	22.77		34	Ratio to surrogate PE(15:0-18:1)(d7)	-0.7	8HDDA-A3-X230503P00121R22983S18.raw
PE(O/P-) (Alkyl/alkenyl ether phosphatidylethanolamine)	PE 38:7e	8HDDA-A4	52186796	0.47231	22.77		34	Ratio to surrogate PE(15:0-18:1)(d7)	-0.9	8HDDA-A4-X230503P00121R22983S20.raw
PE(O/P-) (Alkyl/alkenyl ether phosphatidylethanolamine)	PE 38:7e	8HDDA-A5	47229668	0.53937	22.77		34	Ratio to surrogate PE(15:0-18:1)(d7)	-0.7	8HDDA-A5-X230503P00121R22983S22.raw
PE(O/P-) (Alkyl/alkenyl ether phosphatidylethanolamine)	PE 38:7e	8HDDA-B1	128304464	1.2895	22.77		34	Ratio to surrogate PE(15:0-18:1)(d7)	-1.2	8HDDA-B1-X230503P00121R22983S08.raw
PE(O/P-) (Alkyl/alkenyl ether phosphatidylethanolamine)	PE 38:7e	8HDDA-B2	61563728	0.80177	22.77		34	Ratio to surrogate PE(15:0-18:1)(d7)	-1	8HDDA-B2-X230503P00121R22983S10.raw
PE(O/P-) (Alkyl/alkenyl ether phosphatidylethanolamine)	PE 38:7e	8HDDA-B3	46828916	0.98616	22.77		34	Ratio to surrogate PE(15:0-18:1)(d7)	-0.6	8HDDA-B3-X230503P00121R22983S12.raw
PE(O/P-) (Alkyl/alkenyl ether phosphatidylethanolamine)	PE 38:6e	8HDDA-A1	2518774	0.3069	22.66		34	Ratio to surrogate PE(15:0-18:1)(d7)	-3.2	8HDDA-A1-X230503P00121R22983S14.raw
PE(O/P-) (Alkyl/alkenyl ether phosphatidylethanolamine)	PE 38:6e	8HDDA-A2	47698064	0.35012	22.66		34	Ratio to surrogate PE(15:0-18:1)(d7)	-3.9	8HDDA-A2-X230503P00121R22983S16.raw
PE(O/P-) (Alkyl/alkenyl ether phosphatidylethanolamine)	PE 38:6e	8HDDA-A3	36483372	0.37055	22.66		34	Ratio to surrogate PE(15:0-18:1)(d7)	-3.4	8HDDA-A3-X230503P00121R22983S18.raw
PE(O/P-) (Alkyl/alkenyl ether phosphatidylethanolamine)	PE 38:6e	8HDDA-A4	42135912	0.38135	22.66		34	Ratio to surrogate PE(15:0-18:1)(d7)	-3.5	8HDDA-A4-X230503P00121R22983S20.raw
PE(O/P-) (Alkyl/alkenyl ether phosphatidylethanolamine)	PE 38:6e	8HDDA-A5	38565040	0.44042	22.66		34	Ratio to surrogate PE(15:0-18:1)(d7)	-3.3	8HDDA-A5-X230503P00121R22983S22.raw
PE(O/P-) (Alkyl/alkenyl ether phosphatidylethanolamine)	PE 38:6e	8HDDA-B1	116245800	1.1683	22.66		34	Ratio to surrogate PE(15:0-18:1)(d7)	-3.7	8HDDA-B1-X230503P00121R22983S08.raw
PE(O/P-) (Alkyl/alkenyl ether phosphatidylethanolamine)	PE 38:6e	8HDDA-B2	59579168	0.77592	22.66		34	Ratio to surrogate PE(15:0-18:1)(d7)	-3.6	8HDDA-B2-X230503P00121R22983S10.raw
PE(O/P-) (Alkyl/alkenyl ether phosphatidylethanolamine)	PE 38:6e	8HDDA-B3	42351044	0.89186	22.66		34	Ratio to surrogate PE(15:0-18:1)(d7)	-3.2	8HDDA-B3-X230503P00121R22983S12.raw
PE(O/P-) (Alkyl/alkenyl ether phosphatidylethanolamine)	PE 38:5e	8HDDA-A1	3936587	0.47965	22.5		34	Ratio to surrogate PE(15:0-18:1)(d7)	-2.6	8HDDA-A1-X230503P00121R22983S14.raw
PE(O/P-) (Alkyl/alkenyl ether phosphatidylethanolamine)	PE 38:5e	8HDDA-A2	70669608	0.51874	22.5		34	Ratio to surrogate PE(15:0-18:1)(d7)	-2.5	8HDDA-A2-X230503P00121R22983S16.raw
PE(O/P-) (Alkyl/alkenyl ether phosphatidylethanolamine)	PE 38:5e	8HDDA-A3	53485544	0.54324	22.5		34	Ratio to surrogate PE(15:0-18:1)(d7)	-1.9	8HDDA-A3-X230503P00121R22983S18.raw
PE(O/P-) (Alkyl/alkenyl ether phosphatidylethanolamine)	PE 38:5e	8HDDA-A4	67734024	0.61302	22.5		34	Ratio to surrogate PE(15:0-18:1)(d7)	-2.1	8HDDA-A4-X230503P00121R22983S20.raw
PE(O/P-) (Alkyl/alkenyl ether phosphatidylethanolamine)	PE 38:5e	8HDDA-A5	60219280	0.68772	22.5		34	Ratio to surrogate PE(15:0-18:1)(d7)	-1.9	8HDDA-A5-X230503P00121R22983S22.raw
PE(O/P-) (Alkyl/alkenyl ether phosphatidylethanolamine)	PE 38:5e	8HDDA-B1	142038960	1.4275	22.5		34	Ratio to surrogate PE(15:0-18:1)(d7)	-2.7	8HDDA-B1-X230503P00121R22983S08.raw
PE(O/P-) (Alkyl/alkenyl ether phosphatidylethanolamine)	PE 38:5e	8HDDA-B2	80093312	1.0431	22.5		34	Ratio to surrogate PE(15:0-18:1)(d7)	-2.6	8HDDA-B2-X230503P00121R22983S10.raw
PE(O/P-) (Alkyl/alkenyl ether phosphatidylethanolamine)	PE 38:5e	8HDDA-B3	58224444	1.2261	22.5		34	Ratio to surrogate PE(15:0-18:1)(d7)	-2.3	8HDDA-B3-X230503P00121R22983S12.raw
PE(O/P-) (Alkyl/alkenyl ether phosphatidylethanolamine)	PE 38:4e	8HDDA-A1	3356369	0.40896	22.43		34	Ratio to surrogate PE(15:0-18:1)(d7)	-2.6	8HDDA-A1-X230503P00121R22983S14.raw
PE(O/P-) (Alkyl/alkenyl ether phosphatidylethanolamine)	PE 38:4e	8HDDA-A2	59095892	0.43379	22.43		34	Ratio to surrogate PE(15:0-18:1)(d7)	-2	8HDDA-A2-X230503P00121R22983S16.raw
PE(O/P-) (Alkyl/alkenyl ether phosphatidylethanolamine)	PE 38:4e	8HDDA-A3	51678160	0.52488	22.43		34	Ratio to surrogate PE(15:0-18:1)(d7)	-1.3	8HDDA-A3-X230503P00121R22983S18.raw
PE(O/P-) (Alkyl/alkenyl ether phosphatidylethanolamine)	PE 38:4e	8HDDA-A4	57001404	0.51589	22.43		34	Ratio to surrogate PE(15:0-18:1)(d7)	-1.7	8HDDA-A4-X230503P00121R22983S20.raw
PE(O/P-) (Alkyl/alkenyl ether phosphatidylethanolamine)	PE 38:4e	8HDDA-A5	56155672	0.64131	22.43		34	Ratio to surrogate PE(15:0-18:1)(d7)	-1.5	8HDDA-A5-X230503P00121R22983S22.raw
PE(O/P-) (Alkyl/alkenyl ether phosphatidylethanolamine)	PE 38:4e	8HDDA-B1	127233256	1.2787	22.43		34	Ratio to surrogate PE(15:0-18:1)(d7)	-2	8HDDA-B1-X230503P00121R22983S08.raw
PE(O/P-) (Alkyl/alkenyl ether phosphatidylethanolamine)	PE 38:4e	8HDDA-B2	70954512	0.92407	22.43		34	Ratio to surrogate PE(15:0-18:1)(d7)	-1.7	8HDDA-B2-X230503P00121R22983S10.raw
PE(O/P-) (Alkyl/alkenyl ether phosphatidylethanolamine)	PE 38:4e	8HDDA-B3	28587298	0.60201	22.43		34	Ratio to surrogate PE(15:0-18:1)(d7)	-2.6	8HDDA-B3-X230503P00121R22983S12.raw
PE(O/P-) (Alkyl/alkenyl ether phosphatidylethanolamine)	PE 40:9e	8HDDA-A1	85663	0.010438	22.79		34	Ratio to surrogate PE(15:0-18:1)(d7)	-3.2	8HDDA-A1-X230503P00121R22983S14.raw
PE(O/P-) (Alkyl/alkenyl ether phosphatidylethanolamine)	PE 40:9e	8HDDA-A2	2553625	0.018745	22.79		34	Ratio to surrogate PE(15:0-18:1)(d7)	-3	8HDDA-A2-X230503P00121R22983S16.raw
PE(O/P-) (Alkyl/alkenyl ether phosphatidylethanolamine)	PE 40:9e	8HDDA-A3	1589723	0.016146	22.79		34	Ratio to surrogate PE(15:0-18:1)(d7)	-0.5	8HDDA-A3-X230503P00121R22983S18.raw
PE(O/P-) (Alkyl/alkenyl ether phosphatidylethanolamine)	PE 40:9e	8HDDA-A4	1873223	0.016953	22.79		34	Ratio to surrogate PE(15:0-18:1)(d7)	1.7	8HDDA-A4-X230503P00121R22983S20.raw
PE(O/P-) (Alkyl/alkenyl ether phosphatidylethanolamine)	PE 40:9e	8HDDA-A5	1805028	0.020614	22.79		34	Ratio to surrogate PE(15:0-18:1)(d7)	-1.3	8HDDA-A5-X230503P00121R22983S22.raw
PE(O/P-) (Alkyl/alkenyl ether phosphatidylethanolamine)	PE 40:9e	8HDDA-B1	3353546	0.033704	22.79		34	Ratio to surrogate PE(15:0-18:1)(d7)	-3	8HDDA-B1-X230503P00121R22983S08.raw
PE(O/P-) (Alkyl/alkenyl ether phosphatidylethanolamine)	PE 40:9e	8HDDA-B2	1637761	0.021329	22.79		34	Ratio to surrogate PE(15:0-18:1)(d7)	-2.2	8HDDA-B2-X230503P00121R22983S10.raw
PE(O/P-) (Alkyl/alkenyl ether phosphatidylethanolamine)	PE 40:9e	8HDDA-B3	822152	0.017314	22.79		34	Ratio to surrogate PE(15:0-18:1)(d7)	-1.7	8HDDA-B3-X230503P00121R22983S12.raw
PE(O/P-) (Alkyl/alkenyl ether phosphatidylethanolamine)	PE 40:8e	8HDDA-A1	729216	0.088851	22.63		34	Ratio to surrogate PE(15:0-18:1)(d7)	-1.8	8HDDA-A1-X230503P00121R22983S14.raw
PE(O/P-) (Alkyl/alkenyl ether phosphatidylethanolamine)	PE 40:8e	8HDDA-A2	15146296	0.11118	22.63		34	Ratio to surrogate PE(15:0-18:1)(d7)	-1.5	8HDDA-A2-X230503P00121R22983S16.raw
PE(O/P-) (Alkyl/alkenyl ether phosphatidylethanolamine)	PE 40:8e	8HDDA-A3	11983918	0.12172	22.63		34	Ratio to surrogate PE(15:0-18:1)(d7)	-1.3	8HDDA-A3-X230503P00121R22983S18.raw
PE(O/P-) (Alkyl/alkenyl ether phosphatidylethanolamine)	PE 40:8e	8HDDA-A4	13379417	0.12109	22.63		34	Ratio to surrogate PE(15:0-18:1)(d7)	-1.8	8HDDA-A4-X230503P00121R22983S20.raw
PE(O/P-) (Alkyl/alkenyl ether phosphatidylethanolamine)	PE 40:8e	8HDDA-A5	12939909	0.14778	22.63		34	Ratio to surrogate PE(15:0-18:1)(d7)	-1.2	8HDDA-A5-X230503P00121R22983S22.raw
PE(O/P-) (Alkyl/alkenyl ether phosphatidylethanolamine)	PE 40:8e	8HDDA-B1	22865560	0.2298	22.63		34	Ratio to surrogate PE(15:0-18:1)(d7)	-1.5	8HDDA-B1-X230503P00121R22983S08.raw
PE(O/P-) (Alkyl/alkenyl ether phosphatidylethanolamine)	PE 40:8e	8HDDA-B2	12072918	0.15723	22.63		34	Ratio to surrogate PE(15:0-18:1)(d7)	-1.5	8HDDA-B2-X230503P00121R22983S10.raw
PE(O/P-) (Alkyl/alkenyl ether phosphatidylethanolamine)	PE 40:8e	8HDDA-B3	7643070	0.16095	22.63		34	Ratio to surrogate PE(15:0-18:1)(d7)	-1.2	8HDDA-B3-X230503P00121R22983S12.raw
PE(O/P-) (Alkyl/alkenyl ether phosphatidylethanolamine)	PE 40:7e	8HDDA-A1	4563215	0.55601	22.53		34	Ratio to surrogate PE(15:0-18:1)(d7)	-1.4	8HDDA-A1-X230503P00121R22983S14.raw
PE(O/P-) (Alkyl/alkenyl ether phosphatidylethanolamine)	PE 40:7e	8HDDA-A2	85576352	0.62816	22.53		34	Ratio to surrogate PE(15:0-18:1)(d7)	-1.4	8HDDA-A2-X230503P00121R22983S16.raw
PE(O/P-) (Alkyl/alkenyl ether phosphatidylethanolamine)	PE 40:7e	8HDDA-A3	62704304	0.63687	22.53		34	Ratio to surrogate PE(15:0-18:1)(d7)	-0.9	8HDDA-A3-X230503P00121R22983S18.raw
PE(O/P-) (Alkyl/alkenyl ether phosphatidylethanolamine)	PE 40:7e	8HDDA-A4	74694632	0.67602	22.53		34	Ratio to surrogate PE(15:0-18:1)(d7)	-1.2	8HDDA-A4-X230503P00121R22983S20.raw
PE(O/P-) (Alkyl/alkenyl ether phosphatidylethanolamine)	PE 40:7e	8HDDA-A5	68616024	0.78361	22.53		34	Ratio to surrogate PE(15:0-18:1)(d7)	-0.9	8HDDA-A5-X230503P00121R22983S22.raw
PE(O/P-) (Alkyl/alkenyl ether phosphatidylethanolamine)	PE 40:7e	8HDDA-B1	149946640	1.507	22.53		34	Ratio to surrogate PE(15:0-18:1)(d7)	-1.3	8HDDA-B1-X230503P00121R22983S08.raw
PE(O/P-) (Alkyl/alkenyl ether phosphatidylethanolamine)	PE 40:7e	8HDDA-B2	84665504	1.1026	22.53		34	Ratio to surrogate PE(15:0-18:1)(d7)	-1	8HDDA-B2-X230503P00121R22983S10.raw
PE(O/P-) (Alkyl/alkenyl ether phosphatidylethanolamine)	PE 40:7e	8HDDA-B3	65166196	1.3723	22.53		34	Ratio to surrogate PE(15:0-18:1)(d7)	-1	8HDDA-B3-X230503P00121R22983S12.raw
PE(O/P-) (Alkyl/alkenyl ether phosphatidylethanolamine)	PE 39:0e	8HDDA-A1	1139689	0.13887	22.48		29	Ratio to surrogate PE(15:0-18:1)(d7)	-0.9	8HDDA-A1-X230503P00121R22983S14.raw
PE(O/P-) (Alkyl/alkenyl ether phosphatidylethanolamine)	PE 39:0e	8HDDA-A2	6815764	0.05003	22.48		29	Ratio to surrogate PE(15:0-18:1)(d7)	-63.3	8HDDA-A2-X230503P00121R22983S16.raw
PE(O/P-) (Alkyl/alkenyl ether phosphatidylethanolamine)	PE 39:0e	8HDDA-A3	4685642	0.047591	22.48		29	Ratio to surrogate PE(15:0-18:1)(d7)	-60.3	8HDDA-A3-X230503P00121R22983S18.raw
PE(O/P-) (Alkyl/alkenyl ether phosphatidylethanolamine)	PE 39:0e	8HDDA-A4	4963079	0.044918	22.48		29	Ratio to surrogate PE(15:0-18:1)(d7)	-66.1	8HDDA-A4-X230503P00121R22983S20.raw
PE(O/P-) (Alkyl/alkenyl ether phosphatidylethanolamine)	PE 39:0e	8HDDA-A5	4579340	0.052297	22.48		29	Ratio to surrogate PE(15:0-18:1)(d7)	-66.4	8HDDA-A5-X230503P00121R22983S22.raw
PE(O/P-) (Alkyl/alkenyl ether phosphatidylethanolamine)	PE 39:0e	8HDDA-B1	12607539	0.12671	22.48		29	Ratio to surrogate PE(15:0-18:1)(d7)	-75.3	8HDDA-B1-X230503P00121R22983S08.raw
PE(O/P-) (Alkyl/alkenyl ether phosphatidylethanolamine)	PE 39:0e	8HDDA-B2	5101200	0.066435	22.48		29	Ratio to surrogate PE(15:0-18:1)(d7)	-71.3	8HDDA-B2-X230503P00121R22983S10.raw
PE(O/P-) (Alkyl/alkenyl ether phosphatidylethanolamine)	PE 39:0e	8HDDA-B3	5574717	0.1174	22.48		29	Ratio to surrogate PE(15:0-18:1)(d7)	-70	8HDDA-B3-X230503P00121R22983S12.raw
PE(O/P-) (Alkyl/alkenyl ether phosphatidylethanolamine)	PE 40:6e	8HDDA-A1	5010997	0.61057	22.45		34	Ratio to surrogate PE(15:0-18:1)(d7)	-2.5	8HDDA-A1-X230503P00121R22983S14.raw
PE(O/P-) (Alkyl/alkenyl ether phosphatidylethanolamine)	PE 40:6e	8HDDA-A2	96745392	0.71015	22.45		34	Ratio to surrogate PE(15:0-18:1)(d7)	-2.4	8HDDA-A2-X230503P00121R22983S16.raw
PE(O/P-) (Alkyl/alkenyl ether phosphatidylethanolamine)	PE 40:6e	8HDDA-A3	72849640	0.73992	22.45		34	Ratio to surrogate PE(15:0-18:1)(d7)	-1.9	8HDDA-A3-X230503P00121R22983S18.raw
PE(O/P-) (Alkyl/alkenyl ether phosphatidylethanolamine)	PE 40:6e	8HDDA-A4	77562880	0.70197	22.45		34	Ratio to surrogate PE(15:0-18:1)(d7)	-2.1	8HDDA-A4-X230503P00121R22983S20.raw
PE(O/P-) (Alkyl/alkenyl ether phosphatidylethanolamine)	PE 40:6e	8HDDA-A5	76945168	0.87873	22.45		34	Ratio to surrogate PE(15:0-18:1)(d7)	-1.8	8HDDA-A5-X230503P00121R22983S22.raw
PE(O/P-) (Alkyl/alkenyl ether phosphatidylethanolamine)	PE 40:6e	8HDDA-B1	199154960	2.0016	22.45		34	Ratio to surrogate PE(15:0-18:1)(d7)	-2.2	8HDDA-B1-X230503P00121R22983S08.raw
PE(O/P-) (Alkyl/alkenyl ether phosphatidylethanolamine)	PE 40:6e	8HDDA-B2	107263296	1.3969	22.45		34	Ratio to surrogate PE(15:0-18:1)(d7)	-2.1	8HDDA-B2-X230503P00121R22983S10.raw
PE(O/P-) (Alkyl/alkenyl ether phosphatidylethanolamine)	PE 40:6e	8HDDA-B3	91208560	1.9207	22.45		34	Ratio to surrogate PE(15:0-18:1)(d7)	-1.7	8HDDA-B3-X230503P00121R22983S12.raw
PE(O/P-) (Alkyl/alkenyl ether phosphatidylethanolamine)	PE 40:5e	8HDDA-A1	2702649	0.3293	22.3		34	Ratio to surrogate PE(15:0-18:1)(d7)	-3.7	8HDDA-A1-X230503P00121R22983S14.raw
PE(O/P-) (Alkyl/alkenyl ether phosphatidylethanolamine)	PE 40:5e	8HDDA-A2	49342536	0.36219	22.3		34	Ratio to surrogate PE(15:0-18:1)(d7)	-2.9	8HDDA-A2-X230503P00121R22983S16.raw
PE(O/P-) (Alkyl/alkenyl ether phosphatidylethanolamine)	PE 40:5e	8HDDA-A3	38539820	0.39144	22.3		34	Ratio to surrogate PE(15:0-18:1)(d7)	-2.6	8HDDA-A3-X230503P00121R22983S18.raw
PE(O/P-) (Alkyl/alkenyl ether phosphatidylethanolamine)	PE 40:5e	8HDDA-A4	44563628	0.40332	22.3		34	Ratio to surrogate PE(15:0-18:1)(d7)	-2.7	8HDDA-A4-X230503P00121R22983S20.raw
PE(O/P-) (Alkyl/alkenyl ether phosphatidylethanolamine)	PE 40:5e	8HDDA-A5	47074380	0.5376	22.3		34	Ratio to surrogate PE(15:0-18:1)(d7)	-2.2	8HDDA-A5-X230503P00121R22983S22.raw
PE(O/P-) (Alkyl/alkenyl ether phosphatidylethanolamine)	PE 40:5e	8HDDA-B1	89080808	0.89528	22.3		34	Ratio to surrogate PE(15:0-18:1)(d7)	-3.6	8HDDA-B1-X230503P00121R22983S08.raw
PE(O/P-) (Alkyl/alkenyl ether phosphatidylethanolamine)	PE 40:5e	8HDDA-B2	50809288	0.66171	22.3		34	Ratio to surrogate PE(15:0-18:1)(d7)	-3.8	8HDDA-B2-X230503P00121R22983S10.raw
PE(O/P-) (Alkyl/alkenyl ether phosphatidylethanolamine)	PE 40:5e	8HDDA-B3	27918620	0.58793	22.3		34	Ratio to surrogate PE(15:0-18:1)(d7)	-1.3	8HDDA-B3-X230503P00121R22983S12.raw
PE(O/P-) (Alkyl/alkenyl ether phosphatidylethanolamine)	PE 40:4e	8HDDA-A1	3323524	0.40496	22.23		34	Ratio to surrogate PE(15:0-18:1)(d7)	-1.3	8HDDA-A1-X230503P00121R22983S14.raw
PE(O/P-) (Alkyl/alkenyl ether phosphatidylethanolamine)	PE 40:4e	8HDDA-A2	61150684	0.44887	22.23		34	Ratio to surrogate PE(15:0-18:1)(d7)	-1.3	8HDDA-A2-X230503P00121R22983S16.raw
PE(O/P-) (Alkyl/alkenyl ether phosphatidylethanolamine)	PE 40:4e	8HDDA-A3	50990096	0.51789	22.23		34	Ratio to surrogate PE(15:0-18:1)(d7)	-0.9	8HDDA-A3-X230503P00121R22983S18.raw
PE(O/P-) (Alkyl/alkenyl ether phosphatidylethanolamine)	PE 40:4e	8HDDA-A4	59004888	0.53402	22.23		34	Ratio to surrogate PE(15:0-18:1)(d7)	-0.9	8HDDA-A4-X230503P00121R22983S20.raw
PE(O/P-) (Alkyl/alkenyl ether phosphatidylethanolamine)	PE 40:4e	8HDDA-A5	65506424	0.7481	22.23		34	Ratio to surrogate PE(15:0-18:1)(d7)	-0.7	8HDDA-A5-X230503P00121R22983S22.raw
PE(O/P-) (Alkyl/alkenyl ether phosphatidylethanolamine)	PE 40:4e	8HDDA-B1	101736376	1.0225	22.23		34	Ratio to surrogate PE(15:0-18:1)(d7)	-1.1	8HDDA-B1-X230503P00121R22983S08.raw
PE(O/P-) (Alkyl/alkenyl ether phosphatidylethanolamine)	PE 40:4e	8HDDA-B2	58489572	0.76173	22.23		34	Ratio to surrogate PE(15:0-18:1)(d7)	-1.2	8HDDA-B2-X230503P00121R22983S10.raw
PE(O/P-) (Alkyl/alkenyl ether phosphatidylethanolamine)	PE 40:4e	8HDDA-B3	46286836	0.97474	22.23		34	Ratio to surrogate PE(15:0-18:1)(d7)	-0.8	8HDDA-B3-X230503P00121R22983S12.raw
PE(O/P-) (Alkyl/alkenyl ether phosphatidylethanolamine)	PE 42:8e	8HDDA-A1	162108	0.019752	22.44		34	Ratio to surrogate PE(15:0-18:1)(d7)	-4.5	8HDDA-A1-X230503P00121R22983S14.raw
PE(O/P-) (Alkyl/alkenyl ether phosphatidylethanolamine)	PE 42:8e	8HDDA-A2	3521980	0.025853	22.44		34	Ratio to surrogate PE(15:0-18:1)(d7)	-6.8	8HDDA-A2-X230503P00121R22983S16.raw
PE(O/P-) (Alkyl/alkenyl ether phosphatidylethanolamine)	PE 42:8e	8HDDA-A3	2525272	0.025649	22.44		34	Ratio to surrogate PE(15:0-18:1)(d7)	-4.4	8HDDA-A3-X230503P00121R22983S18.raw
PE(O/P-) (Alkyl/alkenyl ether phosphatidylethanolamine)	PE 42:8e	8HDDA-A4	2625212	0.023759	22.44		34	Ratio to surrogate PE(15:0-18:1)(d7)	-4.2	8HDDA-A4-X230503P00121R22983S20.raw
PE(O/P-) (Alkyl/alkenyl ether phosphatidylethanolamine)	PE 42:8e	8HDDA-A5	2691179	0.030734	22.44		34	Ratio to surrogate PE(15:0-18:1)(d7)	-5.3	8HDDA-A5-X230503P00121R22983S22.raw
PE(O/P-) (Alkyl/alkenyl ether phosphatidylethanolamine)	PE 42:8e	8HDDA-B1	5344073	0.053709	22.44		34	Ratio to surrogate PE(15:0-18:1)(d7)	-6.9	8HDDA-B1-X230503P00121R22983S08.raw
PE(O/P-) (Alkyl/alkenyl ether phosphatidylethanolamine)	PE 42:8e	8HDDA-B2	2705070	0.035229	22.44		34	Ratio to surrogate PE(15:0-18:1)(d7)	-4.3	8HDDA-B2-X230503P00121R22983S10.raw
PE(O/P-) (Alkyl/alkenyl ether phosphatidylethanolamine)	PE 42:8e	8HDDA-B3	1718363	0.036187	22.44		34	Ratio to surrogate PE(15:0-18:1)(d7)	-4.4	8HDDA-B3-X230503P00121R22983S12.raw
PE(O/P-) (Alkyl/alkenyl ether phosphatidylethanolamine)	PE 42:7e	8HDDA-A1	1732320	0.21107	22.31		34	Ratio to surrogate PE(15:0-18:1)(d7)	-0.1	8HDDA-A1-X230503P00121R22983S14.raw
PE(O/P-) (Alkyl/alkenyl ether phosphatidylethanolamine)	PE 42:7e	8HDDA-A2	32362226	0.23755	22.31		34	Ratio to surrogate PE(15:0-18:1)(d7)	0.4	8HDDA-A2-X230503P00121R22983S16.raw
PE(O/P-) (Alkyl/alkenyl ether phosphatidylethanolamine)	PE 42:7e	8HDDA-A3	25382738	0.25781	22.31		34	Ratio to surrogate PE(15:0-18:1)(d7)	0.9	8HDDA-A3-X230503P00121R22983S18.raw
PE(O/P-) (Alkyl/alkenyl ether phosphatidylethanolamine)	PE 42:7e	8HDDA-A4	29423348	0.26629	22.31		34	Ratio to surrogate PE(15:0-18:1)(d7)	1	8HDDA-A4-X230503P00121R22983S20.raw
PE(O/P-) (Alkyl/alkenyl ether phosphatidylethanolamine)	PE 42:7e	8HDDA-A5	27312100	0.31191	22.31		34	Ratio to surrogate PE(15:0-18:1)(d7)	1	8HDDA-A5-X230503P00121R22983S22.raw
PE(O/P-) (Alkyl/alkenyl ether phosphatidylethanolamine)	PE 42:7e	8HDDA-B1	47704880	0.47945	22.31		34	Ratio to surrogate PE(15:0-18:1)(d7)	0.6	8HDDA-B1-X230503P00121R22983S08.raw
PE(O/P-) (Alkyl/alkenyl ether phosphatidylethanolamine)	PE 42:7e	8HDDA-B2	25991480	0.3385	22.31		34	Ratio to surrogate PE(15:0-18:1)(d7)	0.7	8HDDA-B2-X230503P00121R22983S10.raw
PE(O/P-) (Alkyl/alkenyl ether phosphatidylethanolamine)	PE 42:7e	8HDDA-B3	18471852	0.38899	22.31		34	Ratio to surrogate PE(15:0-18:1)(d7)	0.9	8HDDA-B3-X230503P00121R22983S12.raw
PE(O/P-) (Alkyl/alkenyl ether phosphatidylethanolamine)	PE 42:6e	8HDDA-A1	2380335	0.29003	22.26		34	Ratio to surrogate PE(15:0-18:1)(d7)	-3.4	8HDDA-A1-X230503P00121R22983S14.raw
PE(O/P-) (Alkyl/alkenyl ether phosphatidylethanolamine)	PE 42:6e	8HDDA-A2	47286144	0.3471	22.26		34	Ratio to surrogate PE(15:0-18:1)(d7)	-2.5	8HDDA-A2-X230503P00121R22983S16.raw
PE(O/P-) (Alkyl/alkenyl ether phosphatidylethanolamine)	PE 42:6e	8HDDA-A3	35658884	0.36218	22.26		34	Ratio to surrogate PE(15:0-18:1)(d7)	-2.2	8HDDA-A3-X230503P00121R22983S18.raw
PE(O/P-) (Alkyl/alkenyl ether phosphatidylethanolamine)	PE 42:6e	8HDDA-A4	40871808	0.36991	22.26		34	Ratio to surrogate PE(15:0-18:1)(d7)	-2.4	8HDDA-A4-X230503P00121R22983S20.raw
PE(O/P-) (Alkyl/alkenyl ether phosphatidylethanolamine)	PE 42:6e	8HDDA-A5	45508048	0.51971	22.26		34	Ratio to surrogate PE(15:0-18:1)(d7)	-2	8HDDA-A5-X230503P00121R22983S22.raw
PE(O/P-) (Alkyl/alkenyl ether phosphatidylethanolamine)	PE 42:6e	8HDDA-B1	76849864	0.77236	22.26		34	Ratio to surrogate PE(15:0-18:1)(d7)	-2.7	8HDDA-B1-X230503P00121R22983S08.raw
PE(O/P-) (Alkyl/alkenyl ether phosphatidylethanolamine)	PE 42:6e	8HDDA-B2	43070996	0.56093	22.26		34	Ratio to surrogate PE(15:0-18:1)(d7)	-2.3	8HDDA-B2-X230503P00121R22983S10.raw
PE(O/P-) (Alkyl/alkenyl ether phosphatidylethanolamine)	PE 42:6e	8HDDA-B3	35957240	0.75721	22.26		34	Ratio to surrogate PE(15:0-18:1)(d7)	-2.1	8HDDA-B3-X230503P00121R22983S12.raw
PE(O/P-) (Alkyl/alkenyl ether phosphatidylethanolamine)	PE 42:5e	8HDDA-A1	836701	0.10195	22.22		34	Ratio to surrogate PE(15:0-18:1)(d7)	-5.3	8HDDA-A1-X230503P00121R22983S14.raw
PE(O/P-) (Alkyl/alkenyl ether phosphatidylethanolamine)	PE 42:5e	8HDDA-A2	17009016	0.12485	22.22		34	Ratio to surrogate PE(15:0-18:1)(d7)	-5.6	8HDDA-A2-X230503P00121R22983S16.raw
PE(O/P-) (Alkyl/alkenyl ether phosphatidylethanolamine)	PE 42:5e	8HDDA-A3	13817944	0.14035	22.22		34	Ratio to surrogate PE(15:0-18:1)(d7)	-4.7	8HDDA-A3-X230503P00121R22983S18.raw
PE(O/P-) (Alkyl/alkenyl ether phosphatidylethanolamine)	PE 42:5e	8HDDA-A4	15538825	0.14063	22.22		34	Ratio to surrogate PE(15:0-18:1)(d7)	-4.7	8HDDA-A4-X230503P00121R22983S20.raw
PE(O/P-) (Alkyl/alkenyl ether phosphatidylethanolamine)	PE 42:5e	8HDDA-A5	18141912	0.20718	22.22		34	Ratio to surrogate PE(15:0-18:1)(d7)	-4.7	8HDDA-A5-X230503P00121R22983S22.raw
PE(O/P-) (Alkyl/alkenyl ether phosphatidylethanolamine)	PE 42:5e	8HDDA-B1	25214244	0.25341	22.22		34	Ratio to surrogate PE(15:0-18:1)(d7)	-5.7	8HDDA-B1-X230503P00121R22983S08.raw
PE(O/P-) (Alkyl/alkenyl ether phosphatidylethanolamine)	PE 42:5e	8HDDA-B2	15260620	0.19874	22.22		34	Ratio to surrogate PE(15:0-18:1)(d7)	-5.4	8HDDA-B2-X230503P00121R22983S10.raw
PE(O/P-) (Alkyl/alkenyl ether phosphatidylethanolamine)	PE 42:5e	8HDDA-B3	14348661	0.30217	22.22		34	Ratio to surrogate PE(15:0-18:1)(d7)	-4.6	8HDDA-B3-X230503P00121R22983S12.raw
PE(O/P-) (Alkyl/alkenyl ether phosphatidylethanolamine)	PE 42:4e	8HDDA-A1	614992	0.074934	22.08		34	Ratio to surrogate PE(15:0-18:1)(d7)	-2.8	8HDDA-A1-X230503P00121R22983S14.raw
PE(O/P-) (Alkyl/alkenyl ether phosphatidylethanolamine)	PE 42:4e	8HDDA-A2	10525238	0.077259	22.08		34	Ratio to surrogate PE(15:0-18:1)(d7)	-3.8	8HDDA-A2-X230503P00121R22983S16.raw
PE(O/P-) (Alkyl/alkenyl ether phosphatidylethanolamine)	PE 42:4e	8HDDA-A3	9511918	0.09661	22.08		34	Ratio to surrogate PE(15:0-18:1)(d7)	-2.7	8HDDA-A3-X230503P00121R22983S18.raw
PE(O/P-) (Alkyl/alkenyl ether phosphatidylethanolamine)	PE 42:4e	8HDDA-A4	10558848	0.095562	22.08		34	Ratio to surrogate PE(15:0-18:1)(d7)	-3.3	8HDDA-A4-X230503P00121R22983S20.raw
PE(O/P-) (Alkyl/alkenyl ether phosphatidylethanolamine)	PE 42:4e	8HDDA-A5	12406523	0.14168	22.08		34	Ratio to surrogate PE(15:0-18:1)(d7)	-3.1	8HDDA-A5-X230503P00121R22983S22.raw
PE(O/P-) (Alkyl/alkenyl ether phosphatidylethanolamine)	PE 42:4e	8HDDA-B1	15197980	0.15274	22.08		34	Ratio to surrogate PE(15:0-18:1)(d7)	-3.2	8HDDA-B1-X230503P00121R22983S08.raw
PE(O/P-) (Alkyl/alkenyl ether phosphatidylethanolamine)	PE 42:4e	8HDDA-B2	8222003	0.10708	22.08		34	Ratio to surrogate PE(15:0-18:1)(d7)	-3.9	8HDDA-B2-X230503P00121R22983S10.raw
PE(O/P-) (Alkyl/alkenyl ether phosphatidylethanolamine)	PE 42:4e	8HDDA-B3	9618853	0.20256	22.08		34	Ratio to surrogate PE(15:0-18:1)(d7)	-2.9	8HDDA-B3-X230503P00121R22983S12.raw
PE(O/P-) (Alkyl/alkenyl ether phosphatidylethanolamine)	PE 42:3e	8HDDA-A1	93125	0.011347	22.09		34	Ratio to surrogate PE(15:0-18:1)(d7)	-8.6	8HDDA-A1-X230503P00121R22983S14.raw
PE(O/P-) (Alkyl/alkenyl ether phosphatidylethanolamine)	PE 42:3e	8HDDA-A2	2609326	0.019153	22.09		34	Ratio to surrogate PE(15:0-18:1)(d7)	-7.8	8HDDA-A2-X230503P00121R22983S16.raw
PE(O/P-) (Alkyl/alkenyl ether phosphatidylethanolamine)	PE 42:3e	8HDDA-A3	2390728	0.024282	22.09		34	Ratio to surrogate PE(15:0-18:1)(d7)	-8	8HDDA-A3-X230503P00121R22983S18.raw
PE(O/P-) (Alkyl/alkenyl ether phosphatidylethanolamine)	PE 42:3e	8HDDA-A4	2492554	0.022559	22.09		34	Ratio to surrogate PE(15:0-18:1)(d7)	-7.2	8HDDA-A4-X230503P00121R22983S20.raw
PE(O/P-) (Alkyl/alkenyl ether phosphatidylethanolamine)	PE 42:3e	8HDDA-A5	3139202	0.03585	22.09		34	Ratio to surrogate PE(15:0-18:1)(d7)	-8.8	8HDDA-A5-X230503P00121R22983S22.raw
PE(O/P-) (Alkyl/alkenyl ether phosphatidylethanolamine)	PE 42:3e	8HDDA-B1	3413093	0.034302	22.09		34	Ratio to surrogate PE(15:0-18:1)(d7)	-7.4	8HDDA-B1-X230503P00121R22983S08.raw
PE(O/P-) (Alkyl/alkenyl ether phosphatidylethanolamine)	PE 42:3e	8HDDA-B2	1775648	0.023125	22.09		34	Ratio to surrogate PE(15:0-18:1)(d7)	-8.6	8HDDA-B2-X230503P00121R22983S10.raw
PE(O/P-) (Alkyl/alkenyl ether phosphatidylethanolamine)	PE 42:3e	8HDDA-B3	2330766	0.049083	22.09		34	Ratio to surrogate PE(15:0-18:1)(d7)	-8.2	8HDDA-B3-X230503P00121R22983S12.raw
SM (Sphingomyelin)	SM(d34:1)	8HDDA-A1	35113232	0.67167	28.96		29	Ratio to surrogate SM(18:1)(d9)	-2.8	8HDDA-A1-X230503P00121R22983S14.raw
SM (Sphingomyelin)	SM(d34:1)	8HDDA-A2	493115840	0.82315	28.96		29	Ratio to surrogate SM(18:1)(d9)	-3.5	8HDDA-A2-X230503P00121R22983S16.raw
SM (Sphingomyelin)	SM(d34:1)	8HDDA-A3	394529888	0.88595	28.96		29	Ratio to surrogate SM(18:1)(d9)	-3.1	8HDDA-A3-X230503P00121R22983S18.raw
SM (Sphingomyelin)	SM(d34:1)	8HDDA-A4	547089536	0.90159	28.96		29	Ratio to surrogate SM(18:1)(d9)	-3.2	8HDDA-A4-X230503P00121R22983S20.raw
SM (Sphingomyelin)	SM(d34:1)	8HDDA-A5	387434112	0.8555	28.96		29	Ratio to surrogate SM(18:1)(d9)	-3.6	8HDDA-A5-X230503P00121R22983S22.raw
SM (Sphingomyelin)	SM(d34:1)	8HDDA-B1	540998720	1.1588	28.96		29	Ratio to surrogate SM(18:1)(d9)	-3.5	8HDDA-B1-X230503P00121R22983S08.raw
SM (Sphingomyelin)	SM(d34:1)	8HDDA-B2	316568352	0.83459	28.96		29	Ratio to surrogate SM(18:1)(d9)	-3.5	8HDDA-B2-X230503P00121R22983S10.raw
SM (Sphingomyelin)	SM(d34:1)	8HDDA-B3	338702432	1.0916	28.96		29	Ratio to surrogate SM(18:1)(d9)	-3.6	8HDDA-B3-X230503P00121R22983S12.raw
SM (Sphingomyelin)	SM(d36:2)	8HDDA-A1	1314814	0.025151	28.85		29	Ratio to surrogate SM(18:1)(d9)	-7.5	8HDDA-A1-X230503P00121R22983S14.raw
SM (Sphingomyelin)	SM(d36:2)	8HDDA-A2	41571844	0.069396	28.85		29	Ratio to surrogate SM(18:1)(d9)	-3.8	8HDDA-A2-X230503P00121R22983S16.raw
SM (Sphingomyelin)	SM(d36:2)	8HDDA-A3	32923258	0.073932	28.85		29	Ratio to surrogate SM(18:1)(d9)	-3	8HDDA-A3-X230503P00121R22983S18.raw
SM (Sphingomyelin)	SM(d36:2)	8HDDA-A4	41137084	0.067793	28.85		29	Ratio to surrogate SM(18:1)(d9)	-2.5	8HDDA-A4-X230503P00121R22983S20.raw
SM (Sphingomyelin)	SM(d36:2)	8HDDA-A5	26063430	0.057551	28.85		29	Ratio to surrogate SM(18:1)(d9)	-2.6	8HDDA-A5-X230503P00121R22983S22.raw
SM (Sphingomyelin)	SM(d36:2)	8HDDA-B1	34982444	0.074931	28.85		29	Ratio to surrogate SM(18:1)(d9)	-1.6	8HDDA-B1-X230503P00121R22983S08.raw
SM (Sphingomyelin)	SM(d36:2)	8HDDA-B2	21646928	0.057069	28.85		29	Ratio to surrogate SM(18:1)(d9)	-2.4	8HDDA-B2-X230503P00121R22983S10.raw
SM (Sphingomyelin)	SM(d36:2)	8HDDA-B3	20207398	0.065124	28.85		29	Ratio to surrogate SM(18:1)(d9)	-3	8HDDA-B3-X230503P00121R22983S12.raw
SM (Sphingomyelin)	SM(d36:1)	8HDDA-A1	13885784	0.26562	28.78		29	Ratio to surrogate SM(18:1)(d9)	-3.1	8HDDA-A1-X230503P00121R22983S14.raw
SM (Sphingomyelin)	SM(d36:1)	8HDDA-A2	147823168	0.24676	28.78		29	Ratio to surrogate SM(18:1)(d9)	-2.9	8HDDA-A2-X230503P00121R22983S16.raw
SM (Sphingomyelin)	SM(d36:1)	8HDDA-A3	132200168	0.29687	28.78		29	Ratio to surrogate SM(18:1)(d9)	-2.4	8HDDA-A3-X230503P00121R22983S18.raw
SM (Sphingomyelin)	SM(d36:1)	8HDDA-A4	151353536	0.24943	28.78		29	Ratio to surrogate SM(18:1)(d9)	-2.6	8HDDA-A4-X230503P00121R22983S20.raw
SM (Sphingomyelin)	SM(d36:1)	8HDDA-A5	77791336	0.17177	28.78		29	Ratio to surrogate SM(18:1)(d9)	-2.6	8HDDA-A5-X230503P00121R22983S22.raw
SM (Sphingomyelin)	SM(d36:1)	8HDDA-B1	117587952	0.25187	28.78		29	Ratio to surrogate SM(18:1)(d9)	-4.9	8HDDA-B1-X230503P00121R22983S08.raw
SM (Sphingomyelin)	SM(d36:1)	8HDDA-B2	65904072	0.17375	28.78		29	Ratio to surrogate SM(18:1)(d9)	-3.2	8HDDA-B2-X230503P00121R22983S10.raw
SM (Sphingomyelin)	SM(d36:1)	8HDDA-B3	76045120	0.24508	28.78		29	Ratio to surrogate SM(18:1)(d9)	-3.8	8HDDA-B3-X230503P00121R22983S12.raw
SM (Sphingomyelin)	SM(d38:1)	8HDDA-A1	3122878	0.059736	28.6		29	Ratio to surrogate SM(18:1)(d9)	-3.1	8HDDA-A1-X230503P00121R22983S14.raw
SM (Sphingomyelin)	SM(d38:1)	8HDDA-A2	31189174	0.052064	28.6		29	Ratio to surrogate SM(18:1)(d9)	-2.7	8HDDA-A2-X230503P00121R22983S16.raw
SM (Sphingomyelin)	SM(d38:1)	8HDDA-A3	31744716	0.071286	28.6		29	Ratio to surrogate SM(18:1)(d9)	-2.5	8HDDA-A3-X230503P00121R22983S18.raw
SM (Sphingomyelin)	SM(d38:1)	8HDDA-A4	38755928	0.063869	28.6		29	Ratio to surrogate SM(18:1)(d9)	-1.6	8HDDA-A4-X230503P00121R22983S20.raw
SM (Sphingomyelin)	SM(d38:1)	8HDDA-A5	21820228	0.048182	28.6		29	Ratio to surrogate SM(18:1)(d9)	-0.6	8HDDA-A5-X230503P00121R22983S22.raw
SM (Sphingomyelin)	SM(d38:1)	8HDDA-B1	31903224	0.068335	28.6		29	Ratio to surrogate SM(18:1)(d9)	-5.8	8HDDA-B1-X230503P00121R22983S08.raw
SM (Sphingomyelin)	SM(d38:1)	8HDDA-B2	22745300	0.059965	28.6		29	Ratio to surrogate SM(18:1)(d9)	-2	8HDDA-B2-X230503P00121R22983S10.raw
SM (Sphingomyelin)	SM(d38:1)	8HDDA-B3	24193982	0.077971	28.6		29	Ratio to surrogate SM(18:1)(d9)	-1.7	8HDDA-B3-X230503P00121R22983S12.raw
SM (Sphingomyelin)	SM(d40:1)	8HDDA-A1	13707270	0.2622	28.46		29	Ratio to surrogate SM(18:1)(d9)	-3.1	8HDDA-A1-X230503P00121R22983S14.raw
SM (Sphingomyelin)	SM(d40:1)	8HDDA-A2	123375768	0.20595	28.46		29	Ratio to surrogate SM(18:1)(d9)	-2.3	8HDDA-A2-X230503P00121R22983S16.raw
SM (Sphingomyelin)	SM(d40:1)	8HDDA-A3	124595576	0.27979	28.46		29	Ratio to surrogate SM(18:1)(d9)	-1.9	8HDDA-A3-X230503P00121R22983S18.raw
SM (Sphingomyelin)	SM(d40:1)	8HDDA-A4	146116304	0.2408	28.46		29	Ratio to surrogate SM(18:1)(d9)	-2.3	8HDDA-A4-X230503P00121R22983S20.raw
SM (Sphingomyelin)	SM(d40:1)	8HDDA-A5	100906872	0.22281	28.46		29	Ratio to surrogate SM(18:1)(d9)	-2.4	8HDDA-A5-X230503P00121R22983S22.raw
SM (Sphingomyelin)	SM(d40:1)	8HDDA-B1	131754112	0.28221	28.46		29	Ratio to surrogate SM(18:1)(d9)	-1.3	8HDDA-B1-X230503P00121R22983S08.raw
SM (Sphingomyelin)	SM(d40:1)	8HDDA-B2	81626544	0.2152	28.46		29	Ratio to surrogate SM(18:1)(d9)	-2.7	8HDDA-B2-X230503P00121R22983S10.raw
SM (Sphingomyelin)	SM(d40:1)	8HDDA-B3	82416320	0.26561	28.46		29	Ratio to surrogate SM(18:1)(d9)	-1.8	8HDDA-B3-X230503P00121R22983S12.raw
SM (Sphingomyelin)	SM(d42:3)	8HDDA-A1	17953552	0.34343	28.49		29	Ratio to surrogate SM(18:1)(d9)	-2.8	8HDDA-A1-X230503P00121R22983S14.raw
SM (Sphingomyelin)	SM(d42:3)	8HDDA-A2	159583984	0.26639	28.49		29	Ratio to surrogate SM(18:1)(d9)	-2	8HDDA-A2-X230503P00121R22983S16.raw
SM (Sphingomyelin)	SM(d42:3)	8HDDA-A3	160585856	0.36061	28.49		29	Ratio to surrogate SM(18:1)(d9)	-1.6	8HDDA-A3-X230503P00121R22983S18.raw
SM (Sphingomyelin)	SM(d42:3)	8HDDA-A4	207374992	0.34175	28.49		29	Ratio to surrogate SM(18:1)(d9)	-1.9	8HDDA-A4-X230503P00121R22983S20.raw
SM (Sphingomyelin)	SM(d42:3)	8HDDA-A5	144633808	0.31937	28.49		29	Ratio to surrogate SM(18:1)(d9)	-1.6	8HDDA-A5-X230503P00121R22983S22.raw
SM (Sphingomyelin)	SM(d42:3)	8HDDA-B1	189791312	0.40652	28.49		29	Ratio to surrogate SM(18:1)(d9)	-1.3	8HDDA-B1-X230503P00121R22983S08.raw
SM (Sphingomyelin)	SM(d42:3)	8HDDA-B2	118318872	0.31193	28.49		29	Ratio to surrogate SM(18:1)(d9)	-2.1	8HDDA-B2-X230503P00121R22983S10.raw
SM (Sphingomyelin)	SM(d42:3)	8HDDA-B3	111414840	0.35906	28.49		29	Ratio to surrogate SM(18:1)(d9)	-1.8	8HDDA-B3-X230503P00121R22983S12.raw
SM (Sphingomyelin)	SM(d42:2)	8HDDA-A1	71403624	1.3659	28.41		29	Ratio to surrogate SM(18:1)(d9)	-3	8HDDA-A1-X230503P00121R22983S14.raw
SM (Sphingomyelin)	SM(d42:2)	8HDDA-A2	621022720	1.0367	28.41		29	Ratio to surrogate SM(18:1)(d9)	-2.7	8HDDA-A2-X230503P00121R22983S16.raw
SM (Sphingomyelin)	SM(d42:2)	8HDDA-A3	597796608	1.3424	28.41		29	Ratio to surrogate SM(18:1)(d9)	-1.8	8HDDA-A3-X230503P00121R22983S18.raw
SM (Sphingomyelin)	SM(d42:2)	8HDDA-A4	742950016	1.2244	28.41		29	Ratio to surrogate SM(18:1)(d9)	-2.6	8HDDA-A4-X230503P00121R22983S20.raw
SM (Sphingomyelin)	SM(d42:2)	8HDDA-A5	575335680	1.2704	28.41		29	Ratio to surrogate SM(18:1)(d9)	-2.4	8HDDA-A5-X230503P00121R22983S22.raw
SM (Sphingomyelin)	SM(d42:2)	8HDDA-B1	685026368	1.4673	28.41		29	Ratio to surrogate SM(18:1)(d9)	-2.5	8HDDA-B1-X230503P00121R22983S08.raw
SM (Sphingomyelin)	SM(d42:2)	8HDDA-B2	400579776	1.0561	28.41		29	Ratio to surrogate SM(18:1)(d9)	-2.6	8HDDA-B2-X230503P00121R22983S10.raw
SM (Sphingomyelin)	SM(d42:2)	8HDDA-B3	422694592	1.3622	28.41		29	Ratio to surrogate SM(18:1)(d9)	-2.1	8HDDA-B3-X230503P00121R22983S12.raw
SM (Sphingomyelin)	SM(d42:1)	8HDDA-A1	22582758	0.43198	28.35		29	Ratio to surrogate SM(18:1)(d9)	-8.4	8HDDA-A1-X230503P00121R22983S14.raw
SM (Sphingomyelin)	SM(d42:1)	8HDDA-A2	189184656	0.3158	28.35		29	Ratio to surrogate SM(18:1)(d9)	-8.9	8HDDA-A2-X230503P00121R22983S16.raw
SM (Sphingomyelin)	SM(d42:1)	8HDDA-A3	178150880	0.40005	28.35		29	Ratio to surrogate SM(18:1)(d9)	-8	8HDDA-A3-X230503P00121R22983S18.raw
SM (Sphingomyelin)	SM(d42:1)	8HDDA-A4	223608352	0.3685	28.35		29	Ratio to surrogate SM(18:1)(d9)	-8.4	8HDDA-A4-X230503P00121R22983S20.raw
SM (Sphingomyelin)	SM(d42:1)	8HDDA-A5	176144192	0.38895	28.35		29	Ratio to surrogate SM(18:1)(d9)	-7.8	8HDDA-A5-X230503P00121R22983S22.raw
SM (Sphingomyelin)	SM(d42:1)	8HDDA-B1	203955248	0.43686	28.35		29	Ratio to surrogate SM(18:1)(d9)	-8.9	8HDDA-B1-X230503P00121R22983S08.raw
SM (Sphingomyelin)	SM(d42:1)	8HDDA-B2	119199528	0.31425	28.35		29	Ratio to surrogate SM(18:1)(d9)	-8.7	8HDDA-B2-X230503P00121R22983S10.raw
SM (Sphingomyelin)	SM(d42:1)	8HDDA-B3	131495464	0.42378	28.35		29	Ratio to surrogate SM(18:1)(d9)	-8.5	8HDDA-B3-X230503P00121R22983S12.raw
SM (Sphingomyelin)	SM(d33:1)	8HDDA-A1	2956223	0.056549	29.05		29	Ratio to surrogate SM(18:1)(d9)	-0.5	8HDDA-A1-X230503P00121R22983S14.raw
SM (Sphingomyelin)	SM(d33:1)	8HDDA-A2	29822616	0.049783	29.05		29	Ratio to surrogate SM(18:1)(d9)	-2.5	8HDDA-A2-X230503P00121R22983S16.raw
SM (Sphingomyelin)	SM(d33:1)	8HDDA-A3	22822208	0.051249	29.05		29	Ratio to surrogate SM(18:1)(d9)	-2.2	8HDDA-A3-X230503P00121R22983S18.raw
SM (Sphingomyelin)	SM(d33:1)	8HDDA-A4	34141484	0.056264	29.05		29	Ratio to surrogate SM(18:1)(d9)	-2.7	8HDDA-A4-X230503P00121R22983S20.raw
SM (Sphingomyelin)	SM(d33:1)	8HDDA-A5	26326962	0.058133	29.05		29	Ratio to surrogate SM(18:1)(d9)	-2.6	8HDDA-A5-X230503P00121R22983S22.raw
SM (Sphingomyelin)	SM(d33:1)	8HDDA-B1	38886524	0.083293	29.05		29	Ratio to surrogate SM(18:1)(d9)	-1.8	8HDDA-B1-X230503P00121R22983S08.raw
SM (Sphingomyelin)	SM(d33:1)	8HDDA-B2	23735112	0.062574	29.05		29	Ratio to surrogate SM(18:1)(d9)	-2.1	8HDDA-B2-X230503P00121R22983S10.raw
SM (Sphingomyelin)	SM(d33:1)	8HDDA-B3	23856290	0.076883	29.05		29	Ratio to surrogate SM(18:1)(d9)	-2.2	8HDDA-B3-X230503P00121R22983S12.raw
SM (Sphingomyelin)	SM(d34:0)	8HDDA-A1	1376939	0.026339	28.39		29	Ratio to surrogate SM(18:1)(d9)	-2.1	8HDDA-A1-X230503P00121R22983S14.raw
SM (Sphingomyelin)	SM(d34:0)	8HDDA-A2	17970726	0.029998	28.39		29	Ratio to surrogate SM(18:1)(d9)	-3	8HDDA-A2-X230503P00121R22983S16.raw
SM (Sphingomyelin)	SM(d34:0)	8HDDA-A3	20875924	0.046879	28.39		29	Ratio to surrogate SM(18:1)(d9)	-2.1	8HDDA-A3-X230503P00121R22983S18.raw
SM (Sphingomyelin)	SM(d34:0)	8HDDA-A4	13225569	0.021795	28.39		29	Ratio to surrogate SM(18:1)(d9)	-0.9	8HDDA-A4-X230503P00121R22983S20.raw
SM (Sphingomyelin)	SM(d34:0)	8HDDA-A5	12206400	0.026953	28.39		29	Ratio to surrogate SM(18:1)(d9)	-1.3	8HDDA-A5-X230503P00121R22983S22.raw
SM (Sphingomyelin)	SM(d34:0)	8HDDA-B1	19194816	0.041114	28.39		29	Ratio to surrogate SM(18:1)(d9)	-2.6	8HDDA-B1-X230503P00121R22983S08.raw
SM (Sphingomyelin)	SM(d34:0)	8HDDA-B2	13075957	0.034473	28.39		29	Ratio to surrogate SM(18:1)(d9)	-3.3	8HDDA-B2-X230503P00121R22983S10.raw
SM (Sphingomyelin)	SM(d34:0)	8HDDA-B3	9790908	0.031554	28.39		29	Ratio to surrogate SM(18:1)(d9)	-1.4	8HDDA-B3-X230503P00121R22983S12.raw
SM (Sphingomyelin)	SM(d36:0)	8HDDA-A1	299105	0.0057215	28.23		29	Ratio to surrogate SM(18:1)(d9)	1	8HDDA-A1-X230503P00121R22983S14.raw
SM (Sphingomyelin)	SM(d36:0)	8HDDA-A2	9720313	0.016226	28.23		29	Ratio to surrogate SM(18:1)(d9)	-3.7	8HDDA-A2-X230503P00121R22983S16.raw
SM (Sphingomyelin)	SM(d36:0)	8HDDA-A3	12515027	0.028104	28.23		29	Ratio to surrogate SM(18:1)(d9)	0.6	8HDDA-A3-X230503P00121R22983S18.raw
SM (Sphingomyelin)	SM(d36:0)	8HDDA-A4	6475926	0.010672	28.23		29	Ratio to surrogate SM(18:1)(d9)	-1.7	8HDDA-A4-X230503P00121R22983S20.raw
SM (Sphingomyelin)	SM(d36:0)	8HDDA-A5	4395088	0.0097049	28.23		29	Ratio to surrogate SM(18:1)(d9)	-0.5	8HDDA-A5-X230503P00121R22983S22.raw
SM (Sphingomyelin)	SM(d36:0)	8HDDA-B1	3304149	0.0070773	28.23		29	Ratio to surrogate SM(18:1)(d9)	-0.3	8HDDA-B1-X230503P00121R22983S08.raw
SM (Sphingomyelin)	SM(d36:0)	8HDDA-B2	3021447	0.0079656	28.23		29	Ratio to surrogate SM(18:1)(d9)	-2.5	8HDDA-B2-X230503P00121R22983S10.raw
SM (Sphingomyelin)	SM(d36:0)	8HDDA-B3	2685433	0.0086545	28.23		29	Ratio to surrogate SM(18:1)(d9)	-1	8HDDA-B3-X230503P00121R22983S12.raw
SM (Sphingomyelin)	SM(d40:2)	8HDDA-A1	6295765	0.12043	28.54		29	Ratio to surrogate SM(18:1)(d9)	-2.6	8HDDA-A1-X230503P00121R22983S14.raw
SM (Sphingomyelin)	SM(d40:2)	8HDDA-A2	58346692	0.097398	28.54		29	Ratio to surrogate SM(18:1)(d9)	-2.4	8HDDA-A2-X230503P00121R22983S16.raw
SM (Sphingomyelin)	SM(d40:2)	8HDDA-A3	59754520	0.13418	28.54		29	Ratio to surrogate SM(18:1)(d9)	-2.6	8HDDA-A3-X230503P00121R22983S18.raw
SM (Sphingomyelin)	SM(d40:2)	8HDDA-A4	70051472	0.11544	28.54		29	Ratio to surrogate SM(18:1)(d9)	-1.6	8HDDA-A4-X230503P00121R22983S20.raw
SM (Sphingomyelin)	SM(d40:2)	8HDDA-A5	50079996	0.11058	28.54		29	Ratio to surrogate SM(18:1)(d9)	-1.6	8HDDA-A5-X230503P00121R22983S22.raw
SM (Sphingomyelin)	SM(d40:2)	8HDDA-B1	67258528	0.14406	28.54		29	Ratio to surrogate SM(18:1)(d9)	-1.7	8HDDA-B1-X230503P00121R22983S08.raw
SM (Sphingomyelin)	SM(d40:2)	8HDDA-B2	47658504	0.12564	28.54		29	Ratio to surrogate SM(18:1)(d9)	-1.9	8HDDA-B2-X230503P00121R22983S10.raw
SM (Sphingomyelin)	SM(d40:2)	8HDDA-B3	39512140	0.12734	28.54		29	Ratio to surrogate SM(18:1)(d9)	-1.5	8HDDA-B3-X230503P00121R22983S12.raw
SM (Sphingomyelin)	SM(d41:2)	8HDDA-A1	4426136	0.084666	28.47		29	Ratio to surrogate SM(18:1)(d9)	-1.5	8HDDA-A1-X230503P00121R22983S14.raw
SM (Sphingomyelin)	SM(d41:2)	8HDDA-A2	41866864	0.069888	28.47		29	Ratio to surrogate SM(18:1)(d9)	-3.2	8HDDA-A2-X230503P00121R22983S16.raw
SM (Sphingomyelin)	SM(d41:2)	8HDDA-A3	33734108	0.075753	28.47		29	Ratio to surrogate SM(18:1)(d9)	-2.8	8HDDA-A3-X230503P00121R22983S18.raw
SM (Sphingomyelin)	SM(d41:2)	8HDDA-A4	51900408	0.08553	28.47		29	Ratio to surrogate SM(18:1)(d9)	-2.5	8HDDA-A4-X230503P00121R22983S20.raw
SM (Sphingomyelin)	SM(d41:2)	8HDDA-A5	38154396	0.08425	28.47		29	Ratio to surrogate SM(18:1)(d9)	-5.5	8HDDA-A5-X230503P00121R22983S22.raw
SM (Sphingomyelin)	SM(d41:2)	8HDDA-B1	46421160	0.099432	28.47		29	Ratio to surrogate SM(18:1)(d9)	-2.9	8HDDA-B1-X230503P00121R22983S08.raw
SM (Sphingomyelin)	SM(d41:2)	8HDDA-B2	33354034	0.087933	28.47		29	Ratio to surrogate SM(18:1)(d9)	-2.5	8HDDA-B2-X230503P00121R22983S10.raw
SM (Sphingomyelin)	SM(d41:2)	8HDDA-B3	29100588	0.093784	28.47		29	Ratio to surrogate SM(18:1)(d9)	-2.8	8HDDA-B3-X230503P00121R22983S12.raw
SM (Sphingomyelin)	SM(d41:1)	8HDDA-A1	9566604	0.183	28.39		29	Ratio to surrogate SM(18:1)(d9)	-2.5	8HDDA-A1-X230503P00121R22983S14.raw
SM (Sphingomyelin)	SM(d41:1)	8HDDA-A2	77817424	0.1299	28.39		29	Ratio to surrogate SM(18:1)(d9)	-3.4	8HDDA-A2-X230503P00121R22983S16.raw
SM (Sphingomyelin)	SM(d41:1)	8HDDA-A3	76069632	0.17082	28.39		29	Ratio to surrogate SM(18:1)(d9)	-2.3	8HDDA-A3-X230503P00121R22983S18.raw
SM (Sphingomyelin)	SM(d41:1)	8HDDA-A4	95012392	0.15658	28.39		29	Ratio to surrogate SM(18:1)(d9)	-2.9	8HDDA-A4-X230503P00121R22983S20.raw
SM (Sphingomyelin)	SM(d41:1)	8HDDA-A5	77996248	0.17223	28.39		29	Ratio to surrogate SM(18:1)(d9)	-3	8HDDA-A5-X230503P00121R22983S22.raw
SM (Sphingomyelin)	SM(d41:1)	8HDDA-B1	85537560	0.18322	28.39		29	Ratio to surrogate SM(18:1)(d9)	-3	8HDDA-B1-X230503P00121R22983S08.raw
SM (Sphingomyelin)	SM(d41:1)	8HDDA-B2	50834964	0.13402	28.39		29	Ratio to surrogate SM(18:1)(d9)	-2.9	8HDDA-B2-X230503P00121R22983S10.raw
SM (Sphingomyelin)	SM(d41:1)	8HDDA-B3	51335368	0.16544	28.39		29	Ratio to surrogate SM(18:1)(d9)	-2.9	8HDDA-B3-X230503P00121R22983S12.raw
SM (Sphingomyelin)	SM(d42:5)	8HDDA-A1	10663039	0.20397	28.55		29	Ratio to surrogate SM(18:1)(d9)	-3.4	8HDDA-A1-X230503P00121R22983S14.raw
SM (Sphingomyelin)	SM(d42:5)	8HDDA-A2	119173808	0.19894	28.55		29	Ratio to surrogate SM(18:1)(d9)	-2.7	8HDDA-A2-X230503P00121R22983S16.raw
SM (Sphingomyelin)	SM(d42:5)	8HDDA-A3	163006544	0.36605	28.55		29	Ratio to surrogate SM(18:1)(d9)	-1.9	8HDDA-A3-X230503P00121R22983S18.raw
SM (Sphingomyelin)	SM(d42:5)	8HDDA-A4	123709712	0.20387	28.55		29	Ratio to surrogate SM(18:1)(d9)	-2.4	8HDDA-A4-X230503P00121R22983S20.raw
SM (Sphingomyelin)	SM(d42:5)	8HDDA-A5	117392256	0.25922	28.55		29	Ratio to surrogate SM(18:1)(d9)	-2.1	8HDDA-A5-X230503P00121R22983S22.raw
SM (Sphingomyelin)	SM(d42:5)	8HDDA-B1	60545916	0.12969	28.55		29	Ratio to surrogate SM(18:1)(d9)	-1.9	8HDDA-B1-X230503P00121R22983S08.raw
SM (Sphingomyelin)	SM(d42:5)	8HDDA-B2	43681660	0.11516	28.55		29	Ratio to surrogate SM(18:1)(d9)	-2.9	8HDDA-B2-X230503P00121R22983S10.raw
SM (Sphingomyelin)	SM(d42:5)	8HDDA-B3	39181532	0.12627	28.55		29	Ratio to surrogate SM(18:1)(d9)	-2.5	8HDDA-B3-X230503P00121R22983S12.raw

## Sheet: 8H-Validation
Molecule List Name	Molecule	Replicate Name	Total Area	Normalized Area	Average Measured Retention Time	BioReplicate	Library Ion Mobility Value	Normalization Method	Average Mass Error PPM	File Name	Comments
SPLASHLipidoMix	PC(15:0-18:1)(d7)	8HDDA-A1	142662592	142660000	27.72		29		-2.5	8HDDA-A1-X230503P00121R22983S14.raw
SPLASHLipidoMix	PC(15:0-18:1)(d7)	8HDDA-A2	1114856192	1114900000	27.72		29		-2.1	8HDDA-A2-X230503P00121R22983S16.raw
SPLASHLipidoMix	PC(15:0-18:1)(d7)	8HDDA-A3	976556224	976560000	27.72		29		-1.4	8HDDA-A3-X230503P00121R22983S18.raw
SPLASHLipidoMix	PC(15:0-18:1)(d7)	8HDDA-A4	1088606336	1088600000	27.72		29		-2.1	8HDDA-A4-X230503P00121R22983S20.raw
SPLASHLipidoMix	PC(15:0-18:1)(d7)	8HDDA-A5	862198336	862200000	27.72		29		-2.1	8HDDA-A5-X230503P00121R22983S22.raw
SPLASHLipidoMix	PC(15:0-18:1)(d7)	8HDDA-B1	979618944	979620000	27.72		29		-1.9	8HDDA-B1-X230503P00121R22983S08.raw
SPLASHLipidoMix	PC(15:0-18:1)(d7)	8HDDA-B2	741820352	741820000	27.72		29		-1.9	8HDDA-B2-X230503P00121R22983S10.raw
SPLASHLipidoMix	PC(15:0-18:1)(d7)	8HDDA-B3	746017088	746020000	27.72		29		-1.9	8HDDA-B3-X230503P00121R22983S12.raw
SPLASHLipidoMix	PE(15:0-18:1)(d7)	8HDDA-A1	8207133	8207100	23.87		34		-2	8HDDA-A1-X230503P00121R22983S14.raw
SPLASHLipidoMix	PE(15:0-18:1)(d7)	8HDDA-A2	136232864	136230000	23.87		34		-2.2	8HDDA-A2-X230503P00121R22983S16.raw
SPLASHLipidoMix	PE(15:0-18:1)(d7)	8HDDA-A3	98456672	98457000	23.87		34		-1.8	8HDDA-A3-X230503P00121R22983S18.raw
SPLASHLipidoMix	PE(15:0-18:1)(d7)	8HDDA-A4	110492440	110490000	23.87		34		-2.1	8HDDA-A4-X230503P00121R22983S20.raw
SPLASHLipidoMix	PE(15:0-18:1)(d7)	8HDDA-A5	87564192	87564000	23.87		34		-2.3	8HDDA-A5-X230503P00121R22983S22.raw
SPLASHLipidoMix	PE(15:0-18:1)(d7)	8HDDA-B1	99500032	99500000	23.87		34		-2.1	8HDDA-B1-X230503P00121R22983S08.raw
SPLASHLipidoMix	PE(15:0-18:1)(d7)	8HDDA-B2	76785176	76785000	23.87		34		-2.1	8HDDA-B2-X230503P00121R22983S10.raw
SPLASHLipidoMix	PE(15:0-18:1)(d7)	8HDDA-B3	47486172	47486000	23.87		34		-2	8HDDA-B3-X230503P00121R22983S12.raw
SPLASHLipidoMix	PS(15:0-18:1)(d7)	8HDDA-A1	10743610	10744000	30.35		34		-2.9	8HDDA-A1-X230503P00121R22983S14.raw
SPLASHLipidoMix	PS(15:0-18:1)(d7)	8HDDA-A2	56407132	56407000	30.35		34		-2.6	8HDDA-A2-X230503P00121R22983S16.raw
SPLASHLipidoMix	PS(15:0-18:1)(d7)	8HDDA-A3	44673884	44674000	30.35		34		-2	8HDDA-A3-X230503P00121R22983S18.raw
SPLASHLipidoMix	PS(15:0-18:1)(d7)	8HDDA-A4	54426656	54427000	30.35		34		-2.3	8HDDA-A4-X230503P00121R22983S20.raw
SPLASHLipidoMix	PS(15:0-18:1)(d7)	8HDDA-A5	40818004	40818000	30.35		34		-1.9	8HDDA-A5-X230503P00121R22983S22.raw
SPLASHLipidoMix	PS(15:0-18:1)(d7)	8HDDA-B1	65160148	65160000	30.35		34		-2.4	8HDDA-B1-X230503P00121R22983S08.raw
SPLASHLipidoMix	PS(15:0-18:1)(d7)	8HDDA-B2	39950640	39951000	30.35		34		-2.3	8HDDA-B2-X230503P00121R22983S10.raw
SPLASHLipidoMix	PS(15:0-18:1)(d7)	8HDDA-B3	35346856	35347000	30.35		34		-2.6	8HDDA-B3-X230503P00121R22983S12.raw
SPLASHLipidoMix	PG(15:0-18:1)(d7)	8HDDA-A1	35810416	35810000	24.74		34		-2.7	8HDDA-A1-X230503P00121R22983S14.raw
SPLASHLipidoMix	PG(15:0-18:1)(d7)	8HDDA-A2	570679872	570680000	24.74		34		-2.5	8HDDA-A2-X230503P00121R22983S16.raw
SPLASHLipidoMix	PG(15:0-18:1)(d7)	8HDDA-A3	503553600	503550000	24.74		34		-2	8HDDA-A3-X230503P00121R22983S18.raw
SPLASHLipidoMix	PG(15:0-18:1)(d7)	8HDDA-A4	550777920	550780000	24.74		34		-2.4	8HDDA-A4-X230503P00121R22983S20.raw
SPLASHLipidoMix	PG(15:0-18:1)(d7)	8HDDA-A5	434394464	434390000	24.74		34		-2.6	8HDDA-A5-X230503P00121R22983S22.raw
SPLASHLipidoMix	PG(15:0-18:1)(d7)	8HDDA-B1	574169088	574170000	24.74		34		-2.5	8HDDA-B1-X230503P00121R22983S08.raw
SPLASHLipidoMix	PG(15:0-18:1)(d7)	8HDDA-B2	393263552	393260000	24.74		34		-2.4	8HDDA-B2-X230503P00121R22983S10.raw
SPLASHLipidoMix	PG(15:0-18:1)(d7)	8HDDA-B3	347380704	347380000	24.74		34		-2.3	8HDDA-B3-X230503P00121R22983S12.raw
SPLASHLipidoMix	PI(15:0-18:1)(d7)	8HDDA-A1	88473952	88474000	31.8		34		-2.6	8HDDA-A1-X230503P00121R22983S14.raw
SPLASHLipidoMix	PI(15:0-18:1)(d7)	8HDDA-A2	146212320	146210000	31.8		34		-2.5	8HDDA-A2-X230503P00121R22983S16.raw
SPLASHLipidoMix	PI(15:0-18:1)(d7)	8HDDA-A3	156824800	156820000	31.8		34		-1.8	8HDDA-A3-X230503P00121R22983S18.raw
SPLASHLipidoMix	PI(15:0-18:1)(d7)	8HDDA-A4	149416048	149420000	31.8		34		-2.6	8HDDA-A4-X230503P00121R22983S20.raw
SPLASHLipidoMix	PI(15:0-18:1)(d7)	8HDDA-A5	116811408	116810000	31.8		34		-2.5	8HDDA-A5-X230503P00121R22983S22.raw
SPLASHLipidoMix	PI(15:0-18:1)(d7)	8HDDA-B1	171230464	171230000	31.8		34		-2	8HDDA-B1-X230503P00121R22983S08.raw
SPLASHLipidoMix	PI(15:0-18:1)(d7)	8HDDA-B2	128473304	128470000	31.8		34		-2.2	8HDDA-B2-X230503P00121R22983S10.raw
SPLASHLipidoMix	PI(15:0-18:1)(d7)	8HDDA-B3	121400200	121400000	31.8		34		-2.7	8HDDA-B3-X230503P00121R22983S12.raw
SPLASHLipidoMix	PA(15:0-18:1)(d7)	8HDDA-A1	5217508	5217500	22.38		39		-1.2	8HDDA-A1-X230503P00121R22983S14.raw
SPLASHLipidoMix	PA(15:0-18:1)(d7)	8HDDA-A2	78152536	78153000	22.38		39		-2	8HDDA-A2-X230503P00121R22983S16.raw
SPLASHLipidoMix	PA(15:0-18:1)(d7)	8HDDA-A3	68119840	68120000	22.38		39		-1.2	8HDDA-A3-X230503P00121R22983S18.raw
SPLASHLipidoMix	PA(15:0-18:1)(d7)	8HDDA-A4	69887736	69888000	22.38		39		-1.8	8HDDA-A4-X230503P00121R22983S20.raw
SPLASHLipidoMix	PA(15:0-18:1)(d7)	8HDDA-A5	59612116	59612000	22.38		39		-1.6	8HDDA-A5-X230503P00121R22983S22.raw
SPLASHLipidoMix	PA(15:0-18:1)(d7)	8HDDA-B1	72925144	72925000	22.38		39		-2	8HDDA-B1-X230503P00121R22983S08.raw
SPLASHLipidoMix	PA(15:0-18:1)(d7)	8HDDA-B2	43901596	43902000	22.38		39		-1.6	8HDDA-B2-X230503P00121R22983S10.raw
SPLASHLipidoMix	PA(15:0-18:1)(d7)	8HDDA-B3	40786072	40786000	22.38		39		-1.5	8HDDA-B3-X230503P00121R22983S12.raw
SPLASHLipidoMix	LPC(18:1)(d7)	8HDDA-A1	51926992	51927000	31.73		34		-2.8	8HDDA-A1-X230503P00121R22983S14.raw
SPLASHLipidoMix	LPC(18:1)(d7)	8HDDA-A2	314306144	314310000	31.73		34		-2.5	8HDDA-A2-X230503P00121R22983S16.raw
SPLASHLipidoMix	LPC(18:1)(d7)	8HDDA-A3	338413344	338410000	31.73		34		-1.9	8HDDA-A3-X230503P00121R22983S18.raw
SPLASHLipidoMix	LPC(18:1)(d7)	8HDDA-A4	318822624	318820000	31.73		34		-2.4	8HDDA-A4-X230503P00121R22983S20.raw
SPLASHLipidoMix	LPC(18:1)(d7)	8HDDA-A5	267147312	267150000	31.73		34		-2.3	8HDDA-A5-X230503P00121R22983S22.raw
SPLASHLipidoMix	LPC(18:1)(d7)	8HDDA-B1	304337280	304340000	31.73		34		-2.5	8HDDA-B1-X230503P00121R22983S08.raw
SPLASHLipidoMix	LPC(18:1)(d7)	8HDDA-B2	182445136	182450000	31.73		34		-2.1	8HDDA-B2-X230503P00121R22983S10.raw
SPLASHLipidoMix	LPC(18:1)(d7)	8HDDA-B3	199037232	199040000	31.73		34		-2.6	8HDDA-B3-X230503P00121R22983S12.raw
SPLASHLipidoMix	LPE(18:1)(d7)	8HDDA-A1	16618645	16619000	30		39		-2	8HDDA-A1-X230503P00121R22983S14.raw
SPLASHLipidoMix	LPE(18:1)(d7)	8HDDA-A2	126346288	126350000	30		39		-2	8HDDA-A2-X230503P00121R22983S16.raw
SPLASHLipidoMix	LPE(18:1)(d7)	8HDDA-A3	110765688	110770000	30		39		-1.7	8HDDA-A3-X230503P00121R22983S18.raw
SPLASHLipidoMix	LPE(18:1)(d7)	8HDDA-A4	125771672	125770000	30		39		-1.9	8HDDA-A4-X230503P00121R22983S20.raw
SPLASHLipidoMix	LPE(18:1)(d7)	8HDDA-A5	101283888	101280000	30		39		-2.2	8HDDA-A5-X230503P00121R22983S22.raw
SPLASHLipidoMix	LPE(18:1)(d7)	8HDDA-B1	135217936	135220000	30		39		-2.4	8HDDA-B1-X230503P00121R22983S08.raw
SPLASHLipidoMix	LPE(18:1)(d7)	8HDDA-B2	96806224	96806000	30		39		-2	8HDDA-B2-X230503P00121R22983S10.raw
SPLASHLipidoMix	LPE(18:1)(d7)	8HDDA-B3	83863272	83863000	30		39		-2.3	8HDDA-B3-X230503P00121R22983S12.raw
SPLASHLipidoMix	SM(18:1)(d9)	8HDDA-A1	52277652	52278000	28.81		29		-2.7	8HDDA-A1-X230503P00121R22983S14.raw
SPLASHLipidoMix	SM(18:1)(d9)	8HDDA-A2	599055936	599060000	28.81		29		-2.9	8HDDA-A2-X230503P00121R22983S16.raw
SPLASHLipidoMix	SM(18:1)(d9)	8HDDA-A3	445316320	445320000	28.81		29		-2.1	8HDDA-A3-X230503P00121R22983S18.raw
SPLASHLipidoMix	SM(18:1)(d9)	8HDDA-A4	606806336	606810000	28.81		29		-2.5	8HDDA-A4-X230503P00121R22983S20.raw
SPLASHLipidoMix	SM(18:1)(d9)	8HDDA-A5	452873664	452870000	28.81		29		-2.4	8HDDA-A5-X230503P00121R22983S22.raw
SPLASHLipidoMix	SM(18:1)(d9)	8HDDA-B1	466864224	466860000	28.81		29		-2.8	8HDDA-B1-X230503P00121R22983S08.raw
SPLASHLipidoMix	SM(18:1)(d9)	8HDDA-B2	379311424	379310000	28.81		29		-2.5	8HDDA-B2-X230503P00121R22983S10.raw
SPLASHLipidoMix	SM(18:1)(d9)	8HDDA-B3	310292704	310290000	28.81		29		-2.6	8HDDA-B3-X230503P00121R22983S12.raw
LPC (Lyso phosphatidylcholine)	LPC 15:0	8HDDA-A1	509215	0.0098064	32.18		34	Ratio to surrogate LPC(18:1)(d7)	-5.5	8HDDA-A1-X230503P00121R22983S14.raw
LPC (Lyso phosphatidylcholine)	LPC 15:0	8HDDA-A2	7093082	0.022567	32.18		34	Ratio to surrogate LPC(18:1)(d7)	-3.6	8HDDA-A2-X230503P00121R22983S16.raw
LPC (Lyso phosphatidylcholine)	LPC 15:0	8HDDA-A3	4655855	0.013758	32.18		34	Ratio to surrogate LPC(18:1)(d7)	-4.6	8HDDA-A3-X230503P00121R22983S18.raw
LPC (Lyso phosphatidylcholine)	LPC 15:0	8HDDA-A4	7020099	0.022019	32.18		34	Ratio to surrogate LPC(18:1)(d7)	-2.3	8HDDA-A4-X230503P00121R22983S20.raw
LPC (Lyso phosphatidylcholine)	LPC 15:0	8HDDA-A5	6254702	0.023413	32.18		34	Ratio to surrogate LPC(18:1)(d7)	-2.4	8HDDA-A5-X230503P00121R22983S22.raw
LPC (Lyso phosphatidylcholine)	LPC 15:0	8HDDA-B1	7829954	0.025728	32.18		34	Ratio to surrogate LPC(18:1)(d7)	-2.1	8HDDA-B1-X230503P00121R22983S08.raw
LPC (Lyso phosphatidylcholine)	LPC 15:0	8HDDA-B2	4552145	0.024951	32.18		34	Ratio to surrogate LPC(18:1)(d7)	-3.9	8HDDA-B2-X230503P00121R22983S10.raw
LPC (Lyso phosphatidylcholine)	LPC 15:0	8HDDA-B3	5032971	0.025287	32.18		34	Ratio to surrogate LPC(18:1)(d7)	-4.1	8HDDA-B3-X230503P00121R22983S12.raw
LPC (Lyso phosphatidylcholine)	LPC 16:0	8HDDA-A1	447380192	8.6156	31.95		34	Ratio to surrogate LPC(18:1)(d7)	-0.7	8HDDA-A1-X230503P00121R22983S14.raw
LPC (Lyso phosphatidylcholine)	LPC 16:0	8HDDA-A2	1974588160	6.2824	31.95		34	Ratio to surrogate LPC(18:1)(d7)	-0.5	8HDDA-A2-X230503P00121R22983S16.raw
LPC (Lyso phosphatidylcholine)	LPC 16:0	8HDDA-A3	1656959232	4.8963	31.95		34	Ratio to surrogate LPC(18:1)(d7)	-0.1	8HDDA-A3-X230503P00121R22983S18.raw
LPC (Lyso phosphatidylcholine)	LPC 16:0	8HDDA-A4	2382299136	7.4722	31.95		34	Ratio to surrogate LPC(18:1)(d7)	-0.4	8HDDA-A4-X230503P00121R22983S20.raw
LPC (Lyso phosphatidylcholine)	LPC 16:0	8HDDA-A5	1693457536	6.339	31.95		34	Ratio to surrogate LPC(18:1)(d7)	-0.4	8HDDA-A5-X230503P00121R22983S22.raw
LPC (Lyso phosphatidylcholine)	LPC 16:0	8HDDA-B1	2091028224	6.8708	31.95		34	Ratio to surrogate LPC(18:1)(d7)	-0.5	8HDDA-B1-X230503P00121R22983S08.raw
LPC (Lyso phosphatidylcholine)	LPC 16:0	8HDDA-B2	1401667968	7.6827	31.95		34	Ratio to surrogate LPC(18:1)(d7)	-0.3	8HDDA-B2-X230503P00121R22983S10.raw
LPC (Lyso phosphatidylcholine)	LPC 16:0	8HDDA-B3	1382255104	6.9447	31.95		34	Ratio to surrogate LPC(18:1)(d7)	-0.4	8HDDA-B3-X230503P00121R22983S12.raw
LPC (Lyso phosphatidylcholine)	LPC 16:1	8HDDA-A1	7442153	0.14332	32.2		34	Ratio to surrogate LPC(18:1)(d7)	-1.8	8HDDA-A1-X230503P00121R22983S14.raw
LPC (Lyso phosphatidylcholine)	LPC 16:1	8HDDA-A2	45210460	0.14384	32.2		34	Ratio to surrogate LPC(18:1)(d7)	-1.5	8HDDA-A2-X230503P00121R22983S16.raw
LPC (Lyso phosphatidylcholine)	LPC 16:1	8HDDA-A3	24604570	0.072706	32.2		34	Ratio to surrogate LPC(18:1)(d7)	-1	8HDDA-A3-X230503P00121R22983S18.raw
LPC (Lyso phosphatidylcholine)	LPC 16:1	8HDDA-A4	56928372	0.17856	32.2		34	Ratio to surrogate LPC(18:1)(d7)	-1.6	8HDDA-A4-X230503P00121R22983S20.raw
LPC (Lyso phosphatidylcholine)	LPC 16:1	8HDDA-A5	48523468	0.18164	32.2		34	Ratio to surrogate LPC(18:1)(d7)	-1.3	8HDDA-A5-X230503P00121R22983S22.raw
LPC (Lyso phosphatidylcholine)	LPC 16:1	8HDDA-B1	35701292	0.11731	32.2		34	Ratio to surrogate LPC(18:1)(d7)	-1.5	8HDDA-B1-X230503P00121R22983S08.raw
LPC (Lyso phosphatidylcholine)	LPC 16:1	8HDDA-B2	22599648	0.12387	32.2		34	Ratio to surrogate LPC(18:1)(d7)	-1.1	8HDDA-B2-X230503P00121R22983S10.raw
LPC (Lyso phosphatidylcholine)	LPC 16:1	8HDDA-B3	18489460	0.092894	32.2		34	Ratio to surrogate LPC(18:1)(d7)	-1.2	8HDDA-B3-X230503P00121R22983S12.raw
LPC (Lyso phosphatidylcholine)	LPC 17:0	8HDDA-A1	3666793	0.070614	31.75		34	Ratio to surrogate LPC(18:1)(d7)	-1.1	8HDDA-A1-X230503P00121R22983S14.raw
LPC (Lyso phosphatidylcholine)	LPC 17:0	8HDDA-A2	23444470	0.074591	31.75		34	Ratio to surrogate LPC(18:1)(d7)	0.8	8HDDA-A2-X230503P00121R22983S16.raw
LPC (Lyso phosphatidylcholine)	LPC 17:0	8HDDA-A3	24256468	0.071677	31.75		34	Ratio to surrogate LPC(18:1)(d7)	3	8HDDA-A3-X230503P00121R22983S18.raw
LPC (Lyso phosphatidylcholine)	LPC 17:0	8HDDA-A4	26052100	0.081713	31.75		34	Ratio to surrogate LPC(18:1)(d7)	1.2	8HDDA-A4-X230503P00121R22983S20.raw
LPC (Lyso phosphatidylcholine)	LPC 17:0	8HDDA-A5	25759380	0.096424	31.75		34	Ratio to surrogate LPC(18:1)(d7)	1	8HDDA-A5-X230503P00121R22983S22.raw
LPC (Lyso phosphatidylcholine)	LPC 17:0	8HDDA-B1	38583976	0.12678	31.75		34	Ratio to surrogate LPC(18:1)(d7)	-1.5	8HDDA-B1-X230503P00121R22983S08.raw
LPC (Lyso phosphatidylcholine)	LPC 17:0	8HDDA-B2	20858270	0.11433	31.75		34	Ratio to surrogate LPC(18:1)(d7)	2.4	8HDDA-B2-X230503P00121R22983S10.raw
LPC (Lyso phosphatidylcholine)	LPC 17:0	8HDDA-B3	19249454	0.096713	31.75		34	Ratio to surrogate LPC(18:1)(d7)	-5.4	8HDDA-B3-X230503P00121R22983S12.raw
LPC (Lyso phosphatidylcholine)	LPC 18:0	8HDDA-A1	304629568	5.8665	31.54		34	Ratio to surrogate LPC(18:1)(d7)	-0.5	8HDDA-A1-X230503P00121R22983S14.raw
LPC (Lyso phosphatidylcholine)	LPC 18:0	8HDDA-A2	1631225728	5.1899	31.54		34	Ratio to surrogate LPC(18:1)(d7)	-0.5	8HDDA-A2-X230503P00121R22983S16.raw
LPC (Lyso phosphatidylcholine)	LPC 18:0	8HDDA-A3	1754445056	5.1843	31.54		34	Ratio to surrogate LPC(18:1)(d7)	0	8HDDA-A3-X230503P00121R22983S18.raw
LPC (Lyso phosphatidylcholine)	LPC 18:0	8HDDA-A4	1851421952	5.8071	31.54		34	Ratio to surrogate LPC(18:1)(d7)	-0.4	8HDDA-A4-X230503P00121R22983S20.raw
LPC (Lyso phosphatidylcholine)	LPC 18:0	8HDDA-A5	1408461184	5.2722	31.54		34	Ratio to surrogate LPC(18:1)(d7)	-0.5	8HDDA-A5-X230503P00121R22983S22.raw
LPC (Lyso phosphatidylcholine)	LPC 18:0	8HDDA-B1	2010208896	6.6052	31.54		34	Ratio to surrogate LPC(18:1)(d7)	-0.2	8HDDA-B1-X230503P00121R22983S08.raw
LPC (Lyso phosphatidylcholine)	LPC 18:0	8HDDA-B2	1148810752	6.2967	31.54		34	Ratio to surrogate LPC(18:1)(d7)	-0.1	8HDDA-B2-X230503P00121R22983S10.raw
LPC (Lyso phosphatidylcholine)	LPC 18:0	8HDDA-B3	1172876672	5.8928	31.54		34	Ratio to surrogate LPC(18:1)(d7)	-0.3	8HDDA-B3-X230503P00121R22983S12.raw
LPC (Lyso phosphatidylcholine)	LPC 18:1	8HDDA-A1	163102368	3.141	31.74		34	Ratio to surrogate LPC(18:1)(d7)	-2.2	8HDDA-A1-X230503P00121R22983S14.raw
LPC (Lyso phosphatidylcholine)	LPC 18:1	8HDDA-A2	730162304	2.3231	31.74		34	Ratio to surrogate LPC(18:1)(d7)	-1.9	8HDDA-A2-X230503P00121R22983S16.raw
LPC (Lyso phosphatidylcholine)	LPC 18:1	8HDDA-A3	669971520	1.9797	31.74		34	Ratio to surrogate LPC(18:1)(d7)	-1.1	8HDDA-A3-X230503P00121R22983S18.raw
LPC (Lyso phosphatidylcholine)	LPC 18:1	8HDDA-A4	983057344	3.0834	31.74		34	Ratio to surrogate LPC(18:1)(d7)	-1.8	8HDDA-A4-X230503P00121R22983S20.raw
LPC (Lyso phosphatidylcholine)	LPC 18:1	8HDDA-A5	803258752	3.0068	31.74		34	Ratio to surrogate LPC(18:1)(d7)	-1.8	8HDDA-A5-X230503P00121R22983S22.raw
LPC (Lyso phosphatidylcholine)	LPC 18:1	8HDDA-B1	923538880	3.0346	31.74		34	Ratio to surrogate LPC(18:1)(d7)	-3	8HDDA-B1-X230503P00121R22983S08.raw
LPC (Lyso phosphatidylcholine)	LPC 18:1	8HDDA-B2	584044608	3.2012	31.74		34	Ratio to surrogate LPC(18:1)(d7)	-2.6	8HDDA-B2-X230503P00121R22983S10.raw
LPC (Lyso phosphatidylcholine)	LPC 18:1	8HDDA-B3	449966528	2.2607	31.74		34	Ratio to surrogate LPC(18:1)(d7)	-3.6	8HDDA-B3-X230503P00121R22983S12.raw
LPC (Lyso phosphatidylcholine)	LPC 18:2	8HDDA-A1	282996928	5.4499	32.03		34	Ratio to surrogate LPC(18:1)(d7)	-1.7	8HDDA-A1-X230503P00121R22983S14.raw
LPC (Lyso phosphatidylcholine)	LPC 18:2	8HDDA-A2	1214791680	3.865	32.03		34	Ratio to surrogate LPC(18:1)(d7)	-1.3	8HDDA-A2-X230503P00121R22983S16.raw
LPC (Lyso phosphatidylcholine)	LPC 18:2	8HDDA-A3	1004330624	2.9678	32.03		34	Ratio to surrogate LPC(18:1)(d7)	-0.9	8HDDA-A3-X230503P00121R22983S18.raw
LPC (Lyso phosphatidylcholine)	LPC 18:2	8HDDA-A4	1734817664	5.4413	32.03		34	Ratio to surrogate LPC(18:1)(d7)	-1.4	8HDDA-A4-X230503P00121R22983S20.raw
LPC (Lyso phosphatidylcholine)	LPC 18:2	8HDDA-A5	1367918464	5.1205	32.03		34	Ratio to surrogate LPC(18:1)(d7)	-1.4	8HDDA-A5-X230503P00121R22983S22.raw
LPC (Lyso phosphatidylcholine)	LPC 18:2	8HDDA-B1	2558664960	8.4073	32.03		34	Ratio to surrogate LPC(18:1)(d7)	-1.4	8HDDA-B1-X230503P00121R22983S08.raw
LPC (Lyso phosphatidylcholine)	LPC 18:2	8HDDA-B2	1446268672	7.9271	32.03		34	Ratio to surrogate LPC(18:1)(d7)	-1.4	8HDDA-B2-X230503P00121R22983S10.raw
LPC (Lyso phosphatidylcholine)	LPC 18:2	8HDDA-B3	1378017920	6.9234	32.03		34	Ratio to surrogate LPC(18:1)(d7)	-1.5	8HDDA-B3-X230503P00121R22983S12.raw
LPC (Lyso phosphatidylcholine)	LPC 18:3	8HDDA-A1	3132818	0.060331	32.22		34	Ratio to surrogate LPC(18:1)(d7)	0	8HDDA-A1-X230503P00121R22983S14.raw
LPC (Lyso phosphatidylcholine)	LPC 18:3	8HDDA-A2	18389188	0.058507	32.22		34	Ratio to surrogate LPC(18:1)(d7)	0.2	8HDDA-A2-X230503P00121R22983S16.raw
LPC (Lyso phosphatidylcholine)	LPC 18:3	8HDDA-A3	10300761	0.030438	32.22		34	Ratio to surrogate LPC(18:1)(d7)	0.5	8HDDA-A3-X230503P00121R22983S18.raw
LPC (Lyso phosphatidylcholine)	LPC 18:3	8HDDA-A4	19747890	0.06194	32.22		34	Ratio to surrogate LPC(18:1)(d7)	-0.7	8HDDA-A4-X230503P00121R22983S20.raw
LPC (Lyso phosphatidylcholine)	LPC 18:3	8HDDA-A5	17470790	0.065398	32.22		34	Ratio to surrogate LPC(18:1)(d7)	0	8HDDA-A5-X230503P00121R22983S22.raw
LPC (Lyso phosphatidylcholine)	LPC 18:3	8HDDA-B1	20866076	0.068562	32.22		34	Ratio to surrogate LPC(18:1)(d7)	0.4	8HDDA-B1-X230503P00121R22983S08.raw
LPC (Lyso phosphatidylcholine)	LPC 18:3	8HDDA-B2	11568006	0.063405	32.22		34	Ratio to surrogate LPC(18:1)(d7)	0.3	8HDDA-B2-X230503P00121R22983S10.raw
LPC (Lyso phosphatidylcholine)	LPC 18:3	8HDDA-B3	9079331	0.045616	32.22		34	Ratio to surrogate LPC(18:1)(d7)	0	8HDDA-B3-X230503P00121R22983S12.raw
LPC (Lyso phosphatidylcholine)	LPC 19:0	8HDDA-A1	3037732	0.0585	31.37		34	Ratio to surrogate LPC(18:1)(d7)	0	8HDDA-A1-X230503P00121R22983S14.raw
LPC (Lyso phosphatidylcholine)	LPC 19:0	8HDDA-A2	18757084	0.059678	31.37		34	Ratio to surrogate LPC(18:1)(d7)	1.5	8HDDA-A2-X230503P00121R22983S16.raw
LPC (Lyso phosphatidylcholine)	LPC 19:0	8HDDA-A3	17627908	0.05209	31.37		34	Ratio to surrogate LPC(18:1)(d7)	0.5	8HDDA-A3-X230503P00121R22983S18.raw
LPC (Lyso phosphatidylcholine)	LPC 19:0	8HDDA-A4	25616746	0.080348	31.37		34	Ratio to surrogate LPC(18:1)(d7)	0.8	8HDDA-A4-X230503P00121R22983S20.raw
LPC (Lyso phosphatidylcholine)	LPC 19:0	8HDDA-A5	17144570	0.064176	31.37		34	Ratio to surrogate LPC(18:1)(d7)	0.7	8HDDA-A5-X230503P00121R22983S22.raw
LPC (Lyso phosphatidylcholine)	LPC 19:0	8HDDA-B1	46113388	0.15152	31.37		34	Ratio to surrogate LPC(18:1)(d7)	0.3	8HDDA-B1-X230503P00121R22983S08.raw
LPC (Lyso phosphatidylcholine)	LPC 19:0	8HDDA-B2	27747632	0.15209	31.37		34	Ratio to surrogate LPC(18:1)(d7)	4.1	8HDDA-B2-X230503P00121R22983S10.raw
LPC (Lyso phosphatidylcholine)	LPC 19:0	8HDDA-B3	29020712	0.14581	31.37		34	Ratio to surrogate LPC(18:1)(d7)	4.7	8HDDA-B3-X230503P00121R22983S12.raw
LPC (Lyso phosphatidylcholine)	LPC 20:1	8HDDA-A1	2939811	0.056614	31.4		34	Ratio to surrogate LPC(18:1)(d7)	-1	8HDDA-A1-X230503P00121R22983S14.raw
LPC (Lyso phosphatidylcholine)	LPC 20:1	8HDDA-A2	20423330	0.064979	31.4		34	Ratio to surrogate LPC(18:1)(d7)	-1.4	8HDDA-A2-X230503P00121R22983S16.raw
LPC (Lyso phosphatidylcholine)	LPC 20:1	8HDDA-A3	16717826	0.049401	31.4		34	Ratio to surrogate LPC(18:1)(d7)	-1	8HDDA-A3-X230503P00121R22983S18.raw
LPC (Lyso phosphatidylcholine)	LPC 20:1	8HDDA-A4	24929328	0.078192	31.4		34	Ratio to surrogate LPC(18:1)(d7)	-1.4	8HDDA-A4-X230503P00121R22983S20.raw
LPC (Lyso phosphatidylcholine)	LPC 20:1	8HDDA-A5	25420660	0.095156	31.4		34	Ratio to surrogate LPC(18:1)(d7)	-1.6	8HDDA-A5-X230503P00121R22983S22.raw
LPC (Lyso phosphatidylcholine)	LPC 20:1	8HDDA-B1	31175132	0.10244	31.4		34	Ratio to surrogate LPC(18:1)(d7)	-1.5	8HDDA-B1-X230503P00121R22983S08.raw
LPC (Lyso phosphatidylcholine)	LPC 20:1	8HDDA-B2	20747284	0.11372	31.4		34	Ratio to surrogate LPC(18:1)(d7)	-1.1	8HDDA-B2-X230503P00121R22983S10.raw
LPC (Lyso phosphatidylcholine)	LPC 20:1	8HDDA-B3	22375588	0.11242	31.4		34	Ratio to surrogate LPC(18:1)(d7)	-1.2	8HDDA-B3-X230503P00121R22983S12.raw
LPC (Lyso phosphatidylcholine)	LPC 20:2	8HDDA-A1	2193470	0.042241	31.62		34	Ratio to surrogate LPC(18:1)(d7)	-4.3	8HDDA-A1-X230503P00121R22983S14.raw
LPC (Lyso phosphatidylcholine)	LPC 20:2	8HDDA-A2	14538989	0.046257	31.62		34	Ratio to surrogate LPC(18:1)(d7)	-3.9	8HDDA-A2-X230503P00121R22983S16.raw
LPC (Lyso phosphatidylcholine)	LPC 20:2	8HDDA-A3	15605296	0.046113	31.62		34	Ratio to surrogate LPC(18:1)(d7)	-2.3	8HDDA-A3-X230503P00121R22983S18.raw
LPC (Lyso phosphatidylcholine)	LPC 20:2	8HDDA-A4	24936562	0.078215	31.62		34	Ratio to surrogate LPC(18:1)(d7)	-5.6	8HDDA-A4-X230503P00121R22983S20.raw
LPC (Lyso phosphatidylcholine)	LPC 20:2	8HDDA-A5	25503516	0.095466	31.62		34	Ratio to surrogate LPC(18:1)(d7)	-3.8	8HDDA-A5-X230503P00121R22983S22.raw
LPC (Lyso phosphatidylcholine)	LPC 20:2	8HDDA-B1	22339466	0.073404	31.62		34	Ratio to surrogate LPC(18:1)(d7)	-2.8	8HDDA-B1-X230503P00121R22983S08.raw
LPC (Lyso phosphatidylcholine)	LPC 20:2	8HDDA-B2	15024773	0.082352	31.62		34	Ratio to surrogate LPC(18:1)(d7)	-5.5	8HDDA-B2-X230503P00121R22983S10.raw
LPC (Lyso phosphatidylcholine)	LPC 20:2	8HDDA-B3	8032251	0.040356	31.62		34	Ratio to surrogate LPC(18:1)(d7)	0.2	8HDDA-B3-X230503P00121R22983S12.raw
LPC (Lyso phosphatidylcholine)	LPC 20:4	8HDDA-A1	287891136	5.5442	31.88		34	Ratio to surrogate LPC(18:1)(d7)	-1.8	8HDDA-A1-X230503P00121R22983S14.raw
LPC (Lyso phosphatidylcholine)	LPC 20:4	8HDDA-A2	1088162304	3.4621	31.88		34	Ratio to surrogate LPC(18:1)(d7)	-1.5	8HDDA-A2-X230503P00121R22983S16.raw
LPC (Lyso phosphatidylcholine)	LPC 20:4	8HDDA-A3	921916544	2.7242	31.88		34	Ratio to surrogate LPC(18:1)(d7)	-1	8HDDA-A3-X230503P00121R22983S18.raw
LPC (Lyso phosphatidylcholine)	LPC 20:4	8HDDA-A4	1511558016	4.7411	31.88		34	Ratio to surrogate LPC(18:1)(d7)	-1.3	8HDDA-A4-X230503P00121R22983S20.raw
LPC (Lyso phosphatidylcholine)	LPC 20:4	8HDDA-A5	1319888768	4.9407	31.88		34	Ratio to surrogate LPC(18:1)(d7)	-1.5	8HDDA-A5-X230503P00121R22983S22.raw
LPC (Lyso phosphatidylcholine)	LPC 20:4	8HDDA-B1	1758645120	5.7786	31.88		34	Ratio to surrogate LPC(18:1)(d7)	-1.6	8HDDA-B1-X230503P00121R22983S08.raw
LPC (Lyso phosphatidylcholine)	LPC 20:4	8HDDA-B2	979937024	5.3711	31.88		34	Ratio to surrogate LPC(18:1)(d7)	-1.4	8HDDA-B2-X230503P00121R22983S10.raw
LPC (Lyso phosphatidylcholine)	LPC 20:4	8HDDA-B3	843990080	4.2404	31.88		34	Ratio to surrogate LPC(18:1)(d7)	-1.6	8HDDA-B3-X230503P00121R22983S12.raw
LPC (Lyso phosphatidylcholine)	LPC 20:5	8HDDA-A1	1234239	0.023769	32.17		34	Ratio to surrogate LPC(18:1)(d7)	3	8HDDA-A1-X230503P00121R22983S14.raw
LPC (Lyso phosphatidylcholine)	LPC 20:5	8HDDA-A2	8333999	0.026516	32.17		34	Ratio to surrogate LPC(18:1)(d7)	0.3	8HDDA-A2-X230503P00121R22983S16.raw
LPC (Lyso phosphatidylcholine)	LPC 20:5	8HDDA-A3	2731168	0.0080705	32.17		34	Ratio to surrogate LPC(18:1)(d7)	2.8	8HDDA-A3-X230503P00121R22983S18.raw
LPC (Lyso phosphatidylcholine)	LPC 20:5	8HDDA-A4	10450013	0.032777	32.17		34	Ratio to surrogate LPC(18:1)(d7)	1.5	8HDDA-A4-X230503P00121R22983S20.raw
LPC (Lyso phosphatidylcholine)	LPC 20:5	8HDDA-A5	11626731	0.043522	32.17		34	Ratio to surrogate LPC(18:1)(d7)	0.4	8HDDA-A5-X230503P00121R22983S22.raw
LPC (Lyso phosphatidylcholine)	LPC 20:5	8HDDA-B1	12447970	0.040902	32.17		34	Ratio to surrogate LPC(18:1)(d7)	1.2	8HDDA-B1-X230503P00121R22983S08.raw
LPC (Lyso phosphatidylcholine)	LPC 20:5	8HDDA-B2	7288171	0.039947	32.17		34	Ratio to surrogate LPC(18:1)(d7)	1.9	8HDDA-B2-X230503P00121R22983S10.raw
LPC (Lyso phosphatidylcholine)	LPC 20:5	8HDDA-B3	2502324	0.012572	32.17		34	Ratio to surrogate LPC(18:1)(d7)	0.2	8HDDA-B3-X230503P00121R22983S12.raw
LPC (Lyso phosphatidylcholine)	LPC 22:0	8HDDA-A1	557863	0.010743	30.93		34	Ratio to surrogate LPC(18:1)(d7)	-2.8	8HDDA-A1-X230503P00121R22983S14.raw
LPC (Lyso phosphatidylcholine)	LPC 22:0	8HDDA-A2	4717477	0.015009	30.93		34	Ratio to surrogate LPC(18:1)(d7)	-2.3	8HDDA-A2-X230503P00121R22983S16.raw
LPC (Lyso phosphatidylcholine)	LPC 22:0	8HDDA-A3	4765858	0.014083	30.93		34	Ratio to surrogate LPC(18:1)(d7)	-1.9	8HDDA-A3-X230503P00121R22983S18.raw
LPC (Lyso phosphatidylcholine)	LPC 22:0	8HDDA-A4	6275104	0.019682	30.93		34	Ratio to surrogate LPC(18:1)(d7)	-2.3	8HDDA-A4-X230503P00121R22983S20.raw
LPC (Lyso phosphatidylcholine)	LPC 22:0	8HDDA-A5	4534654	0.016974	30.93		34	Ratio to surrogate LPC(18:1)(d7)	-2.5	8HDDA-A5-X230503P00121R22983S22.raw
LPC (Lyso phosphatidylcholine)	LPC 22:0	8HDDA-B1	5480009	0.018006	30.93		34	Ratio to surrogate LPC(18:1)(d7)	-1.1	8HDDA-B1-X230503P00121R22983S08.raw
LPC (Lyso phosphatidylcholine)	LPC 22:0	8HDDA-B2	3615466	0.019817	30.93		34	Ratio to surrogate LPC(18:1)(d7)	-1.1	8HDDA-B2-X230503P00121R22983S10.raw
LPC (Lyso phosphatidylcholine)	LPC 22:0	8HDDA-B3	3333309	0.016747	30.93		34	Ratio to surrogate LPC(18:1)(d7)	-2.8	8HDDA-B3-X230503P00121R22983S12.raw
LPC (Lyso phosphatidylcholine)	LPC 22:5	8HDDA-A1	25302886	0.48728	31.74		34	Ratio to surrogate LPC(18:1)(d7)	-7.5	8HDDA-A1-X230503P00121R22983S14.raw
LPC (Lyso phosphatidylcholine)	LPC 22:5	8HDDA-A2	96082744	0.3057	31.74		34	Ratio to surrogate LPC(18:1)(d7)	-7.2	8HDDA-A2-X230503P00121R22983S16.raw
LPC (Lyso phosphatidylcholine)	LPC 22:5	8HDDA-A3	86578584	0.25584	31.74		34	Ratio to surrogate LPC(18:1)(d7)	-6.2	8HDDA-A3-X230503P00121R22983S18.raw
LPC (Lyso phosphatidylcholine)	LPC 22:5	8HDDA-A4	137820576	0.43228	31.74		34	Ratio to surrogate LPC(18:1)(d7)	-6.6	8HDDA-A4-X230503P00121R22983S20.raw
LPC (Lyso phosphatidylcholine)	LPC 22:5	8HDDA-A5	115593440	0.4327	31.74		34	Ratio to surrogate LPC(18:1)(d7)	-6.3	8HDDA-A5-X230503P00121R22983S22.raw
LPC (Lyso phosphatidylcholine)	LPC 22:5	8HDDA-B1	120669064	0.3965	31.74		34	Ratio to surrogate LPC(18:1)(d7)	-6.6	8HDDA-B1-X230503P00121R22983S08.raw
LPC (Lyso phosphatidylcholine)	LPC 22:5	8HDDA-B2	64442788	0.35322	31.74		34	Ratio to surrogate LPC(18:1)(d7)	-6.6	8HDDA-B2-X230503P00121R22983S10.raw
LPC (Lyso phosphatidylcholine)	LPC 22:5	8HDDA-B3	51150912	0.25699	31.74		34	Ratio to surrogate LPC(18:1)(d7)	-6	8HDDA-B3-X230503P00121R22983S12.raw
LPC (Lyso phosphatidylcholine)	LPC 22:6	8HDDA-A1	151301008	2.9137	31.91		34	Ratio to surrogate LPC(18:1)(d7)	-0.6	8HDDA-A1-X230503P00121R22983S14.raw
LPC (Lyso phosphatidylcholine)	LPC 22:6	8HDDA-A2	616668672	1.962	31.91		34	Ratio to surrogate LPC(18:1)(d7)	-0.3	8HDDA-A2-X230503P00121R22983S16.raw
LPC (Lyso phosphatidylcholine)	LPC 22:6	8HDDA-A3	510406016	1.5082	31.91		34	Ratio to surrogate LPC(18:1)(d7)	0.4	8HDDA-A3-X230503P00121R22983S18.raw
LPC (Lyso phosphatidylcholine)	LPC 22:6	8HDDA-A4	801466816	2.5138	31.91		34	Ratio to surrogate LPC(18:1)(d7)	-0.1	8HDDA-A4-X230503P00121R22983S20.raw
LPC (Lyso phosphatidylcholine)	LPC 22:6	8HDDA-A5	627083456	2.3473	31.91		34	Ratio to surrogate LPC(18:1)(d7)	-0.4	8HDDA-A5-X230503P00121R22983S22.raw
LPC (Lyso phosphatidylcholine)	LPC 22:6	8HDDA-B1	713925760	2.3458	31.91		34	Ratio to surrogate LPC(18:1)(d7)	-0.2	8HDDA-B1-X230503P00121R22983S08.raw
LPC (Lyso phosphatidylcholine)	LPC 22:6	8HDDA-B2	413966080	2.269	31.91		34	Ratio to surrogate LPC(18:1)(d7)	-0.3	8HDDA-B2-X230503P00121R22983S10.raw
LPC (Lyso phosphatidylcholine)	LPC 22:6	8HDDA-B3	360884448	1.8132	31.91		34	Ratio to surrogate LPC(18:1)(d7)	-0.1	8HDDA-B3-X230503P00121R22983S12.raw
LPC (Lyso phosphatidylcholine)	LPC 24:0	8HDDA-A1	720090	0.013867	30.69		34	Ratio to surrogate LPC(18:1)(d7)	-6.7	8HDDA-A1-X230503P00121R22983S14.raw
LPC (Lyso phosphatidylcholine)	LPC 24:0	8HDDA-A2	6798841	0.021631	30.69		34	Ratio to surrogate LPC(18:1)(d7)	-6.2	8HDDA-A2-X230503P00121R22983S16.raw
LPC (Lyso phosphatidylcholine)	LPC 24:0	8HDDA-A3	6720897	0.01986	30.69		34	Ratio to surrogate LPC(18:1)(d7)	-5.8	8HDDA-A3-X230503P00121R22983S18.raw
LPC (Lyso phosphatidylcholine)	LPC 24:0	8HDDA-A4	8348228	0.026185	30.69		34	Ratio to surrogate LPC(18:1)(d7)	-6	8HDDA-A4-X230503P00121R22983S20.raw
LPC (Lyso phosphatidylcholine)	LPC 24:0	8HDDA-A5	6455485	0.024165	30.69		34	Ratio to surrogate LPC(18:1)(d7)	-6.3	8HDDA-A5-X230503P00121R22983S22.raw
LPC (Lyso phosphatidylcholine)	LPC 24:0	8HDDA-B1	5787686	0.019017	30.69		34	Ratio to surrogate LPC(18:1)(d7)	-4.8	8HDDA-B1-X230503P00121R22983S08.raw
LPC (Lyso phosphatidylcholine)	LPC 24:0	8HDDA-B2	4088652	0.02241	30.69		34	Ratio to surrogate LPC(18:1)(d7)	-5.3	8HDDA-B2-X230503P00121R22983S10.raw
LPC (Lyso phosphatidylcholine)	LPC 24:0	8HDDA-B3	4144799	0.020824	30.69		34	Ratio to surrogate LPC(18:1)(d7)	-5.5	8HDDA-B3-X230503P00121R22983S12.raw
LPC (Lyso phosphatidylcholine)	LPC 24:1	8HDDA-A1	182824	0.0035208	30.85		34	Ratio to surrogate LPC(18:1)(d7)	-4.6	8HDDA-A1-X230503P00121R22983S14.raw
LPC (Lyso phosphatidylcholine)	LPC 24:1	8HDDA-A2	2169632	0.0069029	30.85		34	Ratio to surrogate LPC(18:1)(d7)	-1.8	8HDDA-A2-X230503P00121R22983S16.raw
LPC (Lyso phosphatidylcholine)	LPC 24:1	8HDDA-A3	2344903	0.0069291	30.85		34	Ratio to surrogate LPC(18:1)(d7)	-1.5	8HDDA-A3-X230503P00121R22983S18.raw
LPC (Lyso phosphatidylcholine)	LPC 24:1	8HDDA-A4	2729792	0.0085621	30.85		34	Ratio to surrogate LPC(18:1)(d7)	-2.1	8HDDA-A4-X230503P00121R22983S20.raw
LPC (Lyso phosphatidylcholine)	LPC 24:1	8HDDA-A5	2141282	0.0080154	30.85		34	Ratio to surrogate LPC(18:1)(d7)	-1.4	8HDDA-A5-X230503P00121R22983S22.raw
LPC (Lyso phosphatidylcholine)	LPC 24:1	8HDDA-B1	2258954	0.0074225	30.85		34	Ratio to surrogate LPC(18:1)(d7)	-2	8HDDA-B1-X230503P00121R22983S08.raw
LPC (Lyso phosphatidylcholine)	LPC 24:1	8HDDA-B2	1359419	0.0074511	30.85		34	Ratio to surrogate LPC(18:1)(d7)	-0.9	8HDDA-B2-X230503P00121R22983S10.raw
LPC (Lyso phosphatidylcholine)	LPC 24:1	8HDDA-B3	1332245	0.0066934	30.85		34	Ratio to surrogate LPC(18:1)(d7)	-2.6	8HDDA-B3-X230503P00121R22983S12.raw
LPE (Lyso phosphatidylethanolamine)	LPE 16:0	8HDDA-A1	9161711	0.55129	30.19		39	Ratio to surrogate LPE(18:1)(d7)	0.6	8HDDA-A1-X230503P00121R22983S14.raw
LPE (Lyso phosphatidylethanolamine)	LPE 16:0	8HDDA-A2	55606416	0.44011	30.19		39	Ratio to surrogate LPE(18:1)(d7)	0.8	8HDDA-A2-X230503P00121R22983S16.raw
LPE (Lyso phosphatidylethanolamine)	LPE 16:0	8HDDA-A3	53379600	0.48191	30.19		39	Ratio to surrogate LPE(18:1)(d7)	1.1	8HDDA-A3-X230503P00121R22983S18.raw
LPE (Lyso phosphatidylethanolamine)	LPE 16:0	8HDDA-A4	67116408	0.53364	30.19		39	Ratio to surrogate LPE(18:1)(d7)	0.9	8HDDA-A4-X230503P00121R22983S20.raw
LPE (Lyso phosphatidylethanolamine)	LPE 16:0	8HDDA-A5	43950292	0.43393	30.19		39	Ratio to surrogate LPE(18:1)(d7)	1.1	8HDDA-A5-X230503P00121R22983S22.raw
LPE (Lyso phosphatidylethanolamine)	LPE 16:0	8HDDA-B1	95032536	0.70281	30.19		39	Ratio to surrogate LPE(18:1)(d7)	0.7	8HDDA-B1-X230503P00121R22983S08.raw
LPE (Lyso phosphatidylethanolamine)	LPE 16:0	8HDDA-B2	57194808	0.59082	30.19		39	Ratio to surrogate LPE(18:1)(d7)	1	8HDDA-B2-X230503P00121R22983S10.raw
LPE (Lyso phosphatidylethanolamine)	LPE 16:0	8HDDA-B3	41324564	0.49276	30.19		39	Ratio to surrogate LPE(18:1)(d7)	0.7	8HDDA-B3-X230503P00121R22983S12.raw
LPE (Lyso phosphatidylethanolamine)	LPE 16:1	8HDDA-A1	242603	0.014598	30.43		39	Ratio to surrogate LPE(18:1)(d7)	-2.5	8HDDA-A1-X230503P00121R22983S14.raw
LPE (Lyso phosphatidylethanolamine)	LPE 16:1	8HDDA-A2	1255671	0.0099383	30.43		39	Ratio to surrogate LPE(18:1)(d7)	-3.5	8HDDA-A2-X230503P00121R22983S16.raw
LPE (Lyso phosphatidylethanolamine)	LPE 16:1	8HDDA-A3	958071	0.0086495	30.43		39	Ratio to surrogate LPE(18:1)(d7)	-3.9	8HDDA-A3-X230503P00121R22983S18.raw
LPE (Lyso phosphatidylethanolamine)	LPE 16:1	8HDDA-A4	1740614	0.013839	30.43		39	Ratio to surrogate LPE(18:1)(d7)	-3.8	8HDDA-A4-X230503P00121R22983S20.raw
LPE (Lyso phosphatidylethanolamine)	LPE 16:1	8HDDA-A5	1115087	0.01101	30.43		39	Ratio to surrogate LPE(18:1)(d7)	-3.2	8HDDA-A5-X230503P00121R22983S22.raw
LPE (Lyso phosphatidylethanolamine)	LPE 16:1	8HDDA-B1	1734788	0.01283	30.43		39	Ratio to surrogate LPE(18:1)(d7)	-3.4	8HDDA-B1-X230503P00121R22983S08.raw
LPE (Lyso phosphatidylethanolamine)	LPE 16:1	8HDDA-B2	1223294	0.012637	30.43		39	Ratio to surrogate LPE(18:1)(d7)	-3	8HDDA-B2-X230503P00121R22983S10.raw
LPE (Lyso phosphatidylethanolamine)	LPE 16:1	8HDDA-B3	615841	0.0073434	30.43		39	Ratio to surrogate LPE(18:1)(d7)	-3.6	8HDDA-B3-X230503P00121R22983S12.raw
LPE (Lyso phosphatidylethanolamine)	LPE 17:0	8HDDA-A1	103572	0.0062322	30.03		39	Ratio to surrogate LPE(18:1)(d7)	-1.1	8HDDA-A1-X230503P00121R22983S14.raw
LPE (Lyso phosphatidylethanolamine)	LPE 17:0	8HDDA-A2	955059	0.0075591	30.03		39	Ratio to surrogate LPE(18:1)(d7)	0	8HDDA-A2-X230503P00121R22983S16.raw
LPE (Lyso phosphatidylethanolamine)	LPE 17:0	8HDDA-A3	1056054	0.0095341	30.03		39	Ratio to surrogate LPE(18:1)(d7)	0.6	8HDDA-A3-X230503P00121R22983S18.raw
LPE (Lyso phosphatidylethanolamine)	LPE 17:0	8HDDA-A4	1689244	0.013431	30.03		39	Ratio to surrogate LPE(18:1)(d7)	-0.9	8HDDA-A4-X230503P00121R22983S20.raw
LPE (Lyso phosphatidylethanolamine)	LPE 17:0	8HDDA-A5	684517	0.0067584	30.03		39	Ratio to surrogate LPE(18:1)(d7)	-3.2	8HDDA-A5-X230503P00121R22983S22.raw
LPE (Lyso phosphatidylethanolamine)	LPE 17:0	8HDDA-B1	1726700	0.01277	30.03		39	Ratio to surrogate LPE(18:1)(d7)	-0.1	8HDDA-B1-X230503P00121R22983S08.raw
LPE (Lyso phosphatidylethanolamine)	LPE 17:0	8HDDA-B2	1132757	0.011701	30.03		39	Ratio to surrogate LPE(18:1)(d7)	-0.7	8HDDA-B2-X230503P00121R22983S10.raw
LPE (Lyso phosphatidylethanolamine)	LPE 17:0	8HDDA-B3	507704	0.0060539	30.03		39	Ratio to surrogate LPE(18:1)(d7)	0	8HDDA-B3-X230503P00121R22983S12.raw
LPE (Lyso phosphatidylethanolamine)	LPE 18:0	8HDDA-A1	9885481	0.59484	29.83		39	Ratio to surrogate LPE(18:1)(d7)	-1.2	8HDDA-A1-X230503P00121R22983S14.raw
LPE (Lyso phosphatidylethanolamine)	LPE 18:0	8HDDA-A2	65450252	0.51802	29.83		39	Ratio to surrogate LPE(18:1)(d7)	-1.1	8HDDA-A2-X230503P00121R22983S16.raw
LPE (Lyso phosphatidylethanolamine)	LPE 18:0	8HDDA-A3	63037624	0.56911	29.83		39	Ratio to surrogate LPE(18:1)(d7)	-0.7	8HDDA-A3-X230503P00121R22983S18.raw
LPE (Lyso phosphatidylethanolamine)	LPE 18:0	8HDDA-A4	78944888	0.62768	29.83		39	Ratio to surrogate LPE(18:1)(d7)	-1	8HDDA-A4-X230503P00121R22983S20.raw
LPE (Lyso phosphatidylethanolamine)	LPE 18:0	8HDDA-A5	48440400	0.47826	29.83		39	Ratio to surrogate LPE(18:1)(d7)	-1.1	8HDDA-A5-X230503P00121R22983S22.raw
LPE (Lyso phosphatidylethanolamine)	LPE 18:0	8HDDA-B1	106713464	0.7892	29.83		39	Ratio to surrogate LPE(18:1)(d7)	-1.6	8HDDA-B1-X230503P00121R22983S08.raw
LPE (Lyso phosphatidylethanolamine)	LPE 18:0	8HDDA-B2	59079500	0.61029	29.83		39	Ratio to surrogate LPE(18:1)(d7)	-1	8HDDA-B2-X230503P00121R22983S10.raw
LPE (Lyso phosphatidylethanolamine)	LPE 18:0	8HDDA-B3	43045140	0.51328	29.83		39	Ratio to surrogate LPE(18:1)(d7)	-1.2	8HDDA-B3-X230503P00121R22983S12.raw
LPE (Lyso phosphatidylethanolamine)	LPE 18:1	8HDDA-A1	5202507	0.31305	30		39	Ratio to surrogate LPE(18:1)(d7)	-3	8HDDA-A1-X230503P00121R22983S14.raw
LPE (Lyso phosphatidylethanolamine)	LPE 18:1	8HDDA-A2	29544468	0.23384	30		39	Ratio to surrogate LPE(18:1)(d7)	-3.3	8HDDA-A2-X230503P00121R22983S16.raw
LPE (Lyso phosphatidylethanolamine)	LPE 18:1	8HDDA-A3	26838472	0.2423	30		39	Ratio to surrogate LPE(18:1)(d7)	-2.8	8HDDA-A3-X230503P00121R22983S18.raw
LPE (Lyso phosphatidylethanolamine)	LPE 18:1	8HDDA-A4	42415432	0.33724	30		39	Ratio to surrogate LPE(18:1)(d7)	-3.3	8HDDA-A4-X230503P00121R22983S20.raw
LPE (Lyso phosphatidylethanolamine)	LPE 18:1	8HDDA-A5	29184988	0.28815	30		39	Ratio to surrogate LPE(18:1)(d7)	-2.7	8HDDA-A5-X230503P00121R22983S22.raw
LPE (Lyso phosphatidylethanolamine)	LPE 18:1	8HDDA-B1	56908428	0.42086	30		39	Ratio to surrogate LPE(18:1)(d7)	-4.3	8HDDA-B1-X230503P00121R22983S08.raw
LPE (Lyso phosphatidylethanolamine)	LPE 18:1	8HDDA-B2	39228572	0.40523	30		39	Ratio to surrogate LPE(18:1)(d7)	-3.6	8HDDA-B2-X230503P00121R22983S10.raw
LPE (Lyso phosphatidylethanolamine)	LPE 18:1	8HDDA-B3	24099370	0.28737	30		39	Ratio to surrogate LPE(18:1)(d7)	-4.5	8HDDA-B3-X230503P00121R22983S12.raw
LPE (Lyso phosphatidylethanolamine)	LPE 18:2	8HDDA-A1	7872125	0.47369	30.24		39	Ratio to surrogate LPE(18:1)(d7)	-0.8	8HDDA-A1-X230503P00121R22983S14.raw
LPE (Lyso phosphatidylethanolamine)	LPE 18:2	8HDDA-A2	62981884	0.49849	30.24		39	Ratio to surrogate LPE(18:1)(d7)	-0.6	8HDDA-A2-X230503P00121R22983S16.raw
LPE (Lyso phosphatidylethanolamine)	LPE 18:2	8HDDA-A3	48065048	0.43393	30.24		39	Ratio to surrogate LPE(18:1)(d7)	-0.3	8HDDA-A3-X230503P00121R22983S18.raw
LPE (Lyso phosphatidylethanolamine)	LPE 18:2	8HDDA-A4	88648840	0.70484	30.24		39	Ratio to surrogate LPE(18:1)(d7)	-0.5	8HDDA-A4-X230503P00121R22983S20.raw
LPE (Lyso phosphatidylethanolamine)	LPE 18:2	8HDDA-A5	45816076	0.45235	30.24		39	Ratio to surrogate LPE(18:1)(d7)	-0.4	8HDDA-A5-X230503P00121R22983S22.raw
LPE (Lyso phosphatidylethanolamine)	LPE 18:2	8HDDA-B1	144484640	1.0685	30.24		39	Ratio to surrogate LPE(18:1)(d7)	-0.8	8HDDA-B1-X230503P00121R22983S08.raw
LPE (Lyso phosphatidylethanolamine)	LPE 18:2	8HDDA-B2	88538384	0.91459	30.24		39	Ratio to surrogate LPE(18:1)(d7)	-0.5	8HDDA-B2-X230503P00121R22983S10.raw
LPE (Lyso phosphatidylethanolamine)	LPE 18:2	8HDDA-B3	71873296	0.85703	30.24		39	Ratio to surrogate LPE(18:1)(d7)	-0.6	8HDDA-B3-X230503P00121R22983S12.raw
LPE (Lyso phosphatidylethanolamine)	LPE 18:3	8HDDA-A1	98312	0.0059157	30.46		39	Ratio to surrogate LPE(18:1)(d7)	0.6	8HDDA-A1-X230503P00121R22983S14.raw
LPE (Lyso phosphatidylethanolamine)	LPE 18:3	8HDDA-A2	941607	0.0074526	30.46		39	Ratio to surrogate LPE(18:1)(d7)	-0.8	8HDDA-A2-X230503P00121R22983S16.raw
LPE (Lyso phosphatidylethanolamine)	LPE 18:3	8HDDA-A3	692478	0.0062517	30.46		39	Ratio to surrogate LPE(18:1)(d7)	-1.5	8HDDA-A3-X230503P00121R22983S18.raw
LPE (Lyso phosphatidylethanolamine)	LPE 18:3	8HDDA-A4	1027845	0.0081723	30.46		39	Ratio to surrogate LPE(18:1)(d7)	-1.9	8HDDA-A4-X230503P00121R22983S20.raw
LPE (Lyso phosphatidylethanolamine)	LPE 18:3	8HDDA-A5	638954	0.0063085	30.46		39	Ratio to surrogate LPE(18:1)(d7)	-1.8	8HDDA-A5-X230503P00121R22983S22.raw
LPE (Lyso phosphatidylethanolamine)	LPE 18:3	8HDDA-B1	1963335	0.01452	30.46		39	Ratio to surrogate LPE(18:1)(d7)	-0.3	8HDDA-B1-X230503P00121R22983S08.raw
LPE (Lyso phosphatidylethanolamine)	LPE 18:3	8HDDA-B2	1110744	0.011474	30.46		39	Ratio to surrogate LPE(18:1)(d7)	-0.2	8HDDA-B2-X230503P00121R22983S10.raw
LPE (Lyso phosphatidylethanolamine)	LPE 18:3	8HDDA-B3	860702	0.010263	30.46		39	Ratio to surrogate LPE(18:1)(d7)	-1.2	8HDDA-B3-X230503P00121R22983S12.raw
LPE (Lyso phosphatidylethanolamine)	LPE 20:1	8HDDA-A1	1024526	0.061649	31.76		39	Ratio to surrogate LPE(18:1)(d7)	-8.6	8HDDA-A1-X230503P00121R22983S14.raw
LPE (Lyso phosphatidylethanolamine)	LPE 20:1	8HDDA-A2	4263171	0.033742	31.76		39	Ratio to surrogate LPE(18:1)(d7)	-5.6	8HDDA-A2-X230503P00121R22983S16.raw
LPE (Lyso phosphatidylethanolamine)	LPE 20:1	8HDDA-A3	4413903	0.039849	31.76		39	Ratio to surrogate LPE(18:1)(d7)	-5.3	8HDDA-A3-X230503P00121R22983S18.raw
LPE (Lyso phosphatidylethanolamine)	LPE 20:1	8HDDA-A4	7532270	0.059888	31.76		39	Ratio to surrogate LPE(18:1)(d7)	-5.5	8HDDA-A4-X230503P00121R22983S20.raw
LPE (Lyso phosphatidylethanolamine)	LPE 20:1	8HDDA-A5	5128862	0.050638	31.76		39	Ratio to surrogate LPE(18:1)(d7)	-5.1	8HDDA-A5-X230503P00121R22983S22.raw
LPE (Lyso phosphatidylethanolamine)	LPE 20:1	8HDDA-B1	5832618	0.043135	31.76		39	Ratio to surrogate LPE(18:1)(d7)	-8	8HDDA-B1-X230503P00121R22983S08.raw
LPE (Lyso phosphatidylethanolamine)	LPE 20:1	8HDDA-B2	3866700	0.039943	31.76		39	Ratio to surrogate LPE(18:1)(d7)	-6.6	8HDDA-B2-X230503P00121R22983S10.raw
LPE (Lyso phosphatidylethanolamine)	LPE 20:1	8HDDA-B3	3755032	0.044776	31.76		39	Ratio to surrogate LPE(18:1)(d7)	-10.3	8HDDA-B3-X230503P00121R22983S12.raw
LPE (Lyso phosphatidylethanolamine)	LPE 20:4	8HDDA-A1	29735042	1.7893	30.11		39	Ratio to surrogate LPE(18:1)(d7)	-1.2	8HDDA-A1-X230503P00121R22983S14.raw
LPE (Lyso phosphatidylethanolamine)	LPE 20:4	8HDDA-A2	197259024	1.5613	30.11		39	Ratio to surrogate LPE(18:1)(d7)	-0.8	8HDDA-A2-X230503P00121R22983S16.raw
LPE (Lyso phosphatidylethanolamine)	LPE 20:4	8HDDA-A3	176656224	1.5949	30.11		39	Ratio to surrogate LPE(18:1)(d7)	-0.5	8HDDA-A3-X230503P00121R22983S18.raw
LPE (Lyso phosphatidylethanolamine)	LPE 20:4	8HDDA-A4	279693568	2.2238	30.11		39	Ratio to surrogate LPE(18:1)(d7)	-0.8	8HDDA-A4-X230503P00121R22983S20.raw
LPE (Lyso phosphatidylethanolamine)	LPE 20:4	8HDDA-A5	158199792	1.5619	30.11		39	Ratio to surrogate LPE(18:1)(d7)	-0.7	8HDDA-A5-X230503P00121R22983S22.raw
LPE (Lyso phosphatidylethanolamine)	LPE 20:4	8HDDA-B1	338725856	2.505	30.11		39	Ratio to surrogate LPE(18:1)(d7)	-1	8HDDA-B1-X230503P00121R22983S08.raw
LPE (Lyso phosphatidylethanolamine)	LPE 20:4	8HDDA-B2	189328144	1.9557	30.11		39	Ratio to surrogate LPE(18:1)(d7)	-0.7	8HDDA-B2-X230503P00121R22983S10.raw
LPE (Lyso phosphatidylethanolamine)	LPE 20:4	8HDDA-B3	133415272	1.5909	30.11		39	Ratio to surrogate LPE(18:1)(d7)	-0.9	8HDDA-B3-X230503P00121R22983S12.raw
LPE (Lyso phosphatidylethanolamine)	LPE 20:5	8HDDA-A1	92346	0.0055568	30.36		39	Ratio to surrogate LPE(18:1)(d7)	1	8HDDA-A1-X230503P00121R22983S14.raw
LPE (Lyso phosphatidylethanolamine)	LPE 20:5	8HDDA-A2	1129808	0.0089422	30.36		39	Ratio to surrogate LPE(18:1)(d7)	0.3	8HDDA-A2-X230503P00121R22983S16.raw
LPE (Lyso phosphatidylethanolamine)	LPE 20:5	8HDDA-A3	763772	0.0068954	30.36		39	Ratio to surrogate LPE(18:1)(d7)	-0.6	8HDDA-A3-X230503P00121R22983S18.raw
LPE (Lyso phosphatidylethanolamine)	LPE 20:5	8HDDA-A4	1437044	0.011426	30.36		39	Ratio to surrogate LPE(18:1)(d7)	0.8	8HDDA-A4-X230503P00121R22983S20.raw
LPE (Lyso phosphatidylethanolamine)	LPE 20:5	8HDDA-A5	727401	0.0071818	30.36		39	Ratio to surrogate LPE(18:1)(d7)	1	8HDDA-A5-X230503P00121R22983S22.raw
LPE (Lyso phosphatidylethanolamine)	LPE 20:5	8HDDA-B1	1354919	0.01002	30.36		39	Ratio to surrogate LPE(18:1)(d7)	0.5	8HDDA-B1-X230503P00121R22983S08.raw
LPE (Lyso phosphatidylethanolamine)	LPE 20:5	8HDDA-B2	856970	0.0088524	30.36		39	Ratio to surrogate LPE(18:1)(d7)	1.9	8HDDA-B2-X230503P00121R22983S10.raw
LPE (Lyso phosphatidylethanolamine)	LPE 20:5	8HDDA-B3	399767	0.0047669	30.36		39	Ratio to surrogate LPE(18:1)(d7)	0.5	8HDDA-B3-X230503P00121R22983S12.raw
LPE (Lyso phosphatidylethanolamine)	LPE 22:6	8HDDA-A1	24275126	1.4607	30.15		39	Ratio to surrogate LPE(18:1)(d7)	-0.8	8HDDA-A1-X230503P00121R22983S14.raw
LPE (Lyso phosphatidylethanolamine)	LPE 22:6	8HDDA-A2	152848160	1.2098	30.15		39	Ratio to surrogate LPE(18:1)(d7)	-0.7	8HDDA-A2-X230503P00121R22983S16.raw
LPE (Lyso phosphatidylethanolamine)	LPE 22:6	8HDDA-A3	150476400	1.3585	30.15		39	Ratio to surrogate LPE(18:1)(d7)	-0.3	8HDDA-A3-X230503P00121R22983S18.raw
LPE (Lyso phosphatidylethanolamine)	LPE 22:6	8HDDA-A4	185836528	1.4776	30.15		39	Ratio to surrogate LPE(18:1)(d7)	-0.6	8HDDA-A4-X230503P00121R22983S20.raw
LPE (Lyso phosphatidylethanolamine)	LPE 22:6	8HDDA-A5	119342816	1.1783	30.15		39	Ratio to surrogate LPE(18:1)(d7)	-0.4	8HDDA-A5-X230503P00121R22983S22.raw
LPE (Lyso phosphatidylethanolamine)	LPE 22:6	8HDDA-B1	258369504	1.9108	30.15		39	Ratio to surrogate LPE(18:1)(d7)	-0.8	8HDDA-B1-X230503P00121R22983S08.raw
LPE (Lyso phosphatidylethanolamine)	LPE 22:6	8HDDA-B2	135185872	1.3965	30.15		39	Ratio to surrogate LPE(18:1)(d7)	-0.4	8HDDA-B2-X230503P00121R22983S10.raw
LPE (Lyso phosphatidylethanolamine)	LPE 22:6	8HDDA-B3	97658264	1.1645	30.15		39	Ratio to surrogate LPE(18:1)(d7)	-0.6	8HDDA-B3-X230503P00121R22983S12.raw
PC (Phosphatidylcholine)	PC 30:0	8HDDA-A1	233545	0.001637	27.96		29	Ratio to surrogate PC(15:0-18:1)(d7)	-2.8	8HDDA-A1-X230503P00121R22983S14.raw
PC (Phosphatidylcholine)	PC 30:0	8HDDA-A2	3916922	0.0035134	27.96		29	Ratio to surrogate PC(15:0-18:1)(d7)	-3.6	8HDDA-A2-X230503P00121R22983S16.raw
PC (Phosphatidylcholine)	PC 30:0	8HDDA-A3	2942325	0.003013	27.96		29	Ratio to surrogate PC(15:0-18:1)(d7)	-1.2	8HDDA-A3-X230503P00121R22983S18.raw
PC (Phosphatidylcholine)	PC 30:0	8HDDA-A4	3669591	0.0033709	27.96		29	Ratio to surrogate PC(15:0-18:1)(d7)	-2.5	8HDDA-A4-X230503P00121R22983S20.raw
PC (Phosphatidylcholine)	PC 30:0	8HDDA-A5	3676417	0.004264	27.96		29	Ratio to surrogate PC(15:0-18:1)(d7)	-2	8HDDA-A5-X230503P00121R22983S22.raw
PC (Phosphatidylcholine)	PC 30:0	8HDDA-B1	4553726	0.0046485	27.96		29	Ratio to surrogate PC(15:0-18:1)(d7)	-2.4	8HDDA-B1-X230503P00121R22983S08.raw
PC (Phosphatidylcholine)	PC 30:0	8HDDA-B2	2404552	0.0032414	27.96		29	Ratio to surrogate PC(15:0-18:1)(d7)	-1.6	8HDDA-B2-X230503P00121R22983S10.raw
PC (Phosphatidylcholine)	PC 30:0	8HDDA-B3	2105886	0.0028228	27.96		29	Ratio to surrogate PC(15:0-18:1)(d7)	-2.1	8HDDA-B3-X230503P00121R22983S12.raw
PC (Phosphatidylcholine)	PC 31:0	8HDDA-A1	0	0	27.92		29	Ratio to surrogate PC(15:0-18:1)(d7)	#N/A	8HDDA-A1-X230503P00121R22983S14.raw
PC (Phosphatidylcholine)	PC 31:0	8HDDA-A2	285881	0.00025643	27.92		29	Ratio to surrogate PC(15:0-18:1)(d7)	-1.6	8HDDA-A2-X230503P00121R22983S16.raw
PC (Phosphatidylcholine)	PC 31:0	8HDDA-A3	239652	0.0002454	27.92		29	Ratio to surrogate PC(15:0-18:1)(d7)	2.1	8HDDA-A3-X230503P00121R22983S18.raw
PC (Phosphatidylcholine)	PC 31:0	8HDDA-A4	0	0	27.92		29	Ratio to surrogate PC(15:0-18:1)(d7)	#N/A	8HDDA-A4-X230503P00121R22983S20.raw
PC (Phosphatidylcholine)	PC 31:0	8HDDA-A5	353523	0.00041002	27.92		29	Ratio to surrogate PC(15:0-18:1)(d7)	3.8	8HDDA-A5-X230503P00121R22983S22.raw
PC (Phosphatidylcholine)	PC 31:0	8HDDA-B1	996836	0.0010176	27.92		29	Ratio to surrogate PC(15:0-18:1)(d7)	2.6	8HDDA-B1-X230503P00121R22983S08.raw
PC (Phosphatidylcholine)	PC 31:0	8HDDA-B2	573465	0.00077305	27.92		29	Ratio to surrogate PC(15:0-18:1)(d7)	-1	8HDDA-B2-X230503P00121R22983S10.raw
PC (Phosphatidylcholine)	PC 31:0	8HDDA-B3	180091	0.0002414	27.92		29	Ratio to surrogate PC(15:0-18:1)(d7)	-5.7	8HDDA-B3-X230503P00121R22983S12.raw
PC (Phosphatidylcholine)	PC 32:2	8HDDA-A1	129961	0.00091097	27.93		29	Ratio to surrogate PC(15:0-18:1)(d7)	0.6	8HDDA-A1-X230503P00121R22983S14.raw
PC (Phosphatidylcholine)	PC 32:2	8HDDA-A2	10598248	0.0095064	27.93		29	Ratio to surrogate PC(15:0-18:1)(d7)	0.6	8HDDA-A2-X230503P00121R22983S16.raw
PC (Phosphatidylcholine)	PC 32:2	8HDDA-A3	6566133	0.0067238	27.93		29	Ratio to surrogate PC(15:0-18:1)(d7)	1.2	8HDDA-A3-X230503P00121R22983S18.raw
PC (Phosphatidylcholine)	PC 32:2	8HDDA-A4	7952350	0.0073051	27.93		29	Ratio to surrogate PC(15:0-18:1)(d7)	0.4	8HDDA-A4-X230503P00121R22983S20.raw
PC (Phosphatidylcholine)	PC 32:2	8HDDA-A5	7052627	0.0081798	27.93		29	Ratio to surrogate PC(15:0-18:1)(d7)	0.4	8HDDA-A5-X230503P00121R22983S22.raw
PC (Phosphatidylcholine)	PC 32:2	8HDDA-B1	3047575	0.003111	27.93		29	Ratio to surrogate PC(15:0-18:1)(d7)	4	8HDDA-B1-X230503P00121R22983S08.raw
PC (Phosphatidylcholine)	PC 32:2	8HDDA-B2	2317132	0.0031236	27.93		29	Ratio to surrogate PC(15:0-18:1)(d7)	3.3	8HDDA-B2-X230503P00121R22983S10.raw
PC (Phosphatidylcholine)	PC 32:2	8HDDA-B3	1318055	0.0017668	27.93		29	Ratio to surrogate PC(15:0-18:1)(d7)	1	8HDDA-B3-X230503P00121R22983S12.raw
PC (Phosphatidylcholine)	PC 32:1	8HDDA-A1	3930180	0.027549	27.84		29	Ratio to surrogate PC(15:0-18:1)(d7)	0.2	8HDDA-A1-X230503P00121R22983S14.raw
PC (Phosphatidylcholine)	PC 32:1	8HDDA-A2	55999872	0.050231	27.84		29	Ratio to surrogate PC(15:0-18:1)(d7)	-0.9	8HDDA-A2-X230503P00121R22983S16.raw
PC (Phosphatidylcholine)	PC 32:1	8HDDA-A3	41103164	0.04209	27.84		29	Ratio to surrogate PC(15:0-18:1)(d7)	-0.5	8HDDA-A3-X230503P00121R22983S18.raw
PC (Phosphatidylcholine)	PC 32:1	8HDDA-A4	61757304	0.056731	27.84		29	Ratio to surrogate PC(15:0-18:1)(d7)	-0.8	8HDDA-A4-X230503P00121R22983S20.raw
PC (Phosphatidylcholine)	PC 32:1	8HDDA-A5	52397804	0.060772	27.84		29	Ratio to surrogate PC(15:0-18:1)(d7)	-0.4	8HDDA-A5-X230503P00121R22983S22.raw
PC (Phosphatidylcholine)	PC 32:1	8HDDA-B1	36949336	0.037718	27.84		29	Ratio to surrogate PC(15:0-18:1)(d7)	0	8HDDA-B1-X230503P00121R22983S08.raw
PC (Phosphatidylcholine)	PC 32:1	8HDDA-B2	26514558	0.035743	27.84		29	Ratio to surrogate PC(15:0-18:1)(d7)	-0.5	8HDDA-B2-X230503P00121R22983S10.raw
PC (Phosphatidylcholine)	PC 32:1	8HDDA-B3	12134245	0.016265	27.84		29	Ratio to surrogate PC(15:0-18:1)(d7)	-0.5	8HDDA-B3-X230503P00121R22983S12.raw
PC (Phosphatidylcholine)	PC 32:0	8HDDA-A1	10522271	0.073756	27.78		29	Ratio to surrogate PC(15:0-18:1)(d7)	0.5	8HDDA-A1-X230503P00121R22983S14.raw
PC (Phosphatidylcholine)	PC 32:0	8HDDA-A2	86479912	0.07757	27.78		29	Ratio to surrogate PC(15:0-18:1)(d7)	0.1	8HDDA-A2-X230503P00121R22983S16.raw
PC (Phosphatidylcholine)	PC 32:0	8HDDA-A3	72705376	0.074451	27.78		29	Ratio to surrogate PC(15:0-18:1)(d7)	1	8HDDA-A3-X230503P00121R22983S18.raw
PC (Phosphatidylcholine)	PC 32:0	8HDDA-A4	90121616	0.082786	27.78		29	Ratio to surrogate PC(15:0-18:1)(d7)	-0.2	8HDDA-A4-X230503P00121R22983S20.raw
PC (Phosphatidylcholine)	PC 32:0	8HDDA-A5	99558256	0.11547	27.78		29	Ratio to surrogate PC(15:0-18:1)(d7)	0.2	8HDDA-A5-X230503P00121R22983S22.raw
PC (Phosphatidylcholine)	PC 32:0	8HDDA-B1	146391328	0.14944	27.78		29	Ratio to surrogate PC(15:0-18:1)(d7)	0.8	8HDDA-B1-X230503P00121R22983S08.raw
PC (Phosphatidylcholine)	PC 32:0	8HDDA-B2	89440392	0.12057	27.78		29	Ratio to surrogate PC(15:0-18:1)(d7)	1.2	8HDDA-B2-X230503P00121R22983S10.raw
PC (Phosphatidylcholine)	PC 32:0	8HDDA-B3	72965752	0.097807	27.78		29	Ratio to surrogate PC(15:0-18:1)(d7)	1.4	8HDDA-B3-X230503P00121R22983S12.raw
PC (Phosphatidylcholine)	PC 33:2	8HDDA-A1	55236	0.00038718	27.85		29	Ratio to surrogate PC(15:0-18:1)(d7)	-1.8	8HDDA-A1-X230503P00121R22983S14.raw
PC (Phosphatidylcholine)	PC 33:2	8HDDA-A2	4654743	0.0041752	27.85		29	Ratio to surrogate PC(15:0-18:1)(d7)	-2.9	8HDDA-A2-X230503P00121R22983S16.raw
PC (Phosphatidylcholine)	PC 33:2	8HDDA-A3	2727867	0.0027934	27.85		29	Ratio to surrogate PC(15:0-18:1)(d7)	-0.9	8HDDA-A3-X230503P00121R22983S18.raw
PC (Phosphatidylcholine)	PC 33:2	8HDDA-A4	6235972	0.0057284	27.85		29	Ratio to surrogate PC(15:0-18:1)(d7)	0.1	8HDDA-A4-X230503P00121R22983S20.raw
PC (Phosphatidylcholine)	PC 33:2	8HDDA-A5	5449277	0.0063202	27.85		29	Ratio to surrogate PC(15:0-18:1)(d7)	0.9	8HDDA-A5-X230503P00121R22983S22.raw
PC (Phosphatidylcholine)	PC 33:2	8HDDA-B1	7689147	0.0078491	27.85		29	Ratio to surrogate PC(15:0-18:1)(d7)	1	8HDDA-B1-X230503P00121R22983S08.raw
PC (Phosphatidylcholine)	PC 33:2	8HDDA-B2	4599367	0.0062001	27.85		29	Ratio to surrogate PC(15:0-18:1)(d7)	-0.9	8HDDA-B2-X230503P00121R22983S10.raw
PC (Phosphatidylcholine)	PC 33:2	8HDDA-B3	2080079	0.0027882	27.85		29	Ratio to surrogate PC(15:0-18:1)(d7)	-0.7	8HDDA-B3-X230503P00121R22983S12.raw
PC (Phosphatidylcholine)	PC 33:1	8HDDA-A1	#N/A	#N/A	27.72		29	Ratio to surrogate PC(15:0-18:1)(d7)	#N/A	8HDDA-A1-X230503P00121R22983S14.raw
PC (Phosphatidylcholine)	PC 33:1	8HDDA-A2	4201034	0.0037682	27.72		29	Ratio to surrogate PC(15:0-18:1)(d7)	-4.3	8HDDA-A2-X230503P00121R22983S16.raw
PC (Phosphatidylcholine)	PC 33:1	8HDDA-A3	0	0	27.72		29	Ratio to surrogate PC(15:0-18:1)(d7)	#N/A	8HDDA-A3-X230503P00121R22983S18.raw
PC (Phosphatidylcholine)	PC 33:1	8HDDA-A4	0	0	27.72		29	Ratio to surrogate PC(15:0-18:1)(d7)	#N/A	8HDDA-A4-X230503P00121R22983S20.raw
PC (Phosphatidylcholine)	PC 33:1	8HDDA-A5	4245912	0.0049245	27.72		29	Ratio to surrogate PC(15:0-18:1)(d7)	-4.9	8HDDA-A5-X230503P00121R22983S22.raw
PC (Phosphatidylcholine)	PC 33:1	8HDDA-B1	5397197	0.0055095	27.72		29	Ratio to surrogate PC(15:0-18:1)(d7)	-3.2	8HDDA-B1-X230503P00121R22983S08.raw
PC (Phosphatidylcholine)	PC 33:1	8HDDA-B2	2720061	0.0036667	27.72		29	Ratio to surrogate PC(15:0-18:1)(d7)	-3.2	8HDDA-B2-X230503P00121R22983S10.raw
PC (Phosphatidylcholine)	PC 33:1	8HDDA-B3	912000	0.0012225	27.72		29	Ratio to surrogate PC(15:0-18:1)(d7)	3.4	8HDDA-B3-X230503P00121R22983S12.raw
PC (Phosphatidylcholine)	PC 34:3	8HDDA-A1	7325368	0.051348	27.84		29	Ratio to surrogate PC(15:0-18:1)(d7)	0	8HDDA-A1-X230503P00121R22983S14.raw
PC (Phosphatidylcholine)	PC 34:3	8HDDA-A2	103991944	0.093278	27.84		29	Ratio to surrogate PC(15:0-18:1)(d7)	-3	8HDDA-A2-X230503P00121R22983S16.raw
PC (Phosphatidylcholine)	PC 34:3	8HDDA-A3	71096184	0.072803	27.84		29	Ratio to surrogate PC(15:0-18:1)(d7)	2.4	8HDDA-A3-X230503P00121R22983S18.raw
PC (Phosphatidylcholine)	PC 34:3	8HDDA-A4	100537656	0.092354	27.84		29	Ratio to surrogate PC(15:0-18:1)(d7)	-2.1	8HDDA-A4-X230503P00121R22983S20.raw
PC (Phosphatidylcholine)	PC 34:3	8HDDA-A5	85133416	0.09874	27.84		29	Ratio to surrogate PC(15:0-18:1)(d7)	1.8	8HDDA-A5-X230503P00121R22983S22.raw
PC (Phosphatidylcholine)	PC 34:3	8HDDA-B1	39657752	0.040483	27.84		29	Ratio to surrogate PC(15:0-18:1)(d7)	7.8	8HDDA-B1-X230503P00121R22983S08.raw
PC (Phosphatidylcholine)	PC 34:3	8HDDA-B2	31066348	0.041879	27.84		29	Ratio to surrogate PC(15:0-18:1)(d7)	6.4	8HDDA-B2-X230503P00121R22983S10.raw
PC (Phosphatidylcholine)	PC 34:3	8HDDA-B3	19307340	0.025881	27.84		29	Ratio to surrogate PC(15:0-18:1)(d7)	7.6	8HDDA-B3-X230503P00121R22983S12.raw
PC (Phosphatidylcholine)	PC 34:2	8HDDA-A1	338427904	2.3722	27.73		29	Ratio to surrogate PC(15:0-18:1)(d7)	-3.5	8HDDA-A1-X230503P00121R22983S14.raw
PC (Phosphatidylcholine)	PC 34:2	8HDDA-A2	3221933824	2.89	27.73		29	Ratio to surrogate PC(15:0-18:1)(d7)	-3.4	8HDDA-A2-X230503P00121R22983S16.raw
PC (Phosphatidylcholine)	PC 34:2	8HDDA-A3	2529944320	2.5907	27.73		29	Ratio to surrogate PC(15:0-18:1)(d7)	-2.7	8HDDA-A3-X230503P00121R22983S18.raw
PC (Phosphatidylcholine)	PC 34:2	8HDDA-A4	3269154304	3.0031	27.73		29	Ratio to surrogate PC(15:0-18:1)(d7)	-3.4	8HDDA-A4-X230503P00121R22983S20.raw
PC (Phosphatidylcholine)	PC 34:2	8HDDA-A5	2407956480	2.7928	27.73		29	Ratio to surrogate PC(15:0-18:1)(d7)	-3.4	8HDDA-A5-X230503P00121R22983S22.raw
PC (Phosphatidylcholine)	PC 34:2	8HDDA-B1	3219412736	3.2864	27.73		29	Ratio to surrogate PC(15:0-18:1)(d7)	-3.2	8HDDA-B1-X230503P00121R22983S08.raw
PC (Phosphatidylcholine)	PC 34:2	8HDDA-B2	2274970880	3.0667	27.73		29	Ratio to surrogate PC(15:0-18:1)(d7)	-3.3	8HDDA-B2-X230503P00121R22983S10.raw
PC (Phosphatidylcholine)	PC 34:2	8HDDA-B3	1977996800	2.6514	27.73		29	Ratio to surrogate PC(15:0-18:1)(d7)	-2.9	8HDDA-B3-X230503P00121R22983S12.raw
PC (Phosphatidylcholine)	PC 34:1	8HDDA-A1	231574032	1.6232	27.61		29	Ratio to surrogate PC(15:0-18:1)(d7)	-3	8HDDA-A1-X230503P00121R22983S14.raw
PC (Phosphatidylcholine)	PC 34:1	8HDDA-A2	1722070400	1.5447	27.61		29	Ratio to surrogate PC(15:0-18:1)(d7)	-3.9	8HDDA-A2-X230503P00121R22983S16.raw
PC (Phosphatidylcholine)	PC 34:1	8HDDA-A3	1434310528	1.4687	27.61		29	Ratio to surrogate PC(15:0-18:1)(d7)	-3.2	8HDDA-A3-X230503P00121R22983S18.raw
PC (Phosphatidylcholine)	PC 34:1	8HDDA-A4	1718226432	1.5784	27.61		29	Ratio to surrogate PC(15:0-18:1)(d7)	-3.7	8HDDA-A4-X230503P00121R22983S20.raw
PC (Phosphatidylcholine)	PC 34:1	8HDDA-A5	1448139392	1.6796	27.61		29	Ratio to surrogate PC(15:0-18:1)(d7)	-3.6	8HDDA-A5-X230503P00121R22983S22.raw
PC (Phosphatidylcholine)	PC 34:1	8HDDA-B1	1491959296	1.523	27.61		29	Ratio to surrogate PC(15:0-18:1)(d7)	-4.6	8HDDA-B1-X230503P00121R22983S08.raw
PC (Phosphatidylcholine)	PC 34:1	8HDDA-B2	1033108032	1.3927	27.61		29	Ratio to surrogate PC(15:0-18:1)(d7)	-4.5	8HDDA-B2-X230503P00121R22983S10.raw
PC (Phosphatidylcholine)	PC 34:1	8HDDA-B3	783087744	1.0497	27.61		29	Ratio to surrogate PC(15:0-18:1)(d7)	-4.7	8HDDA-B3-X230503P00121R22983S12.raw
PC (Phosphatidylcholine)	PC 35:2	8HDDA-A1	4412891	0.030932	27.63		29	Ratio to surrogate PC(15:0-18:1)(d7)	1.6	8HDDA-A1-X230503P00121R22983S14.raw
PC (Phosphatidylcholine)	PC 35:2	8HDDA-A2	34132784	0.030616	27.63		29	Ratio to surrogate PC(15:0-18:1)(d7)	-0.9	8HDDA-A2-X230503P00121R22983S16.raw
PC (Phosphatidylcholine)	PC 35:2	8HDDA-A3	24859692	0.025456	27.63		29	Ratio to surrogate PC(15:0-18:1)(d7)	-0.3	8HDDA-A3-X230503P00121R22983S18.raw
PC (Phosphatidylcholine)	PC 35:2	8HDDA-A4	33130502	0.030434	27.63		29	Ratio to surrogate PC(15:0-18:1)(d7)	0.4	8HDDA-A4-X230503P00121R22983S20.raw
PC (Phosphatidylcholine)	PC 35:2	8HDDA-A5	33163382	0.038464	27.63		29	Ratio to surrogate PC(15:0-18:1)(d7)	-2.6	8HDDA-A5-X230503P00121R22983S22.raw
PC (Phosphatidylcholine)	PC 35:2	8HDDA-B1	70025160	0.071482	27.63		29	Ratio to surrogate PC(15:0-18:1)(d7)	0.2	8HDDA-B1-X230503P00121R22983S08.raw
PC (Phosphatidylcholine)	PC 35:2	8HDDA-B2	43456792	0.058581	27.63		29	Ratio to surrogate PC(15:0-18:1)(d7)	0.9	8HDDA-B2-X230503P00121R22983S10.raw
PC (Phosphatidylcholine)	PC 35:2	8HDDA-B3	30196796	0.040477	27.63		29	Ratio to surrogate PC(15:0-18:1)(d7)	-0.9	8HDDA-B3-X230503P00121R22983S12.raw
PC (Phosphatidylcholine)	PC 36:5	8HDDA-A1	644346	0.0045166	27.74		29	Ratio to surrogate PC(15:0-18:1)(d7)	-4.1	8HDDA-A1-X230503P00121R22983S14.raw
PC (Phosphatidylcholine)	PC 36:5	8HDDA-A2	26138404	0.023446	27.74		29	Ratio to surrogate PC(15:0-18:1)(d7)	-4.4	8HDDA-A2-X230503P00121R22983S16.raw
PC (Phosphatidylcholine)	PC 36:5	8HDDA-A3	9373081	0.0095981	27.74		29	Ratio to surrogate PC(15:0-18:1)(d7)	-3.2	8HDDA-A3-X230503P00121R22983S18.raw
PC (Phosphatidylcholine)	PC 36:5	8HDDA-A4	#N/A	#N/A	27.74		29	Ratio to surrogate PC(15:0-18:1)(d7)	#N/A	8HDDA-A4-X230503P00121R22983S20.raw
PC (Phosphatidylcholine)	PC 36:5	8HDDA-A5	#N/A	#N/A	27.74		29	Ratio to surrogate PC(15:0-18:1)(d7)	#N/A	8HDDA-A5-X230503P00121R22983S22.raw
PC (Phosphatidylcholine)	PC 36:5	8HDDA-B1	8379489	0.0085538	27.74		29	Ratio to surrogate PC(15:0-18:1)(d7)	-3.8	8HDDA-B1-X230503P00121R22983S08.raw
PC (Phosphatidylcholine)	PC 36:5	8HDDA-B2	6334155	0.0085387	27.74		29	Ratio to surrogate PC(15:0-18:1)(d7)	-4.4	8HDDA-B2-X230503P00121R22983S10.raw
PC (Phosphatidylcholine)	PC 36:5	8HDDA-B3	1519990	0.0020375	27.74		29	Ratio to surrogate PC(15:0-18:1)(d7)	-0.8	8HDDA-B3-X230503P00121R22983S12.raw
PC (Phosphatidylcholine)	PC 36:4	8HDDA-A1	239559712	1.6792	27.58		29	Ratio to surrogate PC(15:0-18:1)(d7)	-0.2	8HDDA-A1-X230503P00121R22983S14.raw
PC (Phosphatidylcholine)	PC 36:4	8HDDA-A2	1894683392	1.6995	27.58		29	Ratio to surrogate PC(15:0-18:1)(d7)	-0.4	8HDDA-A2-X230503P00121R22983S16.raw
PC (Phosphatidylcholine)	PC 36:4	8HDDA-A3	1469024896	1.5043	27.58		29	Ratio to surrogate PC(15:0-18:1)(d7)	0.1	8HDDA-A3-X230503P00121R22983S18.raw
PC (Phosphatidylcholine)	PC 36:4	8HDDA-A4	1798108416	1.6518	27.58		29	Ratio to surrogate PC(15:0-18:1)(d7)	-0.2	8HDDA-A4-X230503P00121R22983S20.raw
PC (Phosphatidylcholine)	PC 36:4	8HDDA-A5	1581090560	1.8338	27.58		29	Ratio to surrogate PC(15:0-18:1)(d7)	-0.5	8HDDA-A5-X230503P00121R22983S22.raw
PC (Phosphatidylcholine)	PC 36:4	8HDDA-B1	1328889856	1.3565	27.58		29	Ratio to surrogate PC(15:0-18:1)(d7)	-0.3	8HDDA-B1-X230503P00121R22983S08.raw
PC (Phosphatidylcholine)	PC 36:4	8HDDA-B2	954358464	1.2865	27.58		29	Ratio to surrogate PC(15:0-18:1)(d7)	-0.3	8HDDA-B2-X230503P00121R22983S10.raw
PC (Phosphatidylcholine)	PC 36:4	8HDDA-B3	833951552	1.1179	27.58		29	Ratio to surrogate PC(15:0-18:1)(d7)	-0.1	8HDDA-B3-X230503P00121R22983S12.raw
PC (Phosphatidylcholine)	PC 36:3	8HDDA-A1	122042000	0.85546	27.59		29	Ratio to surrogate PC(15:0-18:1)(d7)	-5.7	8HDDA-A1-X230503P00121R22983S14.raw
PC (Phosphatidylcholine)	PC 36:3	8HDDA-A2	903901376	0.81078	27.59		29	Ratio to surrogate PC(15:0-18:1)(d7)	-6.2	8HDDA-A2-X230503P00121R22983S16.raw
PC (Phosphatidylcholine)	PC 36:3	8HDDA-A3	651642560	0.66729	27.59		29	Ratio to surrogate PC(15:0-18:1)(d7)	-5.9	8HDDA-A3-X230503P00121R22983S18.raw
PC (Phosphatidylcholine)	PC 36:3	8HDDA-A4	982865088	0.90287	27.59		29	Ratio to surrogate PC(15:0-18:1)(d7)	-5.7	8HDDA-A4-X230503P00121R22983S20.raw
PC (Phosphatidylcholine)	PC 36:3	8HDDA-A5	876846016	1.017	27.59		29	Ratio to surrogate PC(15:0-18:1)(d7)	-5.5	8HDDA-A5-X230503P00121R22983S22.raw
PC (Phosphatidylcholine)	PC 36:3	8HDDA-B1	727946880	0.74309	27.59		29	Ratio to surrogate PC(15:0-18:1)(d7)	-5.9	8HDDA-B1-X230503P00121R22983S08.raw
PC (Phosphatidylcholine)	PC 36:3	8HDDA-B2	565432768	0.76222	27.59		29	Ratio to surrogate PC(15:0-18:1)(d7)	-5.3	8HDDA-B2-X230503P00121R22983S10.raw
PC (Phosphatidylcholine)	PC 36:3	8HDDA-B3	460971776	0.61791	27.59		29	Ratio to surrogate PC(15:0-18:1)(d7)	-5.4	8HDDA-B3-X230503P00121R22983S12.raw
PC (Phosphatidylcholine)	PC 36:2	8HDDA-A1	303528448	2.1276	27.5		29	Ratio to surrogate PC(15:0-18:1)(d7)	0	8HDDA-A1-X230503P00121R22983S14.raw
PC (Phosphatidylcholine)	PC 36:2	8HDDA-A2	2250240256	2.0184	27.5		29	Ratio to surrogate PC(15:0-18:1)(d7)	-0.1	8HDDA-A2-X230503P00121R22983S16.raw
PC (Phosphatidylcholine)	PC 36:2	8HDDA-A3	1595889280	1.6342	27.5		29	Ratio to surrogate PC(15:0-18:1)(d7)	0.4	8HDDA-A3-X230503P00121R22983S18.raw
PC (Phosphatidylcholine)	PC 36:2	8HDDA-A4	2347964416	2.1569	27.5		29	Ratio to surrogate PC(15:0-18:1)(d7)	0	8HDDA-A4-X230503P00121R22983S20.raw
PC (Phosphatidylcholine)	PC 36:2	8HDDA-A5	1891144960	2.1934	27.5		29	Ratio to surrogate PC(15:0-18:1)(d7)	-0.3	8HDDA-A5-X230503P00121R22983S22.raw
PC (Phosphatidylcholine)	PC 36:2	8HDDA-B1	2566056704	2.6194	27.5		29	Ratio to surrogate PC(15:0-18:1)(d7)	0	8HDDA-B1-X230503P00121R22983S08.raw
PC (Phosphatidylcholine)	PC 36:2	8HDDA-B2	1618007552	2.1811	27.5		29	Ratio to surrogate PC(15:0-18:1)(d7)	0	8HDDA-B2-X230503P00121R22983S10.raw
PC (Phosphatidylcholine)	PC 36:2	8HDDA-B3	1583808128	2.123	27.5		29	Ratio to surrogate PC(15:0-18:1)(d7)	0.5	8HDDA-B3-X230503P00121R22983S12.raw
PC (Phosphatidylcholine)	PC 36:1	8HDDA-A1	82058488	0.57519	27.48		29	Ratio to surrogate PC(15:0-18:1)(d7)	-8.1	8HDDA-A1-X230503P00121R22983S14.raw
PC (Phosphatidylcholine)	PC 36:1	8HDDA-A2	648553280	0.58174	27.48		29	Ratio to surrogate PC(15:0-18:1)(d7)	-7.7	8HDDA-A2-X230503P00121R22983S16.raw
PC (Phosphatidylcholine)	PC 36:1	8HDDA-A3	474833184	0.48623	27.48		29	Ratio to surrogate PC(15:0-18:1)(d7)	-7.6	8HDDA-A3-X230503P00121R22983S18.raw
PC (Phosphatidylcholine)	PC 36:1	8HDDA-A4	674738816	0.61982	27.48		29	Ratio to surrogate PC(15:0-18:1)(d7)	-7.4	8HDDA-A4-X230503P00121R22983S20.raw
PC (Phosphatidylcholine)	PC 36:1	8HDDA-A5	558358336	0.6476	27.48		29	Ratio to surrogate PC(15:0-18:1)(d7)	-7.3	8HDDA-A5-X230503P00121R22983S22.raw
PC (Phosphatidylcholine)	PC 36:1	8HDDA-B1	652928896	0.66651	27.48		29	Ratio to surrogate PC(15:0-18:1)(d7)	-9	8HDDA-B1-X230503P00121R22983S08.raw
PC (Phosphatidylcholine)	PC 36:1	8HDDA-B2	441966272	0.59579	27.48		29	Ratio to surrogate PC(15:0-18:1)(d7)	-8.6	8HDDA-B2-X230503P00121R22983S10.raw
PC (Phosphatidylcholine)	PC 36:1	8HDDA-B3	392163744	0.52568	27.48		29	Ratio to surrogate PC(15:0-18:1)(d7)	-8.6	8HDDA-B3-X230503P00121R22983S12.raw
PC (Phosphatidylcholine)	PC 37:4	8HDDA-A1	4733504	0.03318	27.46		29	Ratio to surrogate PC(15:0-18:1)(d7)	0.4	8HDDA-A1-X230503P00121R22983S14.raw
PC (Phosphatidylcholine)	PC 37:4	8HDDA-A2	33264064	0.029837	27.46		29	Ratio to surrogate PC(15:0-18:1)(d7)	2.1	8HDDA-A2-X230503P00121R22983S16.raw
PC (Phosphatidylcholine)	PC 37:4	8HDDA-A3	22888646	0.023438	27.46		29	Ratio to surrogate PC(15:0-18:1)(d7)	3.1	8HDDA-A3-X230503P00121R22983S18.raw
PC (Phosphatidylcholine)	PC 37:4	8HDDA-A4	33800616	0.031049	27.46		29	Ratio to surrogate PC(15:0-18:1)(d7)	1.4	8HDDA-A4-X230503P00121R22983S20.raw
PC (Phosphatidylcholine)	PC 37:4	8HDDA-A5	32475112	0.037665	27.46		29	Ratio to surrogate PC(15:0-18:1)(d7)	2.2	8HDDA-A5-X230503P00121R22983S22.raw
PC (Phosphatidylcholine)	PC 37:4	8HDDA-B1	30145980	0.030773	27.46		29	Ratio to surrogate PC(15:0-18:1)(d7)	3.2	8HDDA-B1-X230503P00121R22983S08.raw
PC (Phosphatidylcholine)	PC 37:4	8HDDA-B2	22043850	0.029716	27.46		29	Ratio to surrogate PC(15:0-18:1)(d7)	2.4	8HDDA-B2-X230503P00121R22983S10.raw
PC (Phosphatidylcholine)	PC 37:4	8HDDA-B3	14302289	0.019172	27.46		29	Ratio to surrogate PC(15:0-18:1)(d7)	5	8HDDA-B3-X230503P00121R22983S12.raw
PC (Phosphatidylcholine)	PC 37:2	8HDDA-A1	4907080	0.034396	27.42		29	Ratio to surrogate PC(15:0-18:1)(d7)	-5.1	8HDDA-A1-X230503P00121R22983S14.raw
PC (Phosphatidylcholine)	PC 37:2	8HDDA-A2	12843224	0.01152	27.42		29	Ratio to surrogate PC(15:0-18:1)(d7)	-1.5	8HDDA-A2-X230503P00121R22983S16.raw
PC (Phosphatidylcholine)	PC 37:2	8HDDA-A3	17857106	0.018286	27.42		29	Ratio to surrogate PC(15:0-18:1)(d7)	-8.3	8HDDA-A3-X230503P00121R22983S18.raw
PC (Phosphatidylcholine)	PC 37:2	8HDDA-A4	26172766	0.024042	27.42		29	Ratio to surrogate PC(15:0-18:1)(d7)	-4.4	8HDDA-A4-X230503P00121R22983S20.raw
PC (Phosphatidylcholine)	PC 37:2	8HDDA-A5	28404736	0.032945	27.42		29	Ratio to surrogate PC(15:0-18:1)(d7)	-6.6	8HDDA-A5-X230503P00121R22983S22.raw
PC (Phosphatidylcholine)	PC 37:2	8HDDA-B1	119215240	0.1217	27.42		29	Ratio to surrogate PC(15:0-18:1)(d7)	1.3	8HDDA-B1-X230503P00121R22983S08.raw
PC (Phosphatidylcholine)	PC 37:2	8HDDA-B2	79562720	0.10725	27.42		29	Ratio to surrogate PC(15:0-18:1)(d7)	-0.3	8HDDA-B2-X230503P00121R22983S10.raw
PC (Phosphatidylcholine)	PC 37:2	8HDDA-B3	61935260	0.083021	27.42		29	Ratio to surrogate PC(15:0-18:1)(d7)	2	8HDDA-B3-X230503P00121R22983S12.raw
PC (Phosphatidylcholine)	PC 37:1	8HDDA-A1	2371439	0.016623	27.71		29	Ratio to surrogate PC(15:0-18:1)(d7)	-46.6	8HDDA-A1-X230503P00121R22983S14.raw
PC (Phosphatidylcholine)	PC 37:1	8HDDA-A2	21650270	0.01942	27.71		29	Ratio to surrogate PC(15:0-18:1)(d7)	-39.7	8HDDA-A2-X230503P00121R22983S16.raw
PC (Phosphatidylcholine)	PC 37:1	8HDDA-A3	12702104	0.013007	27.71		29	Ratio to surrogate PC(15:0-18:1)(d7)	-41.1	8HDDA-A3-X230503P00121R22983S18.raw
PC (Phosphatidylcholine)	PC 37:1	8HDDA-A4	21941030	0.020155	27.71		29	Ratio to surrogate PC(15:0-18:1)(d7)	-46.1	8HDDA-A4-X230503P00121R22983S20.raw
PC (Phosphatidylcholine)	PC 37:1	8HDDA-A5	16322007	0.018931	27.71		29	Ratio to surrogate PC(15:0-18:1)(d7)	-50.2	8HDDA-A5-X230503P00121R22983S22.raw
PC (Phosphatidylcholine)	PC 37:1	8HDDA-B1	35406312	0.036143	27.71		29	Ratio to surrogate PC(15:0-18:1)(d7)	-51.5	8HDDA-B1-X230503P00121R22983S08.raw
PC (Phosphatidylcholine)	PC 37:1	8HDDA-B2	27486892	0.037053	27.71		29	Ratio to surrogate PC(15:0-18:1)(d7)	-56.6	8HDDA-B2-X230503P00121R22983S10.raw
PC (Phosphatidylcholine)	PC 37:1	8HDDA-B3	30858080	0.041364	27.71		29	Ratio to surrogate PC(15:0-18:1)(d7)	-53.1	8HDDA-B3-X230503P00121R22983S12.raw
PC (Phosphatidylcholine)	PC 38:6	8HDDA-A1	153515920	1.0761	27.61		29	Ratio to surrogate PC(15:0-18:1)(d7)	-0.3	8HDDA-A1-X230503P00121R22983S14.raw
PC (Phosphatidylcholine)	PC 38:6	8HDDA-A2	1352696832	1.2133	27.61		29	Ratio to surrogate PC(15:0-18:1)(d7)	-0.5	8HDDA-A2-X230503P00121R22983S16.raw
PC (Phosphatidylcholine)	PC 38:6	8HDDA-A3	923187520	0.94535	27.61		29	Ratio to surrogate PC(15:0-18:1)(d7)	0	8HDDA-A3-X230503P00121R22983S18.raw
PC (Phosphatidylcholine)	PC 38:6	8HDDA-A4	1119002240	1.0279	27.61		29	Ratio to surrogate PC(15:0-18:1)(d7)	-0.3	8HDDA-A4-X230503P00121R22983S20.raw
PC (Phosphatidylcholine)	PC 38:6	8HDDA-A5	967568768	1.1222	27.61		29	Ratio to surrogate PC(15:0-18:1)(d7)	-0.5	8HDDA-A5-X230503P00121R22983S22.raw
PC (Phosphatidylcholine)	PC 38:6	8HDDA-B1	566964992	0.57876	27.61		29	Ratio to surrogate PC(15:0-18:1)(d7)	-0.4	8HDDA-B1-X230503P00121R22983S08.raw
PC (Phosphatidylcholine)	PC 38:6	8HDDA-B2	420659616	0.56706	27.61		29	Ratio to surrogate PC(15:0-18:1)(d7)	-0.1	8HDDA-B2-X230503P00121R22983S10.raw
PC (Phosphatidylcholine)	PC 38:6	8HDDA-B3	387498656	0.51942	27.61		29	Ratio to surrogate PC(15:0-18:1)(d7)	-0.1	8HDDA-B3-X230503P00121R22983S12.raw
PC (Phosphatidylcholine)	PC 38:5	8HDDA-A1	89718904	0.62889	27.46		29	Ratio to surrogate PC(15:0-18:1)(d7)	-0.7	8HDDA-A1-X230503P00121R22983S14.raw
PC (Phosphatidylcholine)	PC 38:5	8HDDA-A2	760245888	0.68192	27.46		29	Ratio to surrogate PC(15:0-18:1)(d7)	-0.8	8HDDA-A2-X230503P00121R22983S16.raw
PC (Phosphatidylcholine)	PC 38:5	8HDDA-A3	500958976	0.51299	27.46		29	Ratio to surrogate PC(15:0-18:1)(d7)	-0.7	8HDDA-A3-X230503P00121R22983S18.raw
PC (Phosphatidylcholine)	PC 38:5	8HDDA-A4	761490176	0.69951	27.46		29	Ratio to surrogate PC(15:0-18:1)(d7)	-0.2	8HDDA-A4-X230503P00121R22983S20.raw
PC (Phosphatidylcholine)	PC 38:5	8HDDA-A5	769991296	0.89306	27.46		29	Ratio to surrogate PC(15:0-18:1)(d7)	-0.2	8HDDA-A5-X230503P00121R22983S22.raw
PC (Phosphatidylcholine)	PC 38:5	8HDDA-B1	366953984	0.37459	27.46		29	Ratio to surrogate PC(15:0-18:1)(d7)	-0.4	8HDDA-B1-X230503P00121R22983S08.raw
PC (Phosphatidylcholine)	PC 38:5	8HDDA-B2	319223072	0.43032	27.46		29	Ratio to surrogate PC(15:0-18:1)(d7)	-0.3	8HDDA-B2-X230503P00121R22983S10.raw
PC (Phosphatidylcholine)	PC 38:5	8HDDA-B3	265123152	0.35538	27.46		29	Ratio to surrogate PC(15:0-18:1)(d7)	0.5	8HDDA-B3-X230503P00121R22983S12.raw
PC (Phosphatidylcholine)	PC 38:4	8HDDA-A1	322208736	2.2585	27.33		29	Ratio to surrogate PC(15:0-18:1)(d7)	-2.1	8HDDA-A1-X230503P00121R22983S14.raw
PC (Phosphatidylcholine)	PC 38:4	8HDDA-A2	2950817280	2.6468	27.33		29	Ratio to surrogate PC(15:0-18:1)(d7)	-1.8	8HDDA-A2-X230503P00121R22983S16.raw
PC (Phosphatidylcholine)	PC 38:4	8HDDA-A3	2237888256	2.2916	27.33		29	Ratio to surrogate PC(15:0-18:1)(d7)	-1.6	8HDDA-A3-X230503P00121R22983S18.raw
PC (Phosphatidylcholine)	PC 38:4	8HDDA-A4	3073285888	2.8231	27.33		29	Ratio to surrogate PC(15:0-18:1)(d7)	-2.1	8HDDA-A4-X230503P00121R22983S20.raw
PC (Phosphatidylcholine)	PC 38:4	8HDDA-A5	2585711104	2.999	27.33		29	Ratio to surrogate PC(15:0-18:1)(d7)	-2.4	8HDDA-A5-X230503P00121R22983S22.raw
PC (Phosphatidylcholine)	PC 38:4	8HDDA-B1	2264486144	2.3116	27.33		29	Ratio to surrogate PC(15:0-18:1)(d7)	-2	8HDDA-B1-X230503P00121R22983S08.raw
PC (Phosphatidylcholine)	PC 38:4	8HDDA-B2	1457083904	1.9642	27.33		29	Ratio to surrogate PC(15:0-18:1)(d7)	-2.1	8HDDA-B2-X230503P00121R22983S10.raw
PC (Phosphatidylcholine)	PC 38:4	8HDDA-B3	1300887936	1.7438	27.33		29	Ratio to surrogate PC(15:0-18:1)(d7)	-1.5	8HDDA-B3-X230503P00121R22983S12.raw
PC (Phosphatidylcholine)	PC 38:3	8HDDA-A1	88100992	0.61755	27.33		29	Ratio to surrogate PC(15:0-18:1)(d7)	-3.2	8HDDA-A1-X230503P00121R22983S14.raw
PC (Phosphatidylcholine)	PC 38:3	8HDDA-A2	740074496	0.66383	27.33		29	Ratio to surrogate PC(15:0-18:1)(d7)	-3.5	8HDDA-A2-X230503P00121R22983S16.raw
PC (Phosphatidylcholine)	PC 38:3	8HDDA-A3	554214080	0.56752	27.33		29	Ratio to surrogate PC(15:0-18:1)(d7)	-3	8HDDA-A3-X230503P00121R22983S18.raw
PC (Phosphatidylcholine)	PC 38:3	8HDDA-A4	853028672	0.7836	27.33		29	Ratio to surrogate PC(15:0-18:1)(d7)	-3.2	8HDDA-A4-X230503P00121R22983S20.raw
PC (Phosphatidylcholine)	PC 38:3	8HDDA-A5	733119168	0.85029	27.33		29	Ratio to surrogate PC(15:0-18:1)(d7)	-3.2	8HDDA-A5-X230503P00121R22983S22.raw
PC (Phosphatidylcholine)	PC 38:3	8HDDA-B1	663142144	0.67694	27.33		29	Ratio to surrogate PC(15:0-18:1)(d7)	-2.9	8HDDA-B1-X230503P00121R22983S08.raw
PC (Phosphatidylcholine)	PC 38:3	8HDDA-B2	456908928	0.61593	27.33		29	Ratio to surrogate PC(15:0-18:1)(d7)	-2.4	8HDDA-B2-X230503P00121R22983S10.raw
PC (Phosphatidylcholine)	PC 38:3	8HDDA-B3	367800192	0.49302	27.33		29	Ratio to surrogate PC(15:0-18:1)(d7)	-2.6	8HDDA-B3-X230503P00121R22983S12.raw
PC (Phosphatidylcholine)	PC 38:1	8HDDA-A1	878225	0.006156	27.24		29	Ratio to surrogate PC(15:0-18:1)(d7)	-5.1	8HDDA-A1-X230503P00121R22983S14.raw	M+2
PC (Phosphatidylcholine)	PC 38:1	8HDDA-A2	9099865	0.0081624	27.24		29	Ratio to surrogate PC(15:0-18:1)(d7)	-1.1	8HDDA-A2-X230503P00121R22983S16.raw	M+2
PC (Phosphatidylcholine)	PC 38:1	8HDDA-A3	7787730	0.0079747	27.24		29	Ratio to surrogate PC(15:0-18:1)(d7)	-0.3	8HDDA-A3-X230503P00121R22983S18.raw	M+2
PC (Phosphatidylcholine)	PC 38:1	8HDDA-A4	13232176	0.012155	27.24		29	Ratio to surrogate PC(15:0-18:1)(d7)	-1.3	8HDDA-A4-X230503P00121R22983S20.raw	M+2
PC (Phosphatidylcholine)	PC 38:1	8HDDA-A5	17604798	0.020419	27.24		29	Ratio to surrogate PC(15:0-18:1)(d7)	-3.4	8HDDA-A5-X230503P00121R22983S22.raw	M+2
PC (Phosphatidylcholine)	PC 38:1	8HDDA-B1	27038304	0.027601	27.24		29	Ratio to surrogate PC(15:0-18:1)(d7)	-3.7	8HDDA-B1-X230503P00121R22983S08.raw	M+2
PC (Phosphatidylcholine)	PC 38:1	8HDDA-B2	17915564	0.024151	27.24		29	Ratio to surrogate PC(15:0-18:1)(d7)	-4.9	8HDDA-B2-X230503P00121R22983S10.raw	M+2
PC (Phosphatidylcholine)	PC 38:1	8HDDA-B3	13633914	0.018276	27.24		29	Ratio to surrogate PC(15:0-18:1)(d7)	-1.8	8HDDA-B3-X230503P00121R22983S12.raw	M+2
PC (Phosphatidylcholine)	PC 38:0	8HDDA-A1	0	0	27.15		29	Ratio to surrogate PC(15:0-18:1)(d7)	#N/A	8HDDA-A1-X230503P00121R22983S14.raw
PC (Phosphatidylcholine)	PC 38:0	8HDDA-A2	1054658	0.000946	27.15		29	Ratio to surrogate PC(15:0-18:1)(d7)	-4.9	8HDDA-A2-X230503P00121R22983S16.raw
PC (Phosphatidylcholine)	PC 38:0	8HDDA-A3	356845	0.00036541	27.15		29	Ratio to surrogate PC(15:0-18:1)(d7)	-1.1	8HDDA-A3-X230503P00121R22983S18.raw
PC (Phosphatidylcholine)	PC 38:0	8HDDA-A4	1111808	0.0010213	27.15		29	Ratio to surrogate PC(15:0-18:1)(d7)	-4.5	8HDDA-A4-X230503P00121R22983S20.raw
PC (Phosphatidylcholine)	PC 38:0	8HDDA-A5	1117063	0.0012956	27.15		29	Ratio to surrogate PC(15:0-18:1)(d7)	-4.5	8HDDA-A5-X230503P00121R22983S22.raw
PC (Phosphatidylcholine)	PC 38:0	8HDDA-B1	2851754	0.0029111	27.15		29	Ratio to surrogate PC(15:0-18:1)(d7)	-9.2	8HDDA-B1-X230503P00121R22983S08.raw
PC (Phosphatidylcholine)	PC 38:0	8HDDA-B2	1384293	0.0018661	27.15		29	Ratio to surrogate PC(15:0-18:1)(d7)	-4.5	8HDDA-B2-X230503P00121R22983S10.raw
PC (Phosphatidylcholine)	PC 38:0	8HDDA-B3	1171280	0.00157	27.15		29	Ratio to surrogate PC(15:0-18:1)(d7)	-6.4	8HDDA-B3-X230503P00121R22983S12.raw
PC (Phosphatidylcholine)	PC 39:4	8HDDA-A1	1656491	0.011611	27.19		29	Ratio to surrogate PC(15:0-18:1)(d7)	-3.3	8HDDA-A1-X230503P00121R22983S14.raw
PC (Phosphatidylcholine)	PC 39:4	8HDDA-A2	23278702	0.02088	27.19		29	Ratio to surrogate PC(15:0-18:1)(d7)	0.5	8HDDA-A2-X230503P00121R22983S16.raw
PC (Phosphatidylcholine)	PC 39:4	8HDDA-A3	0	0	27.19		29	Ratio to surrogate PC(15:0-18:1)(d7)	#N/A	8HDDA-A3-X230503P00121R22983S18.raw
PC (Phosphatidylcholine)	PC 39:4	8HDDA-A4	31334582	0.028784	27.19		29	Ratio to surrogate PC(15:0-18:1)(d7)	0.4	8HDDA-A4-X230503P00121R22983S20.raw
PC (Phosphatidylcholine)	PC 39:4	8HDDA-A5	27948536	0.032415	27.19		29	Ratio to surrogate PC(15:0-18:1)(d7)	-1.3	8HDDA-A5-X230503P00121R22983S22.raw
PC (Phosphatidylcholine)	PC 39:4	8HDDA-B1	57104344	0.058292	27.19		29	Ratio to surrogate PC(15:0-18:1)(d7)	-2.6	8HDDA-B1-X230503P00121R22983S08.raw
PC (Phosphatidylcholine)	PC 39:4	8HDDA-B2	32731568	0.044123	27.19		29	Ratio to surrogate PC(15:0-18:1)(d7)	-0.9	8HDDA-B2-X230503P00121R22983S10.raw
PC (Phosphatidylcholine)	PC 39:4	8HDDA-B3	22671972	0.030391	27.19		29	Ratio to surrogate PC(15:0-18:1)(d7)	-0.2	8HDDA-B3-X230503P00121R22983S12.raw
PC (Phosphatidylcholine)	PC 40:7	8HDDA-A1	17314250	0.12137	27.49		29	Ratio to surrogate PC(15:0-18:1)(d7)	-3.3	8HDDA-A1-X230503P00121R22983S14.raw
PC (Phosphatidylcholine)	PC 40:7	8HDDA-A2	164152032	0.14724	27.49		29	Ratio to surrogate PC(15:0-18:1)(d7)	-3.1	8HDDA-A2-X230503P00121R22983S16.raw
PC (Phosphatidylcholine)	PC 40:7	8HDDA-A3	95320608	0.097609	27.49		29	Ratio to surrogate PC(15:0-18:1)(d7)	-3.3	8HDDA-A3-X230503P00121R22983S18.raw
PC (Phosphatidylcholine)	PC 40:7	8HDDA-A4	152058176	0.13968	27.49		29	Ratio to surrogate PC(15:0-18:1)(d7)	-3.6	8HDDA-A4-X230503P00121R22983S20.raw
PC (Phosphatidylcholine)	PC 40:7	8HDDA-A5	145468064	0.16872	27.49		29	Ratio to surrogate PC(15:0-18:1)(d7)	-3.9	8HDDA-A5-X230503P00121R22983S22.raw
PC (Phosphatidylcholine)	PC 40:7	8HDDA-B1	94026104	0.095982	27.49		29	Ratio to surrogate PC(15:0-18:1)(d7)	-0.3	8HDDA-B1-X230503P00121R22983S08.raw
PC (Phosphatidylcholine)	PC 40:7	8HDDA-B2	79157936	0.10671	27.49		29	Ratio to surrogate PC(15:0-18:1)(d7)	-0.4	8HDDA-B2-X230503P00121R22983S10.raw
PC (Phosphatidylcholine)	PC 40:7	8HDDA-B3	61095492	0.081896	27.49		29	Ratio to surrogate PC(15:0-18:1)(d7)	0.3	8HDDA-B3-X230503P00121R22983S12.raw
PC (Phosphatidylcholine)	PC 40:6	8HDDA-A1	96781064	0.67839	27.37		29	Ratio to surrogate PC(15:0-18:1)(d7)	-0.3	8HDDA-A1-X230503P00121R22983S14.raw
PC (Phosphatidylcholine)	PC 40:6	8HDDA-A2	854108352	0.76612	27.37		29	Ratio to surrogate PC(15:0-18:1)(d7)	0	8HDDA-A2-X230503P00121R22983S16.raw
PC (Phosphatidylcholine)	PC 40:6	8HDDA-A3	609116416	0.62374	27.37		29	Ratio to surrogate PC(15:0-18:1)(d7)	0.7	8HDDA-A3-X230503P00121R22983S18.raw
PC (Phosphatidylcholine)	PC 40:6	8HDDA-A4	816815872	0.75033	27.37		29	Ratio to surrogate PC(15:0-18:1)(d7)	-0.3	8HDDA-A4-X230503P00121R22983S20.raw
PC (Phosphatidylcholine)	PC 40:6	8HDDA-A5	666050432	0.7725	27.37		29	Ratio to surrogate PC(15:0-18:1)(d7)	-0.4	8HDDA-A5-X230503P00121R22983S22.raw
PC (Phosphatidylcholine)	PC 40:6	8HDDA-B1	655724864	0.66937	27.37		29	Ratio to surrogate PC(15:0-18:1)(d7)	0.2	8HDDA-B1-X230503P00121R22983S08.raw
PC (Phosphatidylcholine)	PC 40:6	8HDDA-B2	394758304	0.53215	27.37		29	Ratio to surrogate PC(15:0-18:1)(d7)	0	8HDDA-B2-X230503P00121R22983S10.raw
PC (Phosphatidylcholine)	PC 40:6	8HDDA-B3	345842688	0.46359	27.37		29	Ratio to surrogate PC(15:0-18:1)(d7)	0.4	8HDDA-B3-X230503P00121R22983S12.raw
PC (Phosphatidylcholine)	PC 40:5	8HDDA-A1	34313792	0.24052	27.26		29	Ratio to surrogate PC(15:0-18:1)(d7)	-7.2	8HDDA-A1-X230503P00121R22983S14.raw
PC (Phosphatidylcholine)	PC 40:5	8HDDA-A2	360931968	0.32375	27.26		29	Ratio to surrogate PC(15:0-18:1)(d7)	-6.7	8HDDA-A2-X230503P00121R22983S16.raw
PC (Phosphatidylcholine)	PC 40:5	8HDDA-A3	242756672	0.24858	27.26		29	Ratio to surrogate PC(15:0-18:1)(d7)	-6.8	8HDDA-A3-X230503P00121R22983S18.raw
PC (Phosphatidylcholine)	PC 40:5	8HDDA-A4	384949120	0.35362	27.26		29	Ratio to surrogate PC(15:0-18:1)(d7)	-5.9	8HDDA-A4-X230503P00121R22983S20.raw
PC (Phosphatidylcholine)	PC 40:5	8HDDA-A5	321577824	0.37297	27.26		29	Ratio to surrogate PC(15:0-18:1)(d7)	-6.5	8HDDA-A5-X230503P00121R22983S22.raw
PC (Phosphatidylcholine)	PC 40:5	8HDDA-B1	268824224	0.27442	27.26		29	Ratio to surrogate PC(15:0-18:1)(d7)	-7.6	8HDDA-B1-X230503P00121R22983S08.raw
PC (Phosphatidylcholine)	PC 40:5	8HDDA-B2	163989936	0.22106	27.26		29	Ratio to surrogate PC(15:0-18:1)(d7)	-7.3	8HDDA-B2-X230503P00121R22983S10.raw
PC (Phosphatidylcholine)	PC 40:5	8HDDA-B3	140533504	0.18838	27.26		29	Ratio to surrogate PC(15:0-18:1)(d7)	-6	8HDDA-B3-X230503P00121R22983S12.raw
PC (Phosphatidylcholine)	PC 40:4	8HDDA-A1	6198884	0.043451	27.16		29	Ratio to surrogate PC(15:0-18:1)(d7)	-12.3	8HDDA-A1-X230503P00121R22983S14.raw
PC (Phosphatidylcholine)	PC 40:4	8HDDA-A2	86814712	0.077871	27.16		29	Ratio to surrogate PC(15:0-18:1)(d7)	-12.3	8HDDA-A2-X230503P00121R22983S16.raw
PC (Phosphatidylcholine)	PC 40:4	8HDDA-A3	65761788	0.067341	27.16		29	Ratio to surrogate PC(15:0-18:1)(d7)	-11.3	8HDDA-A3-X230503P00121R22983S18.raw
PC (Phosphatidylcholine)	PC 40:4	8HDDA-A4	110408104	0.10142	27.16		29	Ratio to surrogate PC(15:0-18:1)(d7)	-11.8	8HDDA-A4-X230503P00121R22983S20.raw
PC (Phosphatidylcholine)	PC 40:4	8HDDA-A5	86867344	0.10075	27.16		29	Ratio to surrogate PC(15:0-18:1)(d7)	-12.5	8HDDA-A5-X230503P00121R22983S22.raw
PC (Phosphatidylcholine)	PC 40:4	8HDDA-B1	100812152	0.10291	27.16		29	Ratio to surrogate PC(15:0-18:1)(d7)	-16.2	8HDDA-B1-X230503P00121R22983S08.raw
PC (Phosphatidylcholine)	PC 40:4	8HDDA-B2	60491080	0.081544	27.16		29	Ratio to surrogate PC(15:0-18:1)(d7)	-17.1	8HDDA-B2-X230503P00121R22983S10.raw
PC (Phosphatidylcholine)	PC 40:4	8HDDA-B3	48342788	0.064801	27.16		29	Ratio to surrogate PC(15:0-18:1)(d7)	-14.6	8HDDA-B3-X230503P00121R22983S12.raw
PC (Phosphatidylcholine)	PC 40:3	8HDDA-A1	663478	0.0046507	27.19		29	Ratio to surrogate PC(15:0-18:1)(d7)	-9.8	8HDDA-A1-X230503P00121R22983S14.raw
PC (Phosphatidylcholine)	PC 40:3	8HDDA-A2	1844256	0.0016543	27.19		29	Ratio to surrogate PC(15:0-18:1)(d7)	-16.6	8HDDA-A2-X230503P00121R22983S16.raw
PC (Phosphatidylcholine)	PC 40:3	8HDDA-A3	9753161	0.0099873	27.19		29	Ratio to surrogate PC(15:0-18:1)(d7)	-4.5	8HDDA-A3-X230503P00121R22983S18.raw
PC (Phosphatidylcholine)	PC 40:3	8HDDA-A4	3648995	0.003352	27.19		29	Ratio to surrogate PC(15:0-18:1)(d7)	-41.2	8HDDA-A4-X230503P00121R22983S20.raw
PC (Phosphatidylcholine)	PC 40:3	8HDDA-A5	14630988	0.016969	27.19		29	Ratio to surrogate PC(15:0-18:1)(d7)	-8.2	8HDDA-A5-X230503P00121R22983S22.raw
PC (Phosphatidylcholine)	PC 40:3	8HDDA-B1	16869106	0.01722	27.19		29	Ratio to surrogate PC(15:0-18:1)(d7)	-11.8	8HDDA-B1-X230503P00121R22983S08.raw
PC (Phosphatidylcholine)	PC 40:3	8HDDA-B2	6287365	0.0084756	27.19		29	Ratio to surrogate PC(15:0-18:1)(d7)	-8.3	8HDDA-B2-X230503P00121R22983S10.raw
PC (Phosphatidylcholine)	PC 40:3	8HDDA-B3	8611069	0.011543	27.19		29	Ratio to surrogate PC(15:0-18:1)(d7)	-7.8	8HDDA-B3-X230503P00121R22983S12.raw
PC (Phosphatidylcholine)	PC 40:2	8HDDA-A1	0	0	27.46		29	Ratio to surrogate PC(15:0-18:1)(d7)	#N/A	8HDDA-A1-X230503P00121R22983S14.raw
PC (Phosphatidylcholine)	PC 40:2	8HDDA-A2	3003859	0.0026944	27.46		29	Ratio to surrogate PC(15:0-18:1)(d7)	-7.7	8HDDA-A2-X230503P00121R22983S16.raw
PC (Phosphatidylcholine)	PC 40:2	8HDDA-A3	2619621	0.0026825	27.46		29	Ratio to surrogate PC(15:0-18:1)(d7)	-4.1	8HDDA-A3-X230503P00121R22983S18.raw
PC (Phosphatidylcholine)	PC 40:2	8HDDA-A4	2008687	0.0018452	27.46		29	Ratio to surrogate PC(15:0-18:1)(d7)	-8.5	8HDDA-A4-X230503P00121R22983S20.raw
PC (Phosphatidylcholine)	PC 40:2	8HDDA-A5	3247064	0.003766	27.46		29	Ratio to surrogate PC(15:0-18:1)(d7)	-5.1	8HDDA-A5-X230503P00121R22983S22.raw
PC (Phosphatidylcholine)	PC 40:2	8HDDA-B1	5514592	0.0056293	27.46		29	Ratio to surrogate PC(15:0-18:1)(d7)	-5.8	8HDDA-B1-X230503P00121R22983S08.raw
PC (Phosphatidylcholine)	PC 40:2	8HDDA-B2	1913162	0.002579	27.46		29	Ratio to surrogate PC(15:0-18:1)(d7)	0	8HDDA-B2-X230503P00121R22983S10.raw
PC (Phosphatidylcholine)	PC 40:2	8HDDA-B3	2542615	0.0034083	27.46		29	Ratio to surrogate PC(15:0-18:1)(d7)	-3.6	8HDDA-B3-X230503P00121R22983S12.raw
PC (Phosphatidylcholine)	PC 41:6	8HDDA-A1	0	0	27.28		29	Ratio to surrogate PC(15:0-18:1)(d7)	#N/A	8HDDA-A1-X230503P00121R22983S14.raw
PC (Phosphatidylcholine)	PC 41:6	8HDDA-A2	5187118	0.0046527	27.28		29	Ratio to surrogate PC(15:0-18:1)(d7)	-1.5	8HDDA-A2-X230503P00121R22983S16.raw
PC (Phosphatidylcholine)	PC 41:6	8HDDA-A3	657591	0.00067338	27.28		29	Ratio to surrogate PC(15:0-18:1)(d7)	0.1	8HDDA-A3-X230503P00121R22983S18.raw
PC (Phosphatidylcholine)	PC 41:6	8HDDA-A4	1465136	0.0013459	27.28		29	Ratio to surrogate PC(15:0-18:1)(d7)	-0.5	8HDDA-A4-X230503P00121R22983S20.raw
PC (Phosphatidylcholine)	PC 41:6	8HDDA-A5	2028417	0.0023526	27.28		29	Ratio to surrogate PC(15:0-18:1)(d7)	2.2	8HDDA-A5-X230503P00121R22983S22.raw
PC (Phosphatidylcholine)	PC 41:6	8HDDA-B1	9926200	0.010133	27.28		29	Ratio to surrogate PC(15:0-18:1)(d7)	0.8	8HDDA-B1-X230503P00121R22983S08.raw
PC (Phosphatidylcholine)	PC 41:6	8HDDA-B2	3985937	0.0053732	27.28		29	Ratio to surrogate PC(15:0-18:1)(d7)	-0.7	8HDDA-B2-X230503P00121R22983S10.raw
PC (Phosphatidylcholine)	PC 41:6	8HDDA-B3	3042420	0.0040782	27.28		29	Ratio to surrogate PC(15:0-18:1)(d7)	3.1	8HDDA-B3-X230503P00121R22983S12.raw
PC (Phosphatidylcholine)	PC 42:7	8HDDA-A1	637065	0.0044655	27.26		29	Ratio to surrogate PC(15:0-18:1)(d7)	0.9	8HDDA-A1-X230503P00121R22983S14.raw
PC (Phosphatidylcholine)	PC 42:7	8HDDA-A2	8884883	0.0079695	27.26		29	Ratio to surrogate PC(15:0-18:1)(d7)	-1.1	8HDDA-A2-X230503P00121R22983S16.raw
PC (Phosphatidylcholine)	PC 42:7	8HDDA-A3	5973484	0.0061169	27.26		29	Ratio to surrogate PC(15:0-18:1)(d7)	1.7	8HDDA-A3-X230503P00121R22983S18.raw
PC (Phosphatidylcholine)	PC 42:7	8HDDA-A4	11023673	0.010126	27.26		29	Ratio to surrogate PC(15:0-18:1)(d7)	-1	8HDDA-A4-X230503P00121R22983S20.raw
PC (Phosphatidylcholine)	PC 42:7	8HDDA-A5	11829049	0.01372	27.26		29	Ratio to surrogate PC(15:0-18:1)(d7)	-0.9	8HDDA-A5-X230503P00121R22983S22.raw
PC (Phosphatidylcholine)	PC 42:7	8HDDA-B1	10632402	0.010854	27.26		29	Ratio to surrogate PC(15:0-18:1)(d7)	0.7	8HDDA-B1-X230503P00121R22983S08.raw
PC (Phosphatidylcholine)	PC 42:7	8HDDA-B2	13144527	0.017719	27.26		29	Ratio to surrogate PC(15:0-18:1)(d7)	4.2	8HDDA-B2-X230503P00121R22983S10.raw
PC (Phosphatidylcholine)	PC 42:7	8HDDA-B3	6168463	0.0082685	27.26		29	Ratio to surrogate PC(15:0-18:1)(d7)	-0.2	8HDDA-B3-X230503P00121R22983S12.raw
PC (Phosphatidylcholine)	PC 42:6	8HDDA-A1	216761	0.0015194	27.14		29	Ratio to surrogate PC(15:0-18:1)(d7)	-1.4	8HDDA-A1-X230503P00121R22983S14.raw
PC (Phosphatidylcholine)	PC 42:6	8HDDA-A2	7202407	0.0064604	27.14		29	Ratio to surrogate PC(15:0-18:1)(d7)	-0.3	8HDDA-A2-X230503P00121R22983S16.raw
PC (Phosphatidylcholine)	PC 42:6	8HDDA-A3	4104815	0.0042034	27.14		29	Ratio to surrogate PC(15:0-18:1)(d7)	-1.6	8HDDA-A3-X230503P00121R22983S18.raw
PC (Phosphatidylcholine)	PC 42:6	8HDDA-A4	9897895	0.0090923	27.14		29	Ratio to surrogate PC(15:0-18:1)(d7)	-1.1	8HDDA-A4-X230503P00121R22983S20.raw
PC (Phosphatidylcholine)	PC 42:6	8HDDA-A5	11030993	0.012794	27.14		29	Ratio to surrogate PC(15:0-18:1)(d7)	1	8HDDA-A5-X230503P00121R22983S22.raw
PC (Phosphatidylcholine)	PC 42:6	8HDDA-B1	7697387	0.0078575	27.14		29	Ratio to surrogate PC(15:0-18:1)(d7)	0.3	8HDDA-B1-X230503P00121R22983S08.raw
PC (Phosphatidylcholine)	PC 42:6	8HDDA-B2	5468845	0.0073722	27.14		29	Ratio to surrogate PC(15:0-18:1)(d7)	-1	8HDDA-B2-X230503P00121R22983S10.raw
PC (Phosphatidylcholine)	PC 42:6	8HDDA-B3	3589412	0.0048114	27.14		29	Ratio to surrogate PC(15:0-18:1)(d7)	-0.2	8HDDA-B3-X230503P00121R22983S12.raw
PC (Phosphatidylcholine)	PC 42:5	8HDDA-A1	115763	0.00081145	27.08		29	Ratio to surrogate PC(15:0-18:1)(d7)	-0.7	8HDDA-A1-X230503P00121R22983S14.raw
PC (Phosphatidylcholine)	PC 42:5	8HDDA-A2	5309410	0.0047624	27.08		29	Ratio to surrogate PC(15:0-18:1)(d7)	-1.2	8HDDA-A2-X230503P00121R22983S16.raw
PC (Phosphatidylcholine)	PC 42:5	8HDDA-A3	5558893	0.0056923	27.08		29	Ratio to surrogate PC(15:0-18:1)(d7)	-1.9	8HDDA-A3-X230503P00121R22983S18.raw
PC (Phosphatidylcholine)	PC 42:5	8HDDA-A4	6669976	0.0061271	27.08		29	Ratio to surrogate PC(15:0-18:1)(d7)	-0.4	8HDDA-A4-X230503P00121R22983S20.raw
PC (Phosphatidylcholine)	PC 42:5	8HDDA-A5	6883681	0.0079839	27.08		29	Ratio to surrogate PC(15:0-18:1)(d7)	-2.6	8HDDA-A5-X230503P00121R22983S22.raw
PC (Phosphatidylcholine)	PC 42:5	8HDDA-B1	7206366	0.0073563	27.08		29	Ratio to surrogate PC(15:0-18:1)(d7)	-5.1	8HDDA-B1-X230503P00121R22983S08.raw
PC (Phosphatidylcholine)	PC 42:5	8HDDA-B2	3395116	0.0045767	27.08		29	Ratio to surrogate PC(15:0-18:1)(d7)	-5.4	8HDDA-B2-X230503P00121R22983S10.raw
PC (Phosphatidylcholine)	PC 42:5	8HDDA-B3	3159536	0.0042352	27.08		29	Ratio to surrogate PC(15:0-18:1)(d7)	-2.4	8HDDA-B3-X230503P00121R22983S12.raw
PC (Phosphatidylcholine)	PC 42:4	8HDDA-A1	43968	0.0003082	26.93		29	Ratio to surrogate PC(15:0-18:1)(d7)	2.1	8HDDA-A1-X230503P00121R22983S14.raw
PC (Phosphatidylcholine)	PC 42:4	8HDDA-A2	4636888	0.0041592	26.93		29	Ratio to surrogate PC(15:0-18:1)(d7)	-2.6	8HDDA-A2-X230503P00121R22983S16.raw
PC (Phosphatidylcholine)	PC 42:4	8HDDA-A3	5217764	0.005343	26.93		29	Ratio to surrogate PC(15:0-18:1)(d7)	-2.7	8HDDA-A3-X230503P00121R22983S18.raw
PC (Phosphatidylcholine)	PC 42:4	8HDDA-A4	6051568	0.005559	26.93		29	Ratio to surrogate PC(15:0-18:1)(d7)	-3.1	8HDDA-A4-X230503P00121R22983S20.raw
PC (Phosphatidylcholine)	PC 42:4	8HDDA-A5	5243192	0.0060812	26.93		29	Ratio to surrogate PC(15:0-18:1)(d7)	-3.4	8HDDA-A5-X230503P00121R22983S22.raw
PC (Phosphatidylcholine)	PC 42:4	8HDDA-B1	6576191	0.006713	26.93		29	Ratio to surrogate PC(15:0-18:1)(d7)	-5.1	8HDDA-B1-X230503P00121R22983S08.raw
PC (Phosphatidylcholine)	PC 42:4	8HDDA-B2	3626020	0.004888	26.93		29	Ratio to surrogate PC(15:0-18:1)(d7)	-9.2	8HDDA-B2-X230503P00121R22983S10.raw
PC (Phosphatidylcholine)	PC 42:4	8HDDA-B3	3170934	0.0042505	26.93		29	Ratio to surrogate PC(15:0-18:1)(d7)	-3.4	8HDDA-B3-X230503P00121R22983S12.raw
PC (Phosphatidylcholine)	PC 42:2	8HDDA-A1	0	0	26.92		29	Ratio to surrogate PC(15:0-18:1)(d7)	#N/A	8HDDA-A1-X230503P00121R22983S14.raw
PC (Phosphatidylcholine)	PC 42:2	8HDDA-A2	874875	0.00078474	26.92		29	Ratio to surrogate PC(15:0-18:1)(d7)	-2.5	8HDDA-A2-X230503P00121R22983S16.raw
PC (Phosphatidylcholine)	PC 42:2	8HDDA-A3	1186588	0.0012151	26.92		29	Ratio to surrogate PC(15:0-18:1)(d7)	-3.2	8HDDA-A3-X230503P00121R22983S18.raw
PC (Phosphatidylcholine)	PC 42:2	8HDDA-A4	1650829	0.0015165	26.92		29	Ratio to surrogate PC(15:0-18:1)(d7)	-1.9	8HDDA-A4-X230503P00121R22983S20.raw
PC (Phosphatidylcholine)	PC 42:2	8HDDA-A5	1341705	0.0015561	26.92		29	Ratio to surrogate PC(15:0-18:1)(d7)	-1.5	8HDDA-A5-X230503P00121R22983S22.raw
PC (Phosphatidylcholine)	PC 42:2	8HDDA-B1	2583109	0.0026369	26.92		29	Ratio to surrogate PC(15:0-18:1)(d7)	0	8HDDA-B1-X230503P00121R22983S08.raw
PC (Phosphatidylcholine)	PC 42:2	8HDDA-B2	1583676	0.0021349	26.92		29	Ratio to surrogate PC(15:0-18:1)(d7)	-1.7	8HDDA-B2-X230503P00121R22983S10.raw
PC (Phosphatidylcholine)	PC 42:2	8HDDA-B3	1373601	0.0018412	26.92		29	Ratio to surrogate PC(15:0-18:1)(d7)	-1.9	8HDDA-B3-X230503P00121R22983S12.raw
PC (Phosphatidylcholine)	PC 44:4	8HDDA-A1	0	0	26.63		29	Ratio to surrogate PC(15:0-18:1)(d7)	#N/A	8HDDA-A1-X230503P00121R22983S14.raw
PC (Phosphatidylcholine)	PC 44:4	8HDDA-A2	978245	0.00087746	26.63		29	Ratio to surrogate PC(15:0-18:1)(d7)	-5.8	8HDDA-A2-X230503P00121R22983S16.raw
PC (Phosphatidylcholine)	PC 44:4	8HDDA-A3	557013	0.00057038	26.63		29	Ratio to surrogate PC(15:0-18:1)(d7)	-1.1	8HDDA-A3-X230503P00121R22983S18.raw
PC (Phosphatidylcholine)	PC 44:4	8HDDA-A4	1237068	0.0011364	26.63		29	Ratio to surrogate PC(15:0-18:1)(d7)	-3.7	8HDDA-A4-X230503P00121R22983S20.raw
PC (Phosphatidylcholine)	PC 44:4	8HDDA-A5	752303	0.00087254	26.63		29	Ratio to surrogate PC(15:0-18:1)(d7)	-2.2	8HDDA-A5-X230503P00121R22983S22.raw
PC (Phosphatidylcholine)	PC 44:4	8HDDA-B1	1313805	0.0013411	26.63		29	Ratio to surrogate PC(15:0-18:1)(d7)	-1.6	8HDDA-B1-X230503P00121R22983S08.raw
PC (Phosphatidylcholine)	PC 44:4	8HDDA-B2	#N/A	#N/A	26.63		29	Ratio to surrogate PC(15:0-18:1)(d7)	#N/A	8HDDA-B2-X230503P00121R22983S10.raw
PC (Phosphatidylcholine)	PC 44:4	8HDDA-B3	240375	0.00032221	26.63		29	Ratio to surrogate PC(15:0-18:1)(d7)	-1.5	8HDDA-B3-X230503P00121R22983S12.raw
PE (Phosphatidylethanolamine)	PE 32:1	8HDDA-A1	43628	0.0053159	24.08		34	Ratio to surrogate PE(15:0-18:1)(d7)	0.5	8HDDA-A1-X230503P00121R22983S14.raw
PE (Phosphatidylethanolamine)	PE 32:1	8HDDA-A2	951956	0.0069877	24.08		34	Ratio to surrogate PE(15:0-18:1)(d7)	0	8HDDA-A2-X230503P00121R22983S16.raw
PE (Phosphatidylethanolamine)	PE 32:1	8HDDA-A3	661919	0.0067229	24.08		34	Ratio to surrogate PE(15:0-18:1)(d7)	-0.4	8HDDA-A3-X230503P00121R22983S18.raw
PE (Phosphatidylethanolamine)	PE 32:1	8HDDA-A4	767097	0.0069425	24.08		34	Ratio to surrogate PE(15:0-18:1)(d7)	-1.6	8HDDA-A4-X230503P00121R22983S20.raw
PE (Phosphatidylethanolamine)	PE 32:1	8HDDA-A5	672327	0.0076781	24.08		34	Ratio to surrogate PE(15:0-18:1)(d7)	-1.1	8HDDA-A5-X230503P00121R22983S22.raw
PE (Phosphatidylethanolamine)	PE 32:1	8HDDA-B1	971274	0.0097615	24.08		34	Ratio to surrogate PE(15:0-18:1)(d7)	-1.2	8HDDA-B1-X230503P00121R22983S08.raw
PE (Phosphatidylethanolamine)	PE 32:1	8HDDA-B2	812219	0.010578	24.08		34	Ratio to surrogate PE(15:0-18:1)(d7)	0.2	8HDDA-B2-X230503P00121R22983S10.raw
PE (Phosphatidylethanolamine)	PE 32:1	8HDDA-B3	557818	0.011747	24.08		34	Ratio to surrogate PE(15:0-18:1)(d7)	-0.4	8HDDA-B3-X230503P00121R22983S12.raw
PE (Phosphatidylethanolamine)	PE 34:3	8HDDA-A1	0	0	24.05		34	Ratio to surrogate PE(15:0-18:1)(d7)	#N/A	8HDDA-A1-X230503P00121R22983S14.raw
PE (Phosphatidylethanolamine)	PE 34:3	8HDDA-A2	74957	0.00055021	24.05		34	Ratio to surrogate PE(15:0-18:1)(d7)	1.3	8HDDA-A2-X230503P00121R22983S16.raw
PE (Phosphatidylethanolamine)	PE 34:3	8HDDA-A3	113370	0.0011515	24.05		34	Ratio to surrogate PE(15:0-18:1)(d7)	4.1	8HDDA-A3-X230503P00121R22983S18.raw
PE (Phosphatidylethanolamine)	PE 34:3	8HDDA-A4	133	1.201e-06	24.05		34	Ratio to surrogate PE(15:0-18:1)(d7)	0	8HDDA-A4-X230503P00121R22983S20.raw
PE (Phosphatidylethanolamine)	PE 34:3	8HDDA-A5	198267	0.0022642	24.05		34	Ratio to surrogate PE(15:0-18:1)(d7)	6.3	8HDDA-A5-X230503P00121R22983S22.raw
PE (Phosphatidylethanolamine)	PE 34:3	8HDDA-B1	363484	0.0036531	24.05		34	Ratio to surrogate PE(15:0-18:1)(d7)	2.3	8HDDA-B1-X230503P00121R22983S08.raw
PE (Phosphatidylethanolamine)	PE 34:3	8HDDA-B2	210060	0.0027357	24.05		34	Ratio to surrogate PE(15:0-18:1)(d7)	7.6	8HDDA-B2-X230503P00121R22983S10.raw
PE (Phosphatidylethanolamine)	PE 34:3	8HDDA-B3	71946	0.0015151	24.05		34	Ratio to surrogate PE(15:0-18:1)(d7)	9.8	8HDDA-B3-X230503P00121R22983S12.raw
PE (Phosphatidylethanolamine)	PE 34:2	8HDDA-A1	1211491	0.14761	23.9		34	Ratio to surrogate PE(15:0-18:1)(d7)	-1.4	8HDDA-A1-X230503P00121R22983S14.raw
PE (Phosphatidylethanolamine)	PE 34:2	8HDDA-A2	11108175	0.081538	23.9		34	Ratio to surrogate PE(15:0-18:1)(d7)	-1.5	8HDDA-A2-X230503P00121R22983S16.raw
PE (Phosphatidylethanolamine)	PE 34:2	8HDDA-A3	8659036	0.087948	23.9		34	Ratio to surrogate PE(15:0-18:1)(d7)	-1	8HDDA-A3-X230503P00121R22983S18.raw
PE (Phosphatidylethanolamine)	PE 34:2	8HDDA-A4	13344826	0.12078	23.9		34	Ratio to surrogate PE(15:0-18:1)(d7)	-1.3	8HDDA-A4-X230503P00121R22983S20.raw
PE (Phosphatidylethanolamine)	PE 34:2	8HDDA-A5	7659311	0.087471	23.9		34	Ratio to surrogate PE(15:0-18:1)(d7)	-1.8	8HDDA-A5-X230503P00121R22983S22.raw
PE (Phosphatidylethanolamine)	PE 34:2	8HDDA-B1	22089482	0.222	23.9		34	Ratio to surrogate PE(15:0-18:1)(d7)	-1.8	8HDDA-B1-X230503P00121R22983S08.raw
PE (Phosphatidylethanolamine)	PE 34:2	8HDDA-B2	12414232	0.16167	23.9		34	Ratio to surrogate PE(15:0-18:1)(d7)	-1.3	8HDDA-B2-X230503P00121R22983S10.raw
PE (Phosphatidylethanolamine)	PE 34:2	8HDDA-B3	6508420	0.13706	23.9		34	Ratio to surrogate PE(15:0-18:1)(d7)	-1	8HDDA-B3-X230503P00121R22983S12.raw
PE (Phosphatidylethanolamine)	PE 34:1	8HDDA-A1	1813904	0.22102	23.75		34	Ratio to surrogate PE(15:0-18:1)(d7)	-3.9	8HDDA-A1-X230503P00121R22983S14.raw
PE (Phosphatidylethanolamine)	PE 34:1	8HDDA-A2	#N/A	#N/A	23.75		34	Ratio to surrogate PE(15:0-18:1)(d7)	#N/A	8HDDA-A2-X230503P00121R22983S16.raw
PE (Phosphatidylethanolamine)	PE 34:1	8HDDA-A3	5268787	0.053514	23.75		34	Ratio to surrogate PE(15:0-18:1)(d7)	-4.1	8HDDA-A3-X230503P00121R22983S18.raw
PE (Phosphatidylethanolamine)	PE 34:1	8HDDA-A4	#N/A	#N/A	23.75		34	Ratio to surrogate PE(15:0-18:1)(d7)	#N/A	8HDDA-A4-X230503P00121R22983S20.raw
PE (Phosphatidylethanolamine)	PE 34:1	8HDDA-A5	5439525	0.06212	23.75		34	Ratio to surrogate PE(15:0-18:1)(d7)	-4.6	8HDDA-A5-X230503P00121R22983S22.raw
PE (Phosphatidylethanolamine)	PE 34:1	8HDDA-B1	#N/A	#N/A	23.75		34	Ratio to surrogate PE(15:0-18:1)(d7)	#N/A	8HDDA-B1-X230503P00121R22983S08.raw
PE (Phosphatidylethanolamine)	PE 34:1	8HDDA-B2	8551986	0.11138	23.75		34	Ratio to surrogate PE(15:0-18:1)(d7)	-4.4	8HDDA-B2-X230503P00121R22983S10.raw
PE (Phosphatidylethanolamine)	PE 34:1	8HDDA-B3	3772132	0.079436	23.75		34	Ratio to surrogate PE(15:0-18:1)(d7)	-4.5	8HDDA-B3-X230503P00121R22983S12.raw
PE (Phosphatidylethanolamine)	PE 35:2	8HDDA-A1	162062	0.019746	23.78		34	Ratio to surrogate PE(15:0-18:1)(d7)	-0.4	8HDDA-A1-X230503P00121R22983S14.raw
PE (Phosphatidylethanolamine)	PE 35:2	8HDDA-A2	1533384	0.011256	23.78		34	Ratio to surrogate PE(15:0-18:1)(d7)	-0.7	8HDDA-A2-X230503P00121R22983S16.raw
PE (Phosphatidylethanolamine)	PE 35:2	8HDDA-A3	1057665	0.010742	23.78		34	Ratio to surrogate PE(15:0-18:1)(d7)	0	8HDDA-A3-X230503P00121R22983S18.raw
PE (Phosphatidylethanolamine)	PE 35:2	8HDDA-A4	1665904	0.015077	23.78		34	Ratio to surrogate PE(15:0-18:1)(d7)	0	8HDDA-A4-X230503P00121R22983S20.raw
PE (Phosphatidylethanolamine)	PE 35:2	8HDDA-A5	1139827	0.013017	23.78		34	Ratio to surrogate PE(15:0-18:1)(d7)	-0.9	8HDDA-A5-X230503P00121R22983S22.raw
PE (Phosphatidylethanolamine)	PE 35:2	8HDDA-B1	2342834	0.023546	23.78		34	Ratio to surrogate PE(15:0-18:1)(d7)	-0.2	8HDDA-B1-X230503P00121R22983S08.raw
PE (Phosphatidylethanolamine)	PE 35:2	8HDDA-B2	1756485	0.022875	23.78		34	Ratio to surrogate PE(15:0-18:1)(d7)	-0.2	8HDDA-B2-X230503P00121R22983S10.raw
PE (Phosphatidylethanolamine)	PE 35:2	8HDDA-B3	1066196	0.022453	23.78		34	Ratio to surrogate PE(15:0-18:1)(d7)	2.1	8HDDA-B3-X230503P00121R22983S12.raw
PE (Phosphatidylethanolamine)	PE 36:5	8HDDA-A1	48963	0.0059659	23.71		34	Ratio to surrogate PE(15:0-18:1)(d7)	37	8HDDA-A1-X230503P00121R22983S14.raw
PE (Phosphatidylethanolamine)	PE 36:5	8HDDA-A2	731031	0.005366	23.71		34	Ratio to surrogate PE(15:0-18:1)(d7)	-3.9	8HDDA-A2-X230503P00121R22983S16.raw
PE (Phosphatidylethanolamine)	PE 36:5	8HDDA-A3	516678	0.0052478	23.71		34	Ratio to surrogate PE(15:0-18:1)(d7)	-4.6	8HDDA-A3-X230503P00121R22983S18.raw
PE (Phosphatidylethanolamine)	PE 36:5	8HDDA-A4	0	0	23.71		34	Ratio to surrogate PE(15:0-18:1)(d7)	#N/A	8HDDA-A4-X230503P00121R22983S20.raw
PE (Phosphatidylethanolamine)	PE 36:5	8HDDA-A5	548207	0.0062606	23.71		34	Ratio to surrogate PE(15:0-18:1)(d7)	-4.8	8HDDA-A5-X230503P00121R22983S22.raw
PE (Phosphatidylethanolamine)	PE 36:5	8HDDA-B1	578418	0.0058132	23.71		34	Ratio to surrogate PE(15:0-18:1)(d7)	-4	8HDDA-B1-X230503P00121R22983S08.raw
PE (Phosphatidylethanolamine)	PE 36:5	8HDDA-B2	216582	0.0028206	23.71		34	Ratio to surrogate PE(15:0-18:1)(d7)	-4.8	8HDDA-B2-X230503P00121R22983S10.raw
PE (Phosphatidylethanolamine)	PE 36:5	8HDDA-B3	69540	0.0014644	23.71		34	Ratio to surrogate PE(15:0-18:1)(d7)	-1.8	8HDDA-B3-X230503P00121R22983S12.raw
PE (Phosphatidylethanolamine)	PE 36:4	8HDDA-A1	1946210	0.23714	23.68		34	Ratio to surrogate PE(15:0-18:1)(d7)	-3.5	8HDDA-A1-X230503P00121R22983S14.raw
PE (Phosphatidylethanolamine)	PE 36:4	8HDDA-A2	26948656	0.19781	23.68		34	Ratio to surrogate PE(15:0-18:1)(d7)	-4.2	8HDDA-A2-X230503P00121R22983S16.raw
PE (Phosphatidylethanolamine)	PE 36:4	8HDDA-A3	21257124	0.2159	23.68		34	Ratio to surrogate PE(15:0-18:1)(d7)	-3.6	8HDDA-A3-X230503P00121R22983S18.raw
PE (Phosphatidylethanolamine)	PE 36:4	8HDDA-A4	34004800	0.30776	23.68		34	Ratio to surrogate PE(15:0-18:1)(d7)	-4.2	8HDDA-A4-X230503P00121R22983S20.raw
PE (Phosphatidylethanolamine)	PE 36:4	8HDDA-A5	20332076	0.2322	23.68		34	Ratio to surrogate PE(15:0-18:1)(d7)	-4	8HDDA-A5-X230503P00121R22983S22.raw
PE (Phosphatidylethanolamine)	PE 36:4	8HDDA-B1	37760196	0.3795	23.68		34	Ratio to surrogate PE(15:0-18:1)(d7)	-4.1	8HDDA-B1-X230503P00121R22983S08.raw
PE (Phosphatidylethanolamine)	PE 36:4	8HDDA-B2	19467482	0.25353	23.68		34	Ratio to surrogate PE(15:0-18:1)(d7)	-4.1	8HDDA-B2-X230503P00121R22983S10.raw
PE (Phosphatidylethanolamine)	PE 36:4	8HDDA-B3	9039362	0.19036	23.68		34	Ratio to surrogate PE(15:0-18:1)(d7)	-4	8HDDA-B3-X230503P00121R22983S12.raw
PE (Phosphatidylethanolamine)	PE 36:2	8HDDA-A1	4332572	0.5279	23.62		34	Ratio to surrogate PE(15:0-18:1)(d7)	-2.3	8HDDA-A1-X230503P00121R22983S14.raw
PE (Phosphatidylethanolamine)	PE 36:2	8HDDA-A2	34512352	0.25333	23.62		34	Ratio to surrogate PE(15:0-18:1)(d7)	-1.7	8HDDA-A2-X230503P00121R22983S16.raw
PE (Phosphatidylethanolamine)	PE 36:2	8HDDA-A3	23797932	0.24171	23.62		34	Ratio to surrogate PE(15:0-18:1)(d7)	-1.3	8HDDA-A3-X230503P00121R22983S18.raw
PE (Phosphatidylethanolamine)	PE 36:2	8HDDA-A4	44333668	0.40124	23.62		34	Ratio to surrogate PE(15:0-18:1)(d7)	-2	8HDDA-A4-X230503P00121R22983S20.raw
PE (Phosphatidylethanolamine)	PE 36:2	8HDDA-A5	22631364	0.25845	23.62		34	Ratio to surrogate PE(15:0-18:1)(d7)	-2	8HDDA-A5-X230503P00121R22983S22.raw
PE (Phosphatidylethanolamine)	PE 36:2	8HDDA-B1	64055752	0.64378	23.62		34	Ratio to surrogate PE(15:0-18:1)(d7)	-1.9	8HDDA-B1-X230503P00121R22983S08.raw
PE (Phosphatidylethanolamine)	PE 36:2	8HDDA-B2	33151316	0.43174	23.62		34	Ratio to surrogate PE(15:0-18:1)(d7)	-1.7	8HDDA-B2-X230503P00121R22983S10.raw
PE (Phosphatidylethanolamine)	PE 36:2	8HDDA-B3	24090070	0.50731	23.62		34	Ratio to surrogate PE(15:0-18:1)(d7)	-1.6	8HDDA-B3-X230503P00121R22983S12.raw
PE (Phosphatidylethanolamine)	PE 36:1	8HDDA-A1	921785	0.11232	23.55		34	Ratio to surrogate PE(15:0-18:1)(d7)	-5.2	8HDDA-A1-X230503P00121R22983S14.raw
PE (Phosphatidylethanolamine)	PE 36:1	8HDDA-A2	7294687	0.053546	23.55		34	Ratio to surrogate PE(15:0-18:1)(d7)	-5.1	8HDDA-A2-X230503P00121R22983S16.raw
PE (Phosphatidylethanolamine)	PE 36:1	8HDDA-A3	5203977	0.052855	23.55		34	Ratio to surrogate PE(15:0-18:1)(d7)	-4.4	8HDDA-A3-X230503P00121R22983S18.raw
PE (Phosphatidylethanolamine)	PE 36:1	8HDDA-A4	9500494	0.085983	23.55		34	Ratio to surrogate PE(15:0-18:1)(d7)	-5.7	8HDDA-A4-X230503P00121R22983S20.raw
PE (Phosphatidylethanolamine)	PE 36:1	8HDDA-A5	5318390	0.060737	23.55		34	Ratio to surrogate PE(15:0-18:1)(d7)	-4.8	8HDDA-A5-X230503P00121R22983S22.raw
PE (Phosphatidylethanolamine)	PE 36:1	8HDDA-B1	14912048	0.14987	23.55		34	Ratio to surrogate PE(15:0-18:1)(d7)	-5.8	8HDDA-B1-X230503P00121R22983S08.raw
PE (Phosphatidylethanolamine)	PE 36:1	8HDDA-B2	8002154	0.10421	23.55		34	Ratio to surrogate PE(15:0-18:1)(d7)	-5.1	8HDDA-B2-X230503P00121R22983S10.raw
PE (Phosphatidylethanolamine)	PE 36:1	8HDDA-B3	5595726	0.11784	23.55		34	Ratio to surrogate PE(15:0-18:1)(d7)	-4.9	8HDDA-B3-X230503P00121R22983S12.raw
PE (Phosphatidylethanolamine)	PE 37:4	8HDDA-A1	47724	0.0058149	23.54		34	Ratio to surrogate PE(15:0-18:1)(d7)	-2.8	8HDDA-A1-X230503P00121R22983S14.raw
PE (Phosphatidylethanolamine)	PE 37:4	8HDDA-A2	1299905	0.0095418	23.54		34	Ratio to surrogate PE(15:0-18:1)(d7)	-0.8	8HDDA-A2-X230503P00121R22983S16.raw
PE (Phosphatidylethanolamine)	PE 37:4	8HDDA-A3	915578	0.0092993	23.54		34	Ratio to surrogate PE(15:0-18:1)(d7)	0	8HDDA-A3-X230503P00121R22983S18.raw
PE (Phosphatidylethanolamine)	PE 37:4	8HDDA-A4	1619967	0.014661	23.54		34	Ratio to surrogate PE(15:0-18:1)(d7)	-2.2	8HDDA-A4-X230503P00121R22983S20.raw
PE (Phosphatidylethanolamine)	PE 37:4	8HDDA-A5	1048368	0.011973	23.54		34	Ratio to surrogate PE(15:0-18:1)(d7)	-1.6	8HDDA-A5-X230503P00121R22983S22.raw
PE (Phosphatidylethanolamine)	PE 37:4	8HDDA-B1	1980805	0.019908	23.54		34	Ratio to surrogate PE(15:0-18:1)(d7)	-2.3	8HDDA-B1-X230503P00121R22983S08.raw
PE (Phosphatidylethanolamine)	PE 37:4	8HDDA-B2	914989	0.011916	23.54		34	Ratio to surrogate PE(15:0-18:1)(d7)	-2	8HDDA-B2-X230503P00121R22983S10.raw
PE (Phosphatidylethanolamine)	PE 37:4	8HDDA-B3	477425	0.010054	23.54		34	Ratio to surrogate PE(15:0-18:1)(d7)	-1.3	8HDDA-B3-X230503P00121R22983S12.raw
PE (Phosphatidylethanolamine)	PE 38:7	8HDDA-A1	0	0	23.94		34	Ratio to surrogate PE(15:0-18:1)(d7)	#N/A	8HDDA-A1-X230503P00121R22983S14.raw
PE (Phosphatidylethanolamine)	PE 38:7	8HDDA-A2	339007	0.0024884	23.94		34	Ratio to surrogate PE(15:0-18:1)(d7)	-1.6	8HDDA-A2-X230503P00121R22983S16.raw
PE (Phosphatidylethanolamine)	PE 38:7	8HDDA-A3	326606	0.0033173	23.94		34	Ratio to surrogate PE(15:0-18:1)(d7)	-1.6	8HDDA-A3-X230503P00121R22983S18.raw
PE (Phosphatidylethanolamine)	PE 38:7	8HDDA-A4	321227	0.0029072	23.94		34	Ratio to surrogate PE(15:0-18:1)(d7)	-1.5	8HDDA-A4-X230503P00121R22983S20.raw
PE (Phosphatidylethanolamine)	PE 38:7	8HDDA-A5	383845	0.0043836	23.94		34	Ratio to surrogate PE(15:0-18:1)(d7)	-2.4	8HDDA-A5-X230503P00121R22983S22.raw
PE (Phosphatidylethanolamine)	PE 38:7	8HDDA-B1	222866	0.0022399	23.94		34	Ratio to surrogate PE(15:0-18:1)(d7)	-2.1	8HDDA-B1-X230503P00121R22983S08.raw
PE (Phosphatidylethanolamine)	PE 38:7	8HDDA-B2	58485	0.00076167	23.94		34	Ratio to surrogate PE(15:0-18:1)(d7)	0.1	8HDDA-B2-X230503P00121R22983S10.raw
PE (Phosphatidylethanolamine)	PE 38:7	8HDDA-B3	22477	0.00047333	23.94		34	Ratio to surrogate PE(15:0-18:1)(d7)	-3.9	8HDDA-B3-X230503P00121R22983S12.raw
PE (Phosphatidylethanolamine)	PE 38:6	8HDDA-A1	2831398	0.34499	23.73		34	Ratio to surrogate PE(15:0-18:1)(d7)	-2	8HDDA-A1-X230503P00121R22983S14.raw
PE (Phosphatidylethanolamine)	PE 38:6	8HDDA-A2	35160228	0.25809	23.73		34	Ratio to surrogate PE(15:0-18:1)(d7)	-1.5	8HDDA-A2-X230503P00121R22983S16.raw
PE (Phosphatidylethanolamine)	PE 38:6	8HDDA-A3	31429942	0.31923	23.73		34	Ratio to surrogate PE(15:0-18:1)(d7)	-0.9	8HDDA-A3-X230503P00121R22983S18.raw
PE (Phosphatidylethanolamine)	PE 38:6	8HDDA-A4	38243964	0.34612	23.73		34	Ratio to surrogate PE(15:0-18:1)(d7)	-1.5	8HDDA-A4-X230503P00121R22983S20.raw
PE (Phosphatidylethanolamine)	PE 38:6	8HDDA-A5	26038512	0.29736	23.73		34	Ratio to surrogate PE(15:0-18:1)(d7)	-1.4	8HDDA-A5-X230503P00121R22983S22.raw
PE (Phosphatidylethanolamine)	PE 38:6	8HDDA-B1	42598524	0.42813	23.73		34	Ratio to surrogate PE(15:0-18:1)(d7)	-1.5	8HDDA-B1-X230503P00121R22983S08.raw
PE (Phosphatidylethanolamine)	PE 38:6	8HDDA-B2	21017006	0.27371	23.73		34	Ratio to surrogate PE(15:0-18:1)(d7)	-1.7	8HDDA-B2-X230503P00121R22983S10.raw
PE (Phosphatidylethanolamine)	PE 38:6	8HDDA-B3	9699842	0.20427	23.73		34	Ratio to surrogate PE(15:0-18:1)(d7)	-1.2	8HDDA-B3-X230503P00121R22983S12.raw
PE (Phosphatidylethanolamine)	PE 38:5	8HDDA-A1	1373005	0.16729	23.53		34	Ratio to surrogate PE(15:0-18:1)(d7)	-1.9	8HDDA-A1-X230503P00121R22983S14.raw
PE (Phosphatidylethanolamine)	PE 38:5	8HDDA-A2	24758494	0.18174	23.53		34	Ratio to surrogate PE(15:0-18:1)(d7)	-3.9	8HDDA-A2-X230503P00121R22983S16.raw
PE (Phosphatidylethanolamine)	PE 38:5	8HDDA-A3	18977544	0.19275	23.53		34	Ratio to surrogate PE(15:0-18:1)(d7)	-3.5	8HDDA-A3-X230503P00121R22983S18.raw
PE (Phosphatidylethanolamine)	PE 38:5	8HDDA-A4	31341658	0.28365	23.53		34	Ratio to surrogate PE(15:0-18:1)(d7)	-3.4	8HDDA-A4-X230503P00121R22983S20.raw
PE (Phosphatidylethanolamine)	PE 38:5	8HDDA-A5	26838440	0.3065	23.53		34	Ratio to surrogate PE(15:0-18:1)(d7)	-2.8	8HDDA-A5-X230503P00121R22983S22.raw
PE (Phosphatidylethanolamine)	PE 38:5	8HDDA-B1	27369934	0.27507	23.53		34	Ratio to surrogate PE(15:0-18:1)(d7)	-4.5	8HDDA-B1-X230503P00121R22983S08.raw
PE (Phosphatidylethanolamine)	PE 38:5	8HDDA-B2	15228543	0.19833	23.53		34	Ratio to surrogate PE(15:0-18:1)(d7)	-3.7	8HDDA-B2-X230503P00121R22983S10.raw
PE (Phosphatidylethanolamine)	PE 38:5	8HDDA-B3	7138412	0.15033	23.53		34	Ratio to surrogate PE(15:0-18:1)(d7)	-3.5	8HDDA-B3-X230503P00121R22983S12.raw
PE (Phosphatidylethanolamine)	PE 38:4	8HDDA-A1	6708552	0.8174	23.41		34	Ratio to surrogate PE(15:0-18:1)(d7)	2.6	8HDDA-A1-X230503P00121R22983S14.raw
PE (Phosphatidylethanolamine)	PE 38:4	8HDDA-A2	92916624	0.68204	23.41		34	Ratio to surrogate PE(15:0-18:1)(d7)	2.8	8HDDA-A2-X230503P00121R22983S16.raw
PE (Phosphatidylethanolamine)	PE 38:4	8HDDA-A3	72888992	0.74032	23.41		34	Ratio to surrogate PE(15:0-18:1)(d7)	3.4	8HDDA-A3-X230503P00121R22983S18.raw
PE (Phosphatidylethanolamine)	PE 38:4	8HDDA-A4	123663872	1.1192	23.41		34	Ratio to surrogate PE(15:0-18:1)(d7)	2.9	8HDDA-A4-X230503P00121R22983S20.raw
PE (Phosphatidylethanolamine)	PE 38:4	8HDDA-A5	69829960	0.79747	23.41		34	Ratio to surrogate PE(15:0-18:1)(d7)	2.7	8HDDA-A5-X230503P00121R22983S22.raw
PE (Phosphatidylethanolamine)	PE 38:4	8HDDA-B1	114332752	1.1491	23.41		34	Ratio to surrogate PE(15:0-18:1)(d7)	2.6	8HDDA-B1-X230503P00121R22983S08.raw
PE (Phosphatidylethanolamine)	PE 38:4	8HDDA-B2	53468876	0.69634	23.41		34	Ratio to surrogate PE(15:0-18:1)(d7)	2.9	8HDDA-B2-X230503P00121R22983S10.raw
PE (Phosphatidylethanolamine)	PE 38:4	8HDDA-B3	40369232	0.85013	23.41		34	Ratio to surrogate PE(15:0-18:1)(d7)	3.1	8HDDA-B3-X230503P00121R22983S12.raw
PE (Phosphatidylethanolamine)	PE 39:6	8HDDA-A1	9906	0.001207	23.79		34	Ratio to surrogate PE(15:0-18:1)(d7)	17.3	8HDDA-A1-X230503P00121R22983S14.raw
PE (Phosphatidylethanolamine)	PE 39:6	8HDDA-A2	642209	0.0047141	23.79		34	Ratio to surrogate PE(15:0-18:1)(d7)	3	8HDDA-A2-X230503P00121R22983S16.raw
PE (Phosphatidylethanolamine)	PE 39:6	8HDDA-A3	579437	0.0058852	23.79		34	Ratio to surrogate PE(15:0-18:1)(d7)	2.8	8HDDA-A3-X230503P00121R22983S18.raw
PE (Phosphatidylethanolamine)	PE 39:6	8HDDA-A4	448268	0.004057	23.79		34	Ratio to surrogate PE(15:0-18:1)(d7)	11.7	8HDDA-A4-X230503P00121R22983S20.raw
PE (Phosphatidylethanolamine)	PE 39:6	8HDDA-A5	422013	0.0048195	23.79		34	Ratio to surrogate PE(15:0-18:1)(d7)	10.9	8HDDA-A5-X230503P00121R22983S22.raw
PE (Phosphatidylethanolamine)	PE 39:6	8HDDA-B1	694660	0.0069815	23.79		34	Ratio to surrogate PE(15:0-18:1)(d7)	1.1	8HDDA-B1-X230503P00121R22983S08.raw
PE (Phosphatidylethanolamine)	PE 39:6	8HDDA-B2	253711	0.0033042	23.79		34	Ratio to surrogate PE(15:0-18:1)(d7)	11.2	8HDDA-B2-X230503P00121R22983S10.raw
PE (Phosphatidylethanolamine)	PE 39:6	8HDDA-B3	144830	0.0030499	23.79		34	Ratio to surrogate PE(15:0-18:1)(d7)	9	8HDDA-B3-X230503P00121R22983S12.raw
PE (Phosphatidylethanolamine)	PE 39:4	8HDDA-A1	60125	0.007326	23.3		34	Ratio to surrogate PE(15:0-18:1)(d7)	-0.5	8HDDA-A1-X230503P00121R22983S14.raw
PE (Phosphatidylethanolamine)	PE 39:4	8HDDA-A2	1164186	0.0085456	23.3		34	Ratio to surrogate PE(15:0-18:1)(d7)	-1	8HDDA-A2-X230503P00121R22983S16.raw
PE (Phosphatidylethanolamine)	PE 39:4	8HDDA-A3	894041	0.0090806	23.3		34	Ratio to surrogate PE(15:0-18:1)(d7)	-2.2	8HDDA-A3-X230503P00121R22983S18.raw
PE (Phosphatidylethanolamine)	PE 39:4	8HDDA-A4	1794304	0.016239	23.3		34	Ratio to surrogate PE(15:0-18:1)(d7)	-0.3	8HDDA-A4-X230503P00121R22983S20.raw
PE (Phosphatidylethanolamine)	PE 39:4	8HDDA-A5	949687	0.010846	23.3		34	Ratio to surrogate PE(15:0-18:1)(d7)	1.3	8HDDA-A5-X230503P00121R22983S22.raw
PE (Phosphatidylethanolamine)	PE 39:4	8HDDA-B1	2253270	0.022646	23.3		34	Ratio to surrogate PE(15:0-18:1)(d7)	0.8	8HDDA-B1-X230503P00121R22983S08.raw
PE (Phosphatidylethanolamine)	PE 39:4	8HDDA-B2	1214241	0.015813	23.3		34	Ratio to surrogate PE(15:0-18:1)(d7)	-0.8	8HDDA-B2-X230503P00121R22983S10.raw
PE (Phosphatidylethanolamine)	PE 39:4	8HDDA-B3	906731	0.019095	23.3		34	Ratio to surrogate PE(15:0-18:1)(d7)	-1.5	8HDDA-B3-X230503P00121R22983S12.raw
PE (Phosphatidylethanolamine)	PE 40:8	8HDDA-A1	0	0	23.58		29	Ratio to surrogate PE(15:0-18:1)(d7)	#N/A	8HDDA-A1-X230503P00121R22983S14.raw
PE (Phosphatidylethanolamine)	PE 40:8	8HDDA-A2	823717	0.0060464	23.58		29	Ratio to surrogate PE(15:0-18:1)(d7)	2.3	8HDDA-A2-X230503P00121R22983S16.raw
PE (Phosphatidylethanolamine)	PE 40:8	8HDDA-A3	460122	0.0046733	23.58		29	Ratio to surrogate PE(15:0-18:1)(d7)	2.7	8HDDA-A3-X230503P00121R22983S18.raw
PE (Phosphatidylethanolamine)	PE 40:8	8HDDA-A4	1260256	0.011406	23.58		29	Ratio to surrogate PE(15:0-18:1)(d7)	3.2	8HDDA-A4-X230503P00121R22983S20.raw
PE (Phosphatidylethanolamine)	PE 40:8	8HDDA-A5	902341	0.010305	23.58		29	Ratio to surrogate PE(15:0-18:1)(d7)	2.1	8HDDA-A5-X230503P00121R22983S22.raw
PE (Phosphatidylethanolamine)	PE 40:8	8HDDA-B1	1202567	0.012086	23.58		29	Ratio to surrogate PE(15:0-18:1)(d7)	3.4	8HDDA-B1-X230503P00121R22983S08.raw
PE (Phosphatidylethanolamine)	PE 40:8	8HDDA-B2	436926	0.0056902	23.58		29	Ratio to surrogate PE(15:0-18:1)(d7)	1.5	8HDDA-B2-X230503P00121R22983S10.raw
PE (Phosphatidylethanolamine)	PE 40:8	8HDDA-B3	48489	0.0010211	23.58		29	Ratio to surrogate PE(15:0-18:1)(d7)	-3.3	8HDDA-B3-X230503P00121R22983S12.raw
PE (Phosphatidylethanolamine)	PE 40:7	8HDDA-A1	532697	0.064907	23.58		34	Ratio to surrogate PE(15:0-18:1)(d7)	-0.1	8HDDA-A1-X230503P00121R22983S14.raw
PE (Phosphatidylethanolamine)	PE 40:7	8HDDA-A2	7204980	0.052887	23.58		34	Ratio to surrogate PE(15:0-18:1)(d7)	1	8HDDA-A2-X230503P00121R22983S16.raw
PE (Phosphatidylethanolamine)	PE 40:7	8HDDA-A3	5274384	0.053571	23.58		34	Ratio to surrogate PE(15:0-18:1)(d7)	1.3	8HDDA-A3-X230503P00121R22983S18.raw
PE (Phosphatidylethanolamine)	PE 40:7	8HDDA-A4	9146555	0.08278	23.58		34	Ratio to surrogate PE(15:0-18:1)(d7)	0.4	8HDDA-A4-X230503P00121R22983S20.raw
PE (Phosphatidylethanolamine)	PE 40:7	8HDDA-A5	8472097	0.096753	23.58		34	Ratio to surrogate PE(15:0-18:1)(d7)	0.7	8HDDA-A5-X230503P00121R22983S22.raw
PE (Phosphatidylethanolamine)	PE 40:7	8HDDA-B1	6446856	0.064793	23.58		34	Ratio to surrogate PE(15:0-18:1)(d7)	0	8HDDA-B1-X230503P00121R22983S08.raw
PE (Phosphatidylethanolamine)	PE 40:7	8HDDA-B2	3843909	0.050061	23.58		34	Ratio to surrogate PE(15:0-18:1)(d7)	1.2	8HDDA-B2-X230503P00121R22983S10.raw
PE (Phosphatidylethanolamine)	PE 40:7	8HDDA-B3	1754847	0.036955	23.58		34	Ratio to surrogate PE(15:0-18:1)(d7)	-0.2	8HDDA-B3-X230503P00121R22983S12.raw
PE (Phosphatidylethanolamine)	PE 40:6	8HDDA-A1	1950996	0.23772	23.46		34	Ratio to surrogate PE(15:0-18:1)(d7)	-2	8HDDA-A1-X230503P00121R22983S14.raw
PE (Phosphatidylethanolamine)	PE 40:6	8HDDA-A2	25292846	0.18566	23.46		34	Ratio to surrogate PE(15:0-18:1)(d7)	-1.5	8HDDA-A2-X230503P00121R22983S16.raw
PE (Phosphatidylethanolamine)	PE 40:6	8HDDA-A3	22359458	0.2271	23.46		34	Ratio to surrogate PE(15:0-18:1)(d7)	-1	8HDDA-A3-X230503P00121R22983S18.raw
PE (Phosphatidylethanolamine)	PE 40:6	8HDDA-A4	28733652	0.26005	23.46		34	Ratio to surrogate PE(15:0-18:1)(d7)	-1.5	8HDDA-A4-X230503P00121R22983S20.raw
PE (Phosphatidylethanolamine)	PE 40:6	8HDDA-A5	18714298	0.21372	23.46		34	Ratio to surrogate PE(15:0-18:1)(d7)	-1.9	8HDDA-A5-X230503P00121R22983S22.raw
PE (Phosphatidylethanolamine)	PE 40:6	8HDDA-B1	32627948	0.32792	23.46		34	Ratio to surrogate PE(15:0-18:1)(d7)	-1.9	8HDDA-B1-X230503P00121R22983S08.raw
PE (Phosphatidylethanolamine)	PE 40:6	8HDDA-B2	13746829	0.17903	23.46		34	Ratio to surrogate PE(15:0-18:1)(d7)	-1.4	8HDDA-B2-X230503P00121R22983S10.raw
PE (Phosphatidylethanolamine)	PE 40:6	8HDDA-B3	9953235	0.2096	23.46		34	Ratio to surrogate PE(15:0-18:1)(d7)	-1.2	8HDDA-B3-X230503P00121R22983S12.raw
PE (Phosphatidylethanolamine)	PE 40:5	8HDDA-A1	600429	0.073159	23.43		34	Ratio to surrogate PE(15:0-18:1)(d7)	-6.4	8HDDA-A1-X230503P00121R22983S14.raw
PE (Phosphatidylethanolamine)	PE 40:5	8HDDA-A2	6842769	0.050228	23.43		34	Ratio to surrogate PE(15:0-18:1)(d7)	-7	8HDDA-A2-X230503P00121R22983S16.raw
PE (Phosphatidylethanolamine)	PE 40:5	8HDDA-A3	6194095	0.062912	23.43		34	Ratio to surrogate PE(15:0-18:1)(d7)	-5.9	8HDDA-A3-X230503P00121R22983S18.raw
PE (Phosphatidylethanolamine)	PE 40:5	8HDDA-A4	9041095	0.081825	23.43		34	Ratio to surrogate PE(15:0-18:1)(d7)	-5.9	8HDDA-A4-X230503P00121R22983S20.raw
PE (Phosphatidylethanolamine)	PE 40:5	8HDDA-A5	6964033	0.079531	23.43		34	Ratio to surrogate PE(15:0-18:1)(d7)	-5.9	8HDDA-A5-X230503P00121R22983S22.raw
PE (Phosphatidylethanolamine)	PE 40:5	8HDDA-B1	9430980	0.094784	23.43		34	Ratio to surrogate PE(15:0-18:1)(d7)	-6.9	8HDDA-B1-X230503P00121R22983S08.raw
PE (Phosphatidylethanolamine)	PE 40:5	8HDDA-B2	4431754	0.057716	23.43		34	Ratio to surrogate PE(15:0-18:1)(d7)	-6.1	8HDDA-B2-X230503P00121R22983S10.raw
PE (Phosphatidylethanolamine)	PE 40:5	8HDDA-B3	2929576	0.061693	23.43		34	Ratio to surrogate PE(15:0-18:1)(d7)	-5.8	8HDDA-B3-X230503P00121R22983S12.raw
PS (Phosphatidylserine)	PS 36:4	8HDDA-A1	0	0	30.21		34	Ratio to surrogate PS(15:0-18:1)(d7)	#N/A	8HDDA-A1-X230503P00121R22983S14.raw
PS (Phosphatidylserine)	PS 36:4	8HDDA-A2	156092	0.0027672	30.21		34	Ratio to surrogate PS(15:0-18:1)(d7)	-2.7	8HDDA-A2-X230503P00121R22983S16.raw
PS (Phosphatidylserine)	PS 36:4	8HDDA-A3	25790	0.0005773	30.21		34	Ratio to surrogate PS(15:0-18:1)(d7)	-2.3	8HDDA-A3-X230503P00121R22983S18.raw
PS (Phosphatidylserine)	PS 36:4	8HDDA-A4	#N/A	#N/A	30.21		34	Ratio to surrogate PS(15:0-18:1)(d7)	#N/A	8HDDA-A4-X230503P00121R22983S20.raw
PS (Phosphatidylserine)	PS 36:4	8HDDA-A5	589827	0.01445	30.21		34	Ratio to surrogate PS(15:0-18:1)(d7)	-0.9	8HDDA-A5-X230503P00121R22983S22.raw
PS (Phosphatidylserine)	PS 36:4	8HDDA-B1	164909	0.0025308	30.21		34	Ratio to surrogate PS(15:0-18:1)(d7)	-1.2	8HDDA-B1-X230503P00121R22983S08.raw
PS (Phosphatidylserine)	PS 36:4	8HDDA-B2	34819	0.00087155	30.21		34	Ratio to surrogate PS(15:0-18:1)(d7)	0	8HDDA-B2-X230503P00121R22983S10.raw
PS (Phosphatidylserine)	PS 36:4	8HDDA-B3	12340	0.00034913	30.21		34	Ratio to surrogate PS(15:0-18:1)(d7)	2	8HDDA-B3-X230503P00121R22983S12.raw
PS (Phosphatidylserine)	PS 36:2	8HDDA-A1	33737	0.0031402	30.16		34	Ratio to surrogate PS(15:0-18:1)(d7)	-0.7	8HDDA-A1-X230503P00121R22983S14.raw
PS (Phosphatidylserine)	PS 36:2	8HDDA-A2	377396	0.0066906	30.16		34	Ratio to surrogate PS(15:0-18:1)(d7)	-3.1	8HDDA-A2-X230503P00121R22983S16.raw
PS (Phosphatidylserine)	PS 36:2	8HDDA-A3	170171	0.0038092	30.16		34	Ratio to surrogate PS(15:0-18:1)(d7)	0.4	8HDDA-A3-X230503P00121R22983S18.raw
PS (Phosphatidylserine)	PS 36:2	8HDDA-A4	876925	0.016112	30.16		34	Ratio to surrogate PS(15:0-18:1)(d7)	-1.2	8HDDA-A4-X230503P00121R22983S20.raw
PS (Phosphatidylserine)	PS 36:2	8HDDA-A5	88597	0.0021705	30.16		34	Ratio to surrogate PS(15:0-18:1)(d7)	-1.8	8HDDA-A5-X230503P00121R22983S22.raw
PS (Phosphatidylserine)	PS 36:2	8HDDA-B1	617609	0.0094783	30.16		34	Ratio to surrogate PS(15:0-18:1)(d7)	-4.6	8HDDA-B1-X230503P00121R22983S08.raw
PS (Phosphatidylserine)	PS 36:2	8HDDA-B2	47461	0.001188	30.16		34	Ratio to surrogate PS(15:0-18:1)(d7)	-3.5	8HDDA-B2-X230503P00121R22983S10.raw
PS (Phosphatidylserine)	PS 36:2	8HDDA-B3	63739	0.0018032	30.16		34	Ratio to surrogate PS(15:0-18:1)(d7)	2	8HDDA-B3-X230503P00121R22983S12.raw
PS (Phosphatidylserine)	PS 36:1	8HDDA-A1	533997	0.049704	30.03		34	Ratio to surrogate PS(15:0-18:1)(d7)	-0.5	8HDDA-A1-X230503P00121R22983S14.raw
PS (Phosphatidylserine)	PS 36:1	8HDDA-A2	1616755	0.028662	30.03		34	Ratio to surrogate PS(15:0-18:1)(d7)	0	8HDDA-A2-X230503P00121R22983S16.raw
PS (Phosphatidylserine)	PS 36:1	8HDDA-A3	1302223	0.02915	30.03		34	Ratio to surrogate PS(15:0-18:1)(d7)	0.9	8HDDA-A3-X230503P00121R22983S18.raw
PS (Phosphatidylserine)	PS 36:1	8HDDA-A4	2575415	0.047319	30.03		34	Ratio to surrogate PS(15:0-18:1)(d7)	0.4	8HDDA-A4-X230503P00121R22983S20.raw
PS (Phosphatidylserine)	PS 36:1	8HDDA-A5	1368358	0.033523	30.03		34	Ratio to surrogate PS(15:0-18:1)(d7)	0.1	8HDDA-A5-X230503P00121R22983S22.raw
PS (Phosphatidylserine)	PS 36:1	8HDDA-B1	2386143	0.03662	30.03		34	Ratio to surrogate PS(15:0-18:1)(d7)	-1.4	8HDDA-B1-X230503P00121R22983S08.raw
PS (Phosphatidylserine)	PS 36:1	8HDDA-B2	763678	0.019116	30.03		34	Ratio to surrogate PS(15:0-18:1)(d7)	0.3	8HDDA-B2-X230503P00121R22983S10.raw
PS (Phosphatidylserine)	PS 36:1	8HDDA-B3	648067	0.018335	30.03		34	Ratio to surrogate PS(15:0-18:1)(d7)	-0.7	8HDDA-B3-X230503P00121R22983S12.raw
PS (Phosphatidylserine)	PS 38:6	8HDDA-A1	0	0	30.38		34	Ratio to surrogate PS(15:0-18:1)(d7)	#N/A	8HDDA-A1-X230503P00121R22983S14.raw
PS (Phosphatidylserine)	PS 38:6	8HDDA-A2	122796	0.002177	30.38		34	Ratio to surrogate PS(15:0-18:1)(d7)	-0.2	8HDDA-A2-X230503P00121R22983S16.raw
PS (Phosphatidylserine)	PS 38:6	8HDDA-A3	0	0	30.38		34	Ratio to surrogate PS(15:0-18:1)(d7)	#N/A	8HDDA-A3-X230503P00121R22983S18.raw
PS (Phosphatidylserine)	PS 38:6	8HDDA-A4	364752	0.0067017	30.38		34	Ratio to surrogate PS(15:0-18:1)(d7)	10.2	8HDDA-A4-X230503P00121R22983S20.raw
PS (Phosphatidylserine)	PS 38:6	8HDDA-A5	733704	0.017975	30.38		34	Ratio to surrogate PS(15:0-18:1)(d7)	0.5	8HDDA-A5-X230503P00121R22983S22.raw
PS (Phosphatidylserine)	PS 38:6	8HDDA-B1	302849	0.0046478	30.38		34	Ratio to surrogate PS(15:0-18:1)(d7)	4.9	8HDDA-B1-X230503P00121R22983S08.raw
PS (Phosphatidylserine)	PS 38:6	8HDDA-B2	81718	0.0020455	30.38		34	Ratio to surrogate PS(15:0-18:1)(d7)	39.4	8HDDA-B2-X230503P00121R22983S10.raw
PS (Phosphatidylserine)	PS 38:6	8HDDA-B3	45350	0.001283	30.38		34	Ratio to surrogate PS(15:0-18:1)(d7)	13.2	8HDDA-B3-X230503P00121R22983S12.raw
PS (Phosphatidylserine)	PS 38:5	8HDDA-A1	0	0	30.16		34	Ratio to surrogate PS(15:0-18:1)(d7)	#N/A	8HDDA-A1-X230503P00121R22983S14.raw
PS (Phosphatidylserine)	PS 38:5	8HDDA-A2	243591	0.0043184	30.16		34	Ratio to surrogate PS(15:0-18:1)(d7)	3.3	8HDDA-A2-X230503P00121R22983S16.raw
PS (Phosphatidylserine)	PS 38:5	8HDDA-A3	0	0	30.16		34	Ratio to surrogate PS(15:0-18:1)(d7)	#N/A	8HDDA-A3-X230503P00121R22983S18.raw
PS (Phosphatidylserine)	PS 38:5	8HDDA-A4	436786	0.0080252	30.16		34	Ratio to surrogate PS(15:0-18:1)(d7)	0.5	8HDDA-A4-X230503P00121R22983S20.raw
PS (Phosphatidylserine)	PS 38:5	8HDDA-A5	975478	0.023898	30.16		34	Ratio to surrogate PS(15:0-18:1)(d7)	1.5	8HDDA-A5-X230503P00121R22983S22.raw
PS (Phosphatidylserine)	PS 38:5	8HDDA-B1	383636	0.0058876	30.16		34	Ratio to surrogate PS(15:0-18:1)(d7)	0.5	8HDDA-B1-X230503P00121R22983S08.raw
PS (Phosphatidylserine)	PS 38:5	8HDDA-B2	100917	0.002526	30.16		34	Ratio to surrogate PS(15:0-18:1)(d7)	2.2	8HDDA-B2-X230503P00121R22983S10.raw
PS (Phosphatidylserine)	PS 38:5	8HDDA-B3	25498	0.00072137	30.16		34	Ratio to surrogate PS(15:0-18:1)(d7)	1.9	8HDDA-B3-X230503P00121R22983S12.raw
PS (Phosphatidylserine)	PS 38:4	8HDDA-A1	770184	0.071688	30.04		34	Ratio to surrogate PS(15:0-18:1)(d7)	0.1	8HDDA-A1-X230503P00121R22983S14.raw
PS (Phosphatidylserine)	PS 38:4	8HDDA-A2	2808671	0.049793	30.04		34	Ratio to surrogate PS(15:0-18:1)(d7)	0.8	8HDDA-A2-X230503P00121R22983S16.raw
PS (Phosphatidylserine)	PS 38:4	8HDDA-A3	2256382	0.050508	30.04		34	Ratio to surrogate PS(15:0-18:1)(d7)	0.9	8HDDA-A3-X230503P00121R22983S18.raw
PS (Phosphatidylserine)	PS 38:4	8HDDA-A4	4920157	0.0904	30.04		34	Ratio to surrogate PS(15:0-18:1)(d7)	0.8	8HDDA-A4-X230503P00121R22983S20.raw
PS (Phosphatidylserine)	PS 38:4	8HDDA-A5	4642639	0.11374	30.04		34	Ratio to surrogate PS(15:0-18:1)(d7)	0.5	8HDDA-A5-X230503P00121R22983S22.raw
PS (Phosphatidylserine)	PS 38:4	8HDDA-B1	4282451	0.065722	30.04		34	Ratio to surrogate PS(15:0-18:1)(d7)	0.1	8HDDA-B1-X230503P00121R22983S08.raw
PS (Phosphatidylserine)	PS 38:4	8HDDA-B2	1432977	0.035869	30.04		34	Ratio to surrogate PS(15:0-18:1)(d7)	0.9	8HDDA-B2-X230503P00121R22983S10.raw
PS (Phosphatidylserine)	PS 38:4	8HDDA-B3	1171841	0.033153	30.04		34	Ratio to surrogate PS(15:0-18:1)(d7)	0.7	8HDDA-B3-X230503P00121R22983S12.raw
PS (Phosphatidylserine)	PS 40:6	8HDDA-A1	286386	0.026656	30.05		34	Ratio to surrogate PS(15:0-18:1)(d7)	-2.6	8HDDA-A1-X230503P00121R22983S14.raw
PS (Phosphatidylserine)	PS 40:6	8HDDA-A2	939676	0.016659	30.05		34	Ratio to surrogate PS(15:0-18:1)(d7)	-0.5	8HDDA-A2-X230503P00121R22983S16.raw
PS (Phosphatidylserine)	PS 40:6	8HDDA-A3	768053	0.017192	30.05		34	Ratio to surrogate PS(15:0-18:1)(d7)	-3.2	8HDDA-A3-X230503P00121R22983S18.raw
PS (Phosphatidylserine)	PS 40:6	8HDDA-A4	2112562	0.038815	30.05		34	Ratio to surrogate PS(15:0-18:1)(d7)	-1.5	8HDDA-A4-X230503P00121R22983S20.raw
PS (Phosphatidylserine)	PS 40:6	8HDDA-A5	2153824	0.052767	30.05		34	Ratio to surrogate PS(15:0-18:1)(d7)	-3.6	8HDDA-A5-X230503P00121R22983S22.raw
PS (Phosphatidylserine)	PS 40:6	8HDDA-B1	1830370	0.02809	30.05		34	Ratio to surrogate PS(15:0-18:1)(d7)	-2.2	8HDDA-B1-X230503P00121R22983S08.raw
PS (Phosphatidylserine)	PS 40:6	8HDDA-B2	437051	0.01094	30.05		34	Ratio to surrogate PS(15:0-18:1)(d7)	-4.1	8HDDA-B2-X230503P00121R22983S10.raw
PS (Phosphatidylserine)	PS 40:6	8HDDA-B3	400604	0.011334	30.05		34	Ratio to surrogate PS(15:0-18:1)(d7)	-3.3	8HDDA-B3-X230503P00121R22983S12.raw
PS (Phosphatidylserine)	PS 40:5	8HDDA-A1	149553	0.01392	29.97		34	Ratio to surrogate PS(15:0-18:1)(d7)	-0.6	8HDDA-A1-X230503P00121R22983S14.raw
PS (Phosphatidylserine)	PS 40:5	8HDDA-A2	575362	0.0102	29.97		34	Ratio to surrogate PS(15:0-18:1)(d7)	-2	8HDDA-A2-X230503P00121R22983S16.raw
PS (Phosphatidylserine)	PS 40:5	8HDDA-A3	389009	0.0087078	29.97		34	Ratio to surrogate PS(15:0-18:1)(d7)	-1.7	8HDDA-A3-X230503P00121R22983S18.raw
PS (Phosphatidylserine)	PS 40:5	8HDDA-A4	1137000	0.02089	29.97		34	Ratio to surrogate PS(15:0-18:1)(d7)	-2.1	8HDDA-A4-X230503P00121R22983S20.raw
PS (Phosphatidylserine)	PS 40:5	8HDDA-A5	733641	0.017973	29.97		34	Ratio to surrogate PS(15:0-18:1)(d7)	-2	8HDDA-A5-X230503P00121R22983S22.raw
PS (Phosphatidylserine)	PS 40:5	8HDDA-B1	841992	0.012922	29.97		34	Ratio to surrogate PS(15:0-18:1)(d7)	-4.1	8HDDA-B1-X230503P00121R22983S08.raw
PS (Phosphatidylserine)	PS 40:5	8HDDA-B2	269053	0.0067346	29.97		34	Ratio to surrogate PS(15:0-18:1)(d7)	-4.1	8HDDA-B2-X230503P00121R22983S10.raw
PS (Phosphatidylserine)	PS 40:5	8HDDA-B3	97007	0.0027444	29.97		34	Ratio to surrogate PS(15:0-18:1)(d7)	-3.7	8HDDA-B3-X230503P00121R22983S12.raw
PS (Phosphatidylserine)	PS 40:4	8HDDA-A1	93759	0.008727	29.88		34	Ratio to surrogate PS(15:0-18:1)(d7)	-2.1	8HDDA-A1-X230503P00121R22983S14.raw
PS (Phosphatidylserine)	PS 40:4	8HDDA-A2	633266	0.011227	29.88		34	Ratio to surrogate PS(15:0-18:1)(d7)	-0.4	8HDDA-A2-X230503P00121R22983S16.raw
PS (Phosphatidylserine)	PS 40:4	8HDDA-A3	410607	0.0091912	29.88		34	Ratio to surrogate PS(15:0-18:1)(d7)	-1.6	8HDDA-A3-X230503P00121R22983S18.raw
PS (Phosphatidylserine)	PS 40:4	8HDDA-A4	910765	0.016734	29.88		34	Ratio to surrogate PS(15:0-18:1)(d7)	-4.6	8HDDA-A4-X230503P00121R22983S20.raw
PS (Phosphatidylserine)	PS 40:4	8HDDA-A5	322924	0.0079113	29.88		34	Ratio to surrogate PS(15:0-18:1)(d7)	-1.2	8HDDA-A5-X230503P00121R22983S22.raw
PS (Phosphatidylserine)	PS 40:4	8HDDA-B1	855965	0.013136	29.88		34	Ratio to surrogate PS(15:0-18:1)(d7)	-1.5	8HDDA-B1-X230503P00121R22983S08.raw
PS (Phosphatidylserine)	PS 40:4	8HDDA-B2	248000	0.0062077	29.88		34	Ratio to surrogate PS(15:0-18:1)(d7)	-0.5	8HDDA-B2-X230503P00121R22983S10.raw
PS (Phosphatidylserine)	PS 40:4	8HDDA-B3	120355	0.003405	29.88		34	Ratio to surrogate PS(15:0-18:1)(d7)	-2.1	8HDDA-B3-X230503P00121R22983S12.raw
PI (Phosphatidylinositol)	PI 34:2	8HDDA-A1	10751464	0.12152	31.79		29	Ratio to surrogate PI(15:0-18:1)(d7)	-1.9	8HDDA-A1-X230503P00121R22983S14.raw
PI (Phosphatidylinositol)	PI 34:2	8HDDA-A2	23318638	0.15948	31.79		29	Ratio to surrogate PI(15:0-18:1)(d7)	-2.1	8HDDA-A2-X230503P00121R22983S16.raw
PI (Phosphatidylinositol)	PI 34:2	8HDDA-A3	17878544	0.114	31.79		29	Ratio to surrogate PI(15:0-18:1)(d7)	-1	8HDDA-A3-X230503P00121R22983S18.raw
PI (Phosphatidylinositol)	PI 34:2	8HDDA-A4	25837834	0.17293	31.79		29	Ratio to surrogate PI(15:0-18:1)(d7)	-1.3	8HDDA-A4-X230503P00121R22983S20.raw
PI (Phosphatidylinositol)	PI 34:2	8HDDA-A5	19142630	0.16388	31.79		29	Ratio to surrogate PI(15:0-18:1)(d7)	-0.8	8HDDA-A5-X230503P00121R22983S22.raw
PI (Phosphatidylinositol)	PI 34:2	8HDDA-B1	48533892	0.28344	31.79		29	Ratio to surrogate PI(15:0-18:1)(d7)	-2.7	8HDDA-B1-X230503P00121R22983S08.raw
PI (Phosphatidylinositol)	PI 34:2	8HDDA-B2	38942732	0.30312	31.79		29	Ratio to surrogate PI(15:0-18:1)(d7)	-2.2	8HDDA-B2-X230503P00121R22983S10.raw
PI (Phosphatidylinositol)	PI 34:2	8HDDA-B3	37289444	0.30716	31.79		29	Ratio to surrogate PI(15:0-18:1)(d7)	-2.1	8HDDA-B3-X230503P00121R22983S12.raw
PI (Phosphatidylinositol)	PI 34:1	8HDDA-A1	3168925	0.035818	31.72		29	Ratio to surrogate PI(15:0-18:1)(d7)	-4.9	8HDDA-A1-X230503P00121R22983S14.raw
PI (Phosphatidylinositol)	PI 34:1	8HDDA-A2	6375283	0.043603	31.72		29	Ratio to surrogate PI(15:0-18:1)(d7)	-1.3	8HDDA-A2-X230503P00121R22983S16.raw
PI (Phosphatidylinositol)	PI 34:1	8HDDA-A3	4658134	0.029703	31.72		29	Ratio to surrogate PI(15:0-18:1)(d7)	0	8HDDA-A3-X230503P00121R22983S18.raw
PI (Phosphatidylinositol)	PI 34:1	8HDDA-A4	6176183	0.041335	31.72		29	Ratio to surrogate PI(15:0-18:1)(d7)	-1.8	8HDDA-A4-X230503P00121R22983S20.raw
PI (Phosphatidylinositol)	PI 34:1	8HDDA-A5	3542724	0.030329	31.72		29	Ratio to surrogate PI(15:0-18:1)(d7)	-1.2	8HDDA-A5-X230503P00121R22983S22.raw
PI (Phosphatidylinositol)	PI 34:1	8HDDA-B1	20302784	0.11857	31.72		29	Ratio to surrogate PI(15:0-18:1)(d7)	-1	8HDDA-B1-X230503P00121R22983S08.raw
PI (Phosphatidylinositol)	PI 34:1	8HDDA-B2	15570938	0.1212	31.72		29	Ratio to surrogate PI(15:0-18:1)(d7)	-0.9	8HDDA-B2-X230503P00121R22983S10.raw
PI (Phosphatidylinositol)	PI 34:1	8HDDA-B3	11441531	0.094246	31.72		29	Ratio to surrogate PI(15:0-18:1)(d7)	-3.1	8HDDA-B3-X230503P00121R22983S12.raw
PI (Phosphatidylinositol)	PI 36:4	8HDDA-A1	97119304	1.0977	31.69		29	Ratio to surrogate PI(15:0-18:1)(d7)	0.3	8HDDA-A1-X230503P00121R22983S14.raw
PI (Phosphatidylinositol)	PI 36:4	8HDDA-A2	168479232	1.1523	31.69		29	Ratio to surrogate PI(15:0-18:1)(d7)	0.8	8HDDA-A2-X230503P00121R22983S16.raw
PI (Phosphatidylinositol)	PI 36:4	8HDDA-A3	155805392	0.9935	31.69		29	Ratio to surrogate PI(15:0-18:1)(d7)	1.4	8HDDA-A3-X230503P00121R22983S18.raw
PI (Phosphatidylinositol)	PI 36:4	8HDDA-A4	222254432	1.4875	31.69		29	Ratio to surrogate PI(15:0-18:1)(d7)	0.8	8HDDA-A4-X230503P00121R22983S20.raw
PI (Phosphatidylinositol)	PI 36:4	8HDDA-A5	171759568	1.4704	31.69		29	Ratio to surrogate PI(15:0-18:1)(d7)	0.8	8HDDA-A5-X230503P00121R22983S22.raw
PI (Phosphatidylinositol)	PI 36:4	8HDDA-B1	223832224	1.3072	31.69		29	Ratio to surrogate PI(15:0-18:1)(d7)	1	8HDDA-B1-X230503P00121R22983S08.raw
PI (Phosphatidylinositol)	PI 36:4	8HDDA-B2	166372544	1.295	31.69		29	Ratio to surrogate PI(15:0-18:1)(d7)	1	8HDDA-B2-X230503P00121R22983S10.raw
PI (Phosphatidylinositol)	PI 36:4	8HDDA-B3	152545216	1.2565	31.69		29	Ratio to surrogate PI(15:0-18:1)(d7)	1	8HDDA-B3-X230503P00121R22983S12.raw
PI (Phosphatidylinositol)	PI 36:3	8HDDA-A1	33230792	0.3756	31.69		29	Ratio to surrogate PI(15:0-18:1)(d7)	-1.1	8HDDA-A1-X230503P00121R22983S14.raw
PI (Phosphatidylinositol)	PI 36:3	8HDDA-A2	65655848	0.44904	31.69		29	Ratio to surrogate PI(15:0-18:1)(d7)	-0.6	8HDDA-A2-X230503P00121R22983S16.raw
PI (Phosphatidylinositol)	PI 36:3	8HDDA-A3	53836244	0.34329	31.69		29	Ratio to surrogate PI(15:0-18:1)(d7)	-0.1	8HDDA-A3-X230503P00121R22983S18.raw
PI (Phosphatidylinositol)	PI 36:3	8HDDA-A4	78611624	0.52613	31.69		29	Ratio to surrogate PI(15:0-18:1)(d7)	-0.8	8HDDA-A4-X230503P00121R22983S20.raw
PI (Phosphatidylinositol)	PI 36:3	8HDDA-A5	67143720	0.5748	31.69		29	Ratio to surrogate PI(15:0-18:1)(d7)	-0.3	8HDDA-A5-X230503P00121R22983S22.raw
PI (Phosphatidylinositol)	PI 36:3	8HDDA-B1	67573984	0.39464	31.69		29	Ratio to surrogate PI(15:0-18:1)(d7)	-2	8HDDA-B1-X230503P00121R22983S08.raw
PI (Phosphatidylinositol)	PI 36:3	8HDDA-B2	52668740	0.40996	31.69		29	Ratio to surrogate PI(15:0-18:1)(d7)	-0.9	8HDDA-B2-X230503P00121R22983S10.raw
PI (Phosphatidylinositol)	PI 36:3	8HDDA-B3	46152648	0.38017	31.69		29	Ratio to surrogate PI(15:0-18:1)(d7)	-1.4	8HDDA-B3-X230503P00121R22983S12.raw
PI (Phosphatidylinositol)	PI 36:2	8HDDA-A1	30163272	0.34093	31.6		29	Ratio to surrogate PI(15:0-18:1)(d7)	-0.7	8HDDA-A1-X230503P00121R22983S14.raw
PI (Phosphatidylinositol)	PI 36:2	8HDDA-A2	73100096	0.49996	31.6		29	Ratio to surrogate PI(15:0-18:1)(d7)	-0.8	8HDDA-A2-X230503P00121R22983S16.raw
PI (Phosphatidylinositol)	PI 36:2	8HDDA-A3	57669988	0.36774	31.6		29	Ratio to surrogate PI(15:0-18:1)(d7)	0.4	8HDDA-A3-X230503P00121R22983S18.raw
PI (Phosphatidylinositol)	PI 36:2	8HDDA-A4	78071216	0.52251	31.6		29	Ratio to surrogate PI(15:0-18:1)(d7)	-0.6	8HDDA-A4-X230503P00121R22983S20.raw
PI (Phosphatidylinositol)	PI 36:2	8HDDA-A5	66271496	0.56734	31.6		29	Ratio to surrogate PI(15:0-18:1)(d7)	-1.1	8HDDA-A5-X230503P00121R22983S22.raw
PI (Phosphatidylinositol)	PI 36:2	8HDDA-B1	146253904	0.85413	31.6		29	Ratio to surrogate PI(15:0-18:1)(d7)	0.4	8HDDA-B1-X230503P00121R22983S08.raw
PI (Phosphatidylinositol)	PI 36:2	8HDDA-B2	120884792	0.94093	31.6		29	Ratio to surrogate PI(15:0-18:1)(d7)	0.3	8HDDA-B2-X230503P00121R22983S10.raw
PI (Phosphatidylinositol)	PI 36:2	8HDDA-B3	122837488	1.0118	31.6		29	Ratio to surrogate PI(15:0-18:1)(d7)	0.5	8HDDA-B3-X230503P00121R22983S12.raw
PI (Phosphatidylinositol)	PI 38:4	8HDDA-A1	1187586304	13.423	31.45		29	Ratio to surrogate PI(15:0-18:1)(d7)	-2.1	8HDDA-A1-X230503P00121R22983S14.raw
PI (Phosphatidylinositol)	PI 38:4	8HDDA-A2	2743946496	18.767	31.45		29	Ratio to surrogate PI(15:0-18:1)(d7)	-2.1	8HDDA-A2-X230503P00121R22983S16.raw
PI (Phosphatidylinositol)	PI 38:4	8HDDA-A3	2326414592	14.834	31.45		29	Ratio to surrogate PI(15:0-18:1)(d7)	-1.5	8HDDA-A3-X230503P00121R22983S18.raw
PI (Phosphatidylinositol)	PI 38:4	8HDDA-A4	2676894720	17.916	31.45		29	Ratio to surrogate PI(15:0-18:1)(d7)	-2	8HDDA-A4-X230503P00121R22983S20.raw
PI (Phosphatidylinositol)	PI 38:4	8HDDA-A5	2324975360	19.904	31.45		29	Ratio to surrogate PI(15:0-18:1)(d7)	-2	8HDDA-A5-X230503P00121R22983S22.raw
PI (Phosphatidylinositol)	PI 38:4	8HDDA-B1	2090633728	12.209	31.45		29	Ratio to surrogate PI(15:0-18:1)(d7)	-1.9	8HDDA-B1-X230503P00121R22983S08.raw
PI (Phosphatidylinositol)	PI 38:4	8HDDA-B2	1558779520	12.133	31.45		29	Ratio to surrogate PI(15:0-18:1)(d7)	-1.7	8HDDA-B2-X230503P00121R22983S10.raw
PI (Phosphatidylinositol)	PI 38:4	8HDDA-B3	1615737728	13.309	31.45		29	Ratio to surrogate PI(15:0-18:1)(d7)	-1.9	8HDDA-B3-X230503P00121R22983S12.raw
PG (Phosphatidylglycerol)	PG 34:2	8HDDA-A1	23217	0.00064832	24.82		34	Ratio to surrogate PG(15:0-18:1)(d7)	-3.9	8HDDA-A1-X230503P00121R22983S14.raw
PG (Phosphatidylglycerol)	PG 34:2	8HDDA-A2	125883	0.00022059	24.82		34	Ratio to surrogate PG(15:0-18:1)(d7)	-1.1	8HDDA-A2-X230503P00121R22983S16.raw
PG (Phosphatidylglycerol)	PG 34:2	8HDDA-A3	118582	0.00023549	24.82		34	Ratio to surrogate PG(15:0-18:1)(d7)	0	8HDDA-A3-X230503P00121R22983S18.raw
PG (Phosphatidylglycerol)	PG 34:2	8HDDA-A4	128835	0.00023391	24.82		34	Ratio to surrogate PG(15:0-18:1)(d7)	-0.9	8HDDA-A4-X230503P00121R22983S20.raw
PG (Phosphatidylglycerol)	PG 34:2	8HDDA-A5	82521	0.00018997	24.82		34	Ratio to surrogate PG(15:0-18:1)(d7)	-2.9	8HDDA-A5-X230503P00121R22983S22.raw
PG (Phosphatidylglycerol)	PG 34:2	8HDDA-B1	673259	0.0011726	24.82		34	Ratio to surrogate PG(15:0-18:1)(d7)	-3	8HDDA-B1-X230503P00121R22983S08.raw
PG (Phosphatidylglycerol)	PG 34:2	8HDDA-B2	205138	0.00052163	24.82		34	Ratio to surrogate PG(15:0-18:1)(d7)	-0.9	8HDDA-B2-X230503P00121R22983S10.raw
PG (Phosphatidylglycerol)	PG 34:2	8HDDA-B3	58471	0.00016832	24.82		34	Ratio to surrogate PG(15:0-18:1)(d7)	0.9	8HDDA-B3-X230503P00121R22983S12.raw
PG (Phosphatidylglycerol)	PG 34:1	8HDDA-A1	1111631	0.031042	24.63		34	Ratio to surrogate PG(15:0-18:1)(d7)	1.9	8HDDA-A1-X230503P00121R22983S14.raw
PG (Phosphatidylglycerol)	PG 34:1	8HDDA-A2	1866361	0.0032704	24.63		34	Ratio to surrogate PG(15:0-18:1)(d7)	0.3	8HDDA-A2-X230503P00121R22983S16.raw
PG (Phosphatidylglycerol)	PG 34:1	8HDDA-A3	1781720	0.0035383	24.63		34	Ratio to surrogate PG(15:0-18:1)(d7)	0.4	8HDDA-A3-X230503P00121R22983S18.raw
PG (Phosphatidylglycerol)	PG 34:1	8HDDA-A4	1947689	0.0035363	24.63		34	Ratio to surrogate PG(15:0-18:1)(d7)	0.4	8HDDA-A4-X230503P00121R22983S20.raw
PG (Phosphatidylglycerol)	PG 34:1	8HDDA-A5	1500788	0.0034549	24.63		34	Ratio to surrogate PG(15:0-18:1)(d7)	0	8HDDA-A5-X230503P00121R22983S22.raw
PG (Phosphatidylglycerol)	PG 34:1	8HDDA-B1	2355083	0.0041017	24.63		34	Ratio to surrogate PG(15:0-18:1)(d7)	0.4	8HDDA-B1-X230503P00121R22983S08.raw
PG (Phosphatidylglycerol)	PG 34:1	8HDDA-B2	1789873	0.0045513	24.63		34	Ratio to surrogate PG(15:0-18:1)(d7)	0.3	8HDDA-B2-X230503P00121R22983S10.raw
PG (Phosphatidylglycerol)	PG 34:1	8HDDA-B3	1278757	0.0036811	24.63		34	Ratio to surrogate PG(15:0-18:1)(d7)	2.1	8HDDA-B3-X230503P00121R22983S12.raw
PG (Phosphatidylglycerol)	PG 36:2	8HDDA-A1	463907	0.012955	24.39		34	Ratio to surrogate PG(15:0-18:1)(d7)	-1.6	8HDDA-A1-X230503P00121R22983S14.raw
PG (Phosphatidylglycerol)	PG 36:2	8HDDA-A2	3045630	0.0053368	24.39		34	Ratio to surrogate PG(15:0-18:1)(d7)	-0.6	8HDDA-A2-X230503P00121R22983S16.raw
PG (Phosphatidylglycerol)	PG 36:2	8HDDA-A3	1875467	0.0037245	24.39		34	Ratio to surrogate PG(15:0-18:1)(d7)	0.6	8HDDA-A3-X230503P00121R22983S18.raw
PG (Phosphatidylglycerol)	PG 36:2	8HDDA-A4	2776449	0.005041	24.39		34	Ratio to surrogate PG(15:0-18:1)(d7)	-0.7	8HDDA-A4-X230503P00121R22983S20.raw
PG (Phosphatidylglycerol)	PG 36:2	8HDDA-A5	2038855	0.0046936	24.39		34	Ratio to surrogate PG(15:0-18:1)(d7)	-0.9	8HDDA-A5-X230503P00121R22983S22.raw
PG (Phosphatidylglycerol)	PG 36:2	8HDDA-B1	3000559	0.0052259	24.39		34	Ratio to surrogate PG(15:0-18:1)(d7)	-0.8	8HDDA-B1-X230503P00121R22983S08.raw
PG (Phosphatidylglycerol)	PG 36:2	8HDDA-B2	1699117	0.0043206	24.39		34	Ratio to surrogate PG(15:0-18:1)(d7)	-0.6	8HDDA-B2-X230503P00121R22983S10.raw
PG (Phosphatidylglycerol)	PG 36:2	8HDDA-B3	1503503	0.0043281	24.39		34	Ratio to surrogate PG(15:0-18:1)(d7)	-0.1	8HDDA-B3-X230503P00121R22983S12.raw
PC(O/P-) (Akyl/alkenyl ether phosphatidylcholine)	PC 32:2e	8HDDA-A1	0	0	26.88		29	Ratio to surrogate PC(15:0-18:1)(d7)	#N/A	8HDDA-A1-X230503P00121R22983S14.raw
PC(O/P-) (Akyl/alkenyl ether phosphatidylcholine)	PC 32:2e	8HDDA-A2	101248	9.0817e-05	26.88		29	Ratio to surrogate PC(15:0-18:1)(d7)	24.2	8HDDA-A2-X230503P00121R22983S16.raw
PC(O/P-) (Akyl/alkenyl ether phosphatidylcholine)	PC 32:2e	8HDDA-A3	398847	0.00040842	26.88		29	Ratio to surrogate PC(15:0-18:1)(d7)	41.4	8HDDA-A3-X230503P00121R22983S18.raw
PC(O/P-) (Akyl/alkenyl ether phosphatidylcholine)	PC 32:2e	8HDDA-A4	0	0	26.88		29	Ratio to surrogate PC(15:0-18:1)(d7)	#N/A	8HDDA-A4-X230503P00121R22983S20.raw
PC(O/P-) (Akyl/alkenyl ether phosphatidylcholine)	PC 32:2e	8HDDA-A5	0	0	26.88		29	Ratio to surrogate PC(15:0-18:1)(d7)	#N/A	8HDDA-A5-X230503P00121R22983S22.raw
PC(O/P-) (Akyl/alkenyl ether phosphatidylcholine)	PC 32:2e	8HDDA-B1	578798	0.00059084	26.88		29	Ratio to surrogate PC(15:0-18:1)(d7)	0.4	8HDDA-B1-X230503P00121R22983S08.raw
PC(O/P-) (Akyl/alkenyl ether phosphatidylcholine)	PC 32:2e	8HDDA-B2	0	0	26.88		29	Ratio to surrogate PC(15:0-18:1)(d7)	#N/A	8HDDA-B2-X230503P00121R22983S10.raw
PC(O/P-) (Akyl/alkenyl ether phosphatidylcholine)	PC 32:2e	8HDDA-B3	0	0	26.88		29	Ratio to surrogate PC(15:0-18:1)(d7)	#N/A	8HDDA-B3-X230503P00121R22983S12.raw
PC(O/P-) (Akyl/alkenyl ether phosphatidylcholine)	PC 32:1e	8HDDA-A1	454600	0.0031865	27.08		29	Ratio to surrogate PC(15:0-18:1)(d7)	42.2	8HDDA-A1-X230503P00121R22983S14.raw
PC(O/P-) (Akyl/alkenyl ether phosphatidylcholine)	PC 32:1e	8HDDA-A2	13420838	0.012038	27.08		29	Ratio to surrogate PC(15:0-18:1)(d7)	30.9	8HDDA-A2-X230503P00121R22983S16.raw
PC(O/P-) (Akyl/alkenyl ether phosphatidylcholine)	PC 32:1e	8HDDA-A3	1155421	0.0011832	27.08		29	Ratio to surrogate PC(15:0-18:1)(d7)	4.9	8HDDA-A3-X230503P00121R22983S18.raw
PC(O/P-) (Akyl/alkenyl ether phosphatidylcholine)	PC 32:1e	8HDDA-A4	7061284	0.0064865	27.08		29	Ratio to surrogate PC(15:0-18:1)(d7)	22.1	8HDDA-A4-X230503P00121R22983S20.raw
PC(O/P-) (Akyl/alkenyl ether phosphatidylcholine)	PC 32:1e	8HDDA-A5	5828728	0.0067603	27.08		29	Ratio to surrogate PC(15:0-18:1)(d7)	21.8	8HDDA-A5-X230503P00121R22983S22.raw
PC(O/P-) (Akyl/alkenyl ether phosphatidylcholine)	PC 32:1e	8HDDA-B1	22250942	0.022714	27.08		29	Ratio to surrogate PC(15:0-18:1)(d7)	29.4	8HDDA-B1-X230503P00121R22983S08.raw
PC(O/P-) (Akyl/alkenyl ether phosphatidylcholine)	PC 32:1e	8HDDA-B2	5905311	0.0079606	27.08		29	Ratio to surrogate PC(15:0-18:1)(d7)	30.2	8HDDA-B2-X230503P00121R22983S10.raw
PC(O/P-) (Akyl/alkenyl ether phosphatidylcholine)	PC 32:1e	8HDDA-B3	5900306	0.0079091	27.08		29	Ratio to surrogate PC(15:0-18:1)(d7)	20.9	8HDDA-B3-X230503P00121R22983S12.raw
PC(O/P-) (Akyl/alkenyl ether phosphatidylcholine)	PC 32:0e	8HDDA-A1	423273	0.002967	26.97		29	Ratio to surrogate PC(15:0-18:1)(d7)	7.3	8HDDA-A1-X230503P00121R22983S14.raw
PC(O/P-) (Akyl/alkenyl ether phosphatidylcholine)	PC 32:0e	8HDDA-A2	7916261	0.0071007	26.97		29	Ratio to surrogate PC(15:0-18:1)(d7)	-1.7	8HDDA-A2-X230503P00121R22983S16.raw
PC(O/P-) (Akyl/alkenyl ether phosphatidylcholine)	PC 32:0e	8HDDA-A3	7712206	0.0078973	26.97		29	Ratio to surrogate PC(15:0-18:1)(d7)	-0.4	8HDDA-A3-X230503P00121R22983S18.raw
PC(O/P-) (Akyl/alkenyl ether phosphatidylcholine)	PC 32:0e	8HDDA-A4	8829751	0.0081111	26.97		29	Ratio to surrogate PC(15:0-18:1)(d7)	-1.4	8HDDA-A4-X230503P00121R22983S20.raw
PC(O/P-) (Akyl/alkenyl ether phosphatidylcholine)	PC 32:0e	8HDDA-A5	6142508	0.0071242	26.97		29	Ratio to surrogate PC(15:0-18:1)(d7)	-1	8HDDA-A5-X230503P00121R22983S22.raw
PC(O/P-) (Akyl/alkenyl ether phosphatidylcholine)	PC 32:0e	8HDDA-B1	14211062	0.014507	26.97		29	Ratio to surrogate PC(15:0-18:1)(d7)	-1.6	8HDDA-B1-X230503P00121R22983S08.raw
PC(O/P-) (Akyl/alkenyl ether phosphatidylcholine)	PC 32:0e	8HDDA-B2	6296696	0.0084882	26.97		29	Ratio to surrogate PC(15:0-18:1)(d7)	-1.5	8HDDA-B2-X230503P00121R22983S10.raw
PC(O/P-) (Akyl/alkenyl ether phosphatidylcholine)	PC 32:0e	8HDDA-B3	8292063	0.011115	26.97		29	Ratio to surrogate PC(15:0-18:1)(d7)	-0.6	8HDDA-B3-X230503P00121R22983S12.raw
PC(O/P-) (Akyl/alkenyl ether phosphatidylcholine)	PC 34:3e	8HDDA-A1	#N/A	#N/A	27.05		29	Ratio to surrogate PC(15:0-18:1)(d7)	#N/A	8HDDA-A1-X230503P00121R22983S14.raw
PC(O/P-) (Akyl/alkenyl ether phosphatidylcholine)	PC 34:3e	8HDDA-A2	4730087	0.0042428	27.05		29	Ratio to surrogate PC(15:0-18:1)(d7)	2.5	8HDDA-A2-X230503P00121R22983S16.raw
PC(O/P-) (Akyl/alkenyl ether phosphatidylcholine)	PC 34:3e	8HDDA-A3	4807691	0.0049231	27.05		29	Ratio to surrogate PC(15:0-18:1)(d7)	1.4	8HDDA-A3-X230503P00121R22983S18.raw
PC(O/P-) (Akyl/alkenyl ether phosphatidylcholine)	PC 34:3e	8HDDA-A4	6432386	0.0059088	27.05		29	Ratio to surrogate PC(15:0-18:1)(d7)	2.9	8HDDA-A4-X230503P00121R22983S20.raw
PC(O/P-) (Akyl/alkenyl ether phosphatidylcholine)	PC 34:3e	8HDDA-A5	5025060	0.0058282	27.05		29	Ratio to surrogate PC(15:0-18:1)(d7)	1.2	8HDDA-A5-X230503P00121R22983S22.raw
PC(O/P-) (Akyl/alkenyl ether phosphatidylcholine)	PC 34:3e	8HDDA-B1	10373815	0.01059	27.05		29	Ratio to surrogate PC(15:0-18:1)(d7)	2.1	8HDDA-B1-X230503P00121R22983S08.raw
PC(O/P-) (Akyl/alkenyl ether phosphatidylcholine)	PC 34:3e	8HDDA-B2	7213450	0.009724	27.05		29	Ratio to surrogate PC(15:0-18:1)(d7)	2.3	8HDDA-B2-X230503P00121R22983S10.raw
PC(O/P-) (Akyl/alkenyl ether phosphatidylcholine)	PC 34:3e	8HDDA-B3	5638919	0.0075587	27.05		29	Ratio to surrogate PC(15:0-18:1)(d7)	3	8HDDA-B3-X230503P00121R22983S12.raw
PC(O/P-) (Akyl/alkenyl ether phosphatidylcholine)	PC 34:2e	8HDDA-A1	353819	0.0024801	26.93		29	Ratio to surrogate PC(15:0-18:1)(d7)	-0.1	8HDDA-A1-X230503P00121R22983S14.raw
PC(O/P-) (Akyl/alkenyl ether phosphatidylcholine)	PC 34:2e	8HDDA-A2	17483834	0.015683	26.93		29	Ratio to surrogate PC(15:0-18:1)(d7)	-2	8HDDA-A2-X230503P00121R22983S16.raw
PC(O/P-) (Akyl/alkenyl ether phosphatidylcholine)	PC 34:2e	8HDDA-A3	14821959	0.015178	26.93		29	Ratio to surrogate PC(15:0-18:1)(d7)	-1.3	8HDDA-A3-X230503P00121R22983S18.raw
PC(O/P-) (Akyl/alkenyl ether phosphatidylcholine)	PC 34:2e	8HDDA-A4	17926828	0.016468	26.93		29	Ratio to surrogate PC(15:0-18:1)(d7)	-1.9	8HDDA-A4-X230503P00121R22983S20.raw
PC(O/P-) (Akyl/alkenyl ether phosphatidylcholine)	PC 34:2e	8HDDA-A5	14572568	0.016902	26.93		29	Ratio to surrogate PC(15:0-18:1)(d7)	-2	8HDDA-A5-X230503P00121R22983S22.raw
PC(O/P-) (Akyl/alkenyl ether phosphatidylcholine)	PC 34:2e	8HDDA-B1	32819672	0.033502	26.93		29	Ratio to surrogate PC(15:0-18:1)(d7)	-1.3	8HDDA-B1-X230503P00121R22983S08.raw
PC(O/P-) (Akyl/alkenyl ether phosphatidylcholine)	PC 34:2e	8HDDA-B2	15380164	0.020733	26.93		29	Ratio to surrogate PC(15:0-18:1)(d7)	-1.7	8HDDA-B2-X230503P00121R22983S10.raw
PC(O/P-) (Akyl/alkenyl ether phosphatidylcholine)	PC 34:2e	8HDDA-B3	18931328	0.025377	26.93		29	Ratio to surrogate PC(15:0-18:1)(d7)	-1.7	8HDDA-B3-X230503P00121R22983S12.raw
PC(O/P-) (Akyl/alkenyl ether phosphatidylcholine)	PC 34:1e	8HDDA-A1	1894188	0.013277	26.74		29	Ratio to surrogate PC(15:0-18:1)(d7)	-1.1	8HDDA-A1-X230503P00121R22983S14.raw
PC(O/P-) (Akyl/alkenyl ether phosphatidylcholine)	PC 34:1e	8HDDA-A2	25577400	0.022942	26.74		29	Ratio to surrogate PC(15:0-18:1)(d7)	-1.9	8HDDA-A2-X230503P00121R22983S16.raw
PC(O/P-) (Akyl/alkenyl ether phosphatidylcholine)	PC 34:1e	8HDDA-A3	27347394	0.028004	26.74		29	Ratio to surrogate PC(15:0-18:1)(d7)	-1.4	8HDDA-A3-X230503P00121R22983S18.raw
PC(O/P-) (Akyl/alkenyl ether phosphatidylcholine)	PC 34:1e	8HDDA-A4	29810314	0.027384	26.74		29	Ratio to surrogate PC(15:0-18:1)(d7)	-1.8	8HDDA-A4-X230503P00121R22983S20.raw
PC(O/P-) (Akyl/alkenyl ether phosphatidylcholine)	PC 34:1e	8HDDA-A5	26712308	0.030982	26.74		29	Ratio to surrogate PC(15:0-18:1)(d7)	-1.9	8HDDA-A5-X230503P00121R22983S22.raw
PC(O/P-) (Akyl/alkenyl ether phosphatidylcholine)	PC 34:1e	8HDDA-B1	51352408	0.052421	26.74		29	Ratio to surrogate PC(15:0-18:1)(d7)	-2.1	8HDDA-B1-X230503P00121R22983S08.raw
PC(O/P-) (Akyl/alkenyl ether phosphatidylcholine)	PC 34:1e	8HDDA-B2	23979310	0.032325	26.74		29	Ratio to surrogate PC(15:0-18:1)(d7)	-1.6	8HDDA-B2-X230503P00121R22983S10.raw
PC(O/P-) (Akyl/alkenyl ether phosphatidylcholine)	PC 34:1e	8HDDA-B3	25428076	0.034085	26.74		29	Ratio to surrogate PC(15:0-18:1)(d7)	-2	8HDDA-B3-X230503P00121R22983S12.raw
PC(O/P-) (Akyl/alkenyl ether phosphatidylcholine)	PC 36:5e	8HDDA-A1	2686561	0.018832	26.83		29	Ratio to surrogate PC(15:0-18:1)(d7)	-2.4	8HDDA-A1-X230503P00121R22983S14.raw
PC(O/P-) (Akyl/alkenyl ether phosphatidylcholine)	PC 36:5e	8HDDA-A2	32936340	0.029543	26.83		29	Ratio to surrogate PC(15:0-18:1)(d7)	-2.2	8HDDA-A2-X230503P00121R22983S16.raw
PC(O/P-) (Akyl/alkenyl ether phosphatidylcholine)	PC 36:5e	8HDDA-A3	39069764	0.040008	26.83		29	Ratio to surrogate PC(15:0-18:1)(d7)	-1.6	8HDDA-A3-X230503P00121R22983S18.raw
PC(O/P-) (Akyl/alkenyl ether phosphatidylcholine)	PC 36:5e	8HDDA-A4	42535460	0.039073	26.83		29	Ratio to surrogate PC(15:0-18:1)(d7)	-2.2	8HDDA-A4-X230503P00121R22983S20.raw
PC(O/P-) (Akyl/alkenyl ether phosphatidylcholine)	PC 36:5e	8HDDA-A5	36184624	0.041968	26.83		29	Ratio to surrogate PC(15:0-18:1)(d7)	-2.2	8HDDA-A5-X230503P00121R22983S22.raw
PC(O/P-) (Akyl/alkenyl ether phosphatidylcholine)	PC 36:5e	8HDDA-B1	70388088	0.071853	26.83		29	Ratio to surrogate PC(15:0-18:1)(d7)	-2.3	8HDDA-B1-X230503P00121R22983S08.raw
PC(O/P-) (Akyl/alkenyl ether phosphatidylcholine)	PC 36:5e	8HDDA-B2	44077832	0.059418	26.83		29	Ratio to surrogate PC(15:0-18:1)(d7)	-2.3	8HDDA-B2-X230503P00121R22983S10.raw
PC(O/P-) (Akyl/alkenyl ether phosphatidylcholine)	PC 36:5e	8HDDA-B3	40084156	0.053731	26.83		29	Ratio to surrogate PC(15:0-18:1)(d7)	-2.1	8HDDA-B3-X230503P00121R22983S12.raw
PC(O/P-) (Akyl/alkenyl ether phosphatidylcholine)	PC 36:4e	8HDDA-A1	5110555	0.035823	26.7		29	Ratio to surrogate PC(15:0-18:1)(d7)	-1.7	8HDDA-A1-X230503P00121R22983S14.raw
PC(O/P-) (Akyl/alkenyl ether phosphatidylcholine)	PC 36:4e	8HDDA-A2	62160708	0.055757	26.7		29	Ratio to surrogate PC(15:0-18:1)(d7)	-1.9	8HDDA-A2-X230503P00121R22983S16.raw
PC(O/P-) (Akyl/alkenyl ether phosphatidylcholine)	PC 36:4e	8HDDA-A3	65125372	0.066689	26.7		29	Ratio to surrogate PC(15:0-18:1)(d7)	-1.4	8HDDA-A3-X230503P00121R22983S18.raw
PC(O/P-) (Akyl/alkenyl ether phosphatidylcholine)	PC 36:4e	8HDDA-A4	71482872	0.065665	26.7		29	Ratio to surrogate PC(15:0-18:1)(d7)	-1.9	8HDDA-A4-X230503P00121R22983S20.raw
PC(O/P-) (Akyl/alkenyl ether phosphatidylcholine)	PC 36:4e	8HDDA-A5	62065692	0.071985	26.7		29	Ratio to surrogate PC(15:0-18:1)(d7)	-1.9	8HDDA-A5-X230503P00121R22983S22.raw
PC(O/P-) (Akyl/alkenyl ether phosphatidylcholine)	PC 36:4e	8HDDA-B1	124490296	0.12708	26.7		29	Ratio to surrogate PC(15:0-18:1)(d7)	-2.1	8HDDA-B1-X230503P00121R22983S08.raw
PC(O/P-) (Akyl/alkenyl ether phosphatidylcholine)	PC 36:4e	8HDDA-B2	56308896	0.075906	26.7		29	Ratio to surrogate PC(15:0-18:1)(d7)	-2.3	8HDDA-B2-X230503P00121R22983S10.raw
PC(O/P-) (Akyl/alkenyl ether phosphatidylcholine)	PC 36:4e	8HDDA-B3	60986280	0.081749	26.7		29	Ratio to surrogate PC(15:0-18:1)(d7)	-1.9	8HDDA-B3-X230503P00121R22983S12.raw
PC(O/P-) (Akyl/alkenyl ether phosphatidylcholine)	PC 36:2e	8HDDA-A1	426311	0.0029882	26.59		29	Ratio to surrogate PC(15:0-18:1)(d7)	-2.4	8HDDA-A1-X230503P00121R22983S14.raw
PC(O/P-) (Akyl/alkenyl ether phosphatidylcholine)	PC 36:2e	8HDDA-A2	22033796	0.019764	26.59		29	Ratio to surrogate PC(15:0-18:1)(d7)	-3.5	8HDDA-A2-X230503P00121R22983S16.raw
PC(O/P-) (Akyl/alkenyl ether phosphatidylcholine)	PC 36:2e	8HDDA-A3	15171303	0.015536	26.59		29	Ratio to surrogate PC(15:0-18:1)(d7)	-3.1	8HDDA-A3-X230503P00121R22983S18.raw
PC(O/P-) (Akyl/alkenyl ether phosphatidylcholine)	PC 36:2e	8HDDA-A4	16127678	0.014815	26.59		29	Ratio to surrogate PC(15:0-18:1)(d7)	-3.8	8HDDA-A4-X230503P00121R22983S20.raw
PC(O/P-) (Akyl/alkenyl ether phosphatidylcholine)	PC 36:2e	8HDDA-A5	18415720	0.021359	26.59		29	Ratio to surrogate PC(15:0-18:1)(d7)	-4.3	8HDDA-A5-X230503P00121R22983S22.raw
PC(O/P-) (Akyl/alkenyl ether phosphatidylcholine)	PC 36:2e	8HDDA-B1	29693320	0.030311	26.59		29	Ratio to surrogate PC(15:0-18:1)(d7)	-3.8	8HDDA-B1-X230503P00121R22983S08.raw
PC(O/P-) (Akyl/alkenyl ether phosphatidylcholine)	PC 36:2e	8HDDA-B2	16975072	0.022883	26.59		29	Ratio to surrogate PC(15:0-18:1)(d7)	-3.7	8HDDA-B2-X230503P00121R22983S10.raw
PC(O/P-) (Akyl/alkenyl ether phosphatidylcholine)	PC 36:2e	8HDDA-B3	31461868	0.042173	26.59		29	Ratio to surrogate PC(15:0-18:1)(d7)	-2.9	8HDDA-B3-X230503P00121R22983S12.raw
PC(O/P-) (Akyl/alkenyl ether phosphatidylcholine)	PC 36:1e	8HDDA-A1	392356	0.0027502	26.43		29	Ratio to surrogate PC(15:0-18:1)(d7)	3.3	8HDDA-A1-X230503P00121R22983S14.raw
PC(O/P-) (Akyl/alkenyl ether phosphatidylcholine)	PC 36:1e	8HDDA-A2	7935171	0.0071177	26.43		29	Ratio to surrogate PC(15:0-18:1)(d7)	-0.8	8HDDA-A2-X230503P00121R22983S16.raw
PC(O/P-) (Akyl/alkenyl ether phosphatidylcholine)	PC 36:1e	8HDDA-A3	5511682	0.005644	26.43		29	Ratio to surrogate PC(15:0-18:1)(d7)	-0.1	8HDDA-A3-X230503P00121R22983S18.raw
PC(O/P-) (Akyl/alkenyl ether phosphatidylcholine)	PC 36:1e	8HDDA-A4	5758755	0.00529	26.43		29	Ratio to surrogate PC(15:0-18:1)(d7)	-0.3	8HDDA-A4-X230503P00121R22983S20.raw
PC(O/P-) (Akyl/alkenyl ether phosphatidylcholine)	PC 36:1e	8HDDA-A5	6731966	0.0078079	26.43		29	Ratio to surrogate PC(15:0-18:1)(d7)	-0.6	8HDDA-A5-X230503P00121R22983S22.raw
PC(O/P-) (Akyl/alkenyl ether phosphatidylcholine)	PC 36:1e	8HDDA-B1	12887376	0.013155	26.43		29	Ratio to surrogate PC(15:0-18:1)(d7)	-0.4	8HDDA-B1-X230503P00121R22983S08.raw
PC(O/P-) (Akyl/alkenyl ether phosphatidylcholine)	PC 36:1e	8HDDA-B2	7269311	0.0097993	26.43		29	Ratio to surrogate PC(15:0-18:1)(d7)	0	8HDDA-B2-X230503P00121R22983S10.raw
PC(O/P-) (Akyl/alkenyl ether phosphatidylcholine)	PC 36:1e	8HDDA-B3	14667420	0.019661	26.43		29	Ratio to surrogate PC(15:0-18:1)(d7)	-0.1	8HDDA-B3-X230503P00121R22983S12.raw
PC(O/P-) (Akyl/alkenyl ether phosphatidylcholine)	PC 38:7e	8HDDA-A1	1058539	0.0074199	26.88		29	Ratio to surrogate PC(15:0-18:1)(d7)	-3	8HDDA-A1-X230503P00121R22983S14.raw
PC(O/P-) (Akyl/alkenyl ether phosphatidylcholine)	PC 38:7e	8HDDA-A2	16490623	0.014792	26.88		29	Ratio to surrogate PC(15:0-18:1)(d7)	-3.6	8HDDA-A2-X230503P00121R22983S16.raw
PC(O/P-) (Akyl/alkenyl ether phosphatidylcholine)	PC 38:7e	8HDDA-A3	14905628	0.015263	26.88		29	Ratio to surrogate PC(15:0-18:1)(d7)	-2.9	8HDDA-A3-X230503P00121R22983S18.raw
PC(O/P-) (Akyl/alkenyl ether phosphatidylcholine)	PC 38:7e	8HDDA-A4	16909246	0.015533	26.88		29	Ratio to surrogate PC(15:0-18:1)(d7)	-3.3	8HDDA-A4-X230503P00121R22983S20.raw
PC(O/P-) (Akyl/alkenyl ether phosphatidylcholine)	PC 38:7e	8HDDA-A5	14204146	0.016474	26.88		29	Ratio to surrogate PC(15:0-18:1)(d7)	-3.5	8HDDA-A5-X230503P00121R22983S22.raw
PC(O/P-) (Akyl/alkenyl ether phosphatidylcholine)	PC 38:7e	8HDDA-B1	21196130	0.021637	26.88		29	Ratio to surrogate PC(15:0-18:1)(d7)	-2.7	8HDDA-B1-X230503P00121R22983S08.raw
PC(O/P-) (Akyl/alkenyl ether phosphatidylcholine)	PC 38:7e	8HDDA-B2	12297017	0.016577	26.88		29	Ratio to surrogate PC(15:0-18:1)(d7)	-3	8HDDA-B2-X230503P00121R22983S10.raw
PC(O/P-) (Akyl/alkenyl ether phosphatidylcholine)	PC 38:7e	8HDDA-B3	12199186	0.016352	26.88		29	Ratio to surrogate PC(15:0-18:1)(d7)	-2.6	8HDDA-B3-X230503P00121R22983S12.raw
PC(O/P-) (Akyl/alkenyl ether phosphatidylcholine)	PC 38:6e	8HDDA-A1	2557528	0.017927	26.74		29	Ratio to surrogate PC(15:0-18:1)(d7)	-2.9	8HDDA-A1-X230503P00121R22983S14.raw
PC(O/P-) (Akyl/alkenyl ether phosphatidylcholine)	PC 38:6e	8HDDA-A2	38137112	0.034208	26.74		29	Ratio to surrogate PC(15:0-18:1)(d7)	-2.4	8HDDA-A2-X230503P00121R22983S16.raw
PC(O/P-) (Akyl/alkenyl ether phosphatidylcholine)	PC 38:6e	8HDDA-A3	37381888	0.038279	26.74		29	Ratio to surrogate PC(15:0-18:1)(d7)	-1.5	8HDDA-A3-X230503P00121R22983S18.raw
PC(O/P-) (Akyl/alkenyl ether phosphatidylcholine)	PC 38:6e	8HDDA-A4	41183800	0.037832	26.74		29	Ratio to surrogate PC(15:0-18:1)(d7)	-2	8HDDA-A4-X230503P00121R22983S20.raw
PC(O/P-) (Akyl/alkenyl ether phosphatidylcholine)	PC 38:6e	8HDDA-A5	35696464	0.041402	26.74		29	Ratio to surrogate PC(15:0-18:1)(d7)	-2.2	8HDDA-A5-X230503P00121R22983S22.raw
PC(O/P-) (Akyl/alkenyl ether phosphatidylcholine)	PC 38:6e	8HDDA-B1	59355604	0.060591	26.74		29	Ratio to surrogate PC(15:0-18:1)(d7)	-2.1	8HDDA-B1-X230503P00121R22983S08.raw
PC(O/P-) (Akyl/alkenyl ether phosphatidylcholine)	PC 38:6e	8HDDA-B2	28462858	0.038369	26.74		29	Ratio to surrogate PC(15:0-18:1)(d7)	-2.3	8HDDA-B2-X230503P00121R22983S10.raw
PC(O/P-) (Akyl/alkenyl ether phosphatidylcholine)	PC 38:6e	8HDDA-B3	29657384	0.039754	26.74		29	Ratio to surrogate PC(15:0-18:1)(d7)	-2.1	8HDDA-B3-X230503P00121R22983S12.raw
PC(O/P-) (Akyl/alkenyl ether phosphatidylcholine)	PC 38:5e	8HDDA-A1	5552005	0.038917	26.52		29	Ratio to surrogate PC(15:0-18:1)(d7)	-2.7	8HDDA-A1-X230503P00121R22983S14.raw
PC(O/P-) (Akyl/alkenyl ether phosphatidylcholine)	PC 38:5e	8HDDA-A2	73971160	0.06635	26.52		29	Ratio to surrogate PC(15:0-18:1)(d7)	-3.3	8HDDA-A2-X230503P00121R22983S16.raw
PC(O/P-) (Akyl/alkenyl ether phosphatidylcholine)	PC 38:5e	8HDDA-A3	70711200	0.072409	26.52		29	Ratio to surrogate PC(15:0-18:1)(d7)	-3	8HDDA-A3-X230503P00121R22983S18.raw
PC(O/P-) (Akyl/alkenyl ether phosphatidylcholine)	PC 38:5e	8HDDA-A4	78634200	0.072234	26.52		29	Ratio to surrogate PC(15:0-18:1)(d7)	-3	8HDDA-A4-X230503P00121R22983S20.raw
PC(O/P-) (Akyl/alkenyl ether phosphatidylcholine)	PC 38:5e	8HDDA-A5	76482568	0.088706	26.52		29	Ratio to surrogate PC(15:0-18:1)(d7)	-3.5	8HDDA-A5-X230503P00121R22983S22.raw
PC(O/P-) (Akyl/alkenyl ether phosphatidylcholine)	PC 38:5e	8HDDA-B1	97066896	0.099086	26.52		29	Ratio to surrogate PC(15:0-18:1)(d7)	-3.6	8HDDA-B1-X230503P00121R22983S08.raw
PC(O/P-) (Akyl/alkenyl ether phosphatidylcholine)	PC 38:5e	8HDDA-B2	54112576	0.072946	26.52		29	Ratio to surrogate PC(15:0-18:1)(d7)	-3.3	8HDDA-B2-X230503P00121R22983S10.raw
PC(O/P-) (Akyl/alkenyl ether phosphatidylcholine)	PC 38:5e	8HDDA-B3	53187916	0.071296	26.52		29	Ratio to surrogate PC(15:0-18:1)(d7)	-3	8HDDA-B3-X230503P00121R22983S12.raw
PC(O/P-) (Akyl/alkenyl ether phosphatidylcholine)	PC 38:4e	8HDDA-A1	3584254	0.025124	26.41		29	Ratio to surrogate PC(15:0-18:1)(d7)	-5.8	8HDDA-A1-X230503P00121R22983S14.raw
PC(O/P-) (Akyl/alkenyl ether phosphatidylcholine)	PC 38:4e	8HDDA-A2	62414024	0.055984	26.41		29	Ratio to surrogate PC(15:0-18:1)(d7)	-6.3	8HDDA-A2-X230503P00121R22983S16.raw
PC(O/P-) (Akyl/alkenyl ether phosphatidylcholine)	PC 38:4e	8HDDA-A3	47050488	0.04818	26.41		29	Ratio to surrogate PC(15:0-18:1)(d7)	-5.8	8HDDA-A3-X230503P00121R22983S18.raw
PC(O/P-) (Akyl/alkenyl ether phosphatidylcholine)	PC 38:4e	8HDDA-A4	52124568	0.047882	26.41		29	Ratio to surrogate PC(15:0-18:1)(d7)	-6.2	8HDDA-A4-X230503P00121R22983S20.raw
PC(O/P-) (Akyl/alkenyl ether phosphatidylcholine)	PC 38:4e	8HDDA-A5	52093424	0.060419	26.41		29	Ratio to surrogate PC(15:0-18:1)(d7)	-6.5	8HDDA-A5-X230503P00121R22983S22.raw
PC(O/P-) (Akyl/alkenyl ether phosphatidylcholine)	PC 38:4e	8HDDA-B1	78505520	0.080139	26.41		29	Ratio to surrogate PC(15:0-18:1)(d7)	-6.3	8HDDA-B1-X230503P00121R22983S08.raw
PC(O/P-) (Akyl/alkenyl ether phosphatidylcholine)	PC 38:4e	8HDDA-B2	42792068	0.057685	26.41		29	Ratio to surrogate PC(15:0-18:1)(d7)	-6.3	8HDDA-B2-X230503P00121R22983S10.raw
PC(O/P-) (Akyl/alkenyl ether phosphatidylcholine)	PC 38:4e	8HDDA-B3	51961348	0.069652	26.41		29	Ratio to surrogate PC(15:0-18:1)(d7)	-5.5	8HDDA-B3-X230503P00121R22983S12.raw
PC(O/P-) (Akyl/alkenyl ether phosphatidylcholine)	PC 40:8e	8HDDA-A1	#N/A	#N/A	26.79		29	Ratio to surrogate PC(15:0-18:1)(d7)	#N/A	8HDDA-A1-X230503P00121R22983S14.raw
PC(O/P-) (Akyl/alkenyl ether phosphatidylcholine)	PC 40:8e	8HDDA-A2	4738681	0.0042505	26.79		29	Ratio to surrogate PC(15:0-18:1)(d7)	-2.4	8HDDA-A2-X230503P00121R22983S16.raw
PC(O/P-) (Akyl/alkenyl ether phosphatidylcholine)	PC 40:8e	8HDDA-A3	3852462	0.0039449	26.79		29	Ratio to surrogate PC(15:0-18:1)(d7)	2.6	8HDDA-A3-X230503P00121R22983S18.raw
PC(O/P-) (Akyl/alkenyl ether phosphatidylcholine)	PC 40:8e	8HDDA-A4	5310647	0.0048784	26.79		29	Ratio to surrogate PC(15:0-18:1)(d7)	0	8HDDA-A4-X230503P00121R22983S20.raw
PC(O/P-) (Akyl/alkenyl ether phosphatidylcholine)	PC 40:8e	8HDDA-A5	4023926	0.0046671	26.79		29	Ratio to surrogate PC(15:0-18:1)(d7)	0.2	8HDDA-A5-X230503P00121R22983S22.raw
PC(O/P-) (Akyl/alkenyl ether phosphatidylcholine)	PC 40:8e	8HDDA-B1	6768680	0.0069095	26.79		29	Ratio to surrogate PC(15:0-18:1)(d7)	0.7	8HDDA-B1-X230503P00121R22983S08.raw
PC(O/P-) (Akyl/alkenyl ether phosphatidylcholine)	PC 40:8e	8HDDA-B2	3168039	0.0042706	26.79		29	Ratio to surrogate PC(15:0-18:1)(d7)	3.4	8HDDA-B2-X230503P00121R22983S10.raw
PC(O/P-) (Akyl/alkenyl ether phosphatidylcholine)	PC 40:8e	8HDDA-B3	3127937	0.0041928	26.79		29	Ratio to surrogate PC(15:0-18:1)(d7)	3.1	8HDDA-B3-X230503P00121R22983S12.raw
PC(O/P-) (Akyl/alkenyl ether phosphatidylcholine)	PC 40:7e	8HDDA-A1	2338561	0.016392	26.56		29	Ratio to surrogate PC(15:0-18:1)(d7)	-0.5	8HDDA-A1-X230503P00121R22983S14.raw
PC(O/P-) (Akyl/alkenyl ether phosphatidylcholine)	PC 40:7e	8HDDA-A2	34463700	0.030913	26.56		29	Ratio to surrogate PC(15:0-18:1)(d7)	-1.1	8HDDA-A2-X230503P00121R22983S16.raw
PC(O/P-) (Akyl/alkenyl ether phosphatidylcholine)	PC 40:7e	8HDDA-A3	26969490	0.027617	26.56		29	Ratio to surrogate PC(15:0-18:1)(d7)	-0.6	8HDDA-A3-X230503P00121R22983S18.raw
PC(O/P-) (Akyl/alkenyl ether phosphatidylcholine)	PC 40:7e	8HDDA-A4	31152722	0.028617	26.56		29	Ratio to surrogate PC(15:0-18:1)(d7)	-1.2	8HDDA-A4-X230503P00121R22983S20.raw
PC(O/P-) (Akyl/alkenyl ether phosphatidylcholine)	PC 40:7e	8HDDA-A5	28126350	0.032622	26.56		29	Ratio to surrogate PC(15:0-18:1)(d7)	-1.3	8HDDA-A5-X230503P00121R22983S22.raw
PC(O/P-) (Akyl/alkenyl ether phosphatidylcholine)	PC 40:7e	8HDDA-B1	36291712	0.037047	26.56		29	Ratio to surrogate PC(15:0-18:1)(d7)	-0.8	8HDDA-B1-X230503P00121R22983S08.raw
PC(O/P-) (Akyl/alkenyl ether phosphatidylcholine)	PC 40:7e	8HDDA-B2	20510042	0.027648	26.56		29	Ratio to surrogate PC(15:0-18:1)(d7)	-0.7	8HDDA-B2-X230503P00121R22983S10.raw
PC(O/P-) (Akyl/alkenyl ether phosphatidylcholine)	PC 40:7e	8HDDA-B3	19981082	0.026784	26.56		29	Ratio to surrogate PC(15:0-18:1)(d7)	-0.2	8HDDA-B3-X230503P00121R22983S12.raw
PC(O/P-) (Akyl/alkenyl ether phosphatidylcholine)	PC 40:6e	8HDDA-A1	2216787	0.015539	26.42		29	Ratio to surrogate PC(15:0-18:1)(d7)	-6	8HDDA-A1-X230503P00121R22983S14.raw
PC(O/P-) (Akyl/alkenyl ether phosphatidylcholine)	PC 40:6e	8HDDA-A2	51204172	0.045929	26.42		29	Ratio to surrogate PC(15:0-18:1)(d7)	-5.2	8HDDA-A2-X230503P00121R22983S16.raw
PC(O/P-) (Akyl/alkenyl ether phosphatidylcholine)	PC 40:6e	8HDDA-A3	32278616	0.033054	26.42		29	Ratio to surrogate PC(15:0-18:1)(d7)	-5	8HDDA-A3-X230503P00121R22983S18.raw
PC(O/P-) (Akyl/alkenyl ether phosphatidylcholine)	PC 40:6e	8HDDA-A4	34820520	0.031986	26.42		29	Ratio to surrogate PC(15:0-18:1)(d7)	-5.3	8HDDA-A4-X230503P00121R22983S20.raw
PC(O/P-) (Akyl/alkenyl ether phosphatidylcholine)	PC 40:6e	8HDDA-A5	35579272	0.041266	26.42		29	Ratio to surrogate PC(15:0-18:1)(d7)	-5.2	8HDDA-A5-X230503P00121R22983S22.raw
PC(O/P-) (Akyl/alkenyl ether phosphatidylcholine)	PC 40:6e	8HDDA-B1	44603616	0.045532	26.42		29	Ratio to surrogate PC(15:0-18:1)(d7)	-5.4	8HDDA-B1-X230503P00121R22983S08.raw
PC(O/P-) (Akyl/alkenyl ether phosphatidylcholine)	PC 40:6e	8HDDA-B2	24860910	0.033513	26.42		29	Ratio to surrogate PC(15:0-18:1)(d7)	-5.4	8HDDA-B2-X230503P00121R22983S10.raw
PC(O/P-) (Akyl/alkenyl ether phosphatidylcholine)	PC 40:6e	8HDDA-B3	31289136	0.041942	26.42		29	Ratio to surrogate PC(15:0-18:1)(d7)	-4.9	8HDDA-B3-X230503P00121R22983S12.raw
PC(O/P-) (Akyl/alkenyl ether phosphatidylcholine)	PC 40:5e	8HDDA-A1	1102668	0.0077292	26.28		29	Ratio to surrogate PC(15:0-18:1)(d7)	-1.6	8HDDA-A1-X230503P00121R22983S14.raw
PC(O/P-) (Akyl/alkenyl ether phosphatidylcholine)	PC 40:5e	8HDDA-A2	11084629	0.0099427	26.28		29	Ratio to surrogate PC(15:0-18:1)(d7)	-0.3	8HDDA-A2-X230503P00121R22983S16.raw
PC(O/P-) (Akyl/alkenyl ether phosphatidylcholine)	PC 40:5e	8HDDA-A3	19892228	0.02037	26.28		29	Ratio to surrogate PC(15:0-18:1)(d7)	-2.2	8HDDA-A3-X230503P00121R22983S18.raw
PC(O/P-) (Akyl/alkenyl ether phosphatidylcholine)	PC 40:5e	8HDDA-A4	24554786	0.022556	26.28		29	Ratio to surrogate PC(15:0-18:1)(d7)	-2.2	8HDDA-A4-X230503P00121R22983S20.raw
PC(O/P-) (Akyl/alkenyl ether phosphatidylcholine)	PC 40:5e	8HDDA-A5	23356182	0.027089	26.28		29	Ratio to surrogate PC(15:0-18:1)(d7)	-2.4	8HDDA-A5-X230503P00121R22983S22.raw
PC(O/P-) (Akyl/alkenyl ether phosphatidylcholine)	PC 40:5e	8HDDA-B1	28557860	0.029152	26.28		29	Ratio to surrogate PC(15:0-18:1)(d7)	-3.1	8HDDA-B1-X230503P00121R22983S08.raw
PC(O/P-) (Akyl/alkenyl ether phosphatidylcholine)	PC 40:5e	8HDDA-B2	15021875	0.02025	26.28		29	Ratio to surrogate PC(15:0-18:1)(d7)	-2.7	8HDDA-B2-X230503P00121R22983S10.raw
PC(O/P-) (Akyl/alkenyl ether phosphatidylcholine)	PC 40:5e	8HDDA-B3	18807132	0.02521	26.28		29	Ratio to surrogate PC(15:0-18:1)(d7)	-2.8	8HDDA-B3-X230503P00121R22983S12.raw
PC(O/P-) (Akyl/alkenyl ether phosphatidylcholine)	PC 42:5e	8HDDA-A1	233550	0.0016371	26.07		29	Ratio to surrogate PC(15:0-18:1)(d7)	-1.7	8HDDA-A1-X230503P00121R22983S14.raw
PC(O/P-) (Akyl/alkenyl ether phosphatidylcholine)	PC 42:5e	8HDDA-A2	11741835	0.010532	26.07		29	Ratio to surrogate PC(15:0-18:1)(d7)	-6	8HDDA-A2-X230503P00121R22983S16.raw
PC(O/P-) (Akyl/alkenyl ether phosphatidylcholine)	PC 42:5e	8HDDA-A3	7851477	0.00804	26.07		29	Ratio to surrogate PC(15:0-18:1)(d7)	-4.5	8HDDA-A3-X230503P00121R22983S18.raw
PC(O/P-) (Akyl/alkenyl ether phosphatidylcholine)	PC 42:5e	8HDDA-A4	8217369	0.0075485	26.07		29	Ratio to surrogate PC(15:0-18:1)(d7)	-4.7	8HDDA-A4-X230503P00121R22983S20.raw
PC(O/P-) (Akyl/alkenyl ether phosphatidylcholine)	PC 42:5e	8HDDA-A5	9584575	0.011116	26.07		29	Ratio to surrogate PC(15:0-18:1)(d7)	-5.3	8HDDA-A5-X230503P00121R22983S22.raw
PC(O/P-) (Akyl/alkenyl ether phosphatidylcholine)	PC 42:5e	8HDDA-B1	12462292	0.012722	26.07		29	Ratio to surrogate PC(15:0-18:1)(d7)	-5.6	8HDDA-B1-X230503P00121R22983S08.raw
PC(O/P-) (Akyl/alkenyl ether phosphatidylcholine)	PC 42:5e	8HDDA-B2	6395782	0.0086217	26.07		29	Ratio to surrogate PC(15:0-18:1)(d7)	-5.3	8HDDA-B2-X230503P00121R22983S10.raw
PC(O/P-) (Akyl/alkenyl ether phosphatidylcholine)	PC 42:5e	8HDDA-B3	7586258	0.010169	26.07		29	Ratio to surrogate PC(15:0-18:1)(d7)	-4.4	8HDDA-B3-X230503P00121R22983S12.raw
PC(O/P-) (Akyl/alkenyl ether phosphatidylcholine)	PC 42:4e	8HDDA-A1	#N/A	#N/A	25.85		29	Ratio to surrogate PC(15:0-18:1)(d7)	#N/A	8HDDA-A1-X230503P00121R22983S14.raw
PC(O/P-) (Akyl/alkenyl ether phosphatidylcholine)	PC 42:4e	8HDDA-A2	4815668	0.0043195	25.85		29	Ratio to surrogate PC(15:0-18:1)(d7)	-3.7	8HDDA-A2-X230503P00121R22983S16.raw
PC(O/P-) (Akyl/alkenyl ether phosphatidylcholine)	PC 42:4e	8HDDA-A3	2624866	0.0026879	25.85		29	Ratio to surrogate PC(15:0-18:1)(d7)	-1.6	8HDDA-A3-X230503P00121R22983S18.raw
PC(O/P-) (Akyl/alkenyl ether phosphatidylcholine)	PC 42:4e	8HDDA-A4	2609897	0.0023975	25.85		29	Ratio to surrogate PC(15:0-18:1)(d7)	-1.6	8HDDA-A4-X230503P00121R22983S20.raw
PC(O/P-) (Akyl/alkenyl ether phosphatidylcholine)	PC 42:4e	8HDDA-A5	5275640	0.0061188	25.85		29	Ratio to surrogate PC(15:0-18:1)(d7)	-4	8HDDA-A5-X230503P00121R22983S22.raw
PC(O/P-) (Akyl/alkenyl ether phosphatidylcholine)	PC 42:4e	8HDDA-B1	6911025	0.0070548	25.85		29	Ratio to surrogate PC(15:0-18:1)(d7)	-4.9	8HDDA-B1-X230503P00121R22983S08.raw
PC(O/P-) (Akyl/alkenyl ether phosphatidylcholine)	PC 42:4e	8HDDA-B2	3368877	0.0045414	25.85		29	Ratio to surrogate PC(15:0-18:1)(d7)	-4	8HDDA-B2-X230503P00121R22983S10.raw
PC(O/P-) (Akyl/alkenyl ether phosphatidylcholine)	PC 42:4e	8HDDA-B3	4002164	0.0053647	25.85		29	Ratio to surrogate PC(15:0-18:1)(d7)	-3.4	8HDDA-B3-X230503P00121R22983S12.raw
PE(O/P-) (Alkyl/alkenyl ether phosphatidylethanolamine)	PE 34:3e	8HDDA-A1	174617	0.021276	22.91		34	Ratio to surrogate PE(15:0-18:1)(d7)	-4.9	8HDDA-A1-X230503P00121R22983S14.raw
PE(O/P-) (Alkyl/alkenyl ether phosphatidylethanolamine)	PE 34:3e	8HDDA-A2	3361362	0.024674	22.91		34	Ratio to surrogate PE(15:0-18:1)(d7)	-3	8HDDA-A2-X230503P00121R22983S16.raw
PE(O/P-) (Alkyl/alkenyl ether phosphatidylethanolamine)	PE 34:3e	8HDDA-A3	2348607	0.023854	22.91		34	Ratio to surrogate PE(15:0-18:1)(d7)	-2.1	8HDDA-A3-X230503P00121R22983S18.raw
PE(O/P-) (Alkyl/alkenyl ether phosphatidylethanolamine)	PE 34:3e	8HDDA-A4	3470109	0.031406	22.91		34	Ratio to surrogate PE(15:0-18:1)(d7)	-2.6	8HDDA-A4-X230503P00121R22983S20.raw
PE(O/P-) (Alkyl/alkenyl ether phosphatidylethanolamine)	PE 34:3e	8HDDA-A5	3218077	0.036751	22.91		34	Ratio to surrogate PE(15:0-18:1)(d7)	-2.7	8HDDA-A5-X230503P00121R22983S22.raw
PE(O/P-) (Alkyl/alkenyl ether phosphatidylethanolamine)	PE 34:3e	8HDDA-B1	8863131	0.089077	22.91		34	Ratio to surrogate PE(15:0-18:1)(d7)	-2.6	8HDDA-B1-X230503P00121R22983S08.raw
PE(O/P-) (Alkyl/alkenyl ether phosphatidylethanolamine)	PE 34:3e	8HDDA-B2	6775953	0.088246	22.91		34	Ratio to surrogate PE(15:0-18:1)(d7)	-2.3	8HDDA-B2-X230503P00121R22983S10.raw
PE(O/P-) (Alkyl/alkenyl ether phosphatidylethanolamine)	PE 34:3e	8HDDA-B3	4181965	0.088067	22.91		34	Ratio to surrogate PE(15:0-18:1)(d7)	-3	8HDDA-B3-X230503P00121R22983S12.raw
PE(O/P-) (Alkyl/alkenyl ether phosphatidylethanolamine)	PE 34:2e	8HDDA-A1	198256	0.024157	22.79		34	Ratio to surrogate PE(15:0-18:1)(d7)	-0.9	8HDDA-A1-X230503P00121R22983S14.raw
PE(O/P-) (Alkyl/alkenyl ether phosphatidylethanolamine)	PE 34:2e	8HDDA-A2	4760489	0.034944	22.79		34	Ratio to surrogate PE(15:0-18:1)(d7)	0.1	8HDDA-A2-X230503P00121R22983S16.raw
PE(O/P-) (Alkyl/alkenyl ether phosphatidylethanolamine)	PE 34:2e	8HDDA-A3	3208364	0.032587	22.79		34	Ratio to surrogate PE(15:0-18:1)(d7)	0.1	8HDDA-A3-X230503P00121R22983S18.raw
PE(O/P-) (Alkyl/alkenyl ether phosphatidylethanolamine)	PE 34:2e	8HDDA-A4	4109313	0.037191	22.79		34	Ratio to surrogate PE(15:0-18:1)(d7)	-0.2	8HDDA-A4-X230503P00121R22983S20.raw
PE(O/P-) (Alkyl/alkenyl ether phosphatidylethanolamine)	PE 34:2e	8HDDA-A5	4500244	0.051394	22.79		34	Ratio to surrogate PE(15:0-18:1)(d7)	-0.1	8HDDA-A5-X230503P00121R22983S22.raw
PE(O/P-) (Alkyl/alkenyl ether phosphatidylethanolamine)	PE 34:2e	8HDDA-B1	11468211	0.11526	22.79		34	Ratio to surrogate PE(15:0-18:1)(d7)	-0.9	8HDDA-B1-X230503P00121R22983S08.raw
PE(O/P-) (Alkyl/alkenyl ether phosphatidylethanolamine)	PE 34:2e	8HDDA-B2	6149107	0.080082	22.79		34	Ratio to surrogate PE(15:0-18:1)(d7)	-0.7	8HDDA-B2-X230503P00121R22983S10.raw
PE(O/P-) (Alkyl/alkenyl ether phosphatidylethanolamine)	PE 34:2e	8HDDA-B3	5741633	0.12091	22.79		34	Ratio to surrogate PE(15:0-18:1)(d7)	-0.2	8HDDA-B3-X230503P00121R22983S12.raw
PE(O/P-) (Alkyl/alkenyl ether phosphatidylethanolamine)	PE 34:1e	8HDDA-A1	31516	0.00384	22.69		34	Ratio to surrogate PE(15:0-18:1)(d7)	-4	8HDDA-A1-X230503P00121R22983S14.raw
PE(O/P-) (Alkyl/alkenyl ether phosphatidylethanolamine)	PE 34:1e	8HDDA-A2	1199008	0.0088012	22.69		34	Ratio to surrogate PE(15:0-18:1)(d7)	-4.4	8HDDA-A2-X230503P00121R22983S16.raw
PE(O/P-) (Alkyl/alkenyl ether phosphatidylethanolamine)	PE 34:1e	8HDDA-A3	1144349	0.011623	22.69		34	Ratio to surrogate PE(15:0-18:1)(d7)	-3.4	8HDDA-A3-X230503P00121R22983S18.raw
PE(O/P-) (Alkyl/alkenyl ether phosphatidylethanolamine)	PE 34:1e	8HDDA-A4	#N/A	#N/A	22.69		34	Ratio to surrogate PE(15:0-18:1)(d7)	#N/A	8HDDA-A4-X230503P00121R22983S20.raw
PE(O/P-) (Alkyl/alkenyl ether phosphatidylethanolamine)	PE 34:1e	8HDDA-A5	1413885	0.016147	22.69		34	Ratio to surrogate PE(15:0-18:1)(d7)	-4.6	8HDDA-A5-X230503P00121R22983S22.raw
PE(O/P-) (Alkyl/alkenyl ether phosphatidylethanolamine)	PE 34:1e	8HDDA-B1	4660563	0.04684	22.69		34	Ratio to surrogate PE(15:0-18:1)(d7)	-4.6	8HDDA-B1-X230503P00121R22983S08.raw
PE(O/P-) (Alkyl/alkenyl ether phosphatidylethanolamine)	PE 34:1e	8HDDA-B2	2502118	0.032586	22.69		34	Ratio to surrogate PE(15:0-18:1)(d7)	-4.5	8HDDA-B2-X230503P00121R22983S10.raw
PE(O/P-) (Alkyl/alkenyl ether phosphatidylethanolamine)	PE 34:1e	8HDDA-B3	2484855	0.052328	22.69		34	Ratio to surrogate PE(15:0-18:1)(d7)	-4.7	8HDDA-B3-X230503P00121R22983S12.raw
PE(O/P-) (Alkyl/alkenyl ether phosphatidylethanolamine)	PE 36:5e	8HDDA-A1	2049620	0.24974	22.74		34	Ratio to surrogate PE(15:0-18:1)(d7)	0.6	8HDDA-A1-X230503P00121R22983S14.raw
PE(O/P-) (Alkyl/alkenyl ether phosphatidylethanolamine)	PE 36:5e	8HDDA-A2	36645712	0.26899	22.74		34	Ratio to surrogate PE(15:0-18:1)(d7)	-0.1	8HDDA-A2-X230503P00121R22983S16.raw
PE(O/P-) (Alkyl/alkenyl ether phosphatidylethanolamine)	PE 36:5e	8HDDA-A3	28451698	0.28898	22.74		34	Ratio to surrogate PE(15:0-18:1)(d7)	0.4	8HDDA-A3-X230503P00121R22983S18.raw
PE(O/P-) (Alkyl/alkenyl ether phosphatidylethanolamine)	PE 36:5e	8HDDA-A4	34955568	0.31636	22.74		34	Ratio to surrogate PE(15:0-18:1)(d7)	0.1	8HDDA-A4-X230503P00121R22983S20.raw
PE(O/P-) (Alkyl/alkenyl ether phosphatidylethanolamine)	PE 36:5e	8HDDA-A5	30285378	0.34586	22.74		34	Ratio to surrogate PE(15:0-18:1)(d7)	0.5	8HDDA-A5-X230503P00121R22983S22.raw
PE(O/P-) (Alkyl/alkenyl ether phosphatidylethanolamine)	PE 36:5e	8HDDA-B1	95970912	0.96453	22.74		34	Ratio to surrogate PE(15:0-18:1)(d7)	-0.3	8HDDA-B1-X230503P00121R22983S08.raw
PE(O/P-) (Alkyl/alkenyl ether phosphatidylethanolamine)	PE 36:5e	8HDDA-B2	50071428	0.6521	22.74		34	Ratio to surrogate PE(15:0-18:1)(d7)	0	8HDDA-B2-X230503P00121R22983S10.raw
PE(O/P-) (Alkyl/alkenyl ether phosphatidylethanolamine)	PE 36:5e	8HDDA-B3	33892544	0.71374	22.74		34	Ratio to surrogate PE(15:0-18:1)(d7)	0.1	8HDDA-B3-X230503P00121R22983S12.raw
PE(O/P-) (Alkyl/alkenyl ether phosphatidylethanolamine)	PE 36:4e	8HDDA-A1	639657	0.077939	22.7		34	Ratio to surrogate PE(15:0-18:1)(d7)	-6	8HDDA-A1-X230503P00121R22983S14.raw
PE(O/P-) (Alkyl/alkenyl ether phosphatidylethanolamine)	PE 36:4e	8HDDA-A2	13528328	0.099303	22.7		34	Ratio to surrogate PE(15:0-18:1)(d7)	-4.3	8HDDA-A2-X230503P00121R22983S16.raw
PE(O/P-) (Alkyl/alkenyl ether phosphatidylethanolamine)	PE 36:4e	8HDDA-A3	9972668	0.10129	22.7		34	Ratio to surrogate PE(15:0-18:1)(d7)	-4.4	8HDDA-A3-X230503P00121R22983S18.raw
PE(O/P-) (Alkyl/alkenyl ether phosphatidylethanolamine)	PE 36:4e	8HDDA-A4	13367371	0.12098	22.7		34	Ratio to surrogate PE(15:0-18:1)(d7)	-4.2	8HDDA-A4-X230503P00121R22983S20.raw
PE(O/P-) (Alkyl/alkenyl ether phosphatidylethanolamine)	PE 36:4e	8HDDA-A5	11488392	0.1312	22.7		34	Ratio to surrogate PE(15:0-18:1)(d7)	-3.5	8HDDA-A5-X230503P00121R22983S22.raw
PE(O/P-) (Alkyl/alkenyl ether phosphatidylethanolamine)	PE 36:4e	8HDDA-B1	35407452	0.35585	22.7		34	Ratio to surrogate PE(15:0-18:1)(d7)	-4.4	8HDDA-B1-X230503P00121R22983S08.raw
PE(O/P-) (Alkyl/alkenyl ether phosphatidylethanolamine)	PE 36:4e	8HDDA-B2	20021050	0.26074	22.7		34	Ratio to surrogate PE(15:0-18:1)(d7)	-3.5	8HDDA-B2-X230503P00121R22983S10.raw
PE(O/P-) (Alkyl/alkenyl ether phosphatidylethanolamine)	PE 36:4e	8HDDA-B3	11752790	0.2475	22.7		34	Ratio to surrogate PE(15:0-18:1)(d7)	-4	8HDDA-B3-X230503P00121R22983S12.raw
PE(O/P-) (Alkyl/alkenyl ether phosphatidylethanolamine)	PE 36:3e	8HDDA-A1	471079	0.057399	22.68		34	Ratio to surrogate PE(15:0-18:1)(d7)	-0.7	8HDDA-A1-X230503P00121R22983S14.raw
PE(O/P-) (Alkyl/alkenyl ether phosphatidylethanolamine)	PE 36:3e	8HDDA-A2	12252933	0.089941	22.68		34	Ratio to surrogate PE(15:0-18:1)(d7)	-1.8	8HDDA-A2-X230503P00121R22983S16.raw
PE(O/P-) (Alkyl/alkenyl ether phosphatidylethanolamine)	PE 36:3e	8HDDA-A3	8303426	0.084336	22.68		34	Ratio to surrogate PE(15:0-18:1)(d7)	-1.3	8HDDA-A3-X230503P00121R22983S18.raw
PE(O/P-) (Alkyl/alkenyl ether phosphatidylethanolamine)	PE 36:3e	8HDDA-A4	10776211	0.097529	22.68		34	Ratio to surrogate PE(15:0-18:1)(d7)	-1.9	8HDDA-A4-X230503P00121R22983S20.raw
PE(O/P-) (Alkyl/alkenyl ether phosphatidylethanolamine)	PE 36:3e	8HDDA-A5	10666349	0.12181	22.68		34	Ratio to surrogate PE(15:0-18:1)(d7)	-0.9	8HDDA-A5-X230503P00121R22983S22.raw
PE(O/P-) (Alkyl/alkenyl ether phosphatidylethanolamine)	PE 36:3e	8HDDA-B1	32812016	0.32977	22.68		34	Ratio to surrogate PE(15:0-18:1)(d7)	-1.9	8HDDA-B1-X230503P00121R22983S08.raw
PE(O/P-) (Alkyl/alkenyl ether phosphatidylethanolamine)	PE 36:3e	8HDDA-B2	17942216	0.23367	22.68		34	Ratio to surrogate PE(15:0-18:1)(d7)	-1.7	8HDDA-B2-X230503P00121R22983S10.raw
PE(O/P-) (Alkyl/alkenyl ether phosphatidylethanolamine)	PE 36:3e	8HDDA-B3	12721049	0.26789	22.68		34	Ratio to surrogate PE(15:0-18:1)(d7)	-0.8	8HDDA-B3-X230503P00121R22983S12.raw
PE(O/P-) (Alkyl/alkenyl ether phosphatidylethanolamine)	PE 36:2e	8HDDA-A1	934858	0.11391	22.56		34	Ratio to surrogate PE(15:0-18:1)(d7)	1.1	8HDDA-A1-X230503P00121R22983S14.raw
PE(O/P-) (Alkyl/alkenyl ether phosphatidylethanolamine)	PE 36:2e	8HDDA-A2	18413602	0.13516	22.56		34	Ratio to surrogate PE(15:0-18:1)(d7)	1.1	8HDDA-A2-X230503P00121R22983S16.raw
PE(O/P-) (Alkyl/alkenyl ether phosphatidylethanolamine)	PE 36:2e	8HDDA-A3	13874446	0.14092	22.56		34	Ratio to surrogate PE(15:0-18:1)(d7)	1.6	8HDDA-A3-X230503P00121R22983S18.raw
PE(O/P-) (Alkyl/alkenyl ether phosphatidylethanolamine)	PE 36:2e	8HDDA-A4	16939842	0.15331	22.56		34	Ratio to surrogate PE(15:0-18:1)(d7)	1.4	8HDDA-A4-X230503P00121R22983S20.raw
PE(O/P-) (Alkyl/alkenyl ether phosphatidylethanolamine)	PE 36:2e	8HDDA-A5	17340848	0.19804	22.56		34	Ratio to surrogate PE(15:0-18:1)(d7)	1.7	8HDDA-A5-X230503P00121R22983S22.raw
PE(O/P-) (Alkyl/alkenyl ether phosphatidylethanolamine)	PE 36:2e	8HDDA-B1	49172564	0.4942	22.56		34	Ratio to surrogate PE(15:0-18:1)(d7)	0.7	8HDDA-B1-X230503P00121R22983S08.raw
PE(O/P-) (Alkyl/alkenyl ether phosphatidylethanolamine)	PE 36:2e	8HDDA-B2	29147926	0.3796	22.56		34	Ratio to surrogate PE(15:0-18:1)(d7)	0.8	8HDDA-B2-X230503P00121R22983S10.raw
PE(O/P-) (Alkyl/alkenyl ether phosphatidylethanolamine)	PE 36:2e	8HDDA-B3	31135640	0.65568	22.56		34	Ratio to surrogate PE(15:0-18:1)(d7)	1.4	8HDDA-B3-X230503P00121R22983S12.raw
PE(O/P-) (Alkyl/alkenyl ether phosphatidylethanolamine)	PE 36:1e	8HDDA-A1	289152	0.035232	22.43		34	Ratio to surrogate PE(15:0-18:1)(d7)	-1.9	8HDDA-A1-X230503P00121R22983S14.raw
PE(O/P-) (Alkyl/alkenyl ether phosphatidylethanolamine)	PE 36:1e	8HDDA-A2	6221517	0.045668	22.43		34	Ratio to surrogate PE(15:0-18:1)(d7)	-3.6	8HDDA-A2-X230503P00121R22983S16.raw
PE(O/P-) (Alkyl/alkenyl ether phosphatidylethanolamine)	PE 36:1e	8HDDA-A3	5594735	0.056824	22.43		34	Ratio to surrogate PE(15:0-18:1)(d7)	-2.3	8HDDA-A3-X230503P00121R22983S18.raw
PE(O/P-) (Alkyl/alkenyl ether phosphatidylethanolamine)	PE 36:1e	8HDDA-A4	6432042	0.058213	22.43		34	Ratio to surrogate PE(15:0-18:1)(d7)	-2.1	8HDDA-A4-X230503P00121R22983S20.raw
PE(O/P-) (Alkyl/alkenyl ether phosphatidylethanolamine)	PE 36:1e	8HDDA-A5	6456756	0.073737	22.43		34	Ratio to surrogate PE(15:0-18:1)(d7)	-2.4	8HDDA-A5-X230503P00121R22983S22.raw
PE(O/P-) (Alkyl/alkenyl ether phosphatidylethanolamine)	PE 36:1e	8HDDA-B1	16471647	0.16554	22.43		34	Ratio to surrogate PE(15:0-18:1)(d7)	-4	8HDDA-B1-X230503P00121R22983S08.raw
PE(O/P-) (Alkyl/alkenyl ether phosphatidylethanolamine)	PE 36:1e	8HDDA-B2	9175952	0.1195	22.43		34	Ratio to surrogate PE(15:0-18:1)(d7)	-3.9	8HDDA-B2-X230503P00121R22983S10.raw
PE(O/P-) (Alkyl/alkenyl ether phosphatidylethanolamine)	PE 36:1e	8HDDA-B3	7607598	0.16021	22.43		34	Ratio to surrogate PE(15:0-18:1)(d7)	-4.9	8HDDA-B3-X230503P00121R22983S12.raw
PE(O/P-) (Alkyl/alkenyl ether phosphatidylethanolamine)	PE 38:7e	8HDDA-A1	3123922	0.38063	22.77		34	Ratio to surrogate PE(15:0-18:1)(d7)	-0.1	8HDDA-A1-X230503P00121R22983S14.raw
PE(O/P-) (Alkyl/alkenyl ether phosphatidylethanolamine)	PE 38:7e	8HDDA-A2	61015192	0.44787	22.77		34	Ratio to surrogate PE(15:0-18:1)(d7)	-1.2	8HDDA-A2-X230503P00121R22983S16.raw
PE(O/P-) (Alkyl/alkenyl ether phosphatidylethanolamine)	PE 38:7e	8HDDA-A3	43977848	0.44667	22.77		34	Ratio to surrogate PE(15:0-18:1)(d7)	-0.7	8HDDA-A3-X230503P00121R22983S18.raw
PE(O/P-) (Alkyl/alkenyl ether phosphatidylethanolamine)	PE 38:7e	8HDDA-A4	52186796	0.47231	22.77		34	Ratio to surrogate PE(15:0-18:1)(d7)	-0.9	8HDDA-A4-X230503P00121R22983S20.raw
PE(O/P-) (Alkyl/alkenyl ether phosphatidylethanolamine)	PE 38:7e	8HDDA-A5	47229668	0.53937	22.77		34	Ratio to surrogate PE(15:0-18:1)(d7)	-0.7	8HDDA-A5-X230503P00121R22983S22.raw
PE(O/P-) (Alkyl/alkenyl ether phosphatidylethanolamine)	PE 38:7e	8HDDA-B1	128304464	1.2895	22.77		34	Ratio to surrogate PE(15:0-18:1)(d7)	-1.2	8HDDA-B1-X230503P00121R22983S08.raw
PE(O/P-) (Alkyl/alkenyl ether phosphatidylethanolamine)	PE 38:7e	8HDDA-B2	61563728	0.80177	22.77		34	Ratio to surrogate PE(15:0-18:1)(d7)	-1	8HDDA-B2-X230503P00121R22983S10.raw
PE(O/P-) (Alkyl/alkenyl ether phosphatidylethanolamine)	PE 38:7e	8HDDA-B3	46828916	0.98616	22.77		34	Ratio to surrogate PE(15:0-18:1)(d7)	-0.6	8HDDA-B3-X230503P00121R22983S12.raw
PE(O/P-) (Alkyl/alkenyl ether phosphatidylethanolamine)	PE 38:6e	8HDDA-A1	2518774	0.3069	22.66		34	Ratio to surrogate PE(15:0-18:1)(d7)	-3.2	8HDDA-A1-X230503P00121R22983S14.raw
PE(O/P-) (Alkyl/alkenyl ether phosphatidylethanolamine)	PE 38:6e	8HDDA-A2	47698064	0.35012	22.66		34	Ratio to surrogate PE(15:0-18:1)(d7)	-3.9	8HDDA-A2-X230503P00121R22983S16.raw
PE(O/P-) (Alkyl/alkenyl ether phosphatidylethanolamine)	PE 38:6e	8HDDA-A3	36483372	0.37055	22.66		34	Ratio to surrogate PE(15:0-18:1)(d7)	-3.4	8HDDA-A3-X230503P00121R22983S18.raw
PE(O/P-) (Alkyl/alkenyl ether phosphatidylethanolamine)	PE 38:6e	8HDDA-A4	42135912	0.38135	22.66		34	Ratio to surrogate PE(15:0-18:1)(d7)	-3.5	8HDDA-A4-X230503P00121R22983S20.raw
PE(O/P-) (Alkyl/alkenyl ether phosphatidylethanolamine)	PE 38:6e	8HDDA-A5	38565040	0.44042	22.66		34	Ratio to surrogate PE(15:0-18:1)(d7)	-3.3	8HDDA-A5-X230503P00121R22983S22.raw
PE(O/P-) (Alkyl/alkenyl ether phosphatidylethanolamine)	PE 38:6e	8HDDA-B1	116245800	1.1683	22.66		34	Ratio to surrogate PE(15:0-18:1)(d7)	-3.7	8HDDA-B1-X230503P00121R22983S08.raw
PE(O/P-) (Alkyl/alkenyl ether phosphatidylethanolamine)	PE 38:6e	8HDDA-B2	59579168	0.77592	22.66		34	Ratio to surrogate PE(15:0-18:1)(d7)	-3.6	8HDDA-B2-X230503P00121R22983S10.raw
PE(O/P-) (Alkyl/alkenyl ether phosphatidylethanolamine)	PE 38:6e	8HDDA-B3	42351044	0.89186	22.66		34	Ratio to surrogate PE(15:0-18:1)(d7)	-3.2	8HDDA-B3-X230503P00121R22983S12.raw
PE(O/P-) (Alkyl/alkenyl ether phosphatidylethanolamine)	PE 38:5e	8HDDA-A1	3936587	0.47965	22.5		34	Ratio to surrogate PE(15:0-18:1)(d7)	-2.6	8HDDA-A1-X230503P00121R22983S14.raw
PE(O/P-) (Alkyl/alkenyl ether phosphatidylethanolamine)	PE 38:5e	8HDDA-A2	70669608	0.51874	22.5		34	Ratio to surrogate PE(15:0-18:1)(d7)	-2.5	8HDDA-A2-X230503P00121R22983S16.raw
PE(O/P-) (Alkyl/alkenyl ether phosphatidylethanolamine)	PE 38:5e	8HDDA-A3	53485544	0.54324	22.5		34	Ratio to surrogate PE(15:0-18:1)(d7)	-1.9	8HDDA-A3-X230503P00121R22983S18.raw
PE(O/P-) (Alkyl/alkenyl ether phosphatidylethanolamine)	PE 38:5e	8HDDA-A4	67734024	0.61302	22.5		34	Ratio to surrogate PE(15:0-18:1)(d7)	-2.1	8HDDA-A4-X230503P00121R22983S20.raw
PE(O/P-) (Alkyl/alkenyl ether phosphatidylethanolamine)	PE 38:5e	8HDDA-A5	60219280	0.68772	22.5		34	Ratio to surrogate PE(15:0-18:1)(d7)	-1.9	8HDDA-A5-X230503P00121R22983S22.raw
PE(O/P-) (Alkyl/alkenyl ether phosphatidylethanolamine)	PE 38:5e	8HDDA-B1	142038960	1.4275	22.5		34	Ratio to surrogate PE(15:0-18:1)(d7)	-2.7	8HDDA-B1-X230503P00121R22983S08.raw
PE(O/P-) (Alkyl/alkenyl ether phosphatidylethanolamine)	PE 38:5e	8HDDA-B2	80093312	1.0431	22.5		34	Ratio to surrogate PE(15:0-18:1)(d7)	-2.6	8HDDA-B2-X230503P00121R22983S10.raw
PE(O/P-) (Alkyl/alkenyl ether phosphatidylethanolamine)	PE 38:5e	8HDDA-B3	58224444	1.2261	22.5		34	Ratio to surrogate PE(15:0-18:1)(d7)	-2.3	8HDDA-B3-X230503P00121R22983S12.raw
PE(O/P-) (Alkyl/alkenyl ether phosphatidylethanolamine)	PE 38:4e	8HDDA-A1	3356369	0.40896	22.43		34	Ratio to surrogate PE(15:0-18:1)(d7)	-2.6	8HDDA-A1-X230503P00121R22983S14.raw
PE(O/P-) (Alkyl/alkenyl ether phosphatidylethanolamine)	PE 38:4e	8HDDA-A2	59095892	0.43379	22.43		34	Ratio to surrogate PE(15:0-18:1)(d7)	-2	8HDDA-A2-X230503P00121R22983S16.raw
PE(O/P-) (Alkyl/alkenyl ether phosphatidylethanolamine)	PE 38:4e	8HDDA-A3	51678160	0.52488	22.43		34	Ratio to surrogate PE(15:0-18:1)(d7)	-1.3	8HDDA-A3-X230503P00121R22983S18.raw
PE(O/P-) (Alkyl/alkenyl ether phosphatidylethanolamine)	PE 38:4e	8HDDA-A4	57001404	0.51589	22.43		34	Ratio to surrogate PE(15:0-18:1)(d7)	-1.7	8HDDA-A4-X230503P00121R22983S20.raw
PE(O/P-) (Alkyl/alkenyl ether phosphatidylethanolamine)	PE 38:4e	8HDDA-A5	56155672	0.64131	22.43		34	Ratio to surrogate PE(15:0-18:1)(d7)	-1.5	8HDDA-A5-X230503P00121R22983S22.raw
PE(O/P-) (Alkyl/alkenyl ether phosphatidylethanolamine)	PE 38:4e	8HDDA-B1	127233256	1.2787	22.43		34	Ratio to surrogate PE(15:0-18:1)(d7)	-2	8HDDA-B1-X230503P00121R22983S08.raw
PE(O/P-) (Alkyl/alkenyl ether phosphatidylethanolamine)	PE 38:4e	8HDDA-B2	70954512	0.92407	22.43		34	Ratio to surrogate PE(15:0-18:1)(d7)	-1.7	8HDDA-B2-X230503P00121R22983S10.raw
PE(O/P-) (Alkyl/alkenyl ether phosphatidylethanolamine)	PE 38:4e	8HDDA-B3	28587298	0.60201	22.43		34	Ratio to surrogate PE(15:0-18:1)(d7)	-2.6	8HDDA-B3-X230503P00121R22983S12.raw
PE(O/P-) (Alkyl/alkenyl ether phosphatidylethanolamine)	PE 40:9e	8HDDA-A1	85663	0.010438	22.79		34	Ratio to surrogate PE(15:0-18:1)(d7)	-3.2	8HDDA-A1-X230503P00121R22983S14.raw
PE(O/P-) (Alkyl/alkenyl ether phosphatidylethanolamine)	PE 40:9e	8HDDA-A2	2553625	0.018745	22.79		34	Ratio to surrogate PE(15:0-18:1)(d7)	-3	8HDDA-A2-X230503P00121R22983S16.raw
PE(O/P-) (Alkyl/alkenyl ether phosphatidylethanolamine)	PE 40:9e	8HDDA-A3	1589723	0.016146	22.79		34	Ratio to surrogate PE(15:0-18:1)(d7)	-0.5	8HDDA-A3-X230503P00121R22983S18.raw
PE(O/P-) (Alkyl/alkenyl ether phosphatidylethanolamine)	PE 40:9e	8HDDA-A4	1873223	0.016953	22.79		34	Ratio to surrogate PE(15:0-18:1)(d7)	1.7	8HDDA-A4-X230503P00121R22983S20.raw
PE(O/P-) (Alkyl/alkenyl ether phosphatidylethanolamine)	PE 40:9e	8HDDA-A5	1805028	0.020614	22.79		34	Ratio to surrogate PE(15:0-18:1)(d7)	-1.3	8HDDA-A5-X230503P00121R22983S22.raw
PE(O/P-) (Alkyl/alkenyl ether phosphatidylethanolamine)	PE 40:9e	8HDDA-B1	3353546	0.033704	22.79		34	Ratio to surrogate PE(15:0-18:1)(d7)	-3	8HDDA-B1-X230503P00121R22983S08.raw
PE(O/P-) (Alkyl/alkenyl ether phosphatidylethanolamine)	PE 40:9e	8HDDA-B2	1637761	0.021329	22.79		34	Ratio to surrogate PE(15:0-18:1)(d7)	-2.2	8HDDA-B2-X230503P00121R22983S10.raw
PE(O/P-) (Alkyl/alkenyl ether phosphatidylethanolamine)	PE 40:9e	8HDDA-B3	822152	0.017314	22.79		34	Ratio to surrogate PE(15:0-18:1)(d7)	-1.7	8HDDA-B3-X230503P00121R22983S12.raw
PE(O/P-) (Alkyl/alkenyl ether phosphatidylethanolamine)	PE 40:8e	8HDDA-A1	729216	0.088851	22.63		34	Ratio to surrogate PE(15:0-18:1)(d7)	-1.8	8HDDA-A1-X230503P00121R22983S14.raw
PE(O/P-) (Alkyl/alkenyl ether phosphatidylethanolamine)	PE 40:8e	8HDDA-A2	15146296	0.11118	22.63		34	Ratio to surrogate PE(15:0-18:1)(d7)	-1.5	8HDDA-A2-X230503P00121R22983S16.raw
PE(O/P-) (Alkyl/alkenyl ether phosphatidylethanolamine)	PE 40:8e	8HDDA-A3	11983918	0.12172	22.63		34	Ratio to surrogate PE(15:0-18:1)(d7)	-1.3	8HDDA-A3-X230503P00121R22983S18.raw
PE(O/P-) (Alkyl/alkenyl ether phosphatidylethanolamine)	PE 40:8e	8HDDA-A4	13379417	0.12109	22.63		34	Ratio to surrogate PE(15:0-18:1)(d7)	-1.8	8HDDA-A4-X230503P00121R22983S20.raw
PE(O/P-) (Alkyl/alkenyl ether phosphatidylethanolamine)	PE 40:8e	8HDDA-A5	12939909	0.14778	22.63		34	Ratio to surrogate PE(15:0-18:1)(d7)	-1.2	8HDDA-A5-X230503P00121R22983S22.raw
PE(O/P-) (Alkyl/alkenyl ether phosphatidylethanolamine)	PE 40:8e	8HDDA-B1	22865560	0.2298	22.63		34	Ratio to surrogate PE(15:0-18:1)(d7)	-1.5	8HDDA-B1-X230503P00121R22983S08.raw
[truncated: 210 more rows]

## Sheet: Format-transpose
Molecule	8HDDA-A1	8HDDA-A2	8HDDA-A3	8HDDA-A4	8HDDA-A5	8HDDA-B1	8HDDA-B2	8HDDA-B3
[truncated: 134 more rows]

[truncated: 2 more sheets: t-test results, Volcano plot]
