# Supplementary material for: Development of LC-FAIMS-MS and its application to lipidomics study of Acinetobacter baumannii infection
Source: J Lipid Res. 2024 Oct 10;65(11):100668. doi: 10.1016/j.jlr.2024.100668 (PMC11577210; doi:10.1016/j.jlr.2024.100668)
Supplement: Table S4-3 [file mmc6.zip]

Archive with 1 entries (1 files):
- jlr_100668_Table S4-3_mmc6.xlsm
