# Supplementary material for: Development of LC-FAIMS-MS and its application to lipidomics study of Acinetobacter baumannii infection
Source: J Lipid Res. 2024 Oct 10;65(11):100668. doi: 10.1016/j.jlr.2024.100668 (PMC11577210; doi:10.1016/j.jlr.2024.100668)
Supplement: Table S4-3 [file mmc6.zip › jlr_100668_Table S4-3_mmc6.xlsm]

## Sheet: 24H-DDA-raw
Molecule List Name	Molecule	Replicate Name	Total Area	Normalized Area	Average Measured Retention Time	BioReplicate	Library Ion Mobility Value	Normalization Method	Average Mass Error PPM	File Name
SPLASHLipidoMix	PC(15:0-18:1)(d7)	24H-A1	1482708992	1482700000	27.7		29		-1.2	24H-A1-X230413P00121R22867S08.raw
SPLASHLipidoMix	PC(15:0-18:1)(d7)	24H-A2	1410911104	1410900000	27.7		29		-1.7	24H-A2-X230413P00121R22867S10.raw
SPLASHLipidoMix	PC(15:0-18:1)(d7)	24H-A3	1719076608	1719100000	27.7		29		-0.7	24H-A3-X230413P00121R22867S12.raw
SPLASHLipidoMix	PC(15:0-18:1)(d7)	24H-A4	335011648	335010000	27.7		29		-1	24H-A4-X230413P00121R22867S14.raw
SPLASHLipidoMix	PC(15:0-18:1)(d7)	24H-A5	2068944768	2068900000	27.7		29		-1.3	24H-A5-X230413P00121R22867S16.raw
SPLASHLipidoMix	PC(15:0-18:1)(d7)	24H-B1	916550848	916550000	27.7		29		-1.1	24H-B1-X230412P00121R22843S21.raw
SPLASHLipidoMix	PC(15:0-18:1)(d7)	24H-B2	1991206272	1991200000	27.7		29		-1.2	24H-B2-X230412P00121R22843S23.raw
SPLASHLipidoMix	PC(15:0-18:1)(d7)	24H-B3	1833708928	1833700000	27.7		29		-1.1	24H-B3-X230412P00121R22843S25.raw
SPLASHLipidoMix	PE(15:0-18:1)(d7)	24H-A1	330478016	330480000	23.79		34		-1.5	24H-A1-X230413P00121R22867S08.raw
SPLASHLipidoMix	PE(15:0-18:1)(d7)	24H-A2	318702752	318700000	23.79		34		-2	24H-A2-X230413P00121R22867S10.raw
SPLASHLipidoMix	PE(15:0-18:1)(d7)	24H-A3	310251200	310250000	23.79		34		-1.3	24H-A3-X230413P00121R22867S12.raw
SPLASHLipidoMix	PE(15:0-18:1)(d7)	24H-A4	18714030	18714000	23.79		34		-1.2	24H-A4-X230413P00121R22867S14.raw
SPLASHLipidoMix	PE(15:0-18:1)(d7)	24H-A5	246329216	246330000	23.79		34		-1.7	24H-A5-X230413P00121R22867S16.raw
SPLASHLipidoMix	PE(15:0-18:1)(d7)	24H-B1	58306424	58306000	23.79		34		-1.8	24H-B1-X230412P00121R22843S21.raw
SPLASHLipidoMix	PE(15:0-18:1)(d7)	24H-B2	397146144	397150000	23.79		34		-1.5	24H-B2-X230412P00121R22843S23.raw
SPLASHLipidoMix	PE(15:0-18:1)(d7)	24H-B3	379383808	379380000	23.79		34		-1.6	24H-B3-X230412P00121R22843S25.raw
SPLASHLipidoMix	PS(15:0-18:1)(d7)	24H-A1	207022256	207020000	30.33		34		-2.1	24H-A1-X230413P00121R22867S08.raw
SPLASHLipidoMix	PS(15:0-18:1)(d7)	24H-A2	203510000	203510000	30.33		34		-2.6	24H-A2-X230413P00121R22867S10.raw
SPLASHLipidoMix	PS(15:0-18:1)(d7)	24H-A3	180519344	180520000	30.33		34		-1.4	24H-A3-X230413P00121R22867S12.raw
SPLASHLipidoMix	PS(15:0-18:1)(d7)	24H-A4	14143366	14143000	30.33		34		-1.9	24H-A4-X230413P00121R22867S14.raw
SPLASHLipidoMix	PS(15:0-18:1)(d7)	24H-A5	139917808	139920000	30.33		34		-2	24H-A5-X230413P00121R22867S16.raw
SPLASHLipidoMix	PS(15:0-18:1)(d7)	24H-B1	35915640	35916000	30.33		34		-1.9	24H-B1-X230412P00121R22843S21.raw
SPLASHLipidoMix	PS(15:0-18:1)(d7)	24H-B2	230132240	230130000	30.33		34		-1.9	24H-B2-X230412P00121R22843S23.raw
SPLASHLipidoMix	PS(15:0-18:1)(d7)	24H-B3	230442608	230440000	30.33		34		-1.8	24H-B3-X230412P00121R22843S25.raw
SPLASHLipidoMix	PG(15:0-18:1)(d7)	24H-A1	1870292352	1870300000	24.79		34		-1.8	24H-A1-X230413P00121R22867S08.raw
SPLASHLipidoMix	PG(15:0-18:1)(d7)	24H-A2	1782277248	1782300000	24.79		34		-2.3	24H-A2-X230413P00121R22867S10.raw
SPLASHLipidoMix	PG(15:0-18:1)(d7)	24H-A3	1676839680	1676800000	24.79		34		-1.3	24H-A3-X230413P00121R22867S12.raw
SPLASHLipidoMix	PG(15:0-18:1)(d7)	24H-A4	100518488	100520000	24.79		34		-1.6	24H-A4-X230413P00121R22867S14.raw
SPLASHLipidoMix	PG(15:0-18:1)(d7)	24H-A5	1326655104	1326700000	24.79		34		-1.7	24H-A5-X230413P00121R22867S16.raw
SPLASHLipidoMix	PG(15:0-18:1)(d7)	24H-B1	359147680	359150000	24.79		34		-1.8	24H-B1-X230412P00121R22843S21.raw
SPLASHLipidoMix	PG(15:0-18:1)(d7)	24H-B2	2024901248	2024900000	24.79		34		-1.7	24H-B2-X230412P00121R22843S23.raw
SPLASHLipidoMix	PG(15:0-18:1)(d7)	24H-B3	1985858304	1985900000	24.79		34		-1.8	24H-B3-X230412P00121R22843S25.raw
SPLASHLipidoMix	PI(15:0-18:1)(d7)	24H-A1	371010368	371010000	31.72		34		-1.9	24H-A1-X230413P00121R22867S08.raw
SPLASHLipidoMix	PI(15:0-18:1)(d7)	24H-A2	411352512	411350000	31.72		34		-2.2	24H-A2-X230413P00121R22867S10.raw
SPLASHLipidoMix	PI(15:0-18:1)(d7)	24H-A3	409700256	409700000	31.72		34		-1.2	24H-A3-X230413P00121R22867S12.raw
SPLASHLipidoMix	PI(15:0-18:1)(d7)	24H-A4	52444608	52445000	31.72		34		-2.2	24H-A4-X230413P00121R22867S14.raw
SPLASHLipidoMix	PI(15:0-18:1)(d7)	24H-A5	312290816	312290000	31.72		34		-2.1	24H-A5-X230413P00121R22867S16.raw
SPLASHLipidoMix	PI(15:0-18:1)(d7)	24H-B1	78414840	78415000	31.72		34		-2.3	24H-B1-X230412P00121R22843S21.raw
SPLASHLipidoMix	PI(15:0-18:1)(d7)	24H-B2	247738400	247740000	31.72		34		-1.8	24H-B2-X230412P00121R22843S23.raw
SPLASHLipidoMix	PI(15:0-18:1)(d7)	24H-B3	236452736	236450000	31.72		34		-2.5	24H-B3-X230412P00121R22843S25.raw
SPLASHLipidoMix	PA(15:0-18:1)(d7)	24H-A1	215724240	215720000	22.1		39		-1.6	24H-A1-X230413P00121R22867S08.raw
SPLASHLipidoMix	PA(15:0-18:1)(d7)	24H-A2	206346480	206350000	22.1		39		-2.1	24H-A2-X230413P00121R22867S10.raw
SPLASHLipidoMix	PA(15:0-18:1)(d7)	24H-A3	186715040	186720000	22.1		39		-1.3	24H-A3-X230413P00121R22867S12.raw
SPLASHLipidoMix	PA(15:0-18:1)(d7)	24H-A4	12543680	12544000	22.1		39		-0.5	24H-A4-X230413P00121R22867S14.raw
SPLASHLipidoMix	PA(15:0-18:1)(d7)	24H-A5	144961424	144960000	22.1		39		-1.7	24H-A5-X230413P00121R22867S16.raw
SPLASHLipidoMix	PA(15:0-18:1)(d7)	24H-B1	39062152	39062000	22.1		39		-0.9	24H-B1-X230412P00121R22843S21.raw
SPLASHLipidoMix	PA(15:0-18:1)(d7)	24H-B2	242000128	242000000	22.1		39		-1.6	24H-B2-X230412P00121R22843S23.raw
SPLASHLipidoMix	PA(15:0-18:1)(d7)	24H-B3	230266736	230270000	22.1		39		-1.5	24H-B3-X230412P00121R22843S25.raw
SPLASHLipidoMix	LPC(18:1)(d7)	24H-A1	887151744	887150000	31.61		34		-1.9	24H-A1-X230413P00121R22867S08.raw
SPLASHLipidoMix	LPC(18:1)(d7)	24H-A2	728085824	728090000	31.61		34		-2.3	24H-A2-X230413P00121R22867S10.raw
SPLASHLipidoMix	LPC(18:1)(d7)	24H-A3	1002384128	1002400000	31.61		34		-1.4	24H-A3-X230413P00121R22867S12.raw
SPLASHLipidoMix	LPC(18:1)(d7)	24H-A4	91715352	91715000	31.61		34		-1.7	24H-A4-X230413P00121R22867S14.raw
SPLASHLipidoMix	LPC(18:1)(d7)	24H-A5	745456832	745460000	31.61		34		-1.6	24H-A5-X230413P00121R22867S16.raw
SPLASHLipidoMix	LPC(18:1)(d7)	24H-B1	201372656	201370000	31.61		34		-2	24H-B1-X230412P00121R22843S21.raw
SPLASHLipidoMix	LPC(18:1)(d7)	24H-B2	667026368	667030000	31.61		34		-1.6	24H-B2-X230412P00121R22843S23.raw
SPLASHLipidoMix	LPC(18:1)(d7)	24H-B3	615584448	615580000	31.61		34		-1.4	24H-B3-X230412P00121R22843S25.raw
SPLASHLipidoMix	LPE(18:1)(d7)	24H-A1	403752448	403750000	29.95		39		-1.5	24H-A1-X230413P00121R22867S08.raw
SPLASHLipidoMix	LPE(18:1)(d7)	24H-A2	484143136	484140000	29.95		39		-2	24H-A2-X230413P00121R22867S10.raw
SPLASHLipidoMix	LPE(18:1)(d7)	24H-A3	436701184	436700000	29.95		39		-1.2	24H-A3-X230413P00121R22867S12.raw
SPLASHLipidoMix	LPE(18:1)(d7)	24H-A4	27549426	27549000	29.95		39		-1.5	24H-A4-X230413P00121R22867S14.raw
SPLASHLipidoMix	LPE(18:1)(d7)	24H-A5	287865760	287870000	29.95		39		-1.8	24H-A5-X230413P00121R22867S16.raw
SPLASHLipidoMix	LPE(18:1)(d7)	24H-B1	79043928	79044000	29.95		39		-1.4	24H-B1-X230412P00121R22843S21.raw
SPLASHLipidoMix	LPE(18:1)(d7)	24H-B2	492174208	492170000	29.95		39		-1.6	24H-B2-X230412P00121R22843S23.raw
SPLASHLipidoMix	LPE(18:1)(d7)	24H-B3	495503008	495500000	29.95		39		-1.2	24H-B3-X230412P00121R22843S25.raw
SPLASHLipidoMix	SM(18:1)(d9)	24H-A1	1443671680	1443700000	28.71		29		-1.8	24H-A1-X230413P00121R22867S08.raw
SPLASHLipidoMix	SM(18:1)(d9)	24H-A2	1474724736	1474700000	28.71		29		-2.3	24H-A2-X230413P00121R22867S10.raw
SPLASHLipidoMix	SM(18:1)(d9)	24H-A3	1555684224	1555700000	28.71		29		-1.5	24H-A3-X230413P00121R22867S12.raw
SPLASHLipidoMix	SM(18:1)(d9)	24H-A4	125503296	125500000	28.71		29		-1.6	24H-A4-X230413P00121R22867S14.raw
SPLASHLipidoMix	SM(18:1)(d9)	24H-A5	1179915264	1179900000	28.71		29		-1.5	24H-A5-X230413P00121R22867S16.raw
SPLASHLipidoMix	SM(18:1)(d9)	24H-B1	396160224	396160000	28.71		29		-1.8	24H-B1-X230412P00121R22843S21.raw
SPLASHLipidoMix	SM(18:1)(d9)	24H-B2	1899760640	1899800000	28.71		29		-1.7	24H-B2-X230412P00121R22843S23.raw
SPLASHLipidoMix	SM(18:1)(d9)	24H-B3	1852437504	1852400000	28.71		29		-1.7	24H-B3-X230412P00121R22843S25.raw
LPC (Lyso phosphatidylcholine)	LPC 15:0	24H-A1	12957159	0.014605	32.05		34	Ratio to surrogate LPC(18:1)(d7)	-3.6	24H-A1-X230413P00121R22867S08.raw
LPC (Lyso phosphatidylcholine)	LPC 15:0	24H-A2	4810761	0.0066074	32.05		34	Ratio to surrogate LPC(18:1)(d7)	-3.8	24H-A2-X230413P00121R22867S10.raw
LPC (Lyso phosphatidylcholine)	LPC 15:0	24H-A3	4822279	0.0048108	32.05		34	Ratio to surrogate LPC(18:1)(d7)	-4.5	24H-A3-X230413P00121R22867S12.raw
LPC (Lyso phosphatidylcholine)	LPC 15:0	24H-A4	462391	0.0050416	32.05		34	Ratio to surrogate LPC(18:1)(d7)	-6.2	24H-A4-X230413P00121R22867S14.raw
LPC (Lyso phosphatidylcholine)	LPC 15:0	24H-A5	3312405	0.0044435	32.05		34	Ratio to surrogate LPC(18:1)(d7)	-5.1	24H-A5-X230413P00121R22867S16.raw
LPC (Lyso phosphatidylcholine)	LPC 15:0	24H-B1	1417214	0.0070378	32.05		34	Ratio to surrogate LPC(18:1)(d7)	-5	24H-B1-X230412P00121R22843S21.raw
LPC (Lyso phosphatidylcholine)	LPC 15:0	24H-B2	19009676	0.028499	32.05		34	Ratio to surrogate LPC(18:1)(d7)	-4.2	24H-B2-X230412P00121R22843S23.raw
LPC (Lyso phosphatidylcholine)	LPC 15:0	24H-B3	10999153	0.017868	32.05		34	Ratio to surrogate LPC(18:1)(d7)	-4.9	24H-B3-X230412P00121R22843S25.raw
LPC (Lyso phosphatidylcholine)	LPC 16:0	24H-A1	4064834560	4.5819	31.81		34	Ratio to surrogate LPC(18:1)(d7)	0	24H-A1-X230413P00121R22867S08.raw
LPC (Lyso phosphatidylcholine)	LPC 16:0	24H-A2	2096104704	2.8789	31.81		34	Ratio to surrogate LPC(18:1)(d7)	-0.3	24H-A2-X230413P00121R22867S10.raw
LPC (Lyso phosphatidylcholine)	LPC 16:0	24H-A3	1272793216	1.2698	31.81		34	Ratio to surrogate LPC(18:1)(d7)	0.3	24H-A3-X230413P00121R22867S12.raw
LPC (Lyso phosphatidylcholine)	LPC 16:0	24H-A4	260250032	2.8376	31.81		34	Ratio to surrogate LPC(18:1)(d7)	0.2	24H-A4-X230413P00121R22867S14.raw
LPC (Lyso phosphatidylcholine)	LPC 16:0	24H-A5	905602048	1.2148	31.81		34	Ratio to surrogate LPC(18:1)(d7)	0.2	24H-A5-X230413P00121R22867S16.raw
LPC (Lyso phosphatidylcholine)	LPC 16:0	24H-B1	1842939264	9.1519	31.81		34	Ratio to surrogate LPC(18:1)(d7)	0	24H-B1-X230412P00121R22843S21.raw
LPC (Lyso phosphatidylcholine)	LPC 16:0	24H-B2	5313216512	7.9655	31.81		34	Ratio to surrogate LPC(18:1)(d7)	0.2	24H-B2-X230412P00121R22843S23.raw
LPC (Lyso phosphatidylcholine)	LPC 16:0	24H-B3	5402196480	8.7757	31.81		34	Ratio to surrogate LPC(18:1)(d7)	0.3	24H-B3-X230412P00121R22843S25.raw
LPC (Lyso phosphatidylcholine)	LPC 16:1	24H-A1	64299956	0.072479	32.05		34	Ratio to surrogate LPC(18:1)(d7)	-0.8	24H-A1-X230413P00121R22867S08.raw
LPC (Lyso phosphatidylcholine)	LPC 16:1	24H-A2	17180240	0.023596	32.05		34	Ratio to surrogate LPC(18:1)(d7)	-1.9	24H-A2-X230413P00121R22867S10.raw
LPC (Lyso phosphatidylcholine)	LPC 16:1	24H-A3	4926584	0.0049149	32.05		34	Ratio to surrogate LPC(18:1)(d7)	-0.3	24H-A3-X230413P00121R22867S12.raw
LPC (Lyso phosphatidylcholine)	LPC 16:1	24H-A4	2199821	0.023985	32.05		34	Ratio to surrogate LPC(18:1)(d7)	-0.7	24H-A4-X230413P00121R22867S14.raw
LPC (Lyso phosphatidylcholine)	LPC 16:1	24H-A5	4900694	0.0065741	32.05		34	Ratio to surrogate LPC(18:1)(d7)	-0.3	24H-A5-X230413P00121R22867S16.raw
LPC (Lyso phosphatidylcholine)	LPC 16:1	24H-B1	24521960	0.12177	32.05		34	Ratio to surrogate LPC(18:1)(d7)	-0.4	24H-B1-X230412P00121R22843S21.raw
LPC (Lyso phosphatidylcholine)	LPC 16:1	24H-B2	186388960	0.27943	32.05		34	Ratio to surrogate LPC(18:1)(d7)	-0.7	24H-B2-X230412P00121R22843S23.raw
LPC (Lyso phosphatidylcholine)	LPC 16:1	24H-B3	98763904	0.16044	32.05		34	Ratio to surrogate LPC(18:1)(d7)	-1	24H-B3-X230412P00121R22843S25.raw
LPC (Lyso phosphatidylcholine)	LPC 17:0	24H-A1	46900584	0.052866	31.59		34	Ratio to surrogate LPC(18:1)(d7)	2.1	24H-A1-X230413P00121R22867S08.raw
LPC (Lyso phosphatidylcholine)	LPC 17:0	24H-A2	31184326	0.042831	31.59		34	Ratio to surrogate LPC(18:1)(d7)	1	24H-A2-X230413P00121R22867S10.raw
LPC (Lyso phosphatidylcholine)	LPC 17:0	24H-A3	24586636	0.024528	31.59		34	Ratio to surrogate LPC(18:1)(d7)	-4.7	24H-A3-X230413P00121R22867S12.raw
LPC (Lyso phosphatidylcholine)	LPC 17:0	24H-A4	2066604	0.022533	31.59		34	Ratio to surrogate LPC(18:1)(d7)	1.5	24H-A4-X230413P00121R22867S14.raw
LPC (Lyso phosphatidylcholine)	LPC 17:0	24H-A5	13216725	0.01773	31.59		34	Ratio to surrogate LPC(18:1)(d7)	-3.2	24H-A5-X230413P00121R22867S16.raw
LPC (Lyso phosphatidylcholine)	LPC 17:0	24H-B1	22488260	0.11167	31.59		34	Ratio to surrogate LPC(18:1)(d7)	-5.1	24H-B1-X230412P00121R22843S21.raw
LPC (Lyso phosphatidylcholine)	LPC 17:0	24H-B2	46341456	0.069475	31.59		34	Ratio to surrogate LPC(18:1)(d7)	1.3	24H-B2-X230412P00121R22843S23.raw
LPC (Lyso phosphatidylcholine)	LPC 17:0	24H-B3	67954040	0.11039	31.59		34	Ratio to surrogate LPC(18:1)(d7)	2	24H-B3-X230412P00121R22843S25.raw
LPC (Lyso phosphatidylcholine)	LPC 18:0	24H-A1	3588383232	4.0448	31.41		34	Ratio to surrogate LPC(18:1)(d7)	0.2	24H-A1-X230413P00121R22867S08.raw
LPC (Lyso phosphatidylcholine)	LPC 18:0	24H-A2	3601751552	4.9469	31.41		34	Ratio to surrogate LPC(18:1)(d7)	-0.1	24H-A2-X230413P00121R22867S10.raw
LPC (Lyso phosphatidylcholine)	LPC 18:0	24H-A3	2175378176	2.1702	31.41		34	Ratio to surrogate LPC(18:1)(d7)	0.4	24H-A3-X230413P00121R22867S12.raw
LPC (Lyso phosphatidylcholine)	LPC 18:0	24H-A4	229034832	2.4972	31.41		34	Ratio to surrogate LPC(18:1)(d7)	0.2	24H-A4-X230413P00121R22867S14.raw
LPC (Lyso phosphatidylcholine)	LPC 18:0	24H-A5	1826121216	2.4497	31.41		34	Ratio to surrogate LPC(18:1)(d7)	0.2	24H-A5-X230413P00121R22867S16.raw
LPC (Lyso phosphatidylcholine)	LPC 18:0	24H-B1	1459913216	7.2498	31.41		34	Ratio to surrogate LPC(18:1)(d7)	0	24H-B1-X230412P00121R22843S21.raw
LPC (Lyso phosphatidylcholine)	LPC 18:0	24H-B2	4927914496	7.3879	31.41		34	Ratio to surrogate LPC(18:1)(d7)	0.2	24H-B2-X230412P00121R22843S23.raw
LPC (Lyso phosphatidylcholine)	LPC 18:0	24H-B3	4880886784	7.9289	31.41		34	Ratio to surrogate LPC(18:1)(d7)	0.5	24H-B3-X230412P00121R22843S25.raw
LPC (Lyso phosphatidylcholine)	LPC 18:1	24H-A1	1119548672	1.262	31.6		34	Ratio to surrogate LPC(18:1)(d7)	-1.7	24H-A1-X230413P00121R22867S08.raw
LPC (Lyso phosphatidylcholine)	LPC 18:1	24H-A2	540959296	0.74299	31.6		34	Ratio to surrogate LPC(18:1)(d7)	-1.8	24H-A2-X230413P00121R22867S10.raw
LPC (Lyso phosphatidylcholine)	LPC 18:1	24H-A3	484895520	0.48374	31.6		34	Ratio to surrogate LPC(18:1)(d7)	-0.4	24H-A3-X230413P00121R22867S12.raw
LPC (Lyso phosphatidylcholine)	LPC 18:1	24H-A4	89421856	0.97499	31.6		34	Ratio to surrogate LPC(18:1)(d7)	-1.2	24H-A4-X230413P00121R22867S14.raw
LPC (Lyso phosphatidylcholine)	LPC 18:1	24H-A5	383940288	0.51504	31.6		34	Ratio to surrogate LPC(18:1)(d7)	-1.2	24H-A5-X230413P00121R22867S16.raw
LPC (Lyso phosphatidylcholine)	LPC 18:1	24H-B1	698349568	3.4679	31.6		34	Ratio to surrogate LPC(18:1)(d7)	-2	24H-B1-X230412P00121R22843S21.raw
LPC (Lyso phosphatidylcholine)	LPC 18:1	24H-B2	2523472128	3.7832	31.6		34	Ratio to surrogate LPC(18:1)(d7)	-1.6	24H-B2-X230412P00121R22843S23.raw
LPC (Lyso phosphatidylcholine)	LPC 18:1	24H-B3	1637587712	2.6602	31.6		34	Ratio to surrogate LPC(18:1)(d7)	-1.9	24H-B3-X230412P00121R22843S25.raw
LPC (Lyso phosphatidylcholine)	LPC 18:2	24H-A1	2374462464	2.6765	31.92		34	Ratio to surrogate LPC(18:1)(d7)	-0.8	24H-A1-X230413P00121R22867S08.raw
LPC (Lyso phosphatidylcholine)	LPC 18:2	24H-A2	1080619904	1.4842	31.92		34	Ratio to surrogate LPC(18:1)(d7)	-1.2	24H-A2-X230413P00121R22867S10.raw
LPC (Lyso phosphatidylcholine)	LPC 18:2	24H-A3	617853120	0.61638	31.92		34	Ratio to surrogate LPC(18:1)(d7)	-0.3	24H-A3-X230413P00121R22867S12.raw
LPC (Lyso phosphatidylcholine)	LPC 18:2	24H-A4	155968768	1.7006	31.92		34	Ratio to surrogate LPC(18:1)(d7)	-0.5	24H-A4-X230413P00121R22867S14.raw
LPC (Lyso phosphatidylcholine)	LPC 18:2	24H-A5	696730560	0.93464	31.92		34	Ratio to surrogate LPC(18:1)(d7)	-0.7	24H-A5-X230413P00121R22867S16.raw
LPC (Lyso phosphatidylcholine)	LPC 18:2	24H-B1	1674381440	8.3148	31.92		34	Ratio to surrogate LPC(18:1)(d7)	-0.7	24H-B1-X230412P00121R22843S21.raw
LPC (Lyso phosphatidylcholine)	LPC 18:2	24H-B2	5690827776	8.5316	31.92		34	Ratio to surrogate LPC(18:1)(d7)	-0.5	24H-B2-X230412P00121R22843S23.raw
LPC (Lyso phosphatidylcholine)	LPC 18:2	24H-B3	4078331136	6.6251	31.92		34	Ratio to surrogate LPC(18:1)(d7)	-0.4	24H-B3-X230412P00121R22843S25.raw
LPC (Lyso phosphatidylcholine)	LPC 18:3	24H-A1	41295544	0.046548	32.06		34	Ratio to surrogate LPC(18:1)(d7)	0.5	24H-A1-X230413P00121R22867S08.raw
LPC (Lyso phosphatidylcholine)	LPC 18:3	24H-A2	15406106	0.02116	32.06		34	Ratio to surrogate LPC(18:1)(d7)	-0.5	24H-A2-X230413P00121R22867S10.raw
LPC (Lyso phosphatidylcholine)	LPC 18:3	24H-A3	7890669	0.0078719	32.06		34	Ratio to surrogate LPC(18:1)(d7)	2	24H-A3-X230413P00121R22867S12.raw
LPC (Lyso phosphatidylcholine)	LPC 18:3	24H-A4	1499394	0.016348	32.06		34	Ratio to surrogate LPC(18:1)(d7)	0.8	24H-A4-X230413P00121R22867S14.raw
LPC (Lyso phosphatidylcholine)	LPC 18:3	24H-A5	12033894	0.016143	32.06		34	Ratio to surrogate LPC(18:1)(d7)	0.9	24H-A5-X230413P00121R22867S16.raw
LPC (Lyso phosphatidylcholine)	LPC 18:3	24H-B1	9812816	0.04873	32.06		34	Ratio to surrogate LPC(18:1)(d7)	0.3	24H-B1-X230412P00121R22843S21.raw
LPC (Lyso phosphatidylcholine)	LPC 18:3	24H-B2	78428864	0.11758	32.06		34	Ratio to surrogate LPC(18:1)(d7)	0.8	24H-B2-X230412P00121R22843S23.raw
LPC (Lyso phosphatidylcholine)	LPC 18:3	24H-B3	37349516	0.060673	32.06		34	Ratio to surrogate LPC(18:1)(d7)	0.8	24H-B3-X230412P00121R22843S25.raw
LPC (Lyso phosphatidylcholine)	LPC 19:0	24H-A1	35206804	0.039685	31.24		34	Ratio to surrogate LPC(18:1)(d7)	0.8	24H-A1-X230413P00121R22867S08.raw
LPC (Lyso phosphatidylcholine)	LPC 19:0	24H-A2	29071380	0.039929	31.24		34	Ratio to surrogate LPC(18:1)(d7)	1.3	24H-A2-X230413P00121R22867S10.raw
LPC (Lyso phosphatidylcholine)	LPC 19:0	24H-A3	24413388	0.024355	31.24		34	Ratio to surrogate LPC(18:1)(d7)	0.3	24H-A3-X230413P00121R22867S12.raw
LPC (Lyso phosphatidylcholine)	LPC 19:0	24H-A4	1657093	0.018068	31.24		34	Ratio to surrogate LPC(18:1)(d7)	-0.1	24H-A4-X230413P00121R22867S14.raw
LPC (Lyso phosphatidylcholine)	LPC 19:0	24H-A5	14413529	0.019335	31.24		34	Ratio to surrogate LPC(18:1)(d7)	0.5	24H-A5-X230413P00121R22867S16.raw
LPC (Lyso phosphatidylcholine)	LPC 19:0	24H-B1	23884560	0.11861	31.24		34	Ratio to surrogate LPC(18:1)(d7)	0.4	24H-B1-X230412P00121R22843S21.raw
LPC (Lyso phosphatidylcholine)	LPC 19:0	24H-B2	100120616	0.1501	31.24		34	Ratio to surrogate LPC(18:1)(d7)	1	24H-B2-X230412P00121R22843S23.raw
LPC (Lyso phosphatidylcholine)	LPC 19:0	24H-B3	74740976	0.12141	31.24		34	Ratio to surrogate LPC(18:1)(d7)	1.2	24H-B3-X230412P00121R22843S25.raw
LPC (Lyso phosphatidylcholine)	LPC 20:1	24H-A1	31210760	0.035181	31.25		34	Ratio to surrogate LPC(18:1)(d7)	-0.6	24H-A1-X230413P00121R22867S08.raw
LPC (Lyso phosphatidylcholine)	LPC 20:1	24H-A2	26614074	0.036553	31.25		34	Ratio to surrogate LPC(18:1)(d7)	-1.8	24H-A2-X230413P00121R22867S10.raw
LPC (Lyso phosphatidylcholine)	LPC 20:1	24H-A3	14171056	0.014137	31.25		34	Ratio to surrogate LPC(18:1)(d7)	-1.1	24H-A3-X230413P00121R22867S12.raw
LPC (Lyso phosphatidylcholine)	LPC 20:1	24H-A4	1094702	0.011936	31.25		34	Ratio to surrogate LPC(18:1)(d7)	-1.2	24H-A4-X230413P00121R22867S14.raw
LPC (Lyso phosphatidylcholine)	LPC 20:1	24H-A5	13136774	0.017622	31.25		34	Ratio to surrogate LPC(18:1)(d7)	-0.6	24H-A5-X230413P00121R22867S16.raw
LPC (Lyso phosphatidylcholine)	LPC 20:1	24H-B1	20701678	0.1028	31.25		34	Ratio to surrogate LPC(18:1)(d7)	-1.4	24H-B1-X230412P00121R22843S21.raw
LPC (Lyso phosphatidylcholine)	LPC 20:1	24H-B2	77471784	0.11615	31.25		34	Ratio to surrogate LPC(18:1)(d7)	-1.2	24H-B2-X230412P00121R22843S23.raw
LPC (Lyso phosphatidylcholine)	LPC 20:1	24H-B3	52997540	0.086093	31.25		34	Ratio to surrogate LPC(18:1)(d7)	-1	24H-B3-X230412P00121R22843S25.raw
LPC (Lyso phosphatidylcholine)	LPC 20:2	24H-A1	17973550	0.02026	31.55		34	Ratio to surrogate LPC(18:1)(d7)	-1.9	24H-A1-X230413P00121R22867S08.raw
LPC (Lyso phosphatidylcholine)	LPC 20:2	24H-A2	8941896	0.012281	31.55		34	Ratio to surrogate LPC(18:1)(d7)	-3.3	24H-A2-X230413P00121R22867S10.raw
LPC (Lyso phosphatidylcholine)	LPC 20:2	24H-A3	13332297	0.013301	31.55		34	Ratio to surrogate LPC(18:1)(d7)	-4.1	24H-A3-X230413P00121R22867S12.raw
LPC (Lyso phosphatidylcholine)	LPC 20:2	24H-A4	546071	0.005954	31.55		34	Ratio to surrogate LPC(18:1)(d7)	-2	24H-A4-X230413P00121R22867S14.raw
LPC (Lyso phosphatidylcholine)	LPC 20:2	24H-A5	7673290	0.010293	31.55		34	Ratio to surrogate LPC(18:1)(d7)	-2.2	24H-A5-X230413P00121R22867S16.raw
LPC (Lyso phosphatidylcholine)	LPC 20:2	24H-B1	19163078	0.095162	31.55		34	Ratio to surrogate LPC(18:1)(d7)	-4.9	24H-B1-X230412P00121R22843S21.raw
LPC (Lyso phosphatidylcholine)	LPC 20:2	24H-B2	74008864	0.11095	31.55		34	Ratio to surrogate LPC(18:1)(d7)	-5.6	24H-B2-X230412P00121R22843S23.raw
LPC (Lyso phosphatidylcholine)	LPC 20:2	24H-B3	27113764	0.044046	31.55		34	Ratio to surrogate LPC(18:1)(d7)	-3.4	24H-B3-X230412P00121R22843S25.raw
LPC (Lyso phosphatidylcholine)	LPC 20:4	24H-A1	1936954496	2.1833	31.76		34	Ratio to surrogate LPC(18:1)(d7)	-1	24H-A1-X230413P00121R22867S08.raw
LPC (Lyso phosphatidylcholine)	LPC 20:4	24H-A2	1006894976	1.3829	31.76		34	Ratio to surrogate LPC(18:1)(d7)	-1.3	24H-A2-X230413P00121R22867S10.raw
LPC (Lyso phosphatidylcholine)	LPC 20:4	24H-A3	775984192	0.77414	31.76		34	Ratio to surrogate LPC(18:1)(d7)	-0.5	24H-A3-X230413P00121R22867S12.raw
LPC (Lyso phosphatidylcholine)	LPC 20:4	24H-A4	172281104	1.8784	31.76		34	Ratio to surrogate LPC(18:1)(d7)	-0.8	24H-A4-X230413P00121R22867S14.raw
LPC (Lyso phosphatidylcholine)	LPC 20:4	24H-A5	1049472064	1.4078	31.76		34	Ratio to surrogate LPC(18:1)(d7)	-0.8	24H-A5-X230413P00121R22867S16.raw
LPC (Lyso phosphatidylcholine)	LPC 20:4	24H-B1	1276197120	6.3375	31.76		34	Ratio to surrogate LPC(18:1)(d7)	-1	24H-B1-X230412P00121R22843S21.raw
LPC (Lyso phosphatidylcholine)	LPC 20:4	24H-B2	3850845440	5.7732	31.76		34	Ratio to surrogate LPC(18:1)(d7)	-0.7	24H-B2-X230412P00121R22843S23.raw
LPC (Lyso phosphatidylcholine)	LPC 20:4	24H-B3	2698804992	4.3841	31.76		34	Ratio to surrogate LPC(18:1)(d7)	-0.7	24H-B3-X230412P00121R22843S25.raw
LPC (Lyso phosphatidylcholine)	LPC 20:5	24H-A1	22153776	0.024972	32.05		34	Ratio to surrogate LPC(18:1)(d7)	1.1	24H-A1-X230413P00121R22867S08.raw
LPC (Lyso phosphatidylcholine)	LPC 20:5	24H-A2	9713074	0.013341	32.05		34	Ratio to surrogate LPC(18:1)(d7)	1.1	24H-A2-X230413P00121R22867S10.raw
LPC (Lyso phosphatidylcholine)	LPC 20:5	24H-A3	3204781	0.0031972	32.05		34	Ratio to surrogate LPC(18:1)(d7)	2.3	24H-A3-X230413P00121R22867S12.raw
LPC (Lyso phosphatidylcholine)	LPC 20:5	24H-A4	538128	0.0058674	32.05		34	Ratio to surrogate LPC(18:1)(d7)	-0.5	24H-A4-X230413P00121R22867S14.raw
LPC (Lyso phosphatidylcholine)	LPC 20:5	24H-A5	6526795	0.0087554	32.05		34	Ratio to surrogate LPC(18:1)(d7)	0.8	24H-A5-X230413P00121R22867S16.raw
LPC (Lyso phosphatidylcholine)	LPC 20:5	24H-B1	4076804	0.020245	32.05		34	Ratio to surrogate LPC(18:1)(d7)	-0.1	24H-B1-X230412P00121R22843S21.raw
LPC (Lyso phosphatidylcholine)	LPC 20:5	24H-B2	40135292	0.06017	32.05		34	Ratio to surrogate LPC(18:1)(d7)	1.3	24H-B2-X230412P00121R22843S23.raw
LPC (Lyso phosphatidylcholine)	LPC 20:5	24H-B3	15531460	0.02523	32.05		34	Ratio to surrogate LPC(18:1)(d7)	0.6	24H-B3-X230412P00121R22843S25.raw
LPC (Lyso phosphatidylcholine)	LPC 22:0	24H-A1	21545572	0.024286	30.8		34	Ratio to surrogate LPC(18:1)(d7)	-1.9	24H-A1-X230413P00121R22867S08.raw
LPC (Lyso phosphatidylcholine)	LPC 22:0	24H-A2	21381000	0.029366	30.8		34	Ratio to surrogate LPC(18:1)(d7)	-2.3	24H-A2-X230413P00121R22867S10.raw
LPC (Lyso phosphatidylcholine)	LPC 22:0	24H-A3	15855876	0.015818	30.8		34	Ratio to surrogate LPC(18:1)(d7)	-1.8	24H-A3-X230413P00121R22867S12.raw
LPC (Lyso phosphatidylcholine)	LPC 22:0	24H-A4	1057034	0.011525	30.8		34	Ratio to surrogate LPC(18:1)(d7)	-1.6	24H-A4-X230413P00121R22867S14.raw
LPC (Lyso phosphatidylcholine)	LPC 22:0	24H-A5	9961650	0.013363	30.8		34	Ratio to surrogate LPC(18:1)(d7)	-2.8	24H-A5-X230413P00121R22867S16.raw
LPC (Lyso phosphatidylcholine)	LPC 22:0	24H-B1	3514595	0.017453	30.8		34	Ratio to surrogate LPC(18:1)(d7)	-2	24H-B1-X230412P00121R22843S21.raw
LPC (Lyso phosphatidylcholine)	LPC 22:0	24H-B2	19604126	0.02939	30.8		34	Ratio to surrogate LPC(18:1)(d7)	-1.4	24H-B2-X230412P00121R22843S23.raw
LPC (Lyso phosphatidylcholine)	LPC 22:0	24H-B3	16052855	0.026077	30.8		34	Ratio to surrogate LPC(18:1)(d7)	-1.8	24H-B3-X230412P00121R22843S25.raw
LPC (Lyso phosphatidylcholine)	LPC 22:5	24H-A1	133782464	0.1508	31.69		34	Ratio to surrogate LPC(18:1)(d7)	-7.6	24H-A1-X230413P00121R22867S08.raw
LPC (Lyso phosphatidylcholine)	LPC 22:5	24H-A2	72737992	0.099903	31.69		34	Ratio to surrogate LPC(18:1)(d7)	-7.2	24H-A2-X230413P00121R22867S10.raw
LPC (Lyso phosphatidylcholine)	LPC 22:5	24H-A3	102560448	0.10232	31.69		34	Ratio to surrogate LPC(18:1)(d7)	-7.1	24H-A3-X230413P00121R22867S12.raw
LPC (Lyso phosphatidylcholine)	LPC 22:5	24H-A4	10715494	0.11683	31.69		34	Ratio to surrogate LPC(18:1)(d7)	-7.5	24H-A4-X230413P00121R22867S14.raw
LPC (Lyso phosphatidylcholine)	LPC 22:5	24H-A5	116229672	0.15592	31.69		34	Ratio to surrogate LPC(18:1)(d7)	-7.8	24H-A5-X230413P00121R22867S16.raw
LPC (Lyso phosphatidylcholine)	LPC 22:5	24H-B1	115361904	0.57288	31.69		34	Ratio to surrogate LPC(18:1)(d7)	-5.5	24H-B1-X230412P00121R22843S21.raw
LPC (Lyso phosphatidylcholine)	LPC 22:5	24H-B2	320814080	0.48096	31.69		34	Ratio to surrogate LPC(18:1)(d7)	-4.8	24H-B2-X230412P00121R22843S23.raw
LPC (Lyso phosphatidylcholine)	LPC 22:5	24H-B3	234084240	0.38026	31.69		34	Ratio to surrogate LPC(18:1)(d7)	-4.9	24H-B3-X230412P00121R22843S25.raw
LPC (Lyso phosphatidylcholine)	LPC 22:6	24H-A1	1091708032	1.2306	31.8		34	Ratio to surrogate LPC(18:1)(d7)	0.1	24H-A1-X230413P00121R22867S08.raw
LPC (Lyso phosphatidylcholine)	LPC 22:6	24H-A2	572801728	0.78672	31.8		34	Ratio to surrogate LPC(18:1)(d7)	0.1	24H-A2-X230413P00121R22867S10.raw
LPC (Lyso phosphatidylcholine)	LPC 22:6	24H-A3	784666304	0.7828	31.8		34	Ratio to surrogate LPC(18:1)(d7)	0.6	24H-A3-X230413P00121R22867S12.raw
LPC (Lyso phosphatidylcholine)	LPC 22:6	24H-A4	87770200	0.95698	31.8		34	Ratio to surrogate LPC(18:1)(d7)	0.2	24H-A4-X230413P00121R22867S14.raw
LPC (Lyso phosphatidylcholine)	LPC 22:6	24H-A5	892655040	1.1975	31.8		34	Ratio to surrogate LPC(18:1)(d7)	0.2	24H-A5-X230413P00121R22867S16.raw
LPC (Lyso phosphatidylcholine)	LPC 22:6	24H-B1	619377088	3.0758	31.8		34	Ratio to surrogate LPC(18:1)(d7)	-0.1	24H-B1-X230412P00121R22843S21.raw
LPC (Lyso phosphatidylcholine)	LPC 22:6	24H-B2	1876731904	2.8136	31.8		34	Ratio to surrogate LPC(18:1)(d7)	0.3	24H-B2-X230412P00121R22843S23.raw
LPC (Lyso phosphatidylcholine)	LPC 22:6	24H-B3	1351793152	2.196	31.8		34	Ratio to surrogate LPC(18:1)(d7)	0.1	24H-B3-X230412P00121R22843S25.raw
LPC (Lyso phosphatidylcholine)	LPC 24:0	24H-A1	15796376	0.017806	30.56		34	Ratio to surrogate LPC(18:1)(d7)	-6.6	24H-A1-X230413P00121R22867S08.raw
LPC (Lyso phosphatidylcholine)	LPC 24:0	24H-A2	17939126	0.024639	30.56		34	Ratio to surrogate LPC(18:1)(d7)	-7	24H-A2-X230413P00121R22867S10.raw
LPC (Lyso phosphatidylcholine)	LPC 24:0	24H-A3	14921237	0.014886	30.56		34	Ratio to surrogate LPC(18:1)(d7)	-5.6	24H-A3-X230413P00121R22867S12.raw
LPC (Lyso phosphatidylcholine)	LPC 24:0	24H-A4	1224109	0.013347	30.56		34	Ratio to surrogate LPC(18:1)(d7)	-5.6	24H-A4-X230413P00121R22867S14.raw
LPC (Lyso phosphatidylcholine)	LPC 24:0	24H-A5	12499231	0.016767	30.56		34	Ratio to surrogate LPC(18:1)(d7)	-6	24H-A5-X230413P00121R22867S16.raw
LPC (Lyso phosphatidylcholine)	LPC 24:0	24H-B1	2710882	0.013462	30.56		34	Ratio to surrogate LPC(18:1)(d7)	-5.6	24H-B1-X230412P00121R22843S21.raw
LPC (Lyso phosphatidylcholine)	LPC 24:0	24H-B2	15977756	0.023954	30.56		34	Ratio to surrogate LPC(18:1)(d7)	-5.6	24H-B2-X230412P00121R22843S23.raw
LPC (Lyso phosphatidylcholine)	LPC 24:0	24H-B3	7586155	0.012324	30.56		34	Ratio to surrogate LPC(18:1)(d7)	-6.9	24H-B3-X230412P00121R22843S25.raw
LPC (Lyso phosphatidylcholine)	LPC 24:1	24H-A1	9052557	0.010204	30.75		34	Ratio to surrogate LPC(18:1)(d7)	-1.4	24H-A1-X230413P00121R22867S08.raw
LPC (Lyso phosphatidylcholine)	LPC 24:1	24H-A2	9028520	0.0124	30.75		34	Ratio to surrogate LPC(18:1)(d7)	-2.1	24H-A2-X230413P00121R22867S10.raw
LPC (Lyso phosphatidylcholine)	LPC 24:1	24H-A3	6335450	0.0063204	30.75		34	Ratio to surrogate LPC(18:1)(d7)	-1.2	24H-A3-X230413P00121R22867S12.raw
LPC (Lyso phosphatidylcholine)	LPC 24:1	24H-A4	364697	0.0039764	30.75		34	Ratio to surrogate LPC(18:1)(d7)	-1.5	24H-A4-X230413P00121R22867S14.raw
LPC (Lyso phosphatidylcholine)	LPC 24:1	24H-A5	4018967	0.0053913	30.75		34	Ratio to surrogate LPC(18:1)(d7)	-2.1	24H-A5-X230413P00121R22867S16.raw
LPC (Lyso phosphatidylcholine)	LPC 24:1	24H-B1	1584012	0.0078661	30.75		34	Ratio to surrogate LPC(18:1)(d7)	-1.5	24H-B1-X230412P00121R22843S21.raw
LPC (Lyso phosphatidylcholine)	LPC 24:1	24H-B2	8874720	0.013305	30.75		34	Ratio to surrogate LPC(18:1)(d7)	-1.2	24H-B2-X230412P00121R22843S23.raw
LPC (Lyso phosphatidylcholine)	LPC 24:1	24H-B3	6041919	0.0098149	30.75		34	Ratio to surrogate LPC(18:1)(d7)	-4.4	24H-B3-X230412P00121R22843S25.raw
LPE (Lyso phosphatidylethanolamine)	LPE 16:0	24H-A1	260777472	0.64588	30.14		39	Ratio to surrogate LPE(18:1)(d7)	1.3	24H-A1-X230413P00121R22867S08.raw
LPE (Lyso phosphatidylethanolamine)	LPE 16:0	24H-A2	220117696	0.45465	30.14		39	Ratio to surrogate LPE(18:1)(d7)	0.9	24H-A2-X230413P00121R22867S10.raw
LPE (Lyso phosphatidylethanolamine)	LPE 16:0	24H-A3	92083528	0.21086	30.14		39	Ratio to surrogate LPE(18:1)(d7)	1.8	24H-A3-X230413P00121R22867S12.raw
LPE (Lyso phosphatidylethanolamine)	LPE 16:0	24H-A4	10511932	0.38157	30.14		39	Ratio to surrogate LPE(18:1)(d7)	1.4	24H-A4-X230413P00121R22867S14.raw
LPE (Lyso phosphatidylethanolamine)	LPE 16:0	24H-A5	62631040	0.21757	30.14		39	Ratio to surrogate LPE(18:1)(d7)	1.1	24H-A5-X230413P00121R22867S16.raw
LPE (Lyso phosphatidylethanolamine)	LPE 16:0	24H-B1	48728768	0.61648	30.14		39	Ratio to surrogate LPE(18:1)(d7)	1.4	24H-B1-X230412P00121R22843S21.raw
LPE (Lyso phosphatidylethanolamine)	LPE 16:0	24H-B2	282347968	0.57367	30.14		39	Ratio to surrogate LPE(18:1)(d7)	1.4	24H-B2-X230412P00121R22843S23.raw
LPE (Lyso phosphatidylethanolamine)	LPE 16:0	24H-B3	281063680	0.56723	30.14		39	Ratio to surrogate LPE(18:1)(d7)	1.4	24H-B3-X230412P00121R22843S25.raw
LPE (Lyso phosphatidylethanolamine)	LPE 16:1	24H-A1	2696420	0.0066784	30.37		39	Ratio to surrogate LPE(18:1)(d7)	-2.4	24H-A1-X230413P00121R22867S08.raw
LPE (Lyso phosphatidylethanolamine)	LPE 16:1	24H-A2	1279577	0.002643	30.37		39	Ratio to surrogate LPE(18:1)(d7)	-3.8	24H-A2-X230413P00121R22867S10.raw
LPE (Lyso phosphatidylethanolamine)	LPE 16:1	24H-A3	714054	0.0016351	30.37		39	Ratio to surrogate LPE(18:1)(d7)	-2	24H-A3-X230413P00121R22867S12.raw
LPE (Lyso phosphatidylethanolamine)	LPE 16:1	24H-A4	266750	0.0096826	30.37		39	Ratio to surrogate LPE(18:1)(d7)	-1.5	24H-A4-X230413P00121R22867S14.raw
LPE (Lyso phosphatidylethanolamine)	LPE 16:1	24H-A5	435091	0.0015114	30.37		39	Ratio to surrogate LPE(18:1)(d7)	-2.6	24H-A5-X230413P00121R22867S16.raw
LPE (Lyso phosphatidylethanolamine)	LPE 16:1	24H-B1	875238	0.011073	30.37		39	Ratio to surrogate LPE(18:1)(d7)	-2.4	24H-B1-X230412P00121R22843S21.raw
LPE (Lyso phosphatidylethanolamine)	LPE 16:1	24H-B2	6779286	0.013774	30.37		39	Ratio to surrogate LPE(18:1)(d7)	-2.8	24H-B2-X230412P00121R22843S23.raw
LPE (Lyso phosphatidylethanolamine)	LPE 16:1	24H-B3	5898804	0.011905	30.37		39	Ratio to surrogate LPE(18:1)(d7)	-2.6	24H-B3-X230412P00121R22843S25.raw
LPE (Lyso phosphatidylethanolamine)	LPE 17:0	24H-A1	5648762	0.013991	29.95		39	Ratio to surrogate LPE(18:1)(d7)	-0.5	24H-A1-X230413P00121R22867S08.raw
LPE (Lyso phosphatidylethanolamine)	LPE 17:0	24H-A2	5695237	0.011764	29.95		39	Ratio to surrogate LPE(18:1)(d7)	-0.8	24H-A2-X230413P00121R22867S10.raw
LPE (Lyso phosphatidylethanolamine)	LPE 17:0	24H-A3	2785971	0.0063796	29.95		39	Ratio to surrogate LPE(18:1)(d7)	-0.3	24H-A3-X230413P00121R22867S12.raw
LPE (Lyso phosphatidylethanolamine)	LPE 17:0	24H-A4	235935	0.008564	29.95		39	Ratio to surrogate LPE(18:1)(d7)	-1	24H-A4-X230413P00121R22867S14.raw
LPE (Lyso phosphatidylethanolamine)	LPE 17:0	24H-A5	737074	0.0025605	29.95		39	Ratio to surrogate LPE(18:1)(d7)	-0.7	24H-A5-X230413P00121R22867S16.raw
LPE (Lyso phosphatidylethanolamine)	LPE 17:0	24H-B1	817304	0.01034	29.95		39	Ratio to surrogate LPE(18:1)(d7)	1.1	24H-B1-X230412P00121R22843S21.raw
LPE (Lyso phosphatidylethanolamine)	LPE 17:0	24H-B2	5511679	0.011199	29.95		39	Ratio to surrogate LPE(18:1)(d7)	-0.9	24H-B2-X230412P00121R22843S23.raw
LPE (Lyso phosphatidylethanolamine)	LPE 17:0	24H-B3	3650772	0.0073678	29.95		39	Ratio to surrogate LPE(18:1)(d7)	-0.1	24H-B3-X230412P00121R22843S25.raw
LPE (Lyso phosphatidylethanolamine)	LPE 18:0	24H-A1	412757728	1.0223	29.78		39	Ratio to surrogate LPE(18:1)(d7)	-0.1	24H-A1-X230413P00121R22867S08.raw
LPE (Lyso phosphatidylethanolamine)	LPE 18:0	24H-A2	617130048	1.2747	29.78		39	Ratio to surrogate LPE(18:1)(d7)	-0.7	24H-A2-X230413P00121R22867S10.raw
LPE (Lyso phosphatidylethanolamine)	LPE 18:0	24H-A3	251885936	0.57679	29.78		39	Ratio to surrogate LPE(18:1)(d7)	0.3	24H-A3-X230413P00121R22867S12.raw
LPE (Lyso phosphatidylethanolamine)	LPE 18:0	24H-A4	15728037	0.5709	29.78		39	Ratio to surrogate LPE(18:1)(d7)	-0.3	24H-A4-X230413P00121R22867S14.raw
LPE (Lyso phosphatidylethanolamine)	LPE 18:0	24H-A5	143538000	0.49863	29.78		39	Ratio to surrogate LPE(18:1)(d7)	-0.2	24H-A5-X230413P00121R22867S16.raw
LPE (Lyso phosphatidylethanolamine)	LPE 18:0	24H-B1	61071524	0.77263	29.78		39	Ratio to surrogate LPE(18:1)(d7)	-0.3	24H-B1-X230412P00121R22843S21.raw
LPE (Lyso phosphatidylethanolamine)	LPE 18:0	24H-B2	359562976	0.73056	29.78		39	Ratio to surrogate LPE(18:1)(d7)	-0.4	24H-B2-X230412P00121R22843S23.raw
LPE (Lyso phosphatidylethanolamine)	LPE 18:0	24H-B3	419324096	0.84626	29.78		39	Ratio to surrogate LPE(18:1)(d7)	-0.1	24H-B3-X230412P00121R22843S25.raw
LPE (Lyso phosphatidylethanolamine)	LPE 18:1	24H-A1	103552680	0.25648	29.95		39	Ratio to surrogate LPE(18:1)(d7)	-2	24H-A1-X230413P00121R22867S08.raw
LPE (Lyso phosphatidylethanolamine)	LPE 18:1	24H-A2	104022888	0.21486	29.95		39	Ratio to surrogate LPE(18:1)(d7)	-1.8	24H-A2-X230413P00121R22867S10.raw
LPE (Lyso phosphatidylethanolamine)	LPE 18:1	24H-A3	49304396	0.1129	29.95		39	Ratio to surrogate LPE(18:1)(d7)	-1.2	24H-A3-X230413P00121R22867S12.raw
LPE (Lyso phosphatidylethanolamine)	LPE 18:1	24H-A4	4839201	0.17566	29.95		39	Ratio to surrogate LPE(18:1)(d7)	-1.9	24H-A4-X230413P00121R22867S14.raw
LPE (Lyso phosphatidylethanolamine)	LPE 18:1	24H-A5	32475804	0.11282	29.95		39	Ratio to surrogate LPE(18:1)(d7)	-2.3	24H-A5-X230413P00121R22867S16.raw
LPE (Lyso phosphatidylethanolamine)	LPE 18:1	24H-B1	29867120	0.37785	29.95		39	Ratio to surrogate LPE(18:1)(d7)	-3.4	24H-B1-X230412P00121R22843S21.raw
LPE (Lyso phosphatidylethanolamine)	LPE 18:1	24H-B2	176708320	0.35904	29.95		39	Ratio to surrogate LPE(18:1)(d7)	-3.3	24H-B2-X230412P00121R22843S23.raw
LPE (Lyso phosphatidylethanolamine)	LPE 18:1	24H-B3	164493744	0.33197	29.95		39	Ratio to surrogate LPE(18:1)(d7)	-3	24H-B3-X230412P00121R22843S25.raw
LPE (Lyso phosphatidylethanolamine)	LPE 18:2	24H-A1	166053952	0.41128	30.2		39	Ratio to surrogate LPE(18:1)(d7)	-0.2	24H-A1-X230413P00121R22867S08.raw
LPE (Lyso phosphatidylethanolamine)	LPE 18:2	24H-A2	88093864	0.18196	30.2		39	Ratio to surrogate LPE(18:1)(d7)	-0.5	24H-A2-X230413P00121R22867S10.raw
LPE (Lyso phosphatidylethanolamine)	LPE 18:2	24H-A3	51565320	0.11808	30.2		39	Ratio to surrogate LPE(18:1)(d7)	0.3	24H-A3-X230413P00121R22867S12.raw
LPE (Lyso phosphatidylethanolamine)	LPE 18:2	24H-A4	6584151	0.23899	30.2		39	Ratio to surrogate LPE(18:1)(d7)	0.1	24H-A4-X230413P00121R22867S14.raw
LPE (Lyso phosphatidylethanolamine)	LPE 18:2	24H-A5	34647704	0.12036	30.2		39	Ratio to surrogate LPE(18:1)(d7)	-0.2	24H-A5-X230413P00121R22867S16.raw
LPE (Lyso phosphatidylethanolamine)	LPE 18:2	24H-B1	85375976	1.0801	30.2		39	Ratio to surrogate LPE(18:1)(d7)	-0.1	24H-B1-X230412P00121R22843S21.raw
LPE (Lyso phosphatidylethanolamine)	LPE 18:2	24H-B2	442574496	0.89922	30.2		39	Ratio to surrogate LPE(18:1)(d7)	0	24H-B2-X230412P00121R22843S23.raw
LPE (Lyso phosphatidylethanolamine)	LPE 18:2	24H-B3	441713184	0.89144	30.2		39	Ratio to surrogate LPE(18:1)(d7)	0	24H-B3-X230412P00121R22843S25.raw
LPE (Lyso phosphatidylethanolamine)	LPE 18:3	24H-A1	1907056	0.0047233	30.35		39	Ratio to surrogate LPE(18:1)(d7)	-1.7	24H-A1-X230413P00121R22867S08.raw
LPE (Lyso phosphatidylethanolamine)	LPE 18:3	24H-A2	989162	0.0020431	30.35		39	Ratio to surrogate LPE(18:1)(d7)	-1.1	24H-A2-X230413P00121R22867S10.raw
LPE (Lyso phosphatidylethanolamine)	LPE 18:3	24H-A3	352330	0.0008068	30.35		39	Ratio to surrogate LPE(18:1)(d7)	1	24H-A3-X230413P00121R22867S12.raw
LPE (Lyso phosphatidylethanolamine)	LPE 18:3	24H-A4	9168	0.00033279	30.35		39	Ratio to surrogate LPE(18:1)(d7)	-1.1	24H-A4-X230413P00121R22867S14.raw
LPE (Lyso phosphatidylethanolamine)	LPE 18:3	24H-A5	372708	0.0012947	30.35		39	Ratio to surrogate LPE(18:1)(d7)	-1.8	24H-A5-X230413P00121R22867S16.raw
LPE (Lyso phosphatidylethanolamine)	LPE 18:3	24H-B1	830335	0.010505	30.35		39	Ratio to surrogate LPE(18:1)(d7)	0.1	24H-B1-X230412P00121R22843S21.raw
LPE (Lyso phosphatidylethanolamine)	LPE 18:3	24H-B2	4633526	0.0094144	30.35		39	Ratio to surrogate LPE(18:1)(d7)	-0.4	24H-B2-X230412P00121R22843S23.raw
LPE (Lyso phosphatidylethanolamine)	LPE 18:3	24H-B3	5117348	0.010328	30.35		39	Ratio to surrogate LPE(18:1)(d7)	-0.9	24H-B3-X230412P00121R22843S25.raw
LPE (Lyso phosphatidylethanolamine)	LPE 20:1	24H-A1	7241776	0.017936	29.66		39	Ratio to surrogate LPE(18:1)(d7)	-0.8	24H-A1-X230413P00121R22867S08.raw
LPE (Lyso phosphatidylethanolamine)	LPE 20:1	24H-A2	5258437	0.010861	29.66		39	Ratio to surrogate LPE(18:1)(d7)	-1.7	24H-A2-X230413P00121R22867S10.raw
LPE (Lyso phosphatidylethanolamine)	LPE 20:1	24H-A3	2942083	0.0067371	29.66		39	Ratio to surrogate LPE(18:1)(d7)	-0.8	24H-A3-X230413P00121R22867S12.raw
LPE (Lyso phosphatidylethanolamine)	LPE 20:1	24H-A4	125424	0.0045527	29.66		39	Ratio to surrogate LPE(18:1)(d7)	-1.1	24H-A4-X230413P00121R22867S14.raw
LPE (Lyso phosphatidylethanolamine)	LPE 20:1	24H-A5	2139748	0.0074331	29.66		39	Ratio to surrogate LPE(18:1)(d7)	-1.8	24H-A5-X230413P00121R22867S16.raw
LPE (Lyso phosphatidylethanolamine)	LPE 20:1	24H-B1	1806538	0.022855	29.66		39	Ratio to surrogate LPE(18:1)(d7)	-1.1	24H-B1-X230412P00121R22843S21.raw
LPE (Lyso phosphatidylethanolamine)	LPE 20:1	24H-B2	10906143	0.022159	29.66		39	Ratio to surrogate LPE(18:1)(d7)	-0.7	24H-B2-X230412P00121R22843S23.raw
LPE (Lyso phosphatidylethanolamine)	LPE 20:1	24H-B3	10277277	0.020741	29.66		39	Ratio to surrogate LPE(18:1)(d7)	-1	24H-B3-X230412P00121R22843S25.raw
LPE (Lyso phosphatidylethanolamine)	LPE 20:4	24H-A1	530422656	1.3137	30.07		39	Ratio to surrogate LPE(18:1)(d7)	-0.1	24H-A1-X230413P00121R22867S08.raw
LPE (Lyso phosphatidylethanolamine)	LPE 20:4	24H-A2	305012032	0.63	30.07		39	Ratio to surrogate LPE(18:1)(d7)	-0.7	24H-A2-X230413P00121R22867S10.raw
LPE (Lyso phosphatidylethanolamine)	LPE 20:4	24H-A3	224191600	0.51338	30.07		39	Ratio to surrogate LPE(18:1)(d7)	0.3	24H-A3-X230413P00121R22867S12.raw
LPE (Lyso phosphatidylethanolamine)	LPE 20:4	24H-A4	24467064	0.88812	30.07		39	Ratio to surrogate LPE(18:1)(d7)	-0.2	24H-A4-X230413P00121R22867S14.raw
LPE (Lyso phosphatidylethanolamine)	LPE 20:4	24H-A5	172839632	0.60042	30.07		39	Ratio to surrogate LPE(18:1)(d7)	-0.5	24H-A5-X230413P00121R22867S16.raw
LPE (Lyso phosphatidylethanolamine)	LPE 20:4	24H-B1	180470096	2.2832	30.07		39	Ratio to surrogate LPE(18:1)(d7)	-0.2	24H-B1-X230412P00121R22843S21.raw
LPE (Lyso phosphatidylethanolamine)	LPE 20:4	24H-B2	1009035648	2.0502	30.07		39	Ratio to surrogate LPE(18:1)(d7)	-0.2	24H-B2-X230412P00121R22843S23.raw
LPE (Lyso phosphatidylethanolamine)	LPE 20:4	24H-B3	954046400	1.9254	30.07		39	Ratio to surrogate LPE(18:1)(d7)	0.1	24H-B3-X230412P00121R22843S25.raw
LPE (Lyso phosphatidylethanolamine)	LPE 20:5	24H-A1	2924146	0.0072424	30.28		39	Ratio to surrogate LPE(18:1)(d7)	0.8	24H-A1-X230413P00121R22867S08.raw
LPE (Lyso phosphatidylethanolamine)	LPE 20:5	24H-A2	1032325	0.0021323	30.28		39	Ratio to surrogate LPE(18:1)(d7)	0.5	24H-A2-X230413P00121R22867S10.raw
LPE (Lyso phosphatidylethanolamine)	LPE 20:5	24H-A3	580807	0.00133	30.28		39	Ratio to surrogate LPE(18:1)(d7)	0.8	24H-A3-X230413P00121R22867S12.raw
LPE (Lyso phosphatidylethanolamine)	LPE 20:5	24H-A4	75665	0.0027465	30.28		39	Ratio to surrogate LPE(18:1)(d7)	1	24H-A4-X230413P00121R22867S14.raw
LPE (Lyso phosphatidylethanolamine)	LPE 20:5	24H-A5	687901	0.0023897	30.28		39	Ratio to surrogate LPE(18:1)(d7)	0.5	24H-A5-X230413P00121R22867S16.raw
LPE (Lyso phosphatidylethanolamine)	LPE 20:5	24H-B1	747741	0.0094598	30.28		39	Ratio to surrogate LPE(18:1)(d7)	1.1	24H-B1-X230412P00121R22843S21.raw
LPE (Lyso phosphatidylethanolamine)	LPE 20:5	24H-B2	4703753	0.0095571	30.28		39	Ratio to surrogate LPE(18:1)(d7)	1.1	24H-B2-X230412P00121R22843S23.raw
LPE (Lyso phosphatidylethanolamine)	LPE 20:5	24H-B3	3967688	0.0080074	30.28		39	Ratio to surrogate LPE(18:1)(d7)	-0.2	24H-B3-X230412P00121R22843S25.raw
LPE (Lyso phosphatidylethanolamine)	LPE 22:6	24H-A1	406152032	1.0059	30.09		39	Ratio to surrogate LPE(18:1)(d7)	0.1	24H-A1-X230413P00121R22867S08.raw
LPE (Lyso phosphatidylethanolamine)	LPE 22:6	24H-A2	257788032	0.53246	30.09		39	Ratio to surrogate LPE(18:1)(d7)	-0.5	24H-A2-X230413P00121R22867S10.raw
LPE (Lyso phosphatidylethanolamine)	LPE 22:6	24H-A3	253754880	0.58107	30.09		39	Ratio to surrogate LPE(18:1)(d7)	0.3	24H-A3-X230413P00121R22867S12.raw
LPE (Lyso phosphatidylethanolamine)	LPE 22:6	24H-A4	18006186	0.6536	30.09		39	Ratio to surrogate LPE(18:1)(d7)	0	24H-A4-X230413P00121R22867S14.raw
LPE (Lyso phosphatidylethanolamine)	LPE 22:6	24H-A5	175906320	0.61107	30.09		39	Ratio to surrogate LPE(18:1)(d7)	-0.4	24H-A5-X230413P00121R22867S16.raw
LPE (Lyso phosphatidylethanolamine)	LPE 22:6	24H-B1	134050592	1.6959	30.09		39	Ratio to surrogate LPE(18:1)(d7)	0	24H-B1-X230412P00121R22843S21.raw
LPE (Lyso phosphatidylethanolamine)	LPE 22:6	24H-B2	772737344	1.57	30.09		39	Ratio to surrogate LPE(18:1)(d7)	0.1	24H-B2-X230412P00121R22843S23.raw
LPE (Lyso phosphatidylethanolamine)	LPE 22:6	24H-B3	785169088	1.5846	30.09		39	Ratio to surrogate LPE(18:1)(d7)	0.1	24H-B3-X230412P00121R22843S25.raw
PC (Phosphatidylcholine)	PC 30:0	24H-A1	22809082	0.015383	27.89		29	Ratio to surrogate PC(15:0-18:1)(d7)	-3.1	24H-A1-X230413P00121R22867S08.raw
PC (Phosphatidylcholine)	PC 30:0	24H-A2	17794638	0.012612	27.89		29	Ratio to surrogate PC(15:0-18:1)(d7)	3.7	24H-A2-X230413P00121R22867S10.raw
PC (Phosphatidylcholine)	PC 30:0	24H-A3	21905346	0.012743	27.89		29	Ratio to surrogate PC(15:0-18:1)(d7)	-0.5	24H-A3-X230413P00121R22867S12.raw
PC (Phosphatidylcholine)	PC 30:0	24H-A4	1105554	0.0033	27.89		29	Ratio to surrogate PC(15:0-18:1)(d7)	0.2	24H-A4-X230413P00121R22867S14.raw
PC (Phosphatidylcholine)	PC 30:0	24H-A5	12939450	0.0062541	27.89		29	Ratio to surrogate PC(15:0-18:1)(d7)	-0.3	24H-A5-X230413P00121R22867S16.raw
PC (Phosphatidylcholine)	PC 30:0	24H-B1	2139820	0.0023346	27.89		29	Ratio to surrogate PC(15:0-18:1)(d7)	-1.3	24H-B1-X230412P00121R22843S21.raw
PC (Phosphatidylcholine)	PC 30:0	24H-B2	10993915	0.0055212	27.89		29	Ratio to surrogate PC(15:0-18:1)(d7)	-1.5	24H-B2-X230412P00121R22843S23.raw
PC (Phosphatidylcholine)	PC 30:0	24H-B3	10225571	0.0055764	27.89		29	Ratio to surrogate PC(15:0-18:1)(d7)	-0.2	24H-B3-X230412P00121R22843S25.raw
PC (Phosphatidylcholine)	PC 31:0	24H-A1	1663715	0.0011221	27.97		29	Ratio to surrogate PC(15:0-18:1)(d7)	-1.3	24H-A1-X230413P00121R22867S08.raw
PC (Phosphatidylcholine)	PC 31:0	24H-A2	0	0	27.97		29	Ratio to surrogate PC(15:0-18:1)(d7)	#N/A	24H-A2-X230413P00121R22867S10.raw
PC (Phosphatidylcholine)	PC 31:0	24H-A3	1992844	0.0011593	27.97		29	Ratio to surrogate PC(15:0-18:1)(d7)	1.2	24H-A3-X230413P00121R22867S12.raw
PC (Phosphatidylcholine)	PC 31:0	24H-A4	0	0	27.97		29	Ratio to surrogate PC(15:0-18:1)(d7)	#N/A	24H-A4-X230413P00121R22867S14.raw
PC (Phosphatidylcholine)	PC 31:0	24H-A5	414208	0.0002002	27.97		29	Ratio to surrogate PC(15:0-18:1)(d7)	2.5	24H-A5-X230413P00121R22867S16.raw
PC (Phosphatidylcholine)	PC 31:0	24H-B1	143930	0.00015703	27.97		29	Ratio to surrogate PC(15:0-18:1)(d7)	1.1	24H-B1-X230412P00121R22843S21.raw
PC (Phosphatidylcholine)	PC 31:0	24H-B2	1005970	0.00050521	27.97		29	Ratio to surrogate PC(15:0-18:1)(d7)	-1.7	24H-B2-X230412P00121R22843S23.raw
PC (Phosphatidylcholine)	PC 31:0	24H-B3	520442	0.00028382	27.97		29	Ratio to surrogate PC(15:0-18:1)(d7)	5.2	24H-B3-X230412P00121R22843S25.raw
PC (Phosphatidylcholine)	PC 32:2	24H-A1	34679844	0.02339	27.87		29	Ratio to surrogate PC(15:0-18:1)(d7)	1.7	24H-A1-X230413P00121R22867S08.raw
PC (Phosphatidylcholine)	PC 32:2	24H-A2	33933576	0.024051	27.87		29	Ratio to surrogate PC(15:0-18:1)(d7)	1.8	24H-A2-X230413P00121R22867S10.raw
PC (Phosphatidylcholine)	PC 32:2	24H-A3	28039106	0.016311	27.87		29	Ratio to surrogate PC(15:0-18:1)(d7)	1.6	24H-A3-X230413P00121R22867S12.raw
PC (Phosphatidylcholine)	PC 32:2	24H-A4	1269310	0.0037889	27.87		29	Ratio to surrogate PC(15:0-18:1)(d7)	-0.5	24H-A4-X230413P00121R22867S14.raw
PC (Phosphatidylcholine)	PC 32:2	24H-A5	15144712	0.00732	27.87		29	Ratio to surrogate PC(15:0-18:1)(d7)	1.7	24H-A5-X230413P00121R22867S16.raw
PC (Phosphatidylcholine)	PC 32:2	24H-B1	2854885	0.0031148	27.87		29	Ratio to surrogate PC(15:0-18:1)(d7)	0.1	24H-B1-X230412P00121R22843S21.raw
PC (Phosphatidylcholine)	PC 32:2	24H-B2	8511960	0.0042748	27.87		29	Ratio to surrogate PC(15:0-18:1)(d7)	1.4	24H-B2-X230412P00121R22843S23.raw
PC (Phosphatidylcholine)	PC 32:2	24H-B3	7975289	0.0043493	27.87		29	Ratio to surrogate PC(15:0-18:1)(d7)	0.7	24H-B3-X230412P00121R22843S25.raw
PC (Phosphatidylcholine)	PC 32:1	24H-A1	241242400	0.1627	27.81		29	Ratio to surrogate PC(15:0-18:1)(d7)	0.7	24H-A1-X230413P00121R22867S08.raw
PC (Phosphatidylcholine)	PC 32:1	24H-A2	284478432	0.20163	27.81		29	Ratio to surrogate PC(15:0-18:1)(d7)	-0.4	24H-A2-X230413P00121R22867S10.raw
PC (Phosphatidylcholine)	PC 32:1	24H-A3	244955072	0.14249	27.81		29	Ratio to surrogate PC(15:0-18:1)(d7)	0.9	24H-A3-X230413P00121R22867S12.raw
PC (Phosphatidylcholine)	PC 32:1	24H-A4	25519754	0.076176	27.81		29	Ratio to surrogate PC(15:0-18:1)(d7)	0.9	24H-A4-X230413P00121R22867S14.raw
PC (Phosphatidylcholine)	PC 32:1	24H-A5	134265120	0.064895	27.81		29	Ratio to surrogate PC(15:0-18:1)(d7)	0.3	24H-A5-X230413P00121R22867S16.raw
PC (Phosphatidylcholine)	PC 32:1	24H-B1	22894926	0.024979	27.81		29	Ratio to surrogate PC(15:0-18:1)(d7)	1.3	24H-B1-X230412P00121R22843S21.raw
PC (Phosphatidylcholine)	PC 32:1	24H-B2	102623400	0.051538	27.81		29	Ratio to surrogate PC(15:0-18:1)(d7)	0.7	24H-B2-X230412P00121R22843S23.raw
PC (Phosphatidylcholine)	PC 32:1	24H-B3	62962948	0.034336	27.81		29	Ratio to surrogate PC(15:0-18:1)(d7)	0	24H-B3-X230412P00121R22843S25.raw
PC (Phosphatidylcholine)	PC 32:0	24H-A1	203537552	0.13727	27.76		29	Ratio to surrogate PC(15:0-18:1)(d7)	1.1	24H-A1-X230413P00121R22867S08.raw
PC (Phosphatidylcholine)	PC 32:0	24H-A2	195942736	0.13888	27.76		29	Ratio to surrogate PC(15:0-18:1)(d7)	-1	24H-A2-X230413P00121R22867S10.raw
PC (Phosphatidylcholine)	PC 32:0	24H-A3	200909872	0.11687	27.76		29	Ratio to surrogate PC(15:0-18:1)(d7)	1.5	24H-A3-X230413P00121R22867S12.raw
PC (Phosphatidylcholine)	PC 32:0	24H-A4	20589374	0.061459	27.76		29	Ratio to surrogate PC(15:0-18:1)(d7)	0.7	24H-A4-X230413P00121R22867S14.raw
PC (Phosphatidylcholine)	PC 32:0	24H-A5	143247504	0.069237	27.76		29	Ratio to surrogate PC(15:0-18:1)(d7)	1.1	24H-A5-X230413P00121R22867S16.raw
PC (Phosphatidylcholine)	PC 32:0	24H-B1	101634888	0.11089	27.76		29	Ratio to surrogate PC(15:0-18:1)(d7)	2.1	24H-B1-X230412P00121R22843S21.raw
PC (Phosphatidylcholine)	PC 32:0	24H-B2	265072016	0.13312	27.76		29	Ratio to surrogate PC(15:0-18:1)(d7)	2.1	24H-B2-X230412P00121R22843S23.raw
PC (Phosphatidylcholine)	PC 32:0	24H-B3	249800352	0.13623	27.76		29	Ratio to surrogate PC(15:0-18:1)(d7)	2	24H-B3-X230412P00121R22843S25.raw
PC (Phosphatidylcholine)	PC 33:2	24H-A1	11838164	0.0079841	27.83		29	Ratio to surrogate PC(15:0-18:1)(d7)	-2.4	24H-A1-X230413P00121R22867S08.raw
PC (Phosphatidylcholine)	PC 33:2	24H-A2	13237687	0.0093824	27.83		29	Ratio to surrogate PC(15:0-18:1)(d7)	-0.4	24H-A2-X230413P00121R22867S10.raw
PC (Phosphatidylcholine)	PC 33:2	24H-A3	13867318	0.0080667	27.83		29	Ratio to surrogate PC(15:0-18:1)(d7)	0.1	24H-A3-X230413P00121R22867S12.raw
PC (Phosphatidylcholine)	PC 33:2	24H-A4	418675	0.0012497	27.83		29	Ratio to surrogate PC(15:0-18:1)(d7)	-8.9	24H-A4-X230413P00121R22867S14.raw
PC (Phosphatidylcholine)	PC 33:2	24H-A5	12764675	0.0061697	27.83		29	Ratio to surrogate PC(15:0-18:1)(d7)	0.4	24H-A5-X230413P00121R22867S16.raw
PC (Phosphatidylcholine)	PC 33:2	24H-B1	3236020	0.0035306	27.83		29	Ratio to surrogate PC(15:0-18:1)(d7)	-0.2	24H-B1-X230412P00121R22843S21.raw
PC (Phosphatidylcholine)	PC 33:2	24H-B2	3776237	0.0018965	27.83		29	Ratio to surrogate PC(15:0-18:1)(d7)	0.1	24H-B2-X230412P00121R22843S23.raw
PC (Phosphatidylcholine)	PC 33:2	24H-B3	1503975	0.00082018	27.83		29	Ratio to surrogate PC(15:0-18:1)(d7)	1.5	24H-B3-X230412P00121R22843S25.raw
PC (Phosphatidylcholine)	PC 33:1	24H-A1	4990597	0.0033659	27.73		29	Ratio to surrogate PC(15:0-18:1)(d7)	-4.9	24H-A1-X230413P00121R22867S08.raw
PC (Phosphatidylcholine)	PC 33:1	24H-A2	1210432	0.00085791	27.73		29	Ratio to surrogate PC(15:0-18:1)(d7)	-2.1	24H-A2-X230413P00121R22867S10.raw
PC (Phosphatidylcholine)	PC 33:1	24H-A3	13386848	0.0077872	27.73		29	Ratio to surrogate PC(15:0-18:1)(d7)	-5.4	24H-A3-X230413P00121R22867S12.raw
PC (Phosphatidylcholine)	PC 33:1	24H-A4	490392	0.0014638	27.73		29	Ratio to surrogate PC(15:0-18:1)(d7)	-20.8	24H-A4-X230413P00121R22867S14.raw
PC (Phosphatidylcholine)	PC 33:1	24H-A5	3856406	0.0018639	27.73		29	Ratio to surrogate PC(15:0-18:1)(d7)	-8.4	24H-A5-X230413P00121R22867S16.raw
PC (Phosphatidylcholine)	PC 33:1	24H-B1	3110171	0.0033933	27.73		29	Ratio to surrogate PC(15:0-18:1)(d7)	-9.2	24H-B1-X230412P00121R22843S21.raw
PC (Phosphatidylcholine)	PC 33:1	24H-B2	546795	0.00027461	27.73		29	Ratio to surrogate PC(15:0-18:1)(d7)	2.5	24H-B2-X230412P00121R22843S23.raw
PC (Phosphatidylcholine)	PC 33:1	24H-B3	903040	0.00049247	27.73		29	Ratio to surrogate PC(15:0-18:1)(d7)	-1.7	24H-B3-X230412P00121R22843S25.raw
PC (Phosphatidylcholine)	PC 34:3	24H-A1	272350432	0.18368	27.8		29	Ratio to surrogate PC(15:0-18:1)(d7)	-2.7	24H-A1-X230413P00121R22867S08.raw
PC (Phosphatidylcholine)	PC 34:3	24H-A2	271736032	0.1926	27.8		29	Ratio to surrogate PC(15:0-18:1)(d7)	-3.1	24H-A2-X230413P00121R22867S10.raw
PC (Phosphatidylcholine)	PC 34:3	24H-A3	235010304	0.13671	27.8		29	Ratio to surrogate PC(15:0-18:1)(d7)	-1.7	24H-A3-X230413P00121R22867S12.raw
PC (Phosphatidylcholine)	PC 34:3	24H-A4	28657294	0.085541	27.8		29	Ratio to surrogate PC(15:0-18:1)(d7)	-3	24H-A4-X230413P00121R22867S14.raw
PC (Phosphatidylcholine)	PC 34:3	24H-A5	142472176	0.068862	27.8		29	Ratio to surrogate PC(15:0-18:1)(d7)	-1.2	24H-A5-X230413P00121R22867S16.raw
PC (Phosphatidylcholine)	PC 34:3	24H-B1	33918420	0.037007	27.8		29	Ratio to surrogate PC(15:0-18:1)(d7)	0.3	24H-B1-X230412P00121R22843S21.raw
PC (Phosphatidylcholine)	PC 34:3	24H-B2	126764184	0.063662	27.8		29	Ratio to surrogate PC(15:0-18:1)(d7)	-3.4	24H-B2-X230412P00121R22843S23.raw
PC (Phosphatidylcholine)	PC 34:3	24H-B3	105265728	0.057406	27.8		29	Ratio to surrogate PC(15:0-18:1)(d7)	-1.9	24H-B3-X230412P00121R22843S25.raw
PC (Phosphatidylcholine)	PC 34:2	24H-A1	8543915520	5.7624	27.7		29	Ratio to surrogate PC(15:0-18:1)(d7)	-2.6	24H-A1-X230413P00121R22867S08.raw
PC (Phosphatidylcholine)	PC 34:2	24H-A2	8401156096	5.9544	27.7		29	Ratio to surrogate PC(15:0-18:1)(d7)	-3.1	24H-A2-X230413P00121R22867S10.raw
PC (Phosphatidylcholine)	PC 34:2	24H-A3	7717981696	4.4896	27.7		29	Ratio to surrogate PC(15:0-18:1)(d7)	-2	24H-A3-X230413P00121R22867S12.raw
PC (Phosphatidylcholine)	PC 34:2	24H-A4	1369431936	4.0877	27.7		29	Ratio to surrogate PC(15:0-18:1)(d7)	-2.3	24H-A4-X230413P00121R22867S14.raw
PC (Phosphatidylcholine)	PC 34:2	24H-A5	6136298496	2.9659	27.7		29	Ratio to surrogate PC(15:0-18:1)(d7)	-2.5	24H-A5-X230413P00121R22867S16.raw
PC (Phosphatidylcholine)	PC 34:2	24H-B1	2867225088	3.1283	27.7		29	Ratio to surrogate PC(15:0-18:1)(d7)	-2.4	24H-B1-X230412P00121R22843S21.raw
PC (Phosphatidylcholine)	PC 34:2	24H-B2	6741732352	3.3858	27.7		29	Ratio to surrogate PC(15:0-18:1)(d7)	-2.4	24H-B2-X230412P00121R22843S23.raw
PC (Phosphatidylcholine)	PC 34:2	24H-B3	6479504384	3.5336	27.7		29	Ratio to surrogate PC(15:0-18:1)(d7)	-2.4	24H-B3-X230412P00121R22843S25.raw
PC (Phosphatidylcholine)	PC 34:1	24H-A1	3757914880	2.5345	27.62		29	Ratio to surrogate PC(15:0-18:1)(d7)	-3.5	24H-A1-X230413P00121R22867S08.raw
PC (Phosphatidylcholine)	PC 34:1	24H-A2	3556098816	2.5204	27.62		29	Ratio to surrogate PC(15:0-18:1)(d7)	-4.3	24H-A2-X230413P00121R22867S10.raw
PC (Phosphatidylcholine)	PC 34:1	24H-A3	3331691008	1.9381	27.62		29	Ratio to surrogate PC(15:0-18:1)(d7)	-3.4	24H-A3-X230413P00121R22867S12.raw
PC (Phosphatidylcholine)	PC 34:1	24H-A4	682448768	2.0371	27.62		29	Ratio to surrogate PC(15:0-18:1)(d7)	-2.8	24H-A4-X230413P00121R22867S14.raw
PC (Phosphatidylcholine)	PC 34:1	24H-A5	2695961600	1.3031	27.62		29	Ratio to surrogate PC(15:0-18:1)(d7)	-3.5	24H-A5-X230413P00121R22867S16.raw
PC (Phosphatidylcholine)	PC 34:1	24H-B1	1446994176	1.5787	27.62		29	Ratio to surrogate PC(15:0-18:1)(d7)	-3.3	24H-B1-X230412P00121R22843S21.raw
PC (Phosphatidylcholine)	PC 34:1	24H-B2	3224390144	1.6193	27.62		29	Ratio to surrogate PC(15:0-18:1)(d7)	-3	24H-B2-X230412P00121R22843S23.raw
PC (Phosphatidylcholine)	PC 34:1	24H-B3	2565624064	1.3991	27.62		29	Ratio to surrogate PC(15:0-18:1)(d7)	-3.7	24H-B3-X230412P00121R22843S25.raw
PC (Phosphatidylcholine)	PC 35:2	24H-A1	50755120	0.034231	27.58		29	Ratio to surrogate PC(15:0-18:1)(d7)	1.2	24H-A1-X230413P00121R22867S08.raw
PC (Phosphatidylcholine)	PC 35:2	24H-A2	75422136	0.053456	27.58		29	Ratio to surrogate PC(15:0-18:1)(d7)	-1.5	24H-A2-X230413P00121R22867S10.raw
PC (Phosphatidylcholine)	PC 35:2	24H-A3	79359416	0.046164	27.58		29	Ratio to surrogate PC(15:0-18:1)(d7)	-0.5	24H-A3-X230413P00121R22867S12.raw
PC (Phosphatidylcholine)	PC 35:2	24H-A4	18635360	0.055626	27.58		29	Ratio to surrogate PC(15:0-18:1)(d7)	-0.7	24H-A4-X230413P00121R22867S14.raw
PC (Phosphatidylcholine)	PC 35:2	24H-A5	60440976	0.029213	27.58		29	Ratio to surrogate PC(15:0-18:1)(d7)	1	24H-A5-X230413P00121R22867S16.raw
PC (Phosphatidylcholine)	PC 35:2	24H-B1	38436316	0.041936	27.58		29	Ratio to surrogate PC(15:0-18:1)(d7)	0.6	24H-B1-X230412P00121R22843S21.raw
PC (Phosphatidylcholine)	PC 35:2	24H-B2	51167040	0.025697	27.58		29	Ratio to surrogate PC(15:0-18:1)(d7)	-0.6	24H-B2-X230412P00121R22843S23.raw
PC (Phosphatidylcholine)	PC 35:2	24H-B3	59572628	0.032488	27.58		29	Ratio to surrogate PC(15:0-18:1)(d7)	0.1	24H-B3-X230412P00121R22843S25.raw
PC (Phosphatidylcholine)	PC 36:5	24H-A1	26171628	0.017651	27.73		29	Ratio to surrogate PC(15:0-18:1)(d7)	-1.6	24H-A1-X230413P00121R22867S08.raw
PC (Phosphatidylcholine)	PC 36:5	24H-A2	42838700	0.030362	27.73		29	Ratio to surrogate PC(15:0-18:1)(d7)	-5	24H-A2-X230413P00121R22867S10.raw
PC (Phosphatidylcholine)	PC 36:5	24H-A3	39008444	0.022692	27.73		29	Ratio to surrogate PC(15:0-18:1)(d7)	-3.5	24H-A3-X230413P00121R22867S12.raw
PC (Phosphatidylcholine)	PC 36:5	24H-A4	2885333	0.0086126	27.73		29	Ratio to surrogate PC(15:0-18:1)(d7)	-3.7	24H-A4-X230413P00121R22867S14.raw
PC (Phosphatidylcholine)	PC 36:5	24H-A5	20843782	0.010075	27.73		29	Ratio to surrogate PC(15:0-18:1)(d7)	-1	24H-A5-X230413P00121R22867S16.raw
PC (Phosphatidylcholine)	PC 36:5	24H-B1	3789835	0.0041349	27.73		29	Ratio to surrogate PC(15:0-18:1)(d7)	-2.9	24H-B1-X230412P00121R22843S21.raw
PC (Phosphatidylcholine)	PC 36:5	24H-B2	9185004	0.0046128	27.73		29	Ratio to surrogate PC(15:0-18:1)(d7)	-2.4	24H-B2-X230412P00121R22843S23.raw
PC (Phosphatidylcholine)	PC 36:5	24H-B3	7033042	0.0038354	27.73		29	Ratio to surrogate PC(15:0-18:1)(d7)	-5.6	24H-B3-X230412P00121R22843S25.raw
PC (Phosphatidylcholine)	PC 36:4	24H-A1	4013664256	2.707	27.54		29	Ratio to surrogate PC(15:0-18:1)(d7)	0.3	24H-A1-X230413P00121R22867S08.raw
PC (Phosphatidylcholine)	PC 36:4	24H-A2	3503827456	2.4834	27.54		29	Ratio to surrogate PC(15:0-18:1)(d7)	-0.2	24H-A2-X230413P00121R22867S10.raw
PC (Phosphatidylcholine)	PC 36:4	24H-A3	3460686592	2.0131	27.54		29	Ratio to surrogate PC(15:0-18:1)(d7)	0.7	24H-A3-X230413P00121R22867S12.raw
PC (Phosphatidylcholine)	PC 36:4	24H-A4	845946240	2.5251	27.54		29	Ratio to surrogate PC(15:0-18:1)(d7)	0.7	24H-A4-X230413P00121R22867S14.raw
PC (Phosphatidylcholine)	PC 36:4	24H-A5	2849217792	1.3771	27.54		29	Ratio to surrogate PC(15:0-18:1)(d7)	0.4	24H-A5-X230413P00121R22867S16.raw
PC (Phosphatidylcholine)	PC 36:4	24H-B1	1262054528	1.377	27.54		29	Ratio to surrogate PC(15:0-18:1)(d7)	0.3	24H-B1-X230412P00121R22843S21.raw
PC (Phosphatidylcholine)	PC 36:4	24H-B2	2689281536	1.3506	27.54		29	Ratio to surrogate PC(15:0-18:1)(d7)	0.6	24H-B2-X230412P00121R22843S23.raw
PC (Phosphatidylcholine)	PC 36:4	24H-B3	2525818112	1.3774	27.54		29	Ratio to surrogate PC(15:0-18:1)(d7)	0.6	24H-B3-X230412P00121R22843S25.raw
PC (Phosphatidylcholine)	PC 36:3	24H-A1	1668981760	1.1256	27.56		29	Ratio to surrogate PC(15:0-18:1)(d7)	-5.6	24H-A1-X230413P00121R22867S08.raw
PC (Phosphatidylcholine)	PC 36:3	24H-A2	1662579584	1.1784	27.56		29	Ratio to surrogate PC(15:0-18:1)(d7)	-5.9	24H-A2-X230413P00121R22867S10.raw
PC (Phosphatidylcholine)	PC 36:3	24H-A3	1548412544	0.90072	27.56		29	Ratio to surrogate PC(15:0-18:1)(d7)	-5	24H-A3-X230413P00121R22867S12.raw
PC (Phosphatidylcholine)	PC 36:3	24H-A4	391050496	1.1673	27.56		29	Ratio to surrogate PC(15:0-18:1)(d7)	-5.1	24H-A4-X230413P00121R22867S14.raw
PC (Phosphatidylcholine)	PC 36:3	24H-A5	1212954752	0.58627	27.56		29	Ratio to surrogate PC(15:0-18:1)(d7)	-5.3	24H-A5-X230413P00121R22867S16.raw
PC (Phosphatidylcholine)	PC 36:3	24H-B1	688099456	0.75075	27.56		29	Ratio to surrogate PC(15:0-18:1)(d7)	-4.7	24H-B1-X230412P00121R22843S21.raw
PC (Phosphatidylcholine)	PC 36:3	24H-B2	1495231488	0.75092	27.56		29	Ratio to surrogate PC(15:0-18:1)(d7)	-4.5	24H-B2-X230412P00121R22843S23.raw
PC (Phosphatidylcholine)	PC 36:3	24H-B3	1091298304	0.59513	27.56		29	Ratio to surrogate PC(15:0-18:1)(d7)	-5.5	24H-B3-X230412P00121R22843S25.raw
PC (Phosphatidylcholine)	PC 36:2	24H-A1	4925533184	3.322	27.48		29	Ratio to surrogate PC(15:0-18:1)(d7)	0.9	24H-A1-X230413P00121R22867S08.raw
PC (Phosphatidylcholine)	PC 36:2	24H-A2	4795839488	3.3991	27.48		29	Ratio to surrogate PC(15:0-18:1)(d7)	0.2	24H-A2-X230413P00121R22867S10.raw
PC (Phosphatidylcholine)	PC 36:2	24H-A3	4592497664	2.6715	27.48		29	Ratio to surrogate PC(15:0-18:1)(d7)	1.3	24H-A3-X230413P00121R22867S12.raw
PC (Phosphatidylcholine)	PC 36:2	24H-A4	1119017216	3.3402	27.48		29	Ratio to surrogate PC(15:0-18:1)(d7)	1.3	24H-A4-X230413P00121R22867S14.raw
PC (Phosphatidylcholine)	PC 36:2	24H-A5	4147489536	2.0046	27.48		29	Ratio to surrogate PC(15:0-18:1)(d7)	0.9	24H-A5-X230413P00121R22867S16.raw
PC (Phosphatidylcholine)	PC 36:2	24H-B1	1984264576	2.1649	27.48		29	Ratio to surrogate PC(15:0-18:1)(d7)	0.8	24H-B1-X230412P00121R22843S21.raw
PC (Phosphatidylcholine)	PC 36:2	24H-B2	3708553472	1.8625	27.48		29	Ratio to surrogate PC(15:0-18:1)(d7)	0.9	24H-B2-X230412P00121R22843S23.raw
PC (Phosphatidylcholine)	PC 36:2	24H-B3	3656972032	1.9943	27.48		29	Ratio to surrogate PC(15:0-18:1)(d7)	1.1	24H-B3-X230412P00121R22843S25.raw
PC (Phosphatidylcholine)	PC 36:1	24H-A1	1551706368	1.0465	27.4		29	Ratio to surrogate PC(15:0-18:1)(d7)	-5.9	24H-A1-X230413P00121R22867S08.raw
PC (Phosphatidylcholine)	PC 36:1	24H-A2	1484774400	1.0524	27.4		29	Ratio to surrogate PC(15:0-18:1)(d7)	-7.1	24H-A2-X230413P00121R22867S10.raw
PC (Phosphatidylcholine)	PC 36:1	24H-A3	1365699456	0.79444	27.4		29	Ratio to surrogate PC(15:0-18:1)(d7)	-5.9	24H-A3-X230413P00121R22867S12.raw
PC (Phosphatidylcholine)	PC 36:1	24H-A4	283241632	0.84547	27.4		29	Ratio to surrogate PC(15:0-18:1)(d7)	-7.2	24H-A4-X230413P00121R22867S14.raw
PC (Phosphatidylcholine)	PC 36:1	24H-A5	1196890240	0.5785	27.4		29	Ratio to surrogate PC(15:0-18:1)(d7)	-6.5	24H-A5-X230413P00121R22867S16.raw
PC (Phosphatidylcholine)	PC 36:1	24H-B1	527988416	0.57606	27.4		29	Ratio to surrogate PC(15:0-18:1)(d7)	-7.4	24H-B1-X230412P00121R22843S21.raw
PC (Phosphatidylcholine)	PC 36:1	24H-B2	1117403392	0.56117	27.4		29	Ratio to surrogate PC(15:0-18:1)(d7)	-6.2	24H-B2-X230412P00121R22843S23.raw
PC (Phosphatidylcholine)	PC 36:1	24H-B3	1062601664	0.57948	27.4		29	Ratio to surrogate PC(15:0-18:1)(d7)	-6.2	24H-B3-X230412P00121R22843S25.raw
PC (Phosphatidylcholine)	PC 37:4	24H-A1	59907920	0.040404	27.44		29	Ratio to surrogate PC(15:0-18:1)(d7)	2.5	24H-A1-X230413P00121R22867S08.raw
PC (Phosphatidylcholine)	PC 37:4	24H-A2	50671572	0.035914	27.44		29	Ratio to surrogate PC(15:0-18:1)(d7)	0.8	24H-A2-X230413P00121R22867S10.raw
PC (Phosphatidylcholine)	PC 37:4	24H-A3	63668124	0.037036	27.44		29	Ratio to surrogate PC(15:0-18:1)(d7)	4.4	24H-A3-X230413P00121R22867S12.raw
PC (Phosphatidylcholine)	PC 37:4	24H-A4	14629666	0.043669	27.44		29	Ratio to surrogate PC(15:0-18:1)(d7)	3.2	24H-A4-X230413P00121R22867S14.raw
PC (Phosphatidylcholine)	PC 37:4	24H-A5	36828076	0.0178	27.44		29	Ratio to surrogate PC(15:0-18:1)(d7)	1.7	24H-A5-X230413P00121R22867S16.raw
PC (Phosphatidylcholine)	PC 37:4	24H-B1	23322680	0.025446	27.44		29	Ratio to surrogate PC(15:0-18:1)(d7)	2.2	24H-B1-X230412P00121R22843S21.raw
PC (Phosphatidylcholine)	PC 37:4	24H-B2	26243050	0.013179	27.44		29	Ratio to surrogate PC(15:0-18:1)(d7)	2.8	24H-B2-X230412P00121R22843S23.raw
PC (Phosphatidylcholine)	PC 37:4	24H-B3	35916432	0.019587	27.44		29	Ratio to surrogate PC(15:0-18:1)(d7)	2.8	24H-B3-X230412P00121R22843S25.raw
PC (Phosphatidylcholine)	PC 37:2	24H-A1	7532294	0.0050801	27.42		29	Ratio to surrogate PC(15:0-18:1)(d7)	-13.7	24H-A1-X230413P00121R22867S08.raw
PC (Phosphatidylcholine)	PC 37:2	24H-A2	32085156	0.022741	27.42		29	Ratio to surrogate PC(15:0-18:1)(d7)	0.6	24H-A2-X230413P00121R22867S10.raw
PC (Phosphatidylcholine)	PC 37:2	24H-A3	33416780	0.019439	27.42		29	Ratio to surrogate PC(15:0-18:1)(d7)	-6	24H-A3-X230413P00121R22867S12.raw
PC (Phosphatidylcholine)	PC 37:2	24H-A4	8085390	0.024135	27.42		29	Ratio to surrogate PC(15:0-18:1)(d7)	-10.2	24H-A4-X230413P00121R22867S14.raw
PC (Phosphatidylcholine)	PC 37:2	24H-A5	9728627	0.0047022	27.42		29	Ratio to surrogate PC(15:0-18:1)(d7)	-4	24H-A5-X230413P00121R22867S16.raw
PC (Phosphatidylcholine)	PC 37:2	24H-B1	47284604	0.05159	27.42		29	Ratio to surrogate PC(15:0-18:1)(d7)	2	24H-B1-X230412P00121R22843S21.raw
PC (Phosphatidylcholine)	PC 37:2	24H-B2	89425880	0.04491	27.42		29	Ratio to surrogate PC(15:0-18:1)(d7)	0	24H-B2-X230412P00121R22843S23.raw
PC (Phosphatidylcholine)	PC 37:2	24H-B3	101622384	0.055419	27.42		29	Ratio to surrogate PC(15:0-18:1)(d7)	3.8	24H-B3-X230412P00121R22843S25.raw
PC (Phosphatidylcholine)	PC 37:1	24H-A1	29810186	0.020105	27.98		29	Ratio to surrogate PC(15:0-18:1)(d7)	-35.5	24H-A1-X230413P00121R22867S08.raw
PC (Phosphatidylcholine)	PC 37:1	24H-A2	13324970	0.0094442	27.98		29	Ratio to surrogate PC(15:0-18:1)(d7)	-25.5	24H-A2-X230413P00121R22867S10.raw
PC (Phosphatidylcholine)	PC 37:1	24H-A3	120935624	0.070349	27.98		29	Ratio to surrogate PC(15:0-18:1)(d7)	49.7	24H-A3-X230413P00121R22867S12.raw
PC (Phosphatidylcholine)	PC 37:1	24H-A4	8441162	0.025197	27.98		29	Ratio to surrogate PC(15:0-18:1)(d7)	60.8	24H-A4-X230413P00121R22867S14.raw
PC (Phosphatidylcholine)	PC 37:1	24H-A5	10050659	0.0048579	27.98		29	Ratio to surrogate PC(15:0-18:1)(d7)	-36.4	24H-A5-X230413P00121R22867S16.raw
PC (Phosphatidylcholine)	PC 37:1	24H-B1	24207592	0.026412	27.98		29	Ratio to surrogate PC(15:0-18:1)(d7)	62.3	24H-B1-X230412P00121R22843S21.raw
PC (Phosphatidylcholine)	PC 37:1	24H-B2	33266924	0.016707	27.98		29	Ratio to surrogate PC(15:0-18:1)(d7)	59.6	24H-B2-X230412P00121R22843S23.raw
PC (Phosphatidylcholine)	PC 37:1	24H-B3	16563086	0.0090326	27.98		29	Ratio to surrogate PC(15:0-18:1)(d7)	-35.9	24H-B3-X230412P00121R22843S25.raw
PC (Phosphatidylcholine)	PC 38:6	24H-A1	2129718016	1.4364	27.58		29	Ratio to surrogate PC(15:0-18:1)(d7)	0.4	24H-A1-X230413P00121R22867S08.raw
PC (Phosphatidylcholine)	PC 38:6	24H-A2	1692219008	1.1994	27.58		29	Ratio to surrogate PC(15:0-18:1)(d7)	-0.2	24H-A2-X230413P00121R22867S10.raw
PC (Phosphatidylcholine)	PC 38:6	24H-A3	1751499648	1.0189	27.58		29	Ratio to surrogate PC(15:0-18:1)(d7)	0.7	24H-A3-X230413P00121R22867S12.raw
PC (Phosphatidylcholine)	PC 38:6	24H-A4	442226848	1.32	27.58		29	Ratio to surrogate PC(15:0-18:1)(d7)	0.7	24H-A4-X230413P00121R22867S14.raw
PC (Phosphatidylcholine)	PC 38:6	24H-A5	1621176192	0.78358	27.58		29	Ratio to surrogate PC(15:0-18:1)(d7)	0.5	24H-A5-X230413P00121R22867S16.raw
PC (Phosphatidylcholine)	PC 38:6	24H-B1	690341824	0.7532	27.58		29	Ratio to surrogate PC(15:0-18:1)(d7)	0.2	24H-B1-X230412P00121R22843S21.raw
PC (Phosphatidylcholine)	PC 38:6	24H-B2	1544918528	0.77587	27.58		29	Ratio to surrogate PC(15:0-18:1)(d7)	0.4	24H-B2-X230412P00121R22843S23.raw
PC (Phosphatidylcholine)	PC 38:6	24H-B3	1383017728	0.75422	27.58		29	Ratio to surrogate PC(15:0-18:1)(d7)	0.6	24H-B3-X230412P00121R22843S25.raw
PC (Phosphatidylcholine)	PC 38:5	24H-A1	1235834496	0.8335	27.46		29	Ratio to surrogate PC(15:0-18:1)(d7)	0.7	24H-A1-X230413P00121R22867S08.raw
PC (Phosphatidylcholine)	PC 38:5	24H-A2	993430336	0.70411	27.46		29	Ratio to surrogate PC(15:0-18:1)(d7)	0.1	24H-A2-X230413P00121R22867S10.raw
PC (Phosphatidylcholine)	PC 38:5	24H-A3	994380608	0.57844	27.46		29	Ratio to surrogate PC(15:0-18:1)(d7)	0.6	24H-A3-X230413P00121R22867S12.raw
PC (Phosphatidylcholine)	PC 38:5	24H-A4	251790512	0.75159	27.46		29	Ratio to surrogate PC(15:0-18:1)(d7)	0.8	24H-A4-X230413P00121R22867S14.raw
PC (Phosphatidylcholine)	PC 38:5	24H-A5	845634240	0.40873	27.46		29	Ratio to surrogate PC(15:0-18:1)(d7)	0.2	24H-A5-X230413P00121R22867S16.raw
PC (Phosphatidylcholine)	PC 38:5	24H-B1	440750528	0.48088	27.46		29	Ratio to surrogate PC(15:0-18:1)(d7)	0.3	24H-B1-X230412P00121R22843S21.raw
PC (Phosphatidylcholine)	PC 38:5	24H-B2	1032108352	0.51833	27.46		29	Ratio to surrogate PC(15:0-18:1)(d7)	0.9	24H-B2-X230412P00121R22843S23.raw
PC (Phosphatidylcholine)	PC 38:5	24H-B3	819610112	0.44697	27.46		29	Ratio to surrogate PC(15:0-18:1)(d7)	0.8	24H-B3-X230412P00121R22843S25.raw
PC (Phosphatidylcholine)	PC 38:4	24H-A1	8756632576	5.9058	27.29		29	Ratio to surrogate PC(15:0-18:1)(d7)	-0.8	24H-A1-X230413P00121R22867S08.raw
PC (Phosphatidylcholine)	PC 38:4	24H-A2	6670398464	4.7277	27.29		29	Ratio to surrogate PC(15:0-18:1)(d7)	-1.6	24H-A2-X230413P00121R22867S10.raw
PC (Phosphatidylcholine)	PC 38:4	24H-A3	6195699200	3.6041	27.29		29	Ratio to surrogate PC(15:0-18:1)(d7)	-0.7	24H-A3-X230413P00121R22867S12.raw
PC (Phosphatidylcholine)	PC 38:4	24H-A4	1174743808	3.5066	27.29		29	Ratio to surrogate PC(15:0-18:1)(d7)	-0.8	24H-A4-X230413P00121R22867S14.raw
PC (Phosphatidylcholine)	PC 38:4	24H-A5	5778599936	2.793	27.29		29	Ratio to surrogate PC(15:0-18:1)(d7)	-0.8	24H-A5-X230413P00121R22867S16.raw
PC (Phosphatidylcholine)	PC 38:4	24H-B1	1961491200	2.1401	27.29		29	Ratio to surrogate PC(15:0-18:1)(d7)	-1.2	24H-B1-X230412P00121R22843S21.raw
PC (Phosphatidylcholine)	PC 38:4	24H-B2	4870110208	2.4458	27.29		29	Ratio to surrogate PC(15:0-18:1)(d7)	-1	24H-B2-X230412P00121R22843S23.raw
PC (Phosphatidylcholine)	PC 38:4	24H-B3	5523694592	3.0123	27.29		29	Ratio to surrogate PC(15:0-18:1)(d7)	-0.6	24H-B3-X230412P00121R22843S25.raw
PC (Phosphatidylcholine)	PC 38:3	24H-A1	2131757696	1.4377	27.3		29	Ratio to surrogate PC(15:0-18:1)(d7)	-2.9	24H-A1-X230413P00121R22867S08.raw
PC (Phosphatidylcholine)	PC 38:3	24H-A2	1623259520	1.1505	27.3		29	Ratio to surrogate PC(15:0-18:1)(d7)	-3.6	24H-A2-X230413P00121R22867S10.raw
PC (Phosphatidylcholine)	PC 38:3	24H-A3	1523212544	0.88606	27.3		29	Ratio to surrogate PC(15:0-18:1)(d7)	-2.8	24H-A3-X230413P00121R22867S12.raw
PC (Phosphatidylcholine)	PC 38:3	24H-A4	278701248	0.83192	27.3		29	Ratio to surrogate PC(15:0-18:1)(d7)	-2.8	24H-A4-X230413P00121R22867S14.raw
PC (Phosphatidylcholine)	PC 38:3	24H-A5	1363881344	0.65922	27.3		29	Ratio to surrogate PC(15:0-18:1)(d7)	-3	24H-A5-X230413P00121R22867S16.raw
PC (Phosphatidylcholine)	PC 38:3	24H-B1	592612096	0.64657	27.3		29	Ratio to surrogate PC(15:0-18:1)(d7)	-2	24H-B1-X230412P00121R22843S21.raw
PC (Phosphatidylcholine)	PC 38:3	24H-B2	1493488640	0.75004	27.3		29	Ratio to surrogate PC(15:0-18:1)(d7)	-1.6	24H-B2-X230412P00121R22843S23.raw
PC (Phosphatidylcholine)	PC 38:3	24H-B3	1529346176	0.83402	27.3		29	Ratio to surrogate PC(15:0-18:1)(d7)	-1.8	24H-B3-X230412P00121R22843S25.raw
PC (Phosphatidylcholine)	PC 38:1	24H-A1	54514696	0.036767	27.16		29	Ratio to surrogate PC(15:0-18:1)(d7)	1.4	24H-A1-X230413P00121R22867S08.raw
PC (Phosphatidylcholine)	PC 38:1	24H-A2	38857724	0.027541	27.16		29	Ratio to surrogate PC(15:0-18:1)(d7)	-1.8	24H-A2-X230413P00121R22867S10.raw
PC (Phosphatidylcholine)	PC 38:1	24H-A3	26100370	0.015183	27.16		29	Ratio to surrogate PC(15:0-18:1)(d7)	0.1	24H-A3-X230413P00121R22867S12.raw
PC (Phosphatidylcholine)	PC 38:1	24H-A4	1480464	0.0044191	27.16		29	Ratio to surrogate PC(15:0-18:1)(d7)	-2.3	24H-A4-X230413P00121R22867S14.raw
PC (Phosphatidylcholine)	PC 38:1	24H-A5	28870776	0.013954	27.16		29	Ratio to surrogate PC(15:0-18:1)(d7)	-3	24H-A5-X230413P00121R22867S16.raw
PC (Phosphatidylcholine)	PC 38:1	24H-B1	9730592	0.010617	27.16		29	Ratio to surrogate PC(15:0-18:1)(d7)	-1.1	24H-B1-X230412P00121R22843S21.raw
PC (Phosphatidylcholine)	PC 38:1	24H-B2	39952956	0.020065	27.16		29	Ratio to surrogate PC(15:0-18:1)(d7)	-3.8	24H-B2-X230412P00121R22843S23.raw
PC (Phosphatidylcholine)	PC 38:1	24H-B3	43756704	0.023862	27.16		29	Ratio to surrogate PC(15:0-18:1)(d7)	-1.1	24H-B3-X230412P00121R22843S25.raw
PC (Phosphatidylcholine)	PC 38:0	24H-A1	2092477	0.0014113	27.06		29	Ratio to surrogate PC(15:0-18:1)(d7)	-4.9	24H-A1-X230413P00121R22867S08.raw
PC (Phosphatidylcholine)	PC 38:0	24H-A2	3076481	0.0021805	27.06		29	Ratio to surrogate PC(15:0-18:1)(d7)	-7.5	24H-A2-X230413P00121R22867S10.raw
PC (Phosphatidylcholine)	PC 38:0	24H-A3	1262948	0.00073467	27.06		29	Ratio to surrogate PC(15:0-18:1)(d7)	-4.3	24H-A3-X230413P00121R22867S12.raw
PC (Phosphatidylcholine)	PC 38:0	24H-A4	0	0	27.06		29	Ratio to surrogate PC(15:0-18:1)(d7)	#N/A	24H-A4-X230413P00121R22867S14.raw
PC (Phosphatidylcholine)	PC 38:0	24H-A5	1224858	0.00059202	27.06		29	Ratio to surrogate PC(15:0-18:1)(d7)	0.2	24H-A5-X230413P00121R22867S16.raw
PC (Phosphatidylcholine)	PC 38:0	24H-B1	800484	0.00087337	27.06		29	Ratio to surrogate PC(15:0-18:1)(d7)	-5.5	24H-B1-X230412P00121R22843S21.raw
PC (Phosphatidylcholine)	PC 38:0	24H-B2	2298521	0.0011543	27.06		29	Ratio to surrogate PC(15:0-18:1)(d7)	-4.7	24H-B2-X230412P00121R22843S23.raw
PC (Phosphatidylcholine)	PC 38:0	24H-B3	2218833	0.00121	27.06		29	Ratio to surrogate PC(15:0-18:1)(d7)	-3.2	24H-B3-X230412P00121R22843S25.raw
PC (Phosphatidylcholine)	PC 39:4	24H-A1	79236688	0.05344	27.16		29	Ratio to surrogate PC(15:0-18:1)(d7)	2.1	24H-A1-X230413P00121R22867S08.raw
PC (Phosphatidylcholine)	PC 39:4	24H-A2	67030568	0.047509	27.16		29	Ratio to surrogate PC(15:0-18:1)(d7)	1	24H-A2-X230413P00121R22867S10.raw
PC (Phosphatidylcholine)	PC 39:4	24H-A3	55867188	0.032498	27.16		29	Ratio to surrogate PC(15:0-18:1)(d7)	2.5	24H-A3-X230413P00121R22867S12.raw
PC (Phosphatidylcholine)	PC 39:4	24H-A4	5536748	0.016527	27.16		29	Ratio to surrogate PC(15:0-18:1)(d7)	0	24H-A4-X230413P00121R22867S14.raw
PC (Phosphatidylcholine)	PC 39:4	24H-A5	38087220	0.018409	27.16		29	Ratio to surrogate PC(15:0-18:1)(d7)	2	24H-A5-X230413P00121R22867S16.raw
PC (Phosphatidylcholine)	PC 39:4	24H-B1	26878294	0.029325	27.16		29	Ratio to surrogate PC(15:0-18:1)(d7)	1.2	24H-B1-X230412P00121R22843S21.raw
PC (Phosphatidylcholine)	PC 39:4	24H-B2	76982688	0.038661	27.16		29	Ratio to surrogate PC(15:0-18:1)(d7)	0.1	24H-B2-X230412P00121R22843S23.raw
PC (Phosphatidylcholine)	PC 39:4	24H-B3	96322352	0.052529	27.16		29	Ratio to surrogate PC(15:0-18:1)(d7)	1.5	24H-B3-X230412P00121R22843S25.raw
PC (Phosphatidylcholine)	PC 40:7	24H-A1	177733904	0.11987	27.47		29	Ratio to surrogate PC(15:0-18:1)(d7)	-3.7	24H-A1-X230413P00121R22867S08.raw
PC (Phosphatidylcholine)	PC 40:7	24H-A2	104563736	0.074111	27.47		29	Ratio to surrogate PC(15:0-18:1)(d7)	-3.2	24H-A2-X230413P00121R22867S10.raw
PC (Phosphatidylcholine)	PC 40:7	24H-A3	128204688	0.074578	27.47		29	Ratio to surrogate PC(15:0-18:1)(d7)	-1.8	24H-A3-X230413P00121R22867S12.raw
PC (Phosphatidylcholine)	PC 40:7	24H-A4	36552348	0.10911	27.47		29	Ratio to surrogate PC(15:0-18:1)(d7)	-1.5	24H-A4-X230413P00121R22867S14.raw
PC (Phosphatidylcholine)	PC 40:7	24H-A5	120100176	0.058049	27.47		29	Ratio to surrogate PC(15:0-18:1)(d7)	-2.9	24H-A5-X230413P00121R22867S16.raw
PC (Phosphatidylcholine)	PC 40:7	24H-B1	75690192	0.082582	27.47		29	Ratio to surrogate PC(15:0-18:1)(d7)	-2.4	24H-B1-X230412P00121R22843S21.raw
PC (Phosphatidylcholine)	PC 40:7	24H-B2	163363488	0.082042	27.47		29	Ratio to surrogate PC(15:0-18:1)(d7)	-2.3	24H-B2-X230412P00121R22843S23.raw
PC (Phosphatidylcholine)	PC 40:7	24H-B3	142063072	0.077473	27.47		29	Ratio to surrogate PC(15:0-18:1)(d7)	-2.5	24H-B3-X230412P00121R22843S25.raw
PC (Phosphatidylcholine)	PC 40:6	24H-A1	2029290624	1.3686	27.35		29	Ratio to surrogate PC(15:0-18:1)(d7)	1.1	24H-A1-X230413P00121R22867S08.raw
PC (Phosphatidylcholine)	PC 40:6	24H-A2	1420063104	1.0065	27.35		29	Ratio to surrogate PC(15:0-18:1)(d7)	0.3	24H-A2-X230413P00121R22867S10.raw
PC (Phosphatidylcholine)	PC 40:6	24H-A3	1368193792	0.79589	27.35		29	Ratio to surrogate PC(15:0-18:1)(d7)	1.2	24H-A3-X230413P00121R22867S12.raw
PC (Phosphatidylcholine)	PC 40:6	24H-A4	292229248	0.8723	27.35		29	Ratio to surrogate PC(15:0-18:1)(d7)	1	24H-A4-X230413P00121R22867S14.raw
PC (Phosphatidylcholine)	PC 40:6	24H-A5	1504687104	0.72727	27.35		29	Ratio to surrogate PC(15:0-18:1)(d7)	1	24H-A5-X230413P00121R22867S16.raw
PC (Phosphatidylcholine)	PC 40:6	24H-B1	538414720	0.58744	27.35		29	Ratio to surrogate PC(15:0-18:1)(d7)	0.8	24H-B1-X230412P00121R22843S21.raw
PC (Phosphatidylcholine)	PC 40:6	24H-B2	1158240768	0.58168	27.35		29	Ratio to surrogate PC(15:0-18:1)(d7)	0.7	24H-B2-X230412P00121R22843S23.raw
PC (Phosphatidylcholine)	PC 40:6	24H-B3	1429344128	0.77948	27.35		29	Ratio to surrogate PC(15:0-18:1)(d7)	0.8	24H-B3-X230412P00121R22843S25.raw
PC (Phosphatidylcholine)	PC 40:5	24H-A1	749376128	0.50541	27.19		29	Ratio to surrogate PC(15:0-18:1)(d7)	-2.6	24H-A1-X230413P00121R22867S08.raw
PC (Phosphatidylcholine)	PC 40:5	24H-A2	753052480	0.53373	27.19		29	Ratio to surrogate PC(15:0-18:1)(d7)	-5.3	24H-A2-X230413P00121R22867S10.raw
PC (Phosphatidylcholine)	PC 40:5	24H-A3	638084800	0.37118	27.19		29	Ratio to surrogate PC(15:0-18:1)(d7)	-5	24H-A3-X230413P00121R22867S12.raw
PC (Phosphatidylcholine)	PC 40:5	24H-A4	91457792	0.273	27.19		29	Ratio to surrogate PC(15:0-18:1)(d7)	-6.5	24H-A4-X230413P00121R22867S14.raw
PC (Phosphatidylcholine)	PC 40:5	24H-A5	631837120	0.30539	27.19		29	Ratio to surrogate PC(15:0-18:1)(d7)	-5	24H-A5-X230413P00121R22867S16.raw
PC (Phosphatidylcholine)	PC 40:5	24H-B1	218716320	0.23863	27.19		29	Ratio to surrogate PC(15:0-18:1)(d7)	-6.3	24H-B1-X230412P00121R22843S21.raw
PC (Phosphatidylcholine)	PC 40:5	24H-B2	634043968	0.31842	27.19		29	Ratio to surrogate PC(15:0-18:1)(d7)	-4.6	24H-B2-X230412P00121R22843S23.raw
PC (Phosphatidylcholine)	PC 40:5	24H-B3	704560384	0.38423	27.19		29	Ratio to surrogate PC(15:0-18:1)(d7)	-4.9	24H-B3-X230412P00121R22843S25.raw
PC (Phosphatidylcholine)	PC 40:4	24H-A1	331988416	0.22391	27.14		29	Ratio to surrogate PC(15:0-18:1)(d7)	-9.6	24H-A1-X230413P00121R22867S08.raw
PC (Phosphatidylcholine)	PC 40:4	24H-A2	244568672	0.17334	27.14		29	Ratio to surrogate PC(15:0-18:1)(d7)	-11.7	24H-A2-X230413P00121R22867S10.raw
PC (Phosphatidylcholine)	PC 40:4	24H-A3	184613808	0.10739	27.14		29	Ratio to surrogate PC(15:0-18:1)(d7)	-9.6	24H-A3-X230413P00121R22867S12.raw
PC (Phosphatidylcholine)	PC 40:4	24H-A4	18845788	0.056254	27.14		29	Ratio to surrogate PC(15:0-18:1)(d7)	-11.8	24H-A4-X230413P00121R22867S14.raw
PC (Phosphatidylcholine)	PC 40:4	24H-A5	154448720	0.074651	27.14		29	Ratio to surrogate PC(15:0-18:1)(d7)	-9.7	24H-A5-X230413P00121R22867S16.raw
PC (Phosphatidylcholine)	PC 40:4	24H-B1	64894444	0.070803	27.14		29	Ratio to surrogate PC(15:0-18:1)(d7)	-10.7	24H-B1-X230412P00121R22843S21.raw
PC (Phosphatidylcholine)	PC 40:4	24H-B2	221573440	0.11128	27.14		29	Ratio to surrogate PC(15:0-18:1)(d7)	-9.1	24H-B2-X230412P00121R22843S23.raw
PC (Phosphatidylcholine)	PC 40:4	24H-B3	255145408	0.13914	27.14		29	Ratio to surrogate PC(15:0-18:1)(d7)	-8.2	24H-B3-X230412P00121R22843S25.raw
PC (Phosphatidylcholine)	PC 40:3	24H-A1	53774764	0.036268	27.14		29	Ratio to surrogate PC(15:0-18:1)(d7)	-5.6	24H-A1-X230413P00121R22867S08.raw
PC (Phosphatidylcholine)	PC 40:3	24H-A2	39783844	0.028197	27.14		29	Ratio to surrogate PC(15:0-18:1)(d7)	-5.4	24H-A2-X230413P00121R22867S10.raw
PC (Phosphatidylcholine)	PC 40:3	24H-A3	33054116	0.019228	27.14		29	Ratio to surrogate PC(15:0-18:1)(d7)	-4.9	24H-A3-X230413P00121R22867S12.raw
PC (Phosphatidylcholine)	PC 40:3	24H-A4	2101671	0.0062734	27.14		29	Ratio to surrogate PC(15:0-18:1)(d7)	-7.5	24H-A4-X230413P00121R22867S14.raw
PC (Phosphatidylcholine)	PC 40:3	24H-A5	23233160	0.011229	27.14		29	Ratio to surrogate PC(15:0-18:1)(d7)	-3.5	24H-A5-X230413P00121R22867S16.raw
PC (Phosphatidylcholine)	PC 40:3	24H-B1	10079107	0.010997	27.14		29	Ratio to surrogate PC(15:0-18:1)(d7)	-6.5	24H-B1-X230412P00121R22843S21.raw
PC (Phosphatidylcholine)	PC 40:3	24H-B2	32922006	0.016534	27.14		29	Ratio to surrogate PC(15:0-18:1)(d7)	-6.1	24H-B2-X230412P00121R22843S23.raw
PC (Phosphatidylcholine)	PC 40:3	24H-B3	42349040	0.023095	27.14		29	Ratio to surrogate PC(15:0-18:1)(d7)	-5.5	24H-B3-X230412P00121R22843S25.raw
PC (Phosphatidylcholine)	PC 40:2	24H-A1	13221912	0.0089174	27.01		29	Ratio to surrogate PC(15:0-18:1)(d7)	-1.1	24H-A1-X230413P00121R22867S08.raw
PC (Phosphatidylcholine)	PC 40:2	24H-A2	12680196	0.0089872	27.01		29	Ratio to surrogate PC(15:0-18:1)(d7)	-2.5	24H-A2-X230413P00121R22867S10.raw
PC (Phosphatidylcholine)	PC 40:2	24H-A3	9702339	0.0056439	27.01		29	Ratio to surrogate PC(15:0-18:1)(d7)	-2.5	24H-A3-X230413P00121R22867S12.raw
PC (Phosphatidylcholine)	PC 40:2	24H-A4	292310	0.00087254	27.01		29	Ratio to surrogate PC(15:0-18:1)(d7)	-0.5	24H-A4-X230413P00121R22867S14.raw
PC (Phosphatidylcholine)	PC 40:2	24H-A5	5786903	0.002797	27.01		29	Ratio to surrogate PC(15:0-18:1)(d7)	-3.1	24H-A5-X230413P00121R22867S16.raw
PC (Phosphatidylcholine)	PC 40:2	24H-B1	2012724	0.002196	27.01		29	Ratio to surrogate PC(15:0-18:1)(d7)	-3.5	24H-B1-X230412P00121R22843S21.raw
PC (Phosphatidylcholine)	PC 40:2	24H-B2	9692090	0.0048674	27.01		29	Ratio to surrogate PC(15:0-18:1)(d7)	-1.2	24H-B2-X230412P00121R22843S23.raw
PC (Phosphatidylcholine)	PC 40:2	24H-B3	9866666	0.0053807	27.01		29	Ratio to surrogate PC(15:0-18:1)(d7)	-2.2	24H-B3-X230412P00121R22843S25.raw
PC (Phosphatidylcholine)	PC 41:6	24H-A1	2523801	0.0017022	27.16		29	Ratio to surrogate PC(15:0-18:1)(d7)	0.6	24H-A1-X230413P00121R22867S08.raw
PC (Phosphatidylcholine)	PC 41:6	24H-A2	3350538	0.0023747	27.16		29	Ratio to surrogate PC(15:0-18:1)(d7)	0.8	24H-A2-X230413P00121R22867S10.raw
PC (Phosphatidylcholine)	PC 41:6	24H-A3	4514002	0.0026258	27.16		29	Ratio to surrogate PC(15:0-18:1)(d7)	3.7	24H-A3-X230413P00121R22867S12.raw
PC (Phosphatidylcholine)	PC 41:6	24H-A4	0	0	27.16		29	Ratio to surrogate PC(15:0-18:1)(d7)	#N/A	24H-A4-X230413P00121R22867S14.raw
PC (Phosphatidylcholine)	PC 41:6	24H-A5	1241903	0.00060026	27.16		29	Ratio to surrogate PC(15:0-18:1)(d7)	-0.6	24H-A5-X230413P00121R22867S16.raw
PC (Phosphatidylcholine)	PC 41:6	24H-B1	1366090	0.0014905	27.16		29	Ratio to surrogate PC(15:0-18:1)(d7)	-2.8	24H-B1-X230412P00121R22843S21.raw
PC (Phosphatidylcholine)	PC 41:6	24H-B2	4178930	0.0020987	27.16		29	Ratio to surrogate PC(15:0-18:1)(d7)	3.5	24H-B2-X230412P00121R22843S23.raw
PC (Phosphatidylcholine)	PC 41:6	24H-B3	5104360	0.0027836	27.16		29	Ratio to surrogate PC(15:0-18:1)(d7)	0.4	24H-B3-X230412P00121R22843S25.raw
PC (Phosphatidylcholine)	PC 42:7	24H-A1	12771180	0.0086134	27.19		29	Ratio to surrogate PC(15:0-18:1)(d7)	-4.9	24H-A1-X230413P00121R22867S08.raw
PC (Phosphatidylcholine)	PC 42:7	24H-A2	6388487	0.0045279	27.19		29	Ratio to surrogate PC(15:0-18:1)(d7)	-2.7	24H-A2-X230413P00121R22867S10.raw
PC (Phosphatidylcholine)	PC 42:7	24H-A3	12343288	0.0071802	27.19		29	Ratio to surrogate PC(15:0-18:1)(d7)	-0.5	24H-A3-X230413P00121R22867S12.raw
PC (Phosphatidylcholine)	PC 42:7	24H-A4	743607	0.0022196	27.19		29	Ratio to surrogate PC(15:0-18:1)(d7)	-3.3	24H-A4-X230413P00121R22867S14.raw
PC (Phosphatidylcholine)	PC 42:7	24H-A5	8382612	0.0040516	27.19		29	Ratio to surrogate PC(15:0-18:1)(d7)	0.8	24H-A5-X230413P00121R22867S16.raw
PC (Phosphatidylcholine)	PC 42:7	24H-B1	3347416	0.0036522	27.19		29	Ratio to surrogate PC(15:0-18:1)(d7)	3.1	24H-B1-X230412P00121R22843S21.raw
PC (Phosphatidylcholine)	PC 42:7	24H-B2	6963409	0.0034971	27.19		29	Ratio to surrogate PC(15:0-18:1)(d7)	-0.3	24H-B2-X230412P00121R22843S23.raw
PC (Phosphatidylcholine)	PC 42:7	24H-B3	5103067	0.0027829	27.19		29	Ratio to surrogate PC(15:0-18:1)(d7)	-1.1	24H-B3-X230412P00121R22843S25.raw
PC (Phosphatidylcholine)	PC 42:6	24H-A1	27100556	0.018278	27.13		29	Ratio to surrogate PC(15:0-18:1)(d7)	0.8	24H-A1-X230413P00121R22867S08.raw
PC (Phosphatidylcholine)	PC 42:6	24H-A2	18248118	0.012934	27.13		29	Ratio to surrogate PC(15:0-18:1)(d7)	0	24H-A2-X230413P00121R22867S10.raw
PC (Phosphatidylcholine)	PC 42:6	24H-A3	13463412	0.0078318	27.13		29	Ratio to surrogate PC(15:0-18:1)(d7)	1	24H-A3-X230413P00121R22867S12.raw
PC (Phosphatidylcholine)	PC 42:6	24H-A4	515780	0.0015396	27.13		29	Ratio to surrogate PC(15:0-18:1)(d7)	-0.8	24H-A4-X230413P00121R22867S14.raw
PC (Phosphatidylcholine)	PC 42:6	24H-A5	15403900	0.0074453	27.13		29	Ratio to surrogate PC(15:0-18:1)(d7)	2.9	24H-A5-X230413P00121R22867S16.raw
PC (Phosphatidylcholine)	PC 42:6	24H-B1	4345281	0.0047409	27.13		29	Ratio to surrogate PC(15:0-18:1)(d7)	-2.4	24H-B1-X230412P00121R22843S21.raw
PC (Phosphatidylcholine)	PC 42:6	24H-B2	15187872	0.0076275	27.13		29	Ratio to surrogate PC(15:0-18:1)(d7)	0.2	24H-B2-X230412P00121R22843S23.raw
PC (Phosphatidylcholine)	PC 42:6	24H-B3	19993350	0.010903	27.13		29	Ratio to surrogate PC(15:0-18:1)(d7)	-0.5	24H-B3-X230412P00121R22843S25.raw
PC (Phosphatidylcholine)	PC 42:5	24H-A1	27703314	0.018684	27.03		29	Ratio to surrogate PC(15:0-18:1)(d7)	1	24H-A1-X230413P00121R22867S08.raw
PC (Phosphatidylcholine)	PC 42:5	24H-A2	25840746	0.018315	27.03		29	Ratio to surrogate PC(15:0-18:1)(d7)	-0.7	24H-A2-X230413P00121R22867S10.raw
PC (Phosphatidylcholine)	PC 42:5	24H-A3	18150386	0.010558	27.03		29	Ratio to surrogate PC(15:0-18:1)(d7)	-1.4	24H-A3-X230413P00121R22867S12.raw
PC (Phosphatidylcholine)	PC 42:5	24H-A4	917595	0.002739	27.03		29	Ratio to surrogate PC(15:0-18:1)(d7)	-0.4	24H-A4-X230413P00121R22867S14.raw
PC (Phosphatidylcholine)	PC 42:5	24H-A5	11889054	0.0057464	27.03		29	Ratio to surrogate PC(15:0-18:1)(d7)	0.4	24H-A5-X230413P00121R22867S16.raw
PC (Phosphatidylcholine)	PC 42:5	24H-B1	2837599	0.003096	27.03		29	Ratio to surrogate PC(15:0-18:1)(d7)	-1.2	24H-B1-X230412P00121R22843S21.raw
PC (Phosphatidylcholine)	PC 42:5	24H-B2	14678405	0.0073716	27.03		29	Ratio to surrogate PC(15:0-18:1)(d7)	-1.4	24H-B2-X230412P00121R22843S23.raw
PC (Phosphatidylcholine)	PC 42:5	24H-B3	16049568	0.0087525	27.03		29	Ratio to surrogate PC(15:0-18:1)(d7)	0.3	24H-B3-X230412P00121R22843S25.raw
PC (Phosphatidylcholine)	PC 42:4	24H-A1	22444342	0.015137	26.89		29	Ratio to surrogate PC(15:0-18:1)(d7)	-1.3	24H-A1-X230413P00121R22867S08.raw
PC (Phosphatidylcholine)	PC 42:4	24H-A2	19846050	0.014066	26.89		29	Ratio to surrogate PC(15:0-18:1)(d7)	-2	24H-A2-X230413P00121R22867S10.raw
PC (Phosphatidylcholine)	PC 42:4	24H-A3	13646070	0.007938	26.89		29	Ratio to surrogate PC(15:0-18:1)(d7)	-0.5	24H-A3-X230413P00121R22867S12.raw
PC (Phosphatidylcholine)	PC 42:4	24H-A4	287154	0.00085715	26.89		29	Ratio to surrogate PC(15:0-18:1)(d7)	0.7	24H-A4-X230413P00121R22867S14.raw
PC (Phosphatidylcholine)	PC 42:4	24H-A5	9561364	0.0046214	26.89		29	Ratio to surrogate PC(15:0-18:1)(d7)	-2.2	24H-A5-X230413P00121R22867S16.raw
PC (Phosphatidylcholine)	PC 42:4	24H-B1	2404004	0.0026229	26.89		29	Ratio to surrogate PC(15:0-18:1)(d7)	-2.1	24H-B1-X230412P00121R22843S21.raw
PC (Phosphatidylcholine)	PC 42:4	24H-B2	13378150	0.0067186	26.89		29	Ratio to surrogate PC(15:0-18:1)(d7)	-0.1	24H-B2-X230412P00121R22843S23.raw
PC (Phosphatidylcholine)	PC 42:4	24H-B3	17361522	0.009468	26.89		29	Ratio to surrogate PC(15:0-18:1)(d7)	-0.5	24H-B3-X230412P00121R22843S25.raw
PC (Phosphatidylcholine)	PC 42:2	24H-A1	4916572	0.0033159	26.83		29	Ratio to surrogate PC(15:0-18:1)(d7)	0.3	24H-A1-X230413P00121R22867S08.raw
PC (Phosphatidylcholine)	PC 42:2	24H-A2	5954518	0.0042203	26.83		29	Ratio to surrogate PC(15:0-18:1)(d7)	-1.9	24H-A2-X230413P00121R22867S10.raw
PC (Phosphatidylcholine)	PC 42:2	24H-A3	4960248	0.0028854	26.83		29	Ratio to surrogate PC(15:0-18:1)(d7)	1.6	24H-A3-X230413P00121R22867S12.raw
PC (Phosphatidylcholine)	PC 42:2	24H-A4	0	0	26.83		29	Ratio to surrogate PC(15:0-18:1)(d7)	#N/A	24H-A4-X230413P00121R22867S14.raw
PC (Phosphatidylcholine)	PC 42:2	24H-A5	2113974	0.0010218	26.83		29	Ratio to surrogate PC(15:0-18:1)(d7)	-0.1	24H-A5-X230413P00121R22867S16.raw
PC (Phosphatidylcholine)	PC 42:2	24H-B1	550945	0.00060111	26.83		29	Ratio to surrogate PC(15:0-18:1)(d7)	-1.4	24H-B1-X230412P00121R22843S21.raw
PC (Phosphatidylcholine)	PC 42:2	24H-B2	5461030	0.0027426	26.83		29	Ratio to surrogate PC(15:0-18:1)(d7)	0	24H-B2-X230412P00121R22843S23.raw
PC (Phosphatidylcholine)	PC 42:2	24H-B3	5413610	0.0029523	26.83		29	Ratio to surrogate PC(15:0-18:1)(d7)	1.2	24H-B3-X230412P00121R22843S25.raw
PC (Phosphatidylcholine)	PC 44:4	24H-A1	3803676	0.0025654	26.57		29	Ratio to surrogate PC(15:0-18:1)(d7)	0	24H-A1-X230413P00121R22867S08.raw
PC (Phosphatidylcholine)	PC 44:4	24H-A2	4394275	0.0031145	26.57		29	Ratio to surrogate PC(15:0-18:1)(d7)	-0.7	24H-A2-X230413P00121R22867S10.raw
PC (Phosphatidylcholine)	PC 44:4	24H-A3	3470090	0.0020186	26.57		29	Ratio to surrogate PC(15:0-18:1)(d7)	-0.1	24H-A3-X230413P00121R22867S12.raw
PC (Phosphatidylcholine)	PC 44:4	24H-A4	0	0	26.57		29	Ratio to surrogate PC(15:0-18:1)(d7)	#N/A	24H-A4-X230413P00121R22867S14.raw
PC (Phosphatidylcholine)	PC 44:4	24H-A5	1293546	0.00062522	26.57		29	Ratio to surrogate PC(15:0-18:1)(d7)	2.2	24H-A5-X230413P00121R22867S16.raw
PC (Phosphatidylcholine)	PC 44:4	24H-B1	260671	0.0002844	26.57		29	Ratio to surrogate PC(15:0-18:1)(d7)	-1.4	24H-B1-X230412P00121R22843S21.raw
PC (Phosphatidylcholine)	PC 44:4	24H-B2	3215080	0.0016146	26.57		29	Ratio to surrogate PC(15:0-18:1)(d7)	1.9	24H-B2-X230412P00121R22843S23.raw
PC (Phosphatidylcholine)	PC 44:4	24H-B3	1853591	0.0010108	26.57		29	Ratio to surrogate PC(15:0-18:1)(d7)	-0.2	24H-B3-X230412P00121R22843S25.raw
PE (Phosphatidylethanolamine)	PE 32:1	24H-A1	4604375	0.013932	23.97		34	Ratio to surrogate PE(15:0-18:1)(d7)	-0.8	24H-A1-X230413P00121R22867S08.raw
PE (Phosphatidylethanolamine)	PE 32:1	24H-A2	7854543	0.024645	23.97		34	Ratio to surrogate PE(15:0-18:1)(d7)	-0.8	24H-A2-X230413P00121R22867S10.raw
PE (Phosphatidylethanolamine)	PE 32:1	24H-A3	11744448	0.037855	23.97		34	Ratio to surrogate PE(15:0-18:1)(d7)	-0.5	24H-A3-X230413P00121R22867S12.raw
PE (Phosphatidylethanolamine)	PE 32:1	24H-A4	1165291	0.062268	23.97		34	Ratio to surrogate PE(15:0-18:1)(d7)	-0.1	24H-A4-X230413P00121R22867S14.raw
PE (Phosphatidylethanolamine)	PE 32:1	24H-A5	3138690	0.012742	23.97		34	Ratio to surrogate PE(15:0-18:1)(d7)	-1.8	24H-A5-X230413P00121R22867S16.raw
PE (Phosphatidylethanolamine)	PE 32:1	24H-B1	1280324	0.021959	23.97		34	Ratio to surrogate PE(15:0-18:1)(d7)	-0.5	24H-B1-X230412P00121R22843S21.raw
PE (Phosphatidylethanolamine)	PE 32:1	24H-B2	1831285	0.0046111	23.97		34	Ratio to surrogate PE(15:0-18:1)(d7)	-0.3	24H-B2-X230412P00121R22843S23.raw
PE (Phosphatidylethanolamine)	PE 32:1	24H-B3	1247067	0.0032871	23.97		34	Ratio to surrogate PE(15:0-18:1)(d7)	-0.8	24H-B3-X230412P00121R22843S25.raw
PE (Phosphatidylethanolamine)	PE 34:3	24H-A1	24685176	0.074695	23.94		34	Ratio to surrogate PE(15:0-18:1)(d7)	4	24H-A1-X230413P00121R22867S08.raw
PE (Phosphatidylethanolamine)	PE 34:3	24H-A2	38780580	0.12168	23.94		34	Ratio to surrogate PE(15:0-18:1)(d7)	3.1	24H-A2-X230413P00121R22867S10.raw
PE (Phosphatidylethanolamine)	PE 34:3	24H-A3	22892764	0.073788	23.94		34	Ratio to surrogate PE(15:0-18:1)(d7)	5.1	24H-A3-X230413P00121R22867S12.raw
PE (Phosphatidylethanolamine)	PE 34:3	24H-A4	869722	0.046474	23.94		34	Ratio to surrogate PE(15:0-18:1)(d7)	6.5	24H-A4-X230413P00121R22867S14.raw
PE (Phosphatidylethanolamine)	PE 34:3	24H-A5	7837427	0.031817	23.94		34	Ratio to surrogate PE(15:0-18:1)(d7)	13	24H-A5-X230413P00121R22867S16.raw
PE (Phosphatidylethanolamine)	PE 34:3	24H-B1	113788	0.0019516	23.94		34	Ratio to surrogate PE(15:0-18:1)(d7)	3.9	24H-B1-X230412P00121R22843S21.raw
PE (Phosphatidylethanolamine)	PE 34:3	24H-B2	1150193	0.0028961	23.94		34	Ratio to surrogate PE(15:0-18:1)(d7)	8.3	24H-B2-X230412P00121R22843S23.raw
PE (Phosphatidylethanolamine)	PE 34:3	24H-B3	1298254	0.003422	23.94		34	Ratio to surrogate PE(15:0-18:1)(d7)	10.2	24H-B3-X230412P00121R22843S25.raw
PE (Phosphatidylethanolamine)	PE 34:2	24H-A1	517909472	1.5672	23.82		34	Ratio to surrogate PE(15:0-18:1)(d7)	-0.1	24H-A1-X230413P00121R22867S08.raw
PE (Phosphatidylethanolamine)	PE 34:2	24H-A2	658759040	2.067	23.82		34	Ratio to surrogate PE(15:0-18:1)(d7)	-0.9	24H-A2-X230413P00121R22867S10.raw
PE (Phosphatidylethanolamine)	PE 34:2	24H-A3	349558624	1.1267	23.82		34	Ratio to surrogate PE(15:0-18:1)(d7)	-0.2	24H-A3-X230413P00121R22867S12.raw
PE (Phosphatidylethanolamine)	PE 34:2	24H-A4	16684919	0.89157	23.82		34	Ratio to surrogate PE(15:0-18:1)(d7)	-0.4	24H-A4-X230413P00121R22867S14.raw
PE (Phosphatidylethanolamine)	PE 34:2	24H-A5	158516272	0.64351	23.82		34	Ratio to surrogate PE(15:0-18:1)(d7)	-0.6	24H-A5-X230413P00121R22867S16.raw
PE (Phosphatidylethanolamine)	PE 34:2	24H-B1	10406948	0.17849	23.82		34	Ratio to surrogate PE(15:0-18:1)(d7)	-0.6	24H-B1-X230412P00121R22843S21.raw
PE (Phosphatidylethanolamine)	PE 34:2	24H-B2	65445864	0.16479	23.82		34	Ratio to surrogate PE(15:0-18:1)(d7)	-0.3	24H-B2-X230412P00121R22843S23.raw
PE (Phosphatidylethanolamine)	PE 34:2	24H-B3	70049976	0.18464	23.82		34	Ratio to surrogate PE(15:0-18:1)(d7)	-0.3	24H-B3-X230412P00121R22843S25.raw
PE (Phosphatidylethanolamine)	PE 34:1	24H-A1	116579616	0.35276	23.71		34	Ratio to surrogate PE(15:0-18:1)(d7)	-7.4	24H-A1-X230413P00121R22867S08.raw
PE (Phosphatidylethanolamine)	PE 34:1	24H-A2	150478608	0.47216	23.71		34	Ratio to surrogate PE(15:0-18:1)(d7)	-8.1	24H-A2-X230413P00121R22867S10.raw
PE (Phosphatidylethanolamine)	PE 34:1	24H-A3	98554664	0.31766	23.71		34	Ratio to surrogate PE(15:0-18:1)(d7)	-6.6	24H-A3-X230413P00121R22867S12.raw
PE (Phosphatidylethanolamine)	PE 34:1	24H-A4	5503988	0.29411	23.71		34	Ratio to surrogate PE(15:0-18:1)(d7)	-5.7	24H-A4-X230413P00121R22867S14.raw
PE (Phosphatidylethanolamine)	PE 34:1	24H-A5	42357932	0.17196	23.71		34	Ratio to surrogate PE(15:0-18:1)(d7)	-7.3	24H-A5-X230413P00121R22867S16.raw
PE (Phosphatidylethanolamine)	PE 34:1	24H-B1	5585885	0.095802	23.71		34	Ratio to surrogate PE(15:0-18:1)(d7)	-4.5	24H-B1-X230412P00121R22843S21.raw
PE (Phosphatidylethanolamine)	PE 34:1	24H-B2	26126480	0.065786	23.71		34	Ratio to surrogate PE(15:0-18:1)(d7)	-5.5	24H-B2-X230412P00121R22843S23.raw
PE (Phosphatidylethanolamine)	PE 34:1	24H-B3	25338424	0.066788	23.71		34	Ratio to surrogate PE(15:0-18:1)(d7)	-5.6	24H-B3-X230412P00121R22843S25.raw
PE (Phosphatidylethanolamine)	PE 35:2	24H-A1	10829756	0.03277	23.7		34	Ratio to surrogate PE(15:0-18:1)(d7)	1.1	24H-A1-X230413P00121R22867S08.raw
PE (Phosphatidylethanolamine)	PE 35:2	24H-A2	14479635	0.045433	23.7		34	Ratio to surrogate PE(15:0-18:1)(d7)	-1.5	24H-A2-X230413P00121R22867S10.raw
PE (Phosphatidylethanolamine)	PE 35:2	24H-A3	8205475	0.026448	23.7		34	Ratio to surrogate PE(15:0-18:1)(d7)	0.9	24H-A3-X230413P00121R22867S12.raw
PE (Phosphatidylethanolamine)	PE 35:2	24H-A4	982664	0.052509	23.7		34	Ratio to surrogate PE(15:0-18:1)(d7)	0.6	24H-A4-X230413P00121R22867S14.raw
PE (Phosphatidylethanolamine)	PE 35:2	24H-A5	4164863	0.016908	23.7		34	Ratio to surrogate PE(15:0-18:1)(d7)	-0.1	24H-A5-X230413P00121R22867S16.raw
PE (Phosphatidylethanolamine)	PE 35:2	24H-B1	956333	0.016402	23.7		34	Ratio to surrogate PE(15:0-18:1)(d7)	-0.1	24H-B1-X230412P00121R22843S21.raw
PE (Phosphatidylethanolamine)	PE 35:2	24H-B2	3922111	0.0098757	23.7		34	Ratio to surrogate PE(15:0-18:1)(d7)	-0.3	24H-B2-X230412P00121R22843S23.raw
PE (Phosphatidylethanolamine)	PE 35:2	24H-B3	2507058	0.0066082	23.7		34	Ratio to surrogate PE(15:0-18:1)(d7)	-1	24H-B3-X230412P00121R22843S25.raw
PE (Phosphatidylethanolamine)	PE 36:5	24H-A1	19963316	0.060407	23.79		34	Ratio to surrogate PE(15:0-18:1)(d7)	-3.9	24H-A1-X230413P00121R22867S08.raw
PE (Phosphatidylethanolamine)	PE 36:5	24H-A2	33991776	0.10666	23.79		34	Ratio to surrogate PE(15:0-18:1)(d7)	-6.2	24H-A2-X230413P00121R22867S10.raw
PE (Phosphatidylethanolamine)	PE 36:5	24H-A3	16789676	0.054116	23.79		34	Ratio to surrogate PE(15:0-18:1)(d7)	-3.3	24H-A3-X230413P00121R22867S12.raw
PE (Phosphatidylethanolamine)	PE 36:5	24H-A4	856661	0.045776	23.79		34	Ratio to surrogate PE(15:0-18:1)(d7)	-4.9	24H-A4-X230413P00121R22867S14.raw
PE (Phosphatidylethanolamine)	PE 36:5	24H-A5	5208445	0.021144	23.79		34	Ratio to surrogate PE(15:0-18:1)(d7)	-5	24H-A5-X230413P00121R22867S16.raw
PE (Phosphatidylethanolamine)	PE 36:5	24H-B1	81023	0.0013896	23.79		34	Ratio to surrogate PE(15:0-18:1)(d7)	-3.2	24H-B1-X230412P00121R22843S21.raw
PE (Phosphatidylethanolamine)	PE 36:5	24H-B2	1916314	0.0048252	23.79		34	Ratio to surrogate PE(15:0-18:1)(d7)	-4.1	24H-B2-X230412P00121R22843S23.raw
PE (Phosphatidylethanolamine)	PE 36:5	24H-B3	1680890	0.0044306	23.79		34	Ratio to surrogate PE(15:0-18:1)(d7)	-2.5	24H-B3-X230412P00121R22843S25.raw
PE (Phosphatidylethanolamine)	PE 36:4	24H-A1	946770944	2.8649	23.62		34	Ratio to surrogate PE(15:0-18:1)(d7)	-3.4	24H-A1-X230413P00121R22867S08.raw
PE (Phosphatidylethanolamine)	PE 36:4	24H-A2	1062861056	3.335	23.62		34	Ratio to surrogate PE(15:0-18:1)(d7)	-4	24H-A2-X230413P00121R22867S10.raw
PE (Phosphatidylethanolamine)	PE 36:4	24H-A3	653661696	2.1069	23.62		34	Ratio to surrogate PE(15:0-18:1)(d7)	-3.3	24H-A3-X230413P00121R22867S12.raw
PE (Phosphatidylethanolamine)	PE 36:4	24H-A4	40379416	2.1577	23.62		34	Ratio to surrogate PE(15:0-18:1)(d7)	-3.4	24H-A4-X230413P00121R22867S14.raw
PE (Phosphatidylethanolamine)	PE 36:4	24H-A5	310171136	1.2592	23.62		34	Ratio to surrogate PE(15:0-18:1)(d7)	-3.8	24H-A5-X230413P00121R22867S16.raw
PE (Phosphatidylethanolamine)	PE 36:4	24H-B1	16941634	0.29056	23.62		34	Ratio to surrogate PE(15:0-18:1)(d7)	-3.6	24H-B1-X230412P00121R22843S21.raw
PE (Phosphatidylethanolamine)	PE 36:4	24H-B2	132090968	0.3326	23.62		34	Ratio to surrogate PE(15:0-18:1)(d7)	-3.5	24H-B2-X230412P00121R22843S23.raw
PE (Phosphatidylethanolamine)	PE 36:4	24H-B3	132270168	0.34864	23.62		34	Ratio to surrogate PE(15:0-18:1)(d7)	-3.5	24H-B3-X230412P00121R22843S25.raw
PE (Phosphatidylethanolamine)	PE 36:2	24H-A1	535213504	1.6195	23.57		34	Ratio to surrogate PE(15:0-18:1)(d7)	-1.5	24H-A1-X230413P00121R22867S08.raw
PE (Phosphatidylethanolamine)	PE 36:2	24H-A2	732736896	2.2991	23.57		34	Ratio to surrogate PE(15:0-18:1)(d7)	-2.1	24H-A2-X230413P00121R22867S10.raw
PE (Phosphatidylethanolamine)	PE 36:2	24H-A3	419523392	1.3522	23.57		34	Ratio to surrogate PE(15:0-18:1)(d7)	-1.2	24H-A3-X230413P00121R22867S12.raw
PE (Phosphatidylethanolamine)	PE 36:2	24H-A4	26319106	1.4064	23.57		34	Ratio to surrogate PE(15:0-18:1)(d7)	-1.5	24H-A4-X230413P00121R22867S14.raw
PE (Phosphatidylethanolamine)	PE 36:2	24H-A5	199694976	0.81068	23.57		34	Ratio to surrogate PE(15:0-18:1)(d7)	-1.6	24H-A5-X230413P00121R22867S16.raw
PE (Phosphatidylethanolamine)	PE 36:2	24H-B1	28156324	0.4829	23.57		34	Ratio to surrogate PE(15:0-18:1)(d7)	-1	24H-B1-X230412P00121R22843S21.raw
PE (Phosphatidylethanolamine)	PE 36:2	24H-B2	179120512	0.45102	23.57		34	Ratio to surrogate PE(15:0-18:1)(d7)	-1	24H-B2-X230412P00121R22843S23.raw
PE (Phosphatidylethanolamine)	PE 36:2	24H-B3	199326352	0.52539	23.57		34	Ratio to surrogate PE(15:0-18:1)(d7)	-0.8	24H-B3-X230412P00121R22843S25.raw
PE (Phosphatidylethanolamine)	PE 36:1	24H-A1	88258368	0.26706	23.54		34	Ratio to surrogate PE(15:0-18:1)(d7)	-6.9	24H-A1-X230413P00121R22867S08.raw
PE (Phosphatidylethanolamine)	PE 36:1	24H-A2	113899536	0.35738	23.54		34	Ratio to surrogate PE(15:0-18:1)(d7)	-7.3	24H-A2-X230413P00121R22867S10.raw
PE (Phosphatidylethanolamine)	PE 36:1	24H-A3	68969144	0.2223	23.54		34	Ratio to surrogate PE(15:0-18:1)(d7)	-5.8	24H-A3-X230413P00121R22867S12.raw
PE (Phosphatidylethanolamine)	PE 36:1	24H-A4	4064346	0.21718	23.54		34	Ratio to surrogate PE(15:0-18:1)(d7)	-6.7	24H-A4-X230413P00121R22867S14.raw
PE (Phosphatidylethanolamine)	PE 36:1	24H-A5	32215918	0.13078	23.54		34	Ratio to surrogate PE(15:0-18:1)(d7)	-6.9	24H-A5-X230413P00121R22867S16.raw
PE (Phosphatidylethanolamine)	PE 36:1	24H-B1	6549558	0.11233	23.54		34	Ratio to surrogate PE(15:0-18:1)(d7)	-4.3	24H-B1-X230412P00121R22843S21.raw
PE (Phosphatidylethanolamine)	PE 36:1	24H-B2	36396580	0.091645	23.54		34	Ratio to surrogate PE(15:0-18:1)(d7)	-4.6	24H-B2-X230412P00121R22843S23.raw
PE (Phosphatidylethanolamine)	PE 36:1	24H-B3	40797520	0.10754	23.54		34	Ratio to surrogate PE(15:0-18:1)(d7)	-5.1	24H-B3-X230412P00121R22843S25.raw
PE (Phosphatidylethanolamine)	PE 37:4	24H-A1	28330412	0.085726	23.5		34	Ratio to surrogate PE(15:0-18:1)(d7)	-0.7	24H-A1-X230413P00121R22867S08.raw
PE (Phosphatidylethanolamine)	PE 37:4	24H-A2	31087776	0.097545	23.5		34	Ratio to surrogate PE(15:0-18:1)(d7)	-0.6	24H-A2-X230413P00121R22867S10.raw
PE (Phosphatidylethanolamine)	PE 37:4	24H-A3	23459268	0.075614	23.5		34	Ratio to surrogate PE(15:0-18:1)(d7)	-0.6	24H-A3-X230413P00121R22867S12.raw
PE (Phosphatidylethanolamine)	PE 37:4	24H-A4	1498685	0.080084	23.5		34	Ratio to surrogate PE(15:0-18:1)(d7)	-2.3	24H-A4-X230413P00121R22867S14.raw
PE (Phosphatidylethanolamine)	PE 37:4	24H-A5	11659484	0.047333	23.5		34	Ratio to surrogate PE(15:0-18:1)(d7)	-1.2	24H-A5-X230413P00121R22867S16.raw
PE (Phosphatidylethanolamine)	PE 37:4	24H-B1	618920	0.010615	23.5		34	Ratio to surrogate PE(15:0-18:1)(d7)	-1.7	24H-B1-X230412P00121R22843S21.raw
PE (Phosphatidylethanolamine)	PE 37:4	24H-B2	4926759	0.012405	23.5		34	Ratio to surrogate PE(15:0-18:1)(d7)	-1.4	24H-B2-X230412P00121R22843S23.raw
PE (Phosphatidylethanolamine)	PE 37:4	24H-B3	4783427	0.012608	23.5		34	Ratio to surrogate PE(15:0-18:1)(d7)	0.2	24H-B3-X230412P00121R22843S25.raw
PE (Phosphatidylethanolamine)	PE 38:7	24H-A1	15395601	0.046586	23.83		34	Ratio to surrogate PE(15:0-18:1)(d7)	-1.8	24H-A1-X230413P00121R22867S08.raw
PE (Phosphatidylethanolamine)	PE 38:7	24H-A2	19225472	0.060324	23.83		34	Ratio to surrogate PE(15:0-18:1)(d7)	-1	24H-A2-X230413P00121R22867S10.raw
PE (Phosphatidylethanolamine)	PE 38:7	24H-A3	10782888	0.034755	23.83		34	Ratio to surrogate PE(15:0-18:1)(d7)	0.2	24H-A3-X230413P00121R22867S12.raw
PE (Phosphatidylethanolamine)	PE 38:7	24H-A4	460222	0.024592	23.83		34	Ratio to surrogate PE(15:0-18:1)(d7)	-0.5	24H-A4-X230413P00121R22867S14.raw
PE (Phosphatidylethanolamine)	PE 38:7	24H-A5	2237510	0.0090834	23.83		34	Ratio to surrogate PE(15:0-18:1)(d7)	-2.4	24H-A5-X230413P00121R22867S16.raw
PE (Phosphatidylethanolamine)	PE 38:7	24H-B1	24535	0.00042079	23.83		34	Ratio to surrogate PE(15:0-18:1)(d7)	-2.2	24H-B1-X230412P00121R22843S21.raw
PE (Phosphatidylethanolamine)	PE 38:7	24H-B2	993675	0.002502	23.83		34	Ratio to surrogate PE(15:0-18:1)(d7)	0	24H-B2-X230412P00121R22843S23.raw
PE (Phosphatidylethanolamine)	PE 38:7	24H-B3	634208	0.0016717	23.83		34	Ratio to surrogate PE(15:0-18:1)(d7)	-1.5	24H-B3-X230412P00121R22843S25.raw
PE (Phosphatidylethanolamine)	PE 38:6	24H-A1	1211970816	3.6673	23.67		34	Ratio to surrogate PE(15:0-18:1)(d7)	-0.7	24H-A1-X230413P00121R22867S08.raw
PE (Phosphatidylethanolamine)	PE 38:6	24H-A2	1182674688	3.7109	23.67		34	Ratio to surrogate PE(15:0-18:1)(d7)	-1.4	24H-A2-X230413P00121R22867S10.raw
PE (Phosphatidylethanolamine)	PE 38:6	24H-A3	685292608	2.2088	23.67		34	Ratio to surrogate PE(15:0-18:1)(d7)	-0.6	24H-A3-X230413P00121R22867S12.raw
PE (Phosphatidylethanolamine)	PE 38:6	24H-A4	41708732	2.2287	23.67		34	Ratio to surrogate PE(15:0-18:1)(d7)	-0.6	24H-A4-X230413P00121R22867S14.raw
PE (Phosphatidylethanolamine)	PE 38:6	24H-A5	347137344	1.4092	23.67		34	Ratio to surrogate PE(15:0-18:1)(d7)	-0.9	24H-A5-X230413P00121R22867S16.raw
PE (Phosphatidylethanolamine)	PE 38:6	24H-B1	21672040	0.37169	23.67		34	Ratio to surrogate PE(15:0-18:1)(d7)	-0.7	24H-B1-X230412P00121R22843S21.raw
PE (Phosphatidylethanolamine)	PE 38:6	24H-B2	182121824	0.45858	23.67		34	Ratio to surrogate PE(15:0-18:1)(d7)	-0.6	24H-B2-X230412P00121R22843S23.raw
PE (Phosphatidylethanolamine)	PE 38:6	24H-B3	179910240	0.47422	23.67		34	Ratio to surrogate PE(15:0-18:1)(d7)	-0.7	24H-B3-X230412P00121R22843S25.raw
PE (Phosphatidylethanolamine)	PE 38:5	24H-A1	828697216	2.5076	23.48		34	Ratio to surrogate PE(15:0-18:1)(d7)	-3	24H-A1-X230413P00121R22867S08.raw
PE (Phosphatidylethanolamine)	PE 38:5	24H-A2	819388736	2.571	23.48		34	Ratio to surrogate PE(15:0-18:1)(d7)	-3.6	24H-A2-X230413P00121R22867S10.raw
PE (Phosphatidylethanolamine)	PE 38:5	24H-A3	517240576	1.6672	23.48		34	Ratio to surrogate PE(15:0-18:1)(d7)	-2.4	24H-A3-X230413P00121R22867S12.raw
PE (Phosphatidylethanolamine)	PE 38:5	24H-A4	31898872	1.7045	23.48		34	Ratio to surrogate PE(15:0-18:1)(d7)	-2.8	24H-A4-X230413P00121R22867S14.raw
PE (Phosphatidylethanolamine)	PE 38:5	24H-A5	240303568	0.97554	23.48		34	Ratio to surrogate PE(15:0-18:1)(d7)	-3.1	24H-A5-X230413P00121R22867S16.raw
PE (Phosphatidylethanolamine)	PE 38:5	24H-B1	13531144	0.23207	23.48		34	Ratio to surrogate PE(15:0-18:1)(d7)	-3.2	24H-B1-X230412P00121R22843S21.raw
PE (Phosphatidylethanolamine)	PE 38:5	24H-B2	89106736	0.22437	23.48		34	Ratio to surrogate PE(15:0-18:1)(d7)	-1.8	24H-B2-X230412P00121R22843S23.raw
PE (Phosphatidylethanolamine)	PE 38:5	24H-B3	100002880	0.26359	23.48		34	Ratio to surrogate PE(15:0-18:1)(d7)	-3	24H-B3-X230412P00121R22843S25.raw
PE (Phosphatidylethanolamine)	PE 38:4	24H-A1	2303450368	6.9701	23.37		34	Ratio to surrogate PE(15:0-18:1)(d7)	3.3	24H-A1-X230413P00121R22867S08.raw
PE (Phosphatidylethanolamine)	PE 38:4	24H-A2	2312447744	7.2558	23.37		34	Ratio to surrogate PE(15:0-18:1)(d7)	2.8	24H-A2-X230413P00121R22867S10.raw
PE (Phosphatidylethanolamine)	PE 38:4	24H-A3	1460702720	4.7081	23.37		34	Ratio to surrogate PE(15:0-18:1)(d7)	3.7	24H-A3-X230413P00121R22867S12.raw
PE (Phosphatidylethanolamine)	PE 38:4	24H-A4	98850264	5.2821	23.37		34	Ratio to surrogate PE(15:0-18:1)(d7)	3.4	24H-A4-X230413P00121R22867S14.raw
PE (Phosphatidylethanolamine)	PE 38:4	24H-A5	818111424	3.3212	23.37		34	Ratio to surrogate PE(15:0-18:1)(d7)	3.3	24H-A5-X230413P00121R22867S16.raw
PE (Phosphatidylethanolamine)	PE 38:4	24H-B1	64451188	1.1054	23.37		34	Ratio to surrogate PE(15:0-18:1)(d7)	3.5	24H-B1-X230412P00121R22843S21.raw
PE (Phosphatidylethanolamine)	PE 38:4	24H-B2	392530688	0.98838	23.37		34	Ratio to surrogate PE(15:0-18:1)(d7)	3.4	24H-B2-X230412P00121R22843S23.raw
PE (Phosphatidylethanolamine)	PE 38:4	24H-B3	443141088	1.1681	23.37		34	Ratio to surrogate PE(15:0-18:1)(d7)	3.9	24H-B3-X230412P00121R22843S25.raw
PE (Phosphatidylethanolamine)	PE 39:6	24H-A1	10063619	0.030452	23.53		34	Ratio to surrogate PE(15:0-18:1)(d7)	-1.2	24H-A1-X230413P00121R22867S08.raw
PE (Phosphatidylethanolamine)	PE 39:6	24H-A2	6100078	0.01914	23.53		34	Ratio to surrogate PE(15:0-18:1)(d7)	-1.6	24H-A2-X230413P00121R22867S10.raw
PE (Phosphatidylethanolamine)	PE 39:6	24H-A3	5543115	0.017867	23.53		34	Ratio to surrogate PE(15:0-18:1)(d7)	1.2	24H-A3-X230413P00121R22867S12.raw
PE (Phosphatidylethanolamine)	PE 39:6	24H-A4	290432	0.01552	23.53		34	Ratio to surrogate PE(15:0-18:1)(d7)	2	24H-A4-X230413P00121R22867S14.raw
PE (Phosphatidylethanolamine)	PE 39:6	24H-A5	2674523	0.010858	23.53		34	Ratio to surrogate PE(15:0-18:1)(d7)	-1.8	24H-A5-X230413P00121R22867S16.raw
PE (Phosphatidylethanolamine)	PE 39:6	24H-B1	263584	0.0045207	23.53		34	Ratio to surrogate PE(15:0-18:1)(d7)	-1.7	24H-B1-X230412P00121R22843S21.raw
PE (Phosphatidylethanolamine)	PE 39:6	24H-B2	1674063	0.0042152	23.53		34	Ratio to surrogate PE(15:0-18:1)(d7)	-0.9	24H-B2-X230412P00121R22843S23.raw
PE (Phosphatidylethanolamine)	PE 39:6	24H-B3	2356429	0.0062112	23.53		34	Ratio to surrogate PE(15:0-18:1)(d7)	1.7	24H-B3-X230412P00121R22843S25.raw
PE (Phosphatidylethanolamine)	PE 39:4	24H-A1	17277000	0.052279	23.28		34	Ratio to surrogate PE(15:0-18:1)(d7)	-2.2	24H-A1-X230413P00121R22867S08.raw
PE (Phosphatidylethanolamine)	PE 39:4	24H-A2	21963340	0.068915	23.28		34	Ratio to surrogate PE(15:0-18:1)(d7)	-3.7	24H-A2-X230413P00121R22867S10.raw
PE (Phosphatidylethanolamine)	PE 39:4	24H-A3	12050416	0.038841	23.28		34	Ratio to surrogate PE(15:0-18:1)(d7)	-1.1	24H-A3-X230413P00121R22867S12.raw
PE (Phosphatidylethanolamine)	PE 39:4	24H-A4	908208	0.048531	23.28		34	Ratio to surrogate PE(15:0-18:1)(d7)	-1.7	24H-A4-X230413P00121R22867S14.raw
PE (Phosphatidylethanolamine)	PE 39:4	24H-A5	5693254	0.023112	23.28		34	Ratio to surrogate PE(15:0-18:1)(d7)	-1.3	24H-A5-X230413P00121R22867S16.raw
PE (Phosphatidylethanolamine)	PE 39:4	24H-B1	1298379	0.022268	23.28		34	Ratio to surrogate PE(15:0-18:1)(d7)	-2.4	24H-B1-X230412P00121R22843S21.raw
PE (Phosphatidylethanolamine)	PE 39:4	24H-B2	6234094	0.015697	23.28		34	Ratio to surrogate PE(15:0-18:1)(d7)	-1.9	24H-B2-X230412P00121R22843S23.raw
PE (Phosphatidylethanolamine)	PE 39:4	24H-B3	8089244	0.021322	23.28		34	Ratio to surrogate PE(15:0-18:1)(d7)	-1.1	24H-B3-X230412P00121R22843S25.raw
PE (Phosphatidylethanolamine)	PE 40:8	24H-A1	6580587	0.019912	23.62		29	Ratio to surrogate PE(15:0-18:1)(d7)	4.3	24H-A1-X230413P00121R22867S08.raw
PE (Phosphatidylethanolamine)	PE 40:8	24H-A2	8768233	0.027512	23.62		29	Ratio to surrogate PE(15:0-18:1)(d7)	1.9	24H-A2-X230413P00121R22867S10.raw
PE (Phosphatidylethanolamine)	PE 40:8	24H-A3	5888558	0.01898	23.62		29	Ratio to surrogate PE(15:0-18:1)(d7)	4.5	24H-A3-X230413P00121R22867S12.raw
PE (Phosphatidylethanolamine)	PE 40:8	24H-A4	74482	0.00398	23.62		29	Ratio to surrogate PE(15:0-18:1)(d7)	4	24H-A4-X230413P00121R22867S14.raw
PE (Phosphatidylethanolamine)	PE 40:8	24H-A5	1536375	0.0062371	23.62		29	Ratio to surrogate PE(15:0-18:1)(d7)	2.5	24H-A5-X230413P00121R22867S16.raw
PE (Phosphatidylethanolamine)	PE 40:8	24H-B1	428313	0.0073459	23.62		29	Ratio to surrogate PE(15:0-18:1)(d7)	3.9	24H-B1-X230412P00121R22843S21.raw
PE (Phosphatidylethanolamine)	PE 40:8	24H-B2	8051114	0.020272	23.62		29	Ratio to surrogate PE(15:0-18:1)(d7)	3.7	24H-B2-X230412P00121R22843S23.raw
PE (Phosphatidylethanolamine)	PE 40:8	24H-B3	6292638	0.016586	23.62		29	Ratio to surrogate PE(15:0-18:1)(d7)	4.2	24H-B3-X230412P00121R22843S25.raw
PE (Phosphatidylethanolamine)	PE 40:7	24H-A1	235908080	0.71384	23.53		34	Ratio to surrogate PE(15:0-18:1)(d7)	1.3	24H-A1-X230413P00121R22867S08.raw
PE (Phosphatidylethanolamine)	PE 40:7	24H-A2	219385968	0.68837	23.53		34	Ratio to surrogate PE(15:0-18:1)(d7)	0.8	24H-A2-X230413P00121R22867S10.raw
PE (Phosphatidylethanolamine)	PE 40:7	24H-A3	144102400	0.46447	23.53		34	Ratio to surrogate PE(15:0-18:1)(d7)	1.7	24H-A3-X230413P00121R22867S12.raw
PE (Phosphatidylethanolamine)	PE 40:7	24H-A4	9175860	0.49032	23.53		34	Ratio to surrogate PE(15:0-18:1)(d7)	1.3	24H-A4-X230413P00121R22867S14.raw
PE (Phosphatidylethanolamine)	PE 40:7	24H-A5	63534872	0.25793	23.53		34	Ratio to surrogate PE(15:0-18:1)(d7)	1.3	24H-A5-X230413P00121R22867S16.raw
PE (Phosphatidylethanolamine)	PE 40:7	24H-B1	2799546	0.048014	23.53		34	Ratio to surrogate PE(15:0-18:1)(d7)	0.9	24H-B1-X230412P00121R22843S21.raw
PE (Phosphatidylethanolamine)	PE 40:7	24H-B2	27222616	0.068546	23.53		34	Ratio to surrogate PE(15:0-18:1)(d7)	1.5	24H-B2-X230412P00121R22843S23.raw
PE (Phosphatidylethanolamine)	PE 40:7	24H-B3	24310892	0.06408	23.53		34	Ratio to surrogate PE(15:0-18:1)(d7)	0.7	24H-B3-X230412P00121R22843S25.raw
PE (Phosphatidylethanolamine)	PE 40:6	24H-A1	719771904	2.178	23.42		34	Ratio to surrogate PE(15:0-18:1)(d7)	-1.1	24H-A1-X230413P00121R22867S08.raw
PE (Phosphatidylethanolamine)	PE 40:6	24H-A2	600108864	1.883	23.42		34	Ratio to surrogate PE(15:0-18:1)(d7)	-1.7	24H-A2-X230413P00121R22867S10.raw
PE (Phosphatidylethanolamine)	PE 40:6	24H-A3	399244608	1.2868	23.42		34	Ratio to surrogate PE(15:0-18:1)(d7)	-0.6	24H-A3-X230413P00121R22867S12.raw
PE (Phosphatidylethanolamine)	PE 40:6	24H-A4	27352022	1.4616	23.42		34	Ratio to surrogate PE(15:0-18:1)(d7)	-1	24H-A4-X230413P00121R22867S14.raw
PE (Phosphatidylethanolamine)	PE 40:6	24H-A5	235227840	0.95493	23.42		34	Ratio to surrogate PE(15:0-18:1)(d7)	-1.1	24H-A5-X230413P00121R22867S16.raw
PE (Phosphatidylethanolamine)	PE 40:6	24H-B1	14522848	0.24908	23.42		34	Ratio to surrogate PE(15:0-18:1)(d7)	-0.7	24H-B1-X230412P00121R22843S21.raw
PE (Phosphatidylethanolamine)	PE 40:6	24H-B2	97035736	0.24433	23.42		34	Ratio to surrogate PE(15:0-18:1)(d7)	-0.7	24H-B2-X230412P00121R22843S23.raw
PE (Phosphatidylethanolamine)	PE 40:6	24H-B3	117400248	0.30945	23.42		34	Ratio to surrogate PE(15:0-18:1)(d7)	-0.7	24H-B3-X230412P00121R22843S25.raw
PE (Phosphatidylethanolamine)	PE 40:5	24H-A1	210012960	0.63548	23.36		34	Ratio to surrogate PE(15:0-18:1)(d7)	-6.1	24H-A1-X230413P00121R22867S08.raw
PE (Phosphatidylethanolamine)	PE 40:5	24H-A2	182903200	0.5739	23.36		34	Ratio to surrogate PE(15:0-18:1)(d7)	-6.1	24H-A2-X230413P00121R22867S10.raw
PE (Phosphatidylethanolamine)	PE 40:5	24H-A3	111803120	0.36036	23.36		34	Ratio to surrogate PE(15:0-18:1)(d7)	-5.9	24H-A3-X230413P00121R22867S12.raw
PE (Phosphatidylethanolamine)	PE 40:5	24H-A4	6659997	0.35588	23.36		34	Ratio to surrogate PE(15:0-18:1)(d7)	-6.4	24H-A4-X230413P00121R22867S14.raw
PE (Phosphatidylethanolamine)	PE 40:5	24H-A5	63472328	0.25767	23.36		34	Ratio to surrogate PE(15:0-18:1)(d7)	-6.5	24H-A5-X230413P00121R22867S16.raw
PE (Phosphatidylethanolamine)	PE 40:5	24H-B1	4919490	0.084373	23.36		34	Ratio to surrogate PE(15:0-18:1)(d7)	-5.4	24H-B1-X230412P00121R22843S21.raw
PE (Phosphatidylethanolamine)	PE 40:5	24H-B2	33194672	0.083583	23.36		34	Ratio to surrogate PE(15:0-18:1)(d7)	-5.3	24H-B2-X230412P00121R22843S23.raw
PE (Phosphatidylethanolamine)	PE 40:5	24H-B3	33522258	0.08836	23.36		34	Ratio to surrogate PE(15:0-18:1)(d7)	-5.2	24H-B3-X230412P00121R22843S25.raw
PS (Phosphatidylserine)	PS 36:4	24H-A1	11383026	0.054985	30.43		34	Ratio to surrogate PS(15:0-18:1)(d7)	-0.8	24H-A1-X230413P00121R22867S08.raw
PS (Phosphatidylserine)	PS 36:4	24H-A2	11981402	0.058874	30.43		34	Ratio to surrogate PS(15:0-18:1)(d7)	-1.5	24H-A2-X230413P00121R22867S10.raw
PS (Phosphatidylserine)	PS 36:4	24H-A3	9834896	0.054481	30.43		34	Ratio to surrogate PS(15:0-18:1)(d7)	-0.3	24H-A3-X230413P00121R22867S12.raw
PS (Phosphatidylserine)	PS 36:4	24H-A4	509808	0.036046	30.43		34	Ratio to surrogate PS(15:0-18:1)(d7)	-1.9	24H-A4-X230413P00121R22867S14.raw
PS (Phosphatidylserine)	PS 36:4	24H-A5	3690916	0.026379	30.43		34	Ratio to surrogate PS(15:0-18:1)(d7)	-0.5	24H-A5-X230413P00121R22867S16.raw
PS (Phosphatidylserine)	PS 36:4	24H-B1	52097	0.0014505	30.43		34	Ratio to surrogate PS(15:0-18:1)(d7)	-0.8	24H-B1-X230412P00121R22843S21.raw
PS (Phosphatidylserine)	PS 36:4	24H-B2	1179774	0.0051265	30.43		34	Ratio to surrogate PS(15:0-18:1)(d7)	-4.5	24H-B2-X230412P00121R22843S23.raw
PS (Phosphatidylserine)	PS 36:4	24H-B3	676117	0.002934	30.43		34	Ratio to surrogate PS(15:0-18:1)(d7)	51.8	24H-B3-X230412P00121R22843S25.raw
PS (Phosphatidylserine)	PS 36:2	24H-A1	4660465	0.022512	30.1		34	Ratio to surrogate PS(15:0-18:1)(d7)	-1.4	24H-A1-X230413P00121R22867S08.raw
PS (Phosphatidylserine)	PS 36:2	24H-A2	7313096	0.035935	30.1		34	Ratio to surrogate PS(15:0-18:1)(d7)	-0.9	24H-A2-X230413P00121R22867S10.raw
PS (Phosphatidylserine)	PS 36:2	24H-A3	8387657	0.046464	30.1		34	Ratio to surrogate PS(15:0-18:1)(d7)	-1.1	24H-A3-X230413P00121R22867S12.raw
PS (Phosphatidylserine)	PS 36:2	24H-A4	320716	0.022676	30.1		34	Ratio to surrogate PS(15:0-18:1)(d7)	-1.7	24H-A4-X230413P00121R22867S14.raw
PS (Phosphatidylserine)	PS 36:2	24H-A5	5728298	0.04094	30.1		34	Ratio to surrogate PS(15:0-18:1)(d7)	-1.8	24H-A5-X230413P00121R22867S16.raw
PS (Phosphatidylserine)	PS 36:2	24H-B1	337522	0.0093976	30.1		34	Ratio to surrogate PS(15:0-18:1)(d7)	-1.9	24H-B1-X230412P00121R22843S21.raw
PS (Phosphatidylserine)	PS 36:2	24H-B2	2505895	0.010889	30.1		34	Ratio to surrogate PS(15:0-18:1)(d7)	-0.8	24H-B2-X230412P00121R22843S23.raw
PS (Phosphatidylserine)	PS 36:2	24H-B3	0	0	30.1		34	Ratio to surrogate PS(15:0-18:1)(d7)	#N/A	24H-B3-X230412P00121R22843S25.raw
PS (Phosphatidylserine)	PS 36:1	24H-A1	4816253	0.023264	30.11		34	Ratio to surrogate PS(15:0-18:1)(d7)	0.1	24H-A1-X230413P00121R22867S08.raw
PS (Phosphatidylserine)	PS 36:1	24H-A2	12298304	0.060431	30.11		34	Ratio to surrogate PS(15:0-18:1)(d7)	0.6	24H-A2-X230413P00121R22867S10.raw
PS (Phosphatidylserine)	PS 36:1	24H-A3	8888177	0.049237	30.11		34	Ratio to surrogate PS(15:0-18:1)(d7)	0.8	24H-A3-X230413P00121R22867S12.raw
PS (Phosphatidylserine)	PS 36:1	24H-A4	435712	0.030807	30.11		34	Ratio to surrogate PS(15:0-18:1)(d7)	0.6	24H-A4-X230413P00121R22867S14.raw
PS (Phosphatidylserine)	PS 36:1	24H-A5	5938700	0.042444	30.11		34	Ratio to surrogate PS(15:0-18:1)(d7)	0.8	24H-A5-X230413P00121R22867S16.raw
PS (Phosphatidylserine)	PS 36:1	24H-B1	1722011	0.047946	30.11		34	Ratio to surrogate PS(15:0-18:1)(d7)	0.2	24H-B1-X230412P00121R22843S21.raw
PS (Phosphatidylserine)	PS 36:1	24H-B2	7502353	0.0326	30.11		34	Ratio to surrogate PS(15:0-18:1)(d7)	-0.2	24H-B2-X230412P00121R22843S23.raw
PS (Phosphatidylserine)	PS 36:1	24H-B3	256557	0.0011133	30.11		34	Ratio to surrogate PS(15:0-18:1)(d7)	-15.4	24H-B3-X230412P00121R22843S25.raw
PS (Phosphatidylserine)	PS 38:6	24H-A1	11281692	0.054495	30.26		34	Ratio to surrogate PS(15:0-18:1)(d7)	0.4	24H-A1-X230413P00121R22867S08.raw
PS (Phosphatidylserine)	PS 38:6	24H-A2	12255287	0.06022	30.26		34	Ratio to surrogate PS(15:0-18:1)(d7)	-0.1	24H-A2-X230413P00121R22867S10.raw
PS (Phosphatidylserine)	PS 38:6	24H-A3	10586497	0.058645	30.26		34	Ratio to surrogate PS(15:0-18:1)(d7)	1.4	24H-A3-X230413P00121R22867S12.raw
PS (Phosphatidylserine)	PS 38:6	24H-A4	628405	0.044431	30.26		34	Ratio to surrogate PS(15:0-18:1)(d7)	0.4	24H-A4-X230413P00121R22867S14.raw
PS (Phosphatidylserine)	PS 38:6	24H-A5	4241934	0.030317	30.26		34	Ratio to surrogate PS(15:0-18:1)(d7)	-0.8	24H-A5-X230413P00121R22867S16.raw
PS (Phosphatidylserine)	PS 38:6	24H-B1	72532	0.0020195	30.26		34	Ratio to surrogate PS(15:0-18:1)(d7)	-2.3	24H-B1-X230412P00121R22843S21.raw
PS (Phosphatidylserine)	PS 38:6	24H-B2	797050	0.0034634	30.26		34	Ratio to surrogate PS(15:0-18:1)(d7)	2	24H-B2-X230412P00121R22843S23.raw
PS (Phosphatidylserine)	PS 38:6	24H-B3	284955	0.0012366	30.26		34	Ratio to surrogate PS(15:0-18:1)(d7)	-0.3	24H-B3-X230412P00121R22843S25.raw
PS (Phosphatidylserine)	PS 38:5	24H-A1	7817548	0.037762	30.19		34	Ratio to surrogate PS(15:0-18:1)(d7)	-0.8	24H-A1-X230413P00121R22867S08.raw
PS (Phosphatidylserine)	PS 38:5	24H-A2	8194281	0.040265	30.19		34	Ratio to surrogate PS(15:0-18:1)(d7)	-0.6	24H-A2-X230413P00121R22867S10.raw
PS (Phosphatidylserine)	PS 38:5	24H-A3	7354078	0.040738	30.19		34	Ratio to surrogate PS(15:0-18:1)(d7)	1.6	24H-A3-X230413P00121R22867S12.raw
PS (Phosphatidylserine)	PS 38:5	24H-A4	359854	0.025443	30.19		34	Ratio to surrogate PS(15:0-18:1)(d7)	-0.7	24H-A4-X230413P00121R22867S14.raw
PS (Phosphatidylserine)	PS 38:5	24H-A5	2626577	0.018772	30.19		34	Ratio to surrogate PS(15:0-18:1)(d7)	0	24H-A5-X230413P00121R22867S16.raw
PS (Phosphatidylserine)	PS 38:5	24H-B1	55450	0.0015439	30.19		34	Ratio to surrogate PS(15:0-18:1)(d7)	-1.7	24H-B1-X230412P00121R22843S21.raw
PS (Phosphatidylserine)	PS 38:5	24H-B2	261253	0.0011352	30.19		34	Ratio to surrogate PS(15:0-18:1)(d7)	0.7	24H-B2-X230412P00121R22843S23.raw
PS (Phosphatidylserine)	PS 38:5	24H-B3	614896	0.0026683	30.19		34	Ratio to surrogate PS(15:0-18:1)(d7)	13	24H-B3-X230412P00121R22843S25.raw
PS (Phosphatidylserine)	PS 38:4	24H-A1	95061504	0.45918	30.03		34	Ratio to surrogate PS(15:0-18:1)(d7)	1.6	24H-A1-X230413P00121R22867S08.raw
PS (Phosphatidylserine)	PS 38:4	24H-A2	96923456	0.47626	30.03		34	Ratio to surrogate PS(15:0-18:1)(d7)	1.7	24H-A2-X230413P00121R22867S10.raw
PS (Phosphatidylserine)	PS 38:4	24H-A3	84062072	0.46567	30.03		34	Ratio to surrogate PS(15:0-18:1)(d7)	2.5	24H-A3-X230413P00121R22867S12.raw
PS (Phosphatidylserine)	PS 38:4	24H-A4	4332319	0.30631	30.03		34	Ratio to surrogate PS(15:0-18:1)(d7)	1.2	24H-A4-X230413P00121R22867S14.raw
PS (Phosphatidylserine)	PS 38:4	24H-A5	36450572	0.26051	30.03		34	Ratio to surrogate PS(15:0-18:1)(d7)	1.4	24H-A5-X230413P00121R22867S16.raw
PS (Phosphatidylserine)	PS 38:4	24H-B1	2264942	0.063063	30.03		34	Ratio to surrogate PS(15:0-18:1)(d7)	0.7	24H-B1-X230412P00121R22843S21.raw
PS (Phosphatidylserine)	PS 38:4	24H-B2	13265539	0.057643	30.03		34	Ratio to surrogate PS(15:0-18:1)(d7)	0.3	24H-B2-X230412P00121R22843S23.raw
PS (Phosphatidylserine)	PS 38:4	24H-B3	6676952	0.028974	30.03		34	Ratio to surrogate PS(15:0-18:1)(d7)	1.6	24H-B3-X230412P00121R22843S25.raw
PS (Phosphatidylserine)	PS 40:6	24H-A1	40003392	0.19323	30.12		34	Ratio to surrogate PS(15:0-18:1)(d7)	-1.3	24H-A1-X230413P00121R22867S08.raw
PS (Phosphatidylserine)	PS 40:6	24H-A2	45092476	0.22157	30.12		34	Ratio to surrogate PS(15:0-18:1)(d7)	-1.5	24H-A2-X230413P00121R22867S10.raw
PS (Phosphatidylserine)	PS 40:6	24H-A3	44995264	0.24925	30.12		34	Ratio to surrogate PS(15:0-18:1)(d7)	-0.5	24H-A3-X230413P00121R22867S12.raw
PS (Phosphatidylserine)	PS 40:6	24H-A4	2542837	0.17979	30.12		34	Ratio to surrogate PS(15:0-18:1)(d7)	-1.5	24H-A4-X230413P00121R22867S14.raw
PS (Phosphatidylserine)	PS 40:6	24H-A5	18023700	0.12882	30.12		34	Ratio to surrogate PS(15:0-18:1)(d7)	-1.5	24H-A5-X230413P00121R22867S16.raw
PS (Phosphatidylserine)	PS 40:6	24H-B1	841246	0.023423	30.12		34	Ratio to surrogate PS(15:0-18:1)(d7)	-3.1	24H-B1-X230412P00121R22843S21.raw
PS (Phosphatidylserine)	PS 40:6	24H-B2	7085660	0.03079	30.12		34	Ratio to surrogate PS(15:0-18:1)(d7)	-2.4	24H-B2-X230412P00121R22843S23.raw
PS (Phosphatidylserine)	PS 40:6	24H-B3	108417	0.00047047	30.12		34	Ratio to surrogate PS(15:0-18:1)(d7)	-6.6	24H-B3-X230412P00121R22843S25.raw
PS (Phosphatidylserine)	PS 40:5	24H-A1	10072064	0.048652	30.12		34	Ratio to surrogate PS(15:0-18:1)(d7)	-3.1	24H-A1-X230413P00121R22867S08.raw
PS (Phosphatidylserine)	PS 40:5	24H-A2	15183647	0.074609	30.12		34	Ratio to surrogate PS(15:0-18:1)(d7)	-3.1	24H-A2-X230413P00121R22867S10.raw
PS (Phosphatidylserine)	PS 40:5	24H-A3	12218866	0.067687	30.12		34	Ratio to surrogate PS(15:0-18:1)(d7)	-3.2	24H-A3-X230413P00121R22867S12.raw
PS (Phosphatidylserine)	PS 40:5	24H-A4	608227	0.043004	30.12		34	Ratio to surrogate PS(15:0-18:1)(d7)	-5.1	24H-A4-X230413P00121R22867S14.raw
PS (Phosphatidylserine)	PS 40:5	24H-A5	5057250	0.036144	30.12		34	Ratio to surrogate PS(15:0-18:1)(d7)	-4.1	24H-A5-X230413P00121R22867S16.raw
PS (Phosphatidylserine)	PS 40:5	24H-B1	460780	0.01283	30.12		34	Ratio to surrogate PS(15:0-18:1)(d7)	-0.2	24H-B1-X230412P00121R22843S21.raw
PS (Phosphatidylserine)	PS 40:5	24H-B2	2491416	0.010826	30.12		34	Ratio to surrogate PS(15:0-18:1)(d7)	-2.6	24H-B2-X230412P00121R22843S23.raw
PS (Phosphatidylserine)	PS 40:5	24H-B3	63588	0.00027594	30.12		34	Ratio to surrogate PS(15:0-18:1)(d7)	-10.8	24H-B3-X230412P00121R22843S25.raw
PS (Phosphatidylserine)	PS 40:4	24H-A1	5213463	0.025183	29.89		34	Ratio to surrogate PS(15:0-18:1)(d7)	-3.3	24H-A1-X230413P00121R22867S08.raw
PS (Phosphatidylserine)	PS 40:4	24H-A2	7460981	0.036661	29.89		34	Ratio to surrogate PS(15:0-18:1)(d7)	-1.6	24H-A2-X230413P00121R22867S10.raw
PS (Phosphatidylserine)	PS 40:4	24H-A3	5111650	0.028316	29.89		34	Ratio to surrogate PS(15:0-18:1)(d7)	-0.6	24H-A3-X230413P00121R22867S12.raw
PS (Phosphatidylserine)	PS 40:4	24H-A4	289246	0.020451	29.89		34	Ratio to surrogate PS(15:0-18:1)(d7)	-2.5	24H-A4-X230413P00121R22867S14.raw
PS (Phosphatidylserine)	PS 40:4	24H-A5	2648000	0.018925	29.89		34	Ratio to surrogate PS(15:0-18:1)(d7)	-1.7	24H-A5-X230413P00121R22867S16.raw
PS (Phosphatidylserine)	PS 40:4	24H-B1	381431	0.01062	29.89		34	Ratio to surrogate PS(15:0-18:1)(d7)	2.1	24H-B1-X230412P00121R22843S21.raw
PS (Phosphatidylserine)	PS 40:4	24H-B2	2960727	0.012865	29.89		34	Ratio to surrogate PS(15:0-18:1)(d7)	-0.3	24H-B2-X230412P00121R22843S23.raw
PS (Phosphatidylserine)	PS 40:4	24H-B3	290342	0.0012599	29.89		34	Ratio to surrogate PS(15:0-18:1)(d7)	2.5	24H-B3-X230412P00121R22843S25.raw
PI (Phosphatidylinositol)	PI 34:2	24H-A1	88696584	0.23907	31.74		29	Ratio to surrogate PI(15:0-18:1)(d7)	-1.3	24H-A1-X230413P00121R22867S08.raw
PI (Phosphatidylinositol)	PI 34:2	24H-A2	107202408	0.26061	31.74		29	Ratio to surrogate PI(15:0-18:1)(d7)	-1.7	24H-A2-X230413P00121R22867S10.raw
PI (Phosphatidylinositol)	PI 34:2	24H-A3	86454128	0.21102	31.74		29	Ratio to surrogate PI(15:0-18:1)(d7)	-0.5	24H-A3-X230413P00121R22867S12.raw
PI (Phosphatidylinositol)	PI 34:2	24H-A4	9706516	0.18508	31.74		29	Ratio to surrogate PI(15:0-18:1)(d7)	-1.8	24H-A4-X230413P00121R22867S14.raw
PI (Phosphatidylinositol)	PI 34:2	24H-A5	38091000	0.12197	31.74		29	Ratio to surrogate PI(15:0-18:1)(d7)	-1.8	24H-A5-X230413P00121R22867S16.raw
PI (Phosphatidylinositol)	PI 34:2	24H-B1	33014930	0.42103	31.74		29	Ratio to surrogate PI(15:0-18:1)(d7)	-2.1	24H-B1-X230412P00121R22843S21.raw
PI (Phosphatidylinositol)	PI 34:2	24H-B2	115955944	0.46806	31.74		29	Ratio to surrogate PI(15:0-18:1)(d7)	-0.6	24H-B2-X230412P00121R22843S23.raw
PI (Phosphatidylinositol)	PI 34:2	24H-B3	115257496	0.48744	31.74		29	Ratio to surrogate PI(15:0-18:1)(d7)	-1.9	24H-B3-X230412P00121R22843S25.raw
PI (Phosphatidylinositol)	PI 34:1	24H-A1	17082164	0.046042	31.65		29	Ratio to surrogate PI(15:0-18:1)(d7)	-0.7	24H-A1-X230413P00121R22867S08.raw
PI (Phosphatidylinositol)	PI 34:1	24H-A2	26185362	0.063657	31.65		29	Ratio to surrogate PI(15:0-18:1)(d7)	-3.3	24H-A2-X230413P00121R22867S10.raw
PI (Phosphatidylinositol)	PI 34:1	24H-A3	25637318	0.062576	31.65		29	Ratio to surrogate PI(15:0-18:1)(d7)	-1.3	24H-A3-X230413P00121R22867S12.raw
PI (Phosphatidylinositol)	PI 34:1	24H-A4	1556494	0.029679	31.65		29	Ratio to surrogate PI(15:0-18:1)(d7)	-1.1	24H-A4-X230413P00121R22867S14.raw
PI (Phosphatidylinositol)	PI 34:1	24H-A5	9808267	0.031407	31.65		29	Ratio to surrogate PI(15:0-18:1)(d7)	-3.8	24H-A5-X230413P00121R22867S16.raw
PI (Phosphatidylinositol)	PI 34:1	24H-B1	5556167	0.070856	31.65		29	Ratio to surrogate PI(15:0-18:1)(d7)	-0.5	24H-B1-X230412P00121R22843S21.raw
PI (Phosphatidylinositol)	PI 34:1	24H-B2	27151936	0.1096	31.65		29	Ratio to surrogate PI(15:0-18:1)(d7)	-2.3	24H-B2-X230412P00121R22843S23.raw
PI (Phosphatidylinositol)	PI 34:1	24H-B3	30296270	0.12813	31.65		29	Ratio to surrogate PI(15:0-18:1)(d7)	-3.8	24H-B3-X230412P00121R22843S25.raw
PI (Phosphatidylinositol)	PI 36:4	24H-A1	438277760	1.1813	31.6		29	Ratio to surrogate PI(15:0-18:1)(d7)	1.4	24H-A1-X230413P00121R22867S08.raw
PI (Phosphatidylinositol)	PI 36:4	24H-A2	449622432	1.093	31.6		29	Ratio to surrogate PI(15:0-18:1)(d7)	1	24H-A2-X230413P00121R22867S10.raw
PI (Phosphatidylinositol)	PI 36:4	24H-A3	465387712	1.1359	31.6		29	Ratio to surrogate PI(15:0-18:1)(d7)	2	24H-A3-X230413P00121R22867S12.raw
PI (Phosphatidylinositol)	PI 36:4	24H-A4	61041388	1.1639	31.6		29	Ratio to surrogate PI(15:0-18:1)(d7)	1.7	24H-A4-X230413P00121R22867S14.raw
PI (Phosphatidylinositol)	PI 36:4	24H-A5	217121392	0.69525	31.6		29	Ratio to surrogate PI(15:0-18:1)(d7)	1.7	24H-A5-X230413P00121R22867S16.raw
PI (Phosphatidylinositol)	PI 36:4	24H-B1	164893392	2.1028	31.6		29	Ratio to surrogate PI(15:0-18:1)(d7)	1.1	24H-B1-X230412P00121R22843S21.raw
PI (Phosphatidylinositol)	PI 36:4	24H-B2	666969792	2.6922	31.6		29	Ratio to surrogate PI(15:0-18:1)(d7)	1.7	24H-B2-X230412P00121R22843S23.raw
PI (Phosphatidylinositol)	PI 36:4	24H-B3	670276288	2.8347	31.6		29	Ratio to surrogate PI(15:0-18:1)(d7)	1.3	24H-B3-X230412P00121R22843S25.raw
PI (Phosphatidylinositol)	PI 36:3	24H-A1	159289856	0.42934	31.61		29	Ratio to surrogate PI(15:0-18:1)(d7)	-0.2	24H-A1-X230413P00121R22867S08.raw
PI (Phosphatidylinositol)	PI 36:3	24H-A2	166110128	0.40381	31.61		29	Ratio to surrogate PI(15:0-18:1)(d7)	-0.7	24H-A2-X230413P00121R22867S10.raw
PI (Phosphatidylinositol)	PI 36:3	24H-A3	162644368	0.39698	31.61		29	Ratio to surrogate PI(15:0-18:1)(d7)	0	24H-A3-X230413P00121R22867S12.raw
PI (Phosphatidylinositol)	PI 36:3	24H-A4	21528624	0.4105	31.61		29	Ratio to surrogate PI(15:0-18:1)(d7)	-0.5	24H-A4-X230413P00121R22867S14.raw
PI (Phosphatidylinositol)	PI 36:3	24H-A5	69415936	0.22228	31.61		29	Ratio to surrogate PI(15:0-18:1)(d7)	-1	24H-A5-X230413P00121R22867S16.raw
PI (Phosphatidylinositol)	PI 36:3	24H-B1	54245232	0.69177	31.61		29	Ratio to surrogate PI(15:0-18:1)(d7)	-1.1	24H-B1-X230412P00121R22843S21.raw
PI (Phosphatidylinositol)	PI 36:3	24H-B2	226019584	0.91233	31.61		29	Ratio to surrogate PI(15:0-18:1)(d7)	-0.3	24H-B2-X230412P00121R22843S23.raw
PI (Phosphatidylinositol)	PI 36:3	24H-B3	183858544	0.77757	31.61		29	Ratio to surrogate PI(15:0-18:1)(d7)	-1.4	24H-B3-X230412P00121R22843S25.raw
PI (Phosphatidylinositol)	PI 36:2	24H-A1	188363856	0.50771	31.52		29	Ratio to surrogate PI(15:0-18:1)(d7)	0.6	24H-A1-X230413P00121R22867S08.raw
PI (Phosphatidylinositol)	PI 36:2	24H-A2	201013536	0.48866	31.52		29	Ratio to surrogate PI(15:0-18:1)(d7)	0.2	24H-A2-X230413P00121R22867S10.raw
PI (Phosphatidylinositol)	PI 36:2	24H-A3	186059264	0.45414	31.52		29	Ratio to surrogate PI(15:0-18:1)(d7)	1	24H-A3-X230413P00121R22867S12.raw
PI (Phosphatidylinositol)	PI 36:2	24H-A4	20370918	0.38843	31.52		29	Ratio to surrogate PI(15:0-18:1)(d7)	0.7	24H-A4-X230413P00121R22867S14.raw
PI (Phosphatidylinositol)	PI 36:2	24H-A5	89728096	0.28732	31.52		29	Ratio to surrogate PI(15:0-18:1)(d7)	0.7	24H-A5-X230413P00121R22867S16.raw
PI (Phosphatidylinositol)	PI 36:2	24H-B1	77732576	0.9913	31.52		29	Ratio to surrogate PI(15:0-18:1)(d7)	-0.1	24H-B1-X230412P00121R22843S21.raw
PI (Phosphatidylinositol)	PI 36:2	24H-B2	279897088	1.1298	31.52		29	Ratio to surrogate PI(15:0-18:1)(d7)	0.3	24H-B2-X230412P00121R22843S23.raw
PI (Phosphatidylinositol)	PI 36:2	24H-B3	328734624	1.3903	31.52		29	Ratio to surrogate PI(15:0-18:1)(d7)	0.8	24H-B3-X230412P00121R22843S25.raw
PI (Phosphatidylinositol)	PI 38:4	24H-A1	6404206080	17.262	31.36		29	Ratio to surrogate PI(15:0-18:1)(d7)	-1.6	24H-A1-X230413P00121R22867S08.raw
PI (Phosphatidylinositol)	PI 38:4	24H-A2	5677301760	13.802	31.36		29	Ratio to surrogate PI(15:0-18:1)(d7)	-2	24H-A2-X230413P00121R22867S10.raw
PI (Phosphatidylinositol)	PI 38:4	24H-A3	5773539328	14.092	31.36		29	Ratio to surrogate PI(15:0-18:1)(d7)	-1.2	24H-A3-X230413P00121R22867S12.raw
PI (Phosphatidylinositol)	PI 38:4	24H-A4	789169728	15.048	31.36		29	Ratio to surrogate PI(15:0-18:1)(d7)	-1.6	24H-A4-X230413P00121R22867S14.raw
PI (Phosphatidylinositol)	PI 38:4	24H-A5	3385528832	10.841	31.36		29	Ratio to surrogate PI(15:0-18:1)(d7)	-1.5	24H-A5-X230413P00121R22867S16.raw
PI (Phosphatidylinositol)	PI 38:4	24H-B1	1728803840	22.047	31.36		29	Ratio to surrogate PI(15:0-18:1)(d7)	-1.9	24H-B1-X230412P00121R22843S21.raw
PI (Phosphatidylinositol)	PI 38:4	24H-B2	6988758528	28.21	31.36		29	Ratio to surrogate PI(15:0-18:1)(d7)	-1.5	24H-B2-X230412P00121R22843S23.raw
PI (Phosphatidylinositol)	PI 38:4	24H-B3	7114678272	30.089	31.36		29	Ratio to surrogate PI(15:0-18:1)(d7)	-1.7	24H-B3-X230412P00121R22843S25.raw
PG (Phosphatidylglycerol)	PG 34:2	24H-A1	2549140	0.001363	24.88		34	Ratio to surrogate PG(15:0-18:1)(d7)	-2.1	24H-A1-X230413P00121R22867S08.raw
PG (Phosphatidylglycerol)	PG 34:2	24H-A2	10382455	0.0058254	24.88		34	Ratio to surrogate PG(15:0-18:1)(d7)	-1.9	24H-A2-X230413P00121R22867S10.raw
PG (Phosphatidylglycerol)	PG 34:2	24H-A3	15837302	0.0094447	24.88		34	Ratio to surrogate PG(15:0-18:1)(d7)	-0.7	24H-A3-X230413P00121R22867S12.raw
PG (Phosphatidylglycerol)	PG 34:2	24H-A4	642071	0.0063876	24.88		34	Ratio to surrogate PG(15:0-18:1)(d7)	-0.7	24H-A4-X230413P00121R22867S14.raw
PG (Phosphatidylglycerol)	PG 34:2	24H-A5	3550444	0.0026762	24.88		34	Ratio to surrogate PG(15:0-18:1)(d7)	-0.9	24H-A5-X230413P00121R22867S16.raw
PG (Phosphatidylglycerol)	PG 34:2	24H-B1	258635	0.00072013	24.88		34	Ratio to surrogate PG(15:0-18:1)(d7)	-2.6	24H-B1-X230412P00121R22843S21.raw
PG (Phosphatidylglycerol)	PG 34:2	24H-B2	926721	0.00045766	24.88		34	Ratio to surrogate PG(15:0-18:1)(d7)	-3.5	24H-B2-X230412P00121R22843S23.raw
PG (Phosphatidylglycerol)	PG 34:2	24H-B3	128546	6.4731e-05	24.88		34	Ratio to surrogate PG(15:0-18:1)(d7)	-1.6	24H-B3-X230412P00121R22843S25.raw
PG (Phosphatidylglycerol)	PG 34:1	24H-A1	13722107	0.0073369	24.65		34	Ratio to surrogate PG(15:0-18:1)(d7)	0.1	24H-A1-X230413P00121R22867S08.raw
PG (Phosphatidylglycerol)	PG 34:1	24H-A2	27798418	0.015597	24.65		34	Ratio to surrogate PG(15:0-18:1)(d7)	-0.2	24H-A2-X230413P00121R22867S10.raw
PG (Phosphatidylglycerol)	PG 34:1	24H-A3	38841968	0.023164	24.65		34	Ratio to surrogate PG(15:0-18:1)(d7)	1.1	24H-A3-X230413P00121R22867S12.raw
PG (Phosphatidylglycerol)	PG 34:1	24H-A4	704263	0.0070063	24.65		34	Ratio to surrogate PG(15:0-18:1)(d7)	2.5	24H-A4-X230413P00121R22867S14.raw
PG (Phosphatidylglycerol)	PG 34:1	24H-A5	13704769	0.01033	24.65		34	Ratio to surrogate PG(15:0-18:1)(d7)	0.4	24H-A5-X230413P00121R22867S16.raw
PG (Phosphatidylglycerol)	PG 34:1	24H-B1	1437745	0.0040032	24.65		34	Ratio to surrogate PG(15:0-18:1)(d7)	1.3	24H-B1-X230412P00121R22843S21.raw
PG (Phosphatidylglycerol)	PG 34:1	24H-B2	5338258	0.0026363	24.65		34	Ratio to surrogate PG(15:0-18:1)(d7)	-0.8	24H-B2-X230412P00121R22843S23.raw
PG (Phosphatidylglycerol)	PG 34:1	24H-B3	4518251	0.0022752	24.65		34	Ratio to surrogate PG(15:0-18:1)(d7)	0.3	24H-B3-X230412P00121R22843S25.raw
PG (Phosphatidylglycerol)	PG 36:2	24H-A1	31725092	0.016963	24.48		34	Ratio to surrogate PG(15:0-18:1)(d7)	0.2	24H-A1-X230413P00121R22867S08.raw
PG (Phosphatidylglycerol)	PG 36:2	24H-A2	38922556	0.021839	24.48		34	Ratio to surrogate PG(15:0-18:1)(d7)	-0.5	24H-A2-X230413P00121R22867S10.raw
PG (Phosphatidylglycerol)	PG 36:2	24H-A3	20432682	0.012185	24.48		34	Ratio to surrogate PG(15:0-18:1)(d7)	0	24H-A3-X230413P00121R22867S12.raw
PG (Phosphatidylglycerol)	PG 36:2	24H-A4	1307727	0.01301	24.48		34	Ratio to surrogate PG(15:0-18:1)(d7)	0.2	24H-A4-X230413P00121R22867S14.raw
PG (Phosphatidylglycerol)	PG 36:2	24H-A5	8456691	0.0063744	24.48		34	Ratio to surrogate PG(15:0-18:1)(d7)	-0.5	24H-A5-X230413P00121R22867S16.raw
PG (Phosphatidylglycerol)	PG 36:2	24H-B1	1960101	0.0054576	24.48		34	Ratio to surrogate PG(15:0-18:1)(d7)	0.2	24H-B1-X230412P00121R22843S21.raw
PG (Phosphatidylglycerol)	PG 36:2	24H-B2	8470536	0.0041832	24.48		34	Ratio to surrogate PG(15:0-18:1)(d7)	-1	24H-B2-X230412P00121R22843S23.raw
PG (Phosphatidylglycerol)	PG 36:2	24H-B3	8116038	0.0040869	24.48		34	Ratio to surrogate PG(15:0-18:1)(d7)	-0.7	24H-B3-X230412P00121R22843S25.raw
PC(O/P-) (Akyl/alkenyl ether phosphatidylcholine)	PC 32:2e	24H-A1	901654	0.00060811	27.17		29	Ratio to surrogate PC(15:0-18:1)(d7)	30.4	24H-A1-X230413P00121R22867S08.raw
PC(O/P-) (Akyl/alkenyl ether phosphatidylcholine)	PC 32:2e	24H-A2	0	0	27.17		29	Ratio to surrogate PC(15:0-18:1)(d7)	#N/A	24H-A2-X230413P00121R22867S10.raw
PC(O/P-) (Akyl/alkenyl ether phosphatidylcholine)	PC 32:2e	24H-A3	111091	6.4622e-05	27.17		29	Ratio to surrogate PC(15:0-18:1)(d7)	-2.8	24H-A3-X230413P00121R22867S12.raw
PC(O/P-) (Akyl/alkenyl ether phosphatidylcholine)	PC 32:2e	24H-A4	0	0	27.17		29	Ratio to surrogate PC(15:0-18:1)(d7)	#N/A	24H-A4-X230413P00121R22867S14.raw
PC(O/P-) (Akyl/alkenyl ether phosphatidylcholine)	PC 32:2e	24H-A5	0	0	27.17		29	Ratio to surrogate PC(15:0-18:1)(d7)	#N/A	24H-A5-X230413P00121R22867S16.raw
PC(O/P-) (Akyl/alkenyl ether phosphatidylcholine)	PC 32:2e	24H-B1	0	0	27.17		29	Ratio to surrogate PC(15:0-18:1)(d7)	#N/A	24H-B1-X230412P00121R22843S21.raw
PC(O/P-) (Akyl/alkenyl ether phosphatidylcholine)	PC 32:2e	24H-B2	0	0	27.17		29	Ratio to surrogate PC(15:0-18:1)(d7)	#N/A	24H-B2-X230412P00121R22843S23.raw
PC(O/P-) (Akyl/alkenyl ether phosphatidylcholine)	PC 32:2e	24H-B3	0	0	27.17		29	Ratio to surrogate PC(15:0-18:1)(d7)	#N/A	24H-B3-X230412P00121R22843S25.raw
PC(O/P-) (Akyl/alkenyl ether phosphatidylcholine)	PC 32:1e	24H-A1	16968146	0.011444	27.15		29	Ratio to surrogate PC(15:0-18:1)(d7)	-2.5	24H-A1-X230413P00121R22867S08.raw
PC(O/P-) (Akyl/alkenyl ether phosphatidylcholine)	PC 32:1e	24H-A2	14365684	0.010182	27.15		29	Ratio to surrogate PC(15:0-18:1)(d7)	-2.2	24H-A2-X230413P00121R22867S10.raw
PC(O/P-) (Akyl/alkenyl ether phosphatidylcholine)	PC 32:1e	24H-A3	16731364	0.0097328	27.15		29	Ratio to surrogate PC(15:0-18:1)(d7)	-2.3	24H-A3-X230413P00121R22867S12.raw
PC(O/P-) (Akyl/alkenyl ether phosphatidylcholine)	PC 32:1e	24H-A4	102210	0.00030509	27.15		29	Ratio to surrogate PC(15:0-18:1)(d7)	33.6	24H-A4-X230413P00121R22867S14.raw
PC(O/P-) (Akyl/alkenyl ether phosphatidylcholine)	PC 32:1e	24H-A5	9935950	0.0048024	27.15		29	Ratio to surrogate PC(15:0-18:1)(d7)	-3.2	24H-A5-X230413P00121R22867S16.raw
PC(O/P-) (Akyl/alkenyl ether phosphatidylcholine)	PC 32:1e	24H-B1	4501819	0.0049117	27.15		29	Ratio to surrogate PC(15:0-18:1)(d7)	20.6	24H-B1-X230412P00121R22843S21.raw
PC(O/P-) (Akyl/alkenyl ether phosphatidylcholine)	PC 32:1e	24H-B2	13127209	0.0065926	27.15		29	Ratio to surrogate PC(15:0-18:1)(d7)	-1	24H-B2-X230412P00121R22843S23.raw
PC(O/P-) (Akyl/alkenyl ether phosphatidylcholine)	PC 32:1e	24H-B3	17621886	0.00961	27.15		29	Ratio to surrogate PC(15:0-18:1)(d7)	-3.1	24H-B3-X230412P00121R22843S25.raw
PC(O/P-) (Akyl/alkenyl ether phosphatidylcholine)	PC 32:0e	24H-A1	43785080	0.02953	26.92		29	Ratio to surrogate PC(15:0-18:1)(d7)	0.3	24H-A1-X230413P00121R22867S08.raw
PC(O/P-) (Akyl/alkenyl ether phosphatidylcholine)	PC 32:0e	24H-A2	39611412	0.028075	26.92		29	Ratio to surrogate PC(15:0-18:1)(d7)	-0.9	24H-A2-X230413P00121R22867S10.raw
PC(O/P-) (Akyl/alkenyl ether phosphatidylcholine)	PC 32:0e	24H-A3	43163576	0.025109	26.92		29	Ratio to surrogate PC(15:0-18:1)(d7)	-0.4	24H-A3-X230413P00121R22867S12.raw
PC(O/P-) (Akyl/alkenyl ether phosphatidylcholine)	PC 32:0e	24H-A4	2205324	0.0065828	26.92		29	Ratio to surrogate PC(15:0-18:1)(d7)	3	24H-A4-X230413P00121R22867S14.raw
PC(O/P-) (Akyl/alkenyl ether phosphatidylcholine)	PC 32:0e	24H-A5	31066038	0.015015	26.92		29	Ratio to surrogate PC(15:0-18:1)(d7)	-0.7	24H-A5-X230413P00121R22867S16.raw
PC(O/P-) (Akyl/alkenyl ether phosphatidylcholine)	PC 32:0e	24H-B1	7522567	0.0082075	26.92		29	Ratio to surrogate PC(15:0-18:1)(d7)	0.7	24H-B1-X230412P00121R22843S21.raw
PC(O/P-) (Akyl/alkenyl ether phosphatidylcholine)	PC 32:0e	24H-B2	38884044	0.019528	26.92		29	Ratio to surrogate PC(15:0-18:1)(d7)	0	24H-B2-X230412P00121R22843S23.raw
PC(O/P-) (Akyl/alkenyl ether phosphatidylcholine)	PC 32:0e	24H-B3	45292308	0.0247	26.92		29	Ratio to surrogate PC(15:0-18:1)(d7)	-0.2	24H-B3-X230412P00121R22843S25.raw
PC(O/P-) (Akyl/alkenyl ether phosphatidylcholine)	PC 34:3e	24H-A1	18325226	0.012359	27.01		29	Ratio to surrogate PC(15:0-18:1)(d7)	3.2	24H-A1-X230413P00121R22867S08.raw
PC(O/P-) (Akyl/alkenyl ether phosphatidylcholine)	PC 34:3e	24H-A2	18721230	0.013269	27.01		29	Ratio to surrogate PC(15:0-18:1)(d7)	1.5	24H-A2-X230413P00121R22867S10.raw
PC(O/P-) (Akyl/alkenyl ether phosphatidylcholine)	PC 34:3e	24H-A3	11078220	0.0064443	27.01		29	Ratio to surrogate PC(15:0-18:1)(d7)	3.2	24H-A3-X230413P00121R22867S12.raw
PC(O/P-) (Akyl/alkenyl ether phosphatidylcholine)	PC 34:3e	24H-A4	735424	0.0021952	27.01		29	Ratio to surrogate PC(15:0-18:1)(d7)	3.2	24H-A4-X230413P00121R22867S14.raw
PC(O/P-) (Akyl/alkenyl ether phosphatidylcholine)	PC 34:3e	24H-A5	13049964	0.0063075	27.01		29	Ratio to surrogate PC(15:0-18:1)(d7)	3	24H-A5-X230413P00121R22867S16.raw
PC(O/P-) (Akyl/alkenyl ether phosphatidylcholine)	PC 34:3e	24H-B1	5147222	0.0056159	27.01		29	Ratio to surrogate PC(15:0-18:1)(d7)	2.8	24H-B1-X230412P00121R22843S21.raw
PC(O/P-) (Akyl/alkenyl ether phosphatidylcholine)	PC 34:3e	24H-B2	28275086	0.0142	27.01		29	Ratio to surrogate PC(15:0-18:1)(d7)	3.6	24H-B2-X230412P00121R22843S23.raw
PC(O/P-) (Akyl/alkenyl ether phosphatidylcholine)	PC 34:3e	24H-B3	27900356	0.015215	27.01		29	Ratio to surrogate PC(15:0-18:1)(d7)	3.8	24H-B3-X230412P00121R22843S25.raw
PC(O/P-) (Akyl/alkenyl ether phosphatidylcholine)	PC 34:2e	24H-A1	75841944	0.051151	26.86		29	Ratio to surrogate PC(15:0-18:1)(d7)	-0.6	24H-A1-X230413P00121R22867S08.raw
PC(O/P-) (Akyl/alkenyl ether phosphatidylcholine)	PC 34:2e	24H-A2	66404796	0.047065	26.86		29	Ratio to surrogate PC(15:0-18:1)(d7)	-1	24H-A2-X230413P00121R22867S10.raw
PC(O/P-) (Akyl/alkenyl ether phosphatidylcholine)	PC 34:2e	24H-A3	65950156	0.038364	26.86		29	Ratio to surrogate PC(15:0-18:1)(d7)	0.2	24H-A3-X230413P00121R22867S12.raw
PC(O/P-) (Akyl/alkenyl ether phosphatidylcholine)	PC 34:2e	24H-A4	2991672	0.0089301	26.86		29	Ratio to surrogate PC(15:0-18:1)(d7)	0.1	24H-A4-X230413P00121R22867S14.raw
PC(O/P-) (Akyl/alkenyl ether phosphatidylcholine)	PC 34:2e	24H-A5	42596440	0.020588	26.86		29	Ratio to surrogate PC(15:0-18:1)(d7)	-0.7	24H-A5-X230413P00121R22867S16.raw
PC(O/P-) (Akyl/alkenyl ether phosphatidylcholine)	PC 34:2e	24H-B1	13838267	0.015098	26.86		29	Ratio to surrogate PC(15:0-18:1)(d7)	-1.1	24H-B1-X230412P00121R22843S21.raw
PC(O/P-) (Akyl/alkenyl ether phosphatidylcholine)	PC 34:2e	24H-B2	76398016	0.038368	26.86		29	Ratio to surrogate PC(15:0-18:1)(d7)	-0.5	24H-B2-X230412P00121R22843S23.raw
PC(O/P-) (Akyl/alkenyl ether phosphatidylcholine)	PC 34:2e	24H-B3	86743656	0.047305	26.86		29	Ratio to surrogate PC(15:0-18:1)(d7)	-0.3	24H-B3-X230412P00121R22843S25.raw
PC(O/P-) (Akyl/alkenyl ether phosphatidylcholine)	PC 34:1e	24H-A1	138443264	0.093372	26.72		29	Ratio to surrogate PC(15:0-18:1)(d7)	-0.5	24H-A1-X230413P00121R22867S08.raw
PC(O/P-) (Akyl/alkenyl ether phosphatidylcholine)	PC 34:1e	24H-A2	115663960	0.081978	26.72		29	Ratio to surrogate PC(15:0-18:1)(d7)	-1.3	24H-A2-X230413P00121R22867S10.raw
PC(O/P-) (Akyl/alkenyl ether phosphatidylcholine)	PC 34:1e	24H-A3	107074584	0.062286	26.72		29	Ratio to surrogate PC(15:0-18:1)(d7)	-0.4	24H-A3-X230413P00121R22867S12.raw
PC(O/P-) (Akyl/alkenyl ether phosphatidylcholine)	PC 34:1e	24H-A4	5030597	0.015016	26.72		29	Ratio to surrogate PC(15:0-18:1)(d7)	-0.8	24H-A4-X230413P00121R22867S14.raw
PC(O/P-) (Akyl/alkenyl ether phosphatidylcholine)	PC 34:1e	24H-A5	67395208	0.032575	26.72		29	Ratio to surrogate PC(15:0-18:1)(d7)	-1.1	24H-A5-X230413P00121R22867S16.raw
PC(O/P-) (Akyl/alkenyl ether phosphatidylcholine)	PC 34:1e	24H-B1	22141052	0.024157	26.72		29	Ratio to surrogate PC(15:0-18:1)(d7)	-1.2	24H-B1-X230412P00121R22843S21.raw
PC(O/P-) (Akyl/alkenyl ether phosphatidylcholine)	PC 34:1e	24H-B2	125379616	0.062967	26.72		29	Ratio to surrogate PC(15:0-18:1)(d7)	-0.8	24H-B2-X230412P00121R22843S23.raw
PC(O/P-) (Akyl/alkenyl ether phosphatidylcholine)	PC 34:1e	24H-B3	124672832	0.067989	26.72		29	Ratio to surrogate PC(15:0-18:1)(d7)	-1.1	24H-B3-X230412P00121R22843S25.raw
PC(O/P-) (Akyl/alkenyl ether phosphatidylcholine)	PC 36:5e	24H-A1	178456192	0.12036	26.81		29	Ratio to surrogate PC(15:0-18:1)(d7)	-1	24H-A1-X230413P00121R22867S08.raw
PC(O/P-) (Akyl/alkenyl ether phosphatidylcholine)	PC 36:5e	24H-A2	163453920	0.11585	26.81		29	Ratio to surrogate PC(15:0-18:1)(d7)	-1.6	24H-A2-X230413P00121R22867S10.raw
PC(O/P-) (Akyl/alkenyl ether phosphatidylcholine)	PC 36:5e	24H-A3	96456800	0.05611	26.81		29	Ratio to surrogate PC(15:0-18:1)(d7)	-0.8	24H-A3-X230413P00121R22867S12.raw
PC(O/P-) (Akyl/alkenyl ether phosphatidylcholine)	PC 36:5e	24H-A4	7473232	0.022307	26.81		29	Ratio to surrogate PC(15:0-18:1)(d7)	-0.7	24H-A4-X230413P00121R22867S14.raw
PC(O/P-) (Akyl/alkenyl ether phosphatidylcholine)	PC 36:5e	24H-A5	102723664	0.04965	26.81		29	Ratio to surrogate PC(15:0-18:1)(d7)	-1.5	24H-A5-X230413P00121R22867S16.raw
PC(O/P-) (Akyl/alkenyl ether phosphatidylcholine)	PC 36:5e	24H-B1	27700550	0.030223	26.81		29	Ratio to surrogate PC(15:0-18:1)(d7)	-1.6	24H-B1-X230412P00121R22843S21.raw
PC(O/P-) (Akyl/alkenyl ether phosphatidylcholine)	PC 36:5e	24H-B2	154718976	0.077701	26.81		29	Ratio to surrogate PC(15:0-18:1)(d7)	-0.9	24H-B2-X230412P00121R22843S23.raw
PC(O/P-) (Akyl/alkenyl ether phosphatidylcholine)	PC 36:5e	24H-B3	167102112	0.091128	26.81		29	Ratio to surrogate PC(15:0-18:1)(d7)	-0.8	24H-B3-X230412P00121R22843S25.raw
PC(O/P-) (Akyl/alkenyl ether phosphatidylcholine)	PC 36:4e	24H-A1	302077312	0.20373	26.68		29	Ratio to surrogate PC(15:0-18:1)(d7)	-0.7	24H-A1-X230413P00121R22867S08.raw
PC(O/P-) (Akyl/alkenyl ether phosphatidylcholine)	PC 36:4e	24H-A2	247744432	0.17559	26.68		29	Ratio to surrogate PC(15:0-18:1)(d7)	-1.5	24H-A2-X230413P00121R22867S10.raw
PC(O/P-) (Akyl/alkenyl ether phosphatidylcholine)	PC 36:4e	24H-A3	203968224	0.11865	26.68		29	Ratio to surrogate PC(15:0-18:1)(d7)	-0.5	24H-A3-X230413P00121R22867S12.raw
PC(O/P-) (Akyl/alkenyl ether phosphatidylcholine)	PC 36:4e	24H-A4	12450742	0.037165	26.68		29	Ratio to surrogate PC(15:0-18:1)(d7)	-1.1	24H-A4-X230413P00121R22867S14.raw
PC(O/P-) (Akyl/alkenyl ether phosphatidylcholine)	PC 36:4e	24H-A5	147497248	0.071291	26.68		29	Ratio to surrogate PC(15:0-18:1)(d7)	-1.3	24H-A5-X230413P00121R22867S16.raw
PC(O/P-) (Akyl/alkenyl ether phosphatidylcholine)	PC 36:4e	24H-B1	44205548	0.04823	26.68		29	Ratio to surrogate PC(15:0-18:1)(d7)	-1.3	24H-B1-X230412P00121R22843S21.raw
PC(O/P-) (Akyl/alkenyl ether phosphatidylcholine)	PC 36:4e	24H-B2	243782848	0.12243	26.68		29	Ratio to surrogate PC(15:0-18:1)(d7)	-1.1	24H-B2-X230412P00121R22843S23.raw
PC(O/P-) (Akyl/alkenyl ether phosphatidylcholine)	PC 36:4e	24H-B3	269148160	0.14678	26.68		29	Ratio to surrogate PC(15:0-18:1)(d7)	-1	24H-B3-X230412P00121R22843S25.raw
PC(O/P-) (Akyl/alkenyl ether phosphatidylcholine)	PC 36:2e	24H-A1	74585560	0.050304	26.59		29	Ratio to surrogate PC(15:0-18:1)(d7)	-2.6	24H-A1-X230413P00121R22867S08.raw
PC(O/P-) (Akyl/alkenyl ether phosphatidylcholine)	PC 36:2e	24H-A2	57673720	0.040877	26.59		29	Ratio to surrogate PC(15:0-18:1)(d7)	-3.1	24H-A2-X230413P00121R22867S10.raw
PC(O/P-) (Akyl/alkenyl ether phosphatidylcholine)	PC 36:2e	24H-A3	59838660	0.034809	26.59		29	Ratio to surrogate PC(15:0-18:1)(d7)	-2.3	24H-A3-X230413P00121R22867S12.raw
PC(O/P-) (Akyl/alkenyl ether phosphatidylcholine)	PC 36:2e	24H-A4	3150984	0.0094056	26.59		29	Ratio to surrogate PC(15:0-18:1)(d7)	-2.7	24H-A4-X230413P00121R22867S14.raw
PC(O/P-) (Akyl/alkenyl ether phosphatidylcholine)	PC 36:2e	24H-A5	38980828	0.018841	26.59		29	Ratio to surrogate PC(15:0-18:1)(d7)	-2.8	24H-A5-X230413P00121R22867S16.raw
PC(O/P-) (Akyl/alkenyl ether phosphatidylcholine)	PC 36:2e	24H-B1	19233978	0.020985	26.59		29	Ratio to surrogate PC(15:0-18:1)(d7)	-2.9	24H-B1-X230412P00121R22843S21.raw
PC(O/P-) (Akyl/alkenyl ether phosphatidylcholine)	PC 36:2e	24H-B2	87292720	0.043839	26.59		29	Ratio to surrogate PC(15:0-18:1)(d7)	-2.7	24H-B2-X230412P00121R22843S23.raw
PC(O/P-) (Akyl/alkenyl ether phosphatidylcholine)	PC 36:2e	24H-B3	93155704	0.050802	26.59		29	Ratio to surrogate PC(15:0-18:1)(d7)	-2.5	24H-B3-X230412P00121R22843S25.raw
PC(O/P-) (Akyl/alkenyl ether phosphatidylcholine)	PC 36:1e	24H-A1	30156738	0.020339	26.48		29	Ratio to surrogate PC(15:0-18:1)(d7)	1	24H-A1-X230413P00121R22867S08.raw
PC(O/P-) (Akyl/alkenyl ether phosphatidylcholine)	PC 36:1e	24H-A2	25156314	0.01783	26.48		29	Ratio to surrogate PC(15:0-18:1)(d7)	0.8	24H-A2-X230413P00121R22867S10.raw
PC(O/P-) (Akyl/alkenyl ether phosphatidylcholine)	PC 36:1e	24H-A3	24535304	0.014272	26.48		29	Ratio to surrogate PC(15:0-18:1)(d7)	0.9	24H-A3-X230413P00121R22867S12.raw
PC(O/P-) (Akyl/alkenyl ether phosphatidylcholine)	PC 36:1e	24H-A4	1453679	0.0043392	26.48		29	Ratio to surrogate PC(15:0-18:1)(d7)	2.6	24H-A4-X230413P00121R22867S14.raw
PC(O/P-) (Akyl/alkenyl ether phosphatidylcholine)	PC 36:1e	24H-A5	15241121	0.0073666	26.48		29	Ratio to surrogate PC(15:0-18:1)(d7)	0.2	24H-A5-X230413P00121R22867S16.raw
PC(O/P-) (Akyl/alkenyl ether phosphatidylcholine)	PC 36:1e	24H-B1	6828692	0.0074504	26.48		29	Ratio to surrogate PC(15:0-18:1)(d7)	0.4	24H-B1-X230412P00121R22843S21.raw
PC(O/P-) (Akyl/alkenyl ether phosphatidylcholine)	PC 36:1e	24H-B2	27768282	0.013945	26.48		29	Ratio to surrogate PC(15:0-18:1)(d7)	0	24H-B2-X230412P00121R22843S23.raw
PC(O/P-) (Akyl/alkenyl ether phosphatidylcholine)	PC 36:1e	24H-B3	29205880	0.015927	26.48		29	Ratio to surrogate PC(15:0-18:1)(d7)	-0.7	24H-B3-X230412P00121R22843S25.raw
PC(O/P-) (Akyl/alkenyl ether phosphatidylcholine)	PC 38:7e	24H-A1	51173340	0.034513	26.85		29	Ratio to surrogate PC(15:0-18:1)(d7)	-2.2	24H-A1-X230413P00121R22867S08.raw
PC(O/P-) (Akyl/alkenyl ether phosphatidylcholine)	PC 38:7e	24H-A2	42674452	0.030246	26.85		29	Ratio to surrogate PC(15:0-18:1)(d7)	-2.8	24H-A2-X230413P00121R22867S10.raw
PC(O/P-) (Akyl/alkenyl ether phosphatidylcholine)	PC 38:7e	24H-A3	38900208	0.022629	26.85		29	Ratio to surrogate PC(15:0-18:1)(d7)	-1.6	24H-A3-X230413P00121R22867S12.raw
PC(O/P-) (Akyl/alkenyl ether phosphatidylcholine)	PC 38:7e	24H-A4	2513612	0.0075031	26.85		29	Ratio to surrogate PC(15:0-18:1)(d7)	-2.2	24H-A4-X230413P00121R22867S14.raw
PC(O/P-) (Akyl/alkenyl ether phosphatidylcholine)	PC 38:7e	24H-A5	30737234	0.014856	26.85		29	Ratio to surrogate PC(15:0-18:1)(d7)	-2.2	24H-A5-X230413P00121R22867S16.raw
PC(O/P-) (Akyl/alkenyl ether phosphatidylcholine)	PC 38:7e	24H-B1	10458137	0.01141	26.85		29	Ratio to surrogate PC(15:0-18:1)(d7)	-2	24H-B1-X230412P00121R22843S21.raw
PC(O/P-) (Akyl/alkenyl ether phosphatidylcholine)	PC 38:7e	24H-B2	53833312	0.027036	26.85		29	Ratio to surrogate PC(15:0-18:1)(d7)	-1.7	24H-B2-X230412P00121R22843S23.raw
PC(O/P-) (Akyl/alkenyl ether phosphatidylcholine)	PC 38:7e	24H-B3	63132968	0.034429	26.85		29	Ratio to surrogate PC(15:0-18:1)(d7)	-2.1	24H-B3-X230412P00121R22843S25.raw
PC(O/P-) (Akyl/alkenyl ether phosphatidylcholine)	PC 38:6e	24H-A1	144688144	0.097584	26.71		29	Ratio to surrogate PC(15:0-18:1)(d7)	-1	24H-A1-X230413P00121R22867S08.raw
PC(O/P-) (Akyl/alkenyl ether phosphatidylcholine)	PC 38:6e	24H-A2	106494632	0.075479	26.71		29	Ratio to surrogate PC(15:0-18:1)(d7)	-1.7	24H-A2-X230413P00121R22867S10.raw
PC(O/P-) (Akyl/alkenyl ether phosphatidylcholine)	PC 38:6e	24H-A3	95623064	0.055625	26.71		29	Ratio to surrogate PC(15:0-18:1)(d7)	-0.8	24H-A3-X230413P00121R22867S12.raw
PC(O/P-) (Akyl/alkenyl ether phosphatidylcholine)	PC 38:6e	24H-A4	6309123	0.018833	26.71		29	Ratio to surrogate PC(15:0-18:1)(d7)	-1.2	24H-A4-X230413P00121R22867S14.raw
PC(O/P-) (Akyl/alkenyl ether phosphatidylcholine)	PC 38:6e	24H-A5	69044320	0.033372	26.71		29	Ratio to surrogate PC(15:0-18:1)(d7)	-1.4	24H-A5-X230413P00121R22867S16.raw
PC(O/P-) (Akyl/alkenyl ether phosphatidylcholine)	PC 38:6e	24H-B1	24966618	0.02724	26.71		29	Ratio to surrogate PC(15:0-18:1)(d7)	-1.4	24H-B1-X230412P00121R22843S21.raw
PC(O/P-) (Akyl/alkenyl ether phosphatidylcholine)	PC 38:6e	24H-B2	125003792	0.062778	26.71		29	Ratio to surrogate PC(15:0-18:1)(d7)	-1.1	24H-B2-X230412P00121R22843S23.raw
PC(O/P-) (Akyl/alkenyl ether phosphatidylcholine)	PC 38:6e	24H-B3	139652592	0.076159	26.71		29	Ratio to surrogate PC(15:0-18:1)(d7)	-1	24H-B3-X230412P00121R22843S25.raw
PC(O/P-) (Akyl/alkenyl ether phosphatidylcholine)	PC 38:5e	24H-A1	238336944	0.16074	26.53		29	Ratio to surrogate PC(15:0-18:1)(d7)	-2	24H-A1-X230413P00121R22867S08.raw
PC(O/P-) (Akyl/alkenyl ether phosphatidylcholine)	PC 38:5e	24H-A2	230660256	0.16348	26.53		29	Ratio to surrogate PC(15:0-18:1)(d7)	-2.5	24H-A2-X230413P00121R22867S10.raw
PC(O/P-) (Akyl/alkenyl ether phosphatidylcholine)	PC 38:5e	24H-A3	194554800	0.11317	26.53		29	Ratio to surrogate PC(15:0-18:1)(d7)	-1.8	24H-A3-X230413P00121R22867S12.raw
PC(O/P-) (Akyl/alkenyl ether phosphatidylcholine)	PC 38:5e	24H-A4	11081426	0.033078	26.53		29	Ratio to surrogate PC(15:0-18:1)(d7)	-2.1	24H-A4-X230413P00121R22867S14.raw
PC(O/P-) (Akyl/alkenyl ether phosphatidylcholine)	PC 38:5e	24H-A5	118572520	0.057311	26.53		29	Ratio to surrogate PC(15:0-18:1)(d7)	-2.3	24H-A5-X230413P00121R22867S16.raw
PC(O/P-) (Akyl/alkenyl ether phosphatidylcholine)	PC 38:5e	24H-B1	43307436	0.04725	26.53		29	Ratio to surrogate PC(15:0-18:1)(d7)	-2.6	24H-B1-X230412P00121R22843S21.raw
PC(O/P-) (Akyl/alkenyl ether phosphatidylcholine)	PC 38:5e	24H-B2	254998576	0.12806	26.53		29	Ratio to surrogate PC(15:0-18:1)(d7)	-2.1	24H-B2-X230412P00121R22843S23.raw
PC(O/P-) (Akyl/alkenyl ether phosphatidylcholine)	PC 38:5e	24H-B3	285468864	0.15568	26.53		29	Ratio to surrogate PC(15:0-18:1)(d7)	-1.9	24H-B3-X230412P00121R22843S25.raw
PC(O/P-) (Akyl/alkenyl ether phosphatidylcholine)	PC 38:4e	24H-A1	196304608	0.1324	26.4		29	Ratio to surrogate PC(15:0-18:1)(d7)	-4.6	24H-A1-X230413P00121R22867S08.raw
PC(O/P-) (Akyl/alkenyl ether phosphatidylcholine)	PC 38:4e	24H-A2	184076816	0.13047	26.4		29	Ratio to surrogate PC(15:0-18:1)(d7)	-5.6	24H-A2-X230413P00121R22867S10.raw
PC(O/P-) (Akyl/alkenyl ether phosphatidylcholine)	PC 38:4e	24H-A3	146804176	0.085397	26.4		29	Ratio to surrogate PC(15:0-18:1)(d7)	-4.6	24H-A3-X230413P00121R22867S12.raw
PC(O/P-) (Akyl/alkenyl ether phosphatidylcholine)	PC 38:4e	24H-A4	8558261	0.025546	26.4		29	Ratio to surrogate PC(15:0-18:1)(d7)	-4.5	24H-A4-X230413P00121R22867S14.raw
PC(O/P-) (Akyl/alkenyl ether phosphatidylcholine)	PC 38:4e	24H-A5	88316728	0.042687	26.4		29	Ratio to surrogate PC(15:0-18:1)(d7)	-5.3	24H-A5-X230413P00121R22867S16.raw
PC(O/P-) (Akyl/alkenyl ether phosphatidylcholine)	PC 38:4e	24H-B1	38549168	0.042059	26.4		29	Ratio to surrogate PC(15:0-18:1)(d7)	-4.9	24H-B1-X230412P00121R22843S21.raw
PC(O/P-) (Akyl/alkenyl ether phosphatidylcholine)	PC 38:4e	24H-B2	209748112	0.10534	26.4		29	Ratio to surrogate PC(15:0-18:1)(d7)	-4.8	24H-B2-X230412P00121R22843S23.raw
PC(O/P-) (Akyl/alkenyl ether phosphatidylcholine)	PC 38:4e	24H-B3	246996480	0.1347	26.4		29	Ratio to surrogate PC(15:0-18:1)(d7)	-4.2	24H-B3-X230412P00121R22843S25.raw
PC(O/P-) (Akyl/alkenyl ether phosphatidylcholine)	PC 40:8e	24H-A1	12544203	0.0084603	26.67		29	Ratio to surrogate PC(15:0-18:1)(d7)	1.6	24H-A1-X230413P00121R22867S08.raw
PC(O/P-) (Akyl/alkenyl ether phosphatidylcholine)	PC 40:8e	24H-A2	8208195	0.0058177	26.67		29	Ratio to surrogate PC(15:0-18:1)(d7)	0.6	24H-A2-X230413P00121R22867S10.raw
PC(O/P-) (Akyl/alkenyl ether phosphatidylcholine)	PC 40:8e	24H-A3	10410752	0.006056	26.67		29	Ratio to surrogate PC(15:0-18:1)(d7)	2.1	24H-A3-X230413P00121R22867S12.raw
PC(O/P-) (Akyl/alkenyl ether phosphatidylcholine)	PC 40:8e	24H-A4	144392	0.00043101	26.67		29	Ratio to surrogate PC(15:0-18:1)(d7)	-0.6	24H-A4-X230413P00121R22867S14.raw
PC(O/P-) (Akyl/alkenyl ether phosphatidylcholine)	PC 40:8e	24H-A5	5198475	0.0025126	26.67		29	Ratio to surrogate PC(15:0-18:1)(d7)	0.9	24H-A5-X230413P00121R22867S16.raw
PC(O/P-) (Akyl/alkenyl ether phosphatidylcholine)	PC 40:8e	24H-B1	2895691	0.0031593	26.67		29	Ratio to surrogate PC(15:0-18:1)(d7)	0	24H-B1-X230412P00121R22843S21.raw
PC(O/P-) (Akyl/alkenyl ether phosphatidylcholine)	PC 40:8e	24H-B2	11348177	0.0056991	26.67		29	Ratio to surrogate PC(15:0-18:1)(d7)	0.7	24H-B2-X230412P00121R22843S23.raw
PC(O/P-) (Akyl/alkenyl ether phosphatidylcholine)	PC 40:8e	24H-B3	11571010	0.0063102	26.67		29	Ratio to surrogate PC(15:0-18:1)(d7)	1.4	24H-B3-X230412P00121R22843S25.raw
PC(O/P-) (Akyl/alkenyl ether phosphatidylcholine)	PC 40:7e	24H-A1	81379144	0.054885	26.55		29	Ratio to surrogate PC(15:0-18:1)(d7)	0	24H-A1-X230413P00121R22867S08.raw
PC(O/P-) (Akyl/alkenyl ether phosphatidylcholine)	PC 40:7e	24H-A2	52147016	0.03696	26.55		29	Ratio to surrogate PC(15:0-18:1)(d7)	-0.2	24H-A2-X230413P00121R22867S10.raw
PC(O/P-) (Akyl/alkenyl ether phosphatidylcholine)	PC 40:7e	24H-A3	45904620	0.026703	26.55		29	Ratio to surrogate PC(15:0-18:1)(d7)	0.4	24H-A3-X230413P00121R22867S12.raw
PC(O/P-) (Akyl/alkenyl ether phosphatidylcholine)	PC 40:7e	24H-A4	3575017	0.010671	26.55		29	Ratio to surrogate PC(15:0-18:1)(d7)	0	24H-A4-X230413P00121R22867S14.raw
PC(O/P-) (Akyl/alkenyl ether phosphatidylcholine)	PC 40:7e	24H-A5	44224736	0.021376	26.55		29	Ratio to surrogate PC(15:0-18:1)(d7)	0.2	24H-A5-X230413P00121R22867S16.raw
PC(O/P-) (Akyl/alkenyl ether phosphatidylcholine)	PC 40:7e	24H-B1	17766310	0.019384	26.55		29	Ratio to surrogate PC(15:0-18:1)(d7)	-0.6	24H-B1-X230412P00121R22843S21.raw
PC(O/P-) (Akyl/alkenyl ether phosphatidylcholine)	PC 40:7e	24H-B2	94304824	0.047361	26.55		29	Ratio to surrogate PC(15:0-18:1)(d7)	0	24H-B2-X230412P00121R22843S23.raw
PC(O/P-) (Akyl/alkenyl ether phosphatidylcholine)	PC 40:7e	24H-B3	108486352	0.059162	26.55		29	Ratio to surrogate PC(15:0-18:1)(d7)	-0.2	24H-B3-X230412P00121R22843S25.raw
PC(O/P-) (Akyl/alkenyl ether phosphatidylcholine)	PC 40:6e	24H-A1	119032408	0.08028	26.41		29	Ratio to surrogate PC(15:0-18:1)(d7)	-4	24H-A1-X230413P00121R22867S08.raw
PC(O/P-) (Akyl/alkenyl ether phosphatidylcholine)	PC 40:6e	24H-A2	100533336	0.071254	26.41		29	Ratio to surrogate PC(15:0-18:1)(d7)	-4.4	24H-A2-X230413P00121R22867S10.raw
PC(O/P-) (Akyl/alkenyl ether phosphatidylcholine)	PC 40:6e	24H-A3	84285408	0.049029	26.41		29	Ratio to surrogate PC(15:0-18:1)(d7)	-3.7	24H-A3-X230413P00121R22867S12.raw
PC(O/P-) (Akyl/alkenyl ether phosphatidylcholine)	PC 40:6e	24H-A4	4995750	0.014912	26.41		29	Ratio to surrogate PC(15:0-18:1)(d7)	-3.2	24H-A4-X230413P00121R22867S14.raw
PC(O/P-) (Akyl/alkenyl ether phosphatidylcholine)	PC 40:6e	24H-A5	56715880	0.027413	26.41		29	Ratio to surrogate PC(15:0-18:1)(d7)	-4.4	24H-A5-X230413P00121R22867S16.raw
PC(O/P-) (Akyl/alkenyl ether phosphatidylcholine)	PC 40:6e	24H-B1	27112526	0.029581	26.41		29	Ratio to surrogate PC(15:0-18:1)(d7)	-4.2	24H-B1-X230412P00121R22843S21.raw
PC(O/P-) (Akyl/alkenyl ether phosphatidylcholine)	PC 40:6e	24H-B2	131943528	0.066263	26.41		29	Ratio to surrogate PC(15:0-18:1)(d7)	-4.2	24H-B2-X230412P00121R22843S23.raw
PC(O/P-) (Akyl/alkenyl ether phosphatidylcholine)	PC 40:6e	24H-B3	154327248	0.084161	26.41		29	Ratio to surrogate PC(15:0-18:1)(d7)	-3.7	24H-B3-X230412P00121R22843S25.raw
PC(O/P-) (Akyl/alkenyl ether phosphatidylcholine)	PC 40:5e	24H-A1	77460176	0.052242	26.27		29	Ratio to surrogate PC(15:0-18:1)(d7)	-1.7	24H-A1-X230413P00121R22867S08.raw
PC(O/P-) (Akyl/alkenyl ether phosphatidylcholine)	PC 40:5e	24H-A2	73210288	0.051889	26.27		29	Ratio to surrogate PC(15:0-18:1)(d7)	-1.8	24H-A2-X230413P00121R22867S10.raw
PC(O/P-) (Akyl/alkenyl ether phosphatidylcholine)	PC 40:5e	24H-A3	55185316	0.032102	26.27		29	Ratio to surrogate PC(15:0-18:1)(d7)	-0.9	24H-A3-X230413P00121R22867S12.raw
PC(O/P-) (Akyl/alkenyl ether phosphatidylcholine)	PC 40:5e	24H-A4	2871572	0.0085716	26.27		29	Ratio to surrogate PC(15:0-18:1)(d7)	-1.7	24H-A4-X230413P00121R22867S14.raw
PC(O/P-) (Akyl/alkenyl ether phosphatidylcholine)	PC 40:5e	24H-A5	32996624	0.015949	26.27		29	Ratio to surrogate PC(15:0-18:1)(d7)	-2.1	24H-A5-X230413P00121R22867S16.raw
PC(O/P-) (Akyl/alkenyl ether phosphatidylcholine)	PC 40:5e	24H-B1	15243348	0.016631	26.27		29	Ratio to surrogate PC(15:0-18:1)(d7)	-1.7	24H-B1-X230412P00121R22843S21.raw
PC(O/P-) (Akyl/alkenyl ether phosphatidylcholine)	PC 40:5e	24H-B2	83524120	0.041946	26.27		29	Ratio to surrogate PC(15:0-18:1)(d7)	-1.4	24H-B2-X230412P00121R22843S23.raw
PC(O/P-) (Akyl/alkenyl ether phosphatidylcholine)	PC 40:5e	24H-B3	92666200	0.050535	26.27		29	Ratio to surrogate PC(15:0-18:1)(d7)	-1.2	24H-B3-X230412P00121R22843S25.raw
PC(O/P-) (Akyl/alkenyl ether phosphatidylcholine)	PC 42:5e	24H-A1	36211364	0.024422	26.03		29	Ratio to surrogate PC(15:0-18:1)(d7)	-4.1	24H-A1-X230413P00121R22867S08.raw
PC(O/P-) (Akyl/alkenyl ether phosphatidylcholine)	PC 42:5e	24H-A2	35123072	0.024894	26.03		29	Ratio to surrogate PC(15:0-18:1)(d7)	-3.7	24H-A2-X230413P00121R22867S10.raw
PC(O/P-) (Akyl/alkenyl ether phosphatidylcholine)	PC 42:5e	24H-A3	25218388	0.01467	26.03		29	Ratio to surrogate PC(15:0-18:1)(d7)	-3.7	24H-A3-X230413P00121R22867S12.raw
PC(O/P-) (Akyl/alkenyl ether phosphatidylcholine)	PC 42:5e	24H-A4	1075595	0.0032106	26.03		29	Ratio to surrogate PC(15:0-18:1)(d7)	-4.4	24H-A4-X230413P00121R22867S14.raw
PC(O/P-) (Akyl/alkenyl ether phosphatidylcholine)	PC 42:5e	24H-A5	14582932	0.0070485	26.03		29	Ratio to surrogate PC(15:0-18:1)(d7)	-3.8	24H-A5-X230413P00121R22867S16.raw
PC(O/P-) (Akyl/alkenyl ether phosphatidylcholine)	PC 42:5e	24H-B1	5595799	0.0061053	26.03		29	Ratio to surrogate PC(15:0-18:1)(d7)	-5.3	24H-B1-X230412P00121R22843S21.raw
PC(O/P-) (Akyl/alkenyl ether phosphatidylcholine)	PC 42:5e	24H-B2	35715140	0.017936	26.03		29	Ratio to surrogate PC(15:0-18:1)(d7)	-4.6	24H-B2-X230412P00121R22843S23.raw
PC(O/P-) (Akyl/alkenyl ether phosphatidylcholine)	PC 42:5e	24H-B3	36432164	0.019868	26.03		29	Ratio to surrogate PC(15:0-18:1)(d7)	-4.7	24H-B3-X230412P00121R22843S25.raw
PC(O/P-) (Akyl/alkenyl ether phosphatidylcholine)	PC 42:4e	24H-A1	24202564	0.016323	25.9		29	Ratio to surrogate PC(15:0-18:1)(d7)	-3.5	24H-A1-X230413P00121R22867S08.raw
PC(O/P-) (Akyl/alkenyl ether phosphatidylcholine)	PC 42:4e	24H-A2	29541034	0.020938	25.9		29	Ratio to surrogate PC(15:0-18:1)(d7)	-2.8	24H-A2-X230413P00121R22867S10.raw
PC(O/P-) (Akyl/alkenyl ether phosphatidylcholine)	PC 42:4e	24H-A3	20571534	0.011967	25.9		29	Ratio to surrogate PC(15:0-18:1)(d7)	-2.6	24H-A3-X230413P00121R22867S12.raw
PC(O/P-) (Akyl/alkenyl ether phosphatidylcholine)	PC 42:4e	24H-A4	641715	0.0019155	25.9		29	Ratio to surrogate PC(15:0-18:1)(d7)	-2.4	24H-A4-X230413P00121R22867S14.raw
PC(O/P-) (Akyl/alkenyl ether phosphatidylcholine)	PC 42:4e	24H-A5	9875523	0.0047732	25.9		29	Ratio to surrogate PC(15:0-18:1)(d7)	-3.3	24H-A5-X230413P00121R22867S16.raw
PC(O/P-) (Akyl/alkenyl ether phosphatidylcholine)	PC 42:4e	24H-B1	2533053	0.0027637	25.9		29	Ratio to surrogate PC(15:0-18:1)(d7)	-5.2	24H-B1-X230412P00121R22843S21.raw
PC(O/P-) (Akyl/alkenyl ether phosphatidylcholine)	PC 42:4e	24H-B2	16954762	0.0085148	25.9		29	Ratio to surrogate PC(15:0-18:1)(d7)	-3.4	24H-B2-X230412P00121R22843S23.raw
PC(O/P-) (Akyl/alkenyl ether phosphatidylcholine)	PC 42:4e	24H-B3	15349012	0.0083705	25.9		29	Ratio to surrogate PC(15:0-18:1)(d7)	-3.7	24H-B3-X230412P00121R22843S25.raw
PE(O/P-) (Alkyl/alkenyl ether phosphatidylethanolamine)	PE 34:3e	24H-A1	11897902	0.036002	22.87		34	Ratio to surrogate PE(15:0-18:1)(d7)	-2.2	24H-A1-X230413P00121R22867S08.raw
PE(O/P-) (Alkyl/alkenyl ether phosphatidylethanolamine)	PE 34:3e	24H-A2	11704861	0.036727	22.87		34	Ratio to surrogate PE(15:0-18:1)(d7)	-2.7	24H-A2-X230413P00121R22867S10.raw
PE(O/P-) (Alkyl/alkenyl ether phosphatidylethanolamine)	PE 34:3e	24H-A3	9317853	0.030033	22.87		34	Ratio to surrogate PE(15:0-18:1)(d7)	-1.5	24H-A3-X230413P00121R22867S12.raw
PE(O/P-) (Alkyl/alkenyl ether phosphatidylethanolamine)	PE 34:3e	24H-A4	336441	0.017978	22.87		34	Ratio to surrogate PE(15:0-18:1)(d7)	-1.5	24H-A4-X230413P00121R22867S14.raw
PE(O/P-) (Alkyl/alkenyl ether phosphatidylethanolamine)	PE 34:3e	24H-A5	7342731	0.029809	22.87		34	Ratio to surrogate PE(15:0-18:1)(d7)	-2.4	24H-A5-X230413P00121R22867S16.raw
PE(O/P-) (Alkyl/alkenyl ether phosphatidylethanolamine)	PE 34:3e	24H-B1	4543944	0.077932	22.87		34	Ratio to surrogate PE(15:0-18:1)(d7)	-2.2	24H-B1-X230412P00121R22843S21.raw
PE(O/P-) (Alkyl/alkenyl ether phosphatidylethanolamine)	PE 34:3e	24H-B2	25802870	0.064971	22.87		34	Ratio to surrogate PE(15:0-18:1)(d7)	-1.8	24H-B2-X230412P00121R22843S23.raw
PE(O/P-) (Alkyl/alkenyl ether phosphatidylethanolamine)	PE 34:3e	24H-B3	22195998	0.058505	22.87		34	Ratio to surrogate PE(15:0-18:1)(d7)	-2	24H-B3-X230412P00121R22843S25.raw
PE(O/P-) (Alkyl/alkenyl ether phosphatidylethanolamine)	PE 34:2e	24H-A1	13977859	0.042296	22.73		34	Ratio to surrogate PE(15:0-18:1)(d7)	0.1	24H-A1-X230413P00121R22867S08.raw
PE(O/P-) (Alkyl/alkenyl ether phosphatidylethanolamine)	PE 34:2e	24H-A2	14854641	0.04661	22.73		34	Ratio to surrogate PE(15:0-18:1)(d7)	-0.5	24H-A2-X230413P00121R22867S10.raw
PE(O/P-) (Alkyl/alkenyl ether phosphatidylethanolamine)	PE 34:2e	24H-A3	12000134	0.038679	22.73		34	Ratio to surrogate PE(15:0-18:1)(d7)	0.6	24H-A3-X230413P00121R22867S12.raw
PE(O/P-) (Alkyl/alkenyl ether phosphatidylethanolamine)	PE 34:2e	24H-A4	586489	0.03134	22.73		34	Ratio to surrogate PE(15:0-18:1)(d7)	0.8	24H-A4-X230413P00121R22867S14.raw
PE(O/P-) (Alkyl/alkenyl ether phosphatidylethanolamine)	PE 34:2e	24H-A5	9153157	0.037158	22.73		34	Ratio to surrogate PE(15:0-18:1)(d7)	0.5	24H-A5-X230413P00121R22867S16.raw
PE(O/P-) (Alkyl/alkenyl ether phosphatidylethanolamine)	PE 34:2e	24H-B1	4197025	0.071982	22.73		34	Ratio to surrogate PE(15:0-18:1)(d7)	-0.6	24H-B1-X230412P00121R22843S21.raw
PE(O/P-) (Alkyl/alkenyl ether phosphatidylethanolamine)	PE 34:2e	24H-B2	24548604	0.061813	22.73		34	Ratio to surrogate PE(15:0-18:1)(d7)	0.2	24H-B2-X230412P00121R22843S23.raw
PE(O/P-) (Alkyl/alkenyl ether phosphatidylethanolamine)	PE 34:2e	24H-B3	21727460	0.05727	22.73		34	Ratio to surrogate PE(15:0-18:1)(d7)	-0.1	24H-B3-X230412P00121R22843S25.raw
PE(O/P-) (Alkyl/alkenyl ether phosphatidylethanolamine)	PE 34:1e	24H-A1	5272248	0.015953	22.67		34	Ratio to surrogate PE(15:0-18:1)(d7)	-3.4	24H-A1-X230413P00121R22867S08.raw
PE(O/P-) (Alkyl/alkenyl ether phosphatidylethanolamine)	PE 34:1e	24H-A2	5513002	0.017298	22.67		34	Ratio to surrogate PE(15:0-18:1)(d7)	-4.4	24H-A2-X230413P00121R22867S10.raw
PE(O/P-) (Alkyl/alkenyl ether phosphatidylethanolamine)	PE 34:1e	24H-A3	4272297	0.01377	22.67		34	Ratio to surrogate PE(15:0-18:1)(d7)	-3.3	24H-A3-X230413P00121R22867S12.raw
PE(O/P-) (Alkyl/alkenyl ether phosphatidylethanolamine)	PE 34:1e	24H-A4	144998	0.0077481	22.67		34	Ratio to surrogate PE(15:0-18:1)(d7)	-2.2	24H-A4-X230413P00121R22867S14.raw
PE(O/P-) (Alkyl/alkenyl ether phosphatidylethanolamine)	PE 34:1e	24H-A5	2966433	0.012043	22.67		34	Ratio to surrogate PE(15:0-18:1)(d7)	-4.4	24H-A5-X230413P00121R22867S16.raw
PE(O/P-) (Alkyl/alkenyl ether phosphatidylethanolamine)	PE 34:1e	24H-B1	1277541	0.021911	22.67		34	Ratio to surrogate PE(15:0-18:1)(d7)	-6	24H-B1-X230412P00121R22843S21.raw
PE(O/P-) (Alkyl/alkenyl ether phosphatidylethanolamine)	PE 34:1e	24H-B2	5520507	0.0139	22.67		34	Ratio to surrogate PE(15:0-18:1)(d7)	-3.9	24H-B2-X230412P00121R22843S23.raw
PE(O/P-) (Alkyl/alkenyl ether phosphatidylethanolamine)	PE 34:1e	24H-B3	6981803	0.018403	22.67		34	Ratio to surrogate PE(15:0-18:1)(d7)	-2.8	24H-B3-X230412P00121R22843S25.raw
PE(O/P-) (Alkyl/alkenyl ether phosphatidylethanolamine)	PE 36:5e	24H-A1	118014120	0.3571	22.69		34	Ratio to surrogate PE(15:0-18:1)(d7)	0.4	24H-A1-X230413P00121R22867S08.raw
PE(O/P-) (Alkyl/alkenyl ether phosphatidylethanolamine)	PE 36:5e	24H-A2	136299776	0.42767	22.69		34	Ratio to surrogate PE(15:0-18:1)(d7)	-0.1	24H-A2-X230413P00121R22867S10.raw
PE(O/P-) (Alkyl/alkenyl ether phosphatidylethanolamine)	PE 36:5e	24H-A3	81793096	0.26364	22.69		34	Ratio to surrogate PE(15:0-18:1)(d7)	1	24H-A3-X230413P00121R22867S12.raw
PE(O/P-) (Alkyl/alkenyl ether phosphatidylethanolamine)	PE 36:5e	24H-A4	5109592	0.27304	22.69		34	Ratio to surrogate PE(15:0-18:1)(d7)	1.9	24H-A4-X230413P00121R22867S14.raw
PE(O/P-) (Alkyl/alkenyl ether phosphatidylethanolamine)	PE 36:5e	24H-A5	59138716	0.24008	22.69		34	Ratio to surrogate PE(15:0-18:1)(d7)	0.6	24H-A5-X230413P00121R22867S16.raw
PE(O/P-) (Alkyl/alkenyl ether phosphatidylethanolamine)	PE 36:5e	24H-B1	31696922	0.54363	22.69		34	Ratio to surrogate PE(15:0-18:1)(d7)	0.6	24H-B1-X230412P00121R22843S21.raw
PE(O/P-) (Alkyl/alkenyl ether phosphatidylethanolamine)	PE 36:5e	24H-B2	159463392	0.40152	22.69		34	Ratio to surrogate PE(15:0-18:1)(d7)	0.6	24H-B2-X230412P00121R22843S23.raw
PE(O/P-) (Alkyl/alkenyl ether phosphatidylethanolamine)	PE 36:5e	24H-B3	155773152	0.4106	22.69		34	Ratio to surrogate PE(15:0-18:1)(d7)	0.4	24H-B3-X230412P00121R22843S25.raw
PE(O/P-) (Alkyl/alkenyl ether phosphatidylethanolamine)	PE 36:4e	24H-A1	35964452	0.10883	22.65		34	Ratio to surrogate PE(15:0-18:1)(d7)	-4.3	24H-A1-X230413P00121R22867S08.raw
PE(O/P-) (Alkyl/alkenyl ether phosphatidylethanolamine)	PE 36:4e	24H-A2	39552212	0.1241	22.65		34	Ratio to surrogate PE(15:0-18:1)(d7)	-5.2	24H-A2-X230413P00121R22867S10.raw
PE(O/P-) (Alkyl/alkenyl ether phosphatidylethanolamine)	PE 36:4e	24H-A3	25827648	0.083248	22.65		34	Ratio to surrogate PE(15:0-18:1)(d7)	-3.8	24H-A3-X230413P00121R22867S12.raw
PE(O/P-) (Alkyl/alkenyl ether phosphatidylethanolamine)	PE 36:4e	24H-A4	1495318	0.079904	22.65		34	Ratio to surrogate PE(15:0-18:1)(d7)	-4.7	24H-A4-X230413P00121R22867S14.raw
PE(O/P-) (Alkyl/alkenyl ether phosphatidylethanolamine)	PE 36:4e	24H-A5	21743304	0.088269	22.65		34	Ratio to surrogate PE(15:0-18:1)(d7)	-3.7	24H-A5-X230413P00121R22867S16.raw
PE(O/P-) (Alkyl/alkenyl ether phosphatidylethanolamine)	PE 36:4e	24H-B1	11585605	0.1987	22.65		34	Ratio to surrogate PE(15:0-18:1)(d7)	-3.2	24H-B1-X230412P00121R22843S21.raw
PE(O/P-) (Alkyl/alkenyl ether phosphatidylethanolamine)	PE 36:4e	24H-B2	58338928	0.1469	22.65		34	Ratio to surrogate PE(15:0-18:1)(d7)	-3	24H-B2-X230412P00121R22843S23.raw
PE(O/P-) (Alkyl/alkenyl ether phosphatidylethanolamine)	PE 36:4e	24H-B3	54520468	0.14371	22.65		34	Ratio to surrogate PE(15:0-18:1)(d7)	-3.3	24H-B3-X230412P00121R22843S25.raw
PE(O/P-) (Alkyl/alkenyl ether phosphatidylethanolamine)	PE 36:3e	24H-A1	30385320	0.091944	22.64		34	Ratio to surrogate PE(15:0-18:1)(d7)	-0.4	24H-A1-X230413P00121R22867S08.raw
PE(O/P-) (Alkyl/alkenyl ether phosphatidylethanolamine)	PE 36:3e	24H-A2	32208676	0.10106	22.64		34	Ratio to surrogate PE(15:0-18:1)(d7)	-1	24H-A2-X230413P00121R22867S10.raw
PE(O/P-) (Alkyl/alkenyl ether phosphatidylethanolamine)	PE 36:3e	24H-A3	24359000	0.078514	22.64		34	Ratio to surrogate PE(15:0-18:1)(d7)	-0.6	24H-A3-X230413P00121R22867S12.raw
PE(O/P-) (Alkyl/alkenyl ether phosphatidylethanolamine)	PE 36:3e	24H-A4	1330837	0.071114	22.64		34	Ratio to surrogate PE(15:0-18:1)(d7)	-0.8	24H-A4-X230413P00121R22867S14.raw
PE(O/P-) (Alkyl/alkenyl ether phosphatidylethanolamine)	PE 36:3e	24H-A5	17699796	0.071854	22.64		34	Ratio to surrogate PE(15:0-18:1)(d7)	-0.8	24H-A5-X230413P00121R22867S16.raw
PE(O/P-) (Alkyl/alkenyl ether phosphatidylethanolamine)	PE 36:3e	24H-B1	11960798	0.20514	22.64		34	Ratio to surrogate PE(15:0-18:1)(d7)	-0.7	24H-B1-X230412P00121R22843S21.raw
PE(O/P-) (Alkyl/alkenyl ether phosphatidylethanolamine)	PE 36:3e	24H-B2	57131232	0.14385	22.64		34	Ratio to surrogate PE(15:0-18:1)(d7)	-0.8	24H-B2-X230412P00121R22843S23.raw
PE(O/P-) (Alkyl/alkenyl ether phosphatidylethanolamine)	PE 36:3e	24H-B3	61550860	0.16224	22.64		34	Ratio to surrogate PE(15:0-18:1)(d7)	-0.8	24H-B3-X230412P00121R22843S25.raw
PE(O/P-) (Alkyl/alkenyl ether phosphatidylethanolamine)	PE 36:2e	24H-A1	42498904	0.1286	22.54		34	Ratio to surrogate PE(15:0-18:1)(d7)	2.1	24H-A1-X230413P00121R22867S08.raw
PE(O/P-) (Alkyl/alkenyl ether phosphatidylethanolamine)	PE 36:2e	24H-A2	47369468	0.14863	22.54		34	Ratio to surrogate PE(15:0-18:1)(d7)	1.1	24H-A2-X230413P00121R22867S10.raw
PE(O/P-) (Alkyl/alkenyl ether phosphatidylethanolamine)	PE 36:2e	24H-A3	37140064	0.11971	22.54		34	Ratio to surrogate PE(15:0-18:1)(d7)	2.2	24H-A3-X230413P00121R22867S12.raw
PE(O/P-) (Alkyl/alkenyl ether phosphatidylethanolamine)	PE 36:2e	24H-A4	1970189	0.10528	22.54		34	Ratio to surrogate PE(15:0-18:1)(d7)	2.2	24H-A4-X230413P00121R22867S14.raw
PE(O/P-) (Alkyl/alkenyl ether phosphatidylethanolamine)	PE 36:2e	24H-A5	23871034	0.096907	22.54		34	Ratio to surrogate PE(15:0-18:1)(d7)	1.8	24H-A5-X230413P00121R22867S16.raw
PE(O/P-) (Alkyl/alkenyl ether phosphatidylethanolamine)	PE 36:2e	24H-B1	16273391	0.2791	22.54		34	Ratio to surrogate PE(15:0-18:1)(d7)	1.9	24H-B1-X230412P00121R22843S21.raw
PE(O/P-) (Alkyl/alkenyl ether phosphatidylethanolamine)	PE 36:2e	24H-B2	91564752	0.23056	22.54		34	Ratio to surrogate PE(15:0-18:1)(d7)	2	24H-B2-X230412P00121R22843S23.raw
PE(O/P-) (Alkyl/alkenyl ether phosphatidylethanolamine)	PE 36:2e	24H-B3	97138072	0.25604	22.54		34	Ratio to surrogate PE(15:0-18:1)(d7)	1.8	24H-B3-X230412P00121R22843S25.raw
PE(O/P-) (Alkyl/alkenyl ether phosphatidylethanolamine)	PE 36:1e	24H-A1	15967548	0.048317	22.44		34	Ratio to surrogate PE(15:0-18:1)(d7)	-2.4	24H-A1-X230413P00121R22867S08.raw
PE(O/P-) (Alkyl/alkenyl ether phosphatidylethanolamine)	PE 36:1e	24H-A2	19103224	0.059941	22.44		34	Ratio to surrogate PE(15:0-18:1)(d7)	-1.9	24H-A2-X230413P00121R22867S10.raw
PE(O/P-) (Alkyl/alkenyl ether phosphatidylethanolamine)	PE 36:1e	24H-A3	18921264	0.060987	22.44		34	Ratio to surrogate PE(15:0-18:1)(d7)	-1.5	24H-A3-X230413P00121R22867S12.raw
PE(O/P-) (Alkyl/alkenyl ether phosphatidylethanolamine)	PE 36:1e	24H-A4	786675	0.042037	22.44		34	Ratio to surrogate PE(15:0-18:1)(d7)	-0.1	24H-A4-X230413P00121R22867S14.raw
PE(O/P-) (Alkyl/alkenyl ether phosphatidylethanolamine)	PE 36:1e	24H-A5	10374253	0.042115	22.44		34	Ratio to surrogate PE(15:0-18:1)(d7)	-1.9	24H-A5-X230413P00121R22867S16.raw
PE(O/P-) (Alkyl/alkenyl ether phosphatidylethanolamine)	PE 36:1e	24H-B1	4389134	0.075277	22.44		34	Ratio to surrogate PE(15:0-18:1)(d7)	-2.5	24H-B1-X230412P00121R22843S21.raw
PE(O/P-) (Alkyl/alkenyl ether phosphatidylethanolamine)	PE 36:1e	24H-B2	26888384	0.067704	22.44		34	Ratio to surrogate PE(15:0-18:1)(d7)	-0.7	24H-B2-X230412P00121R22843S23.raw
PE(O/P-) (Alkyl/alkenyl ether phosphatidylethanolamine)	PE 36:1e	24H-B3	28908732	0.076199	22.44		34	Ratio to surrogate PE(15:0-18:1)(d7)	-2.7	24H-B3-X230412P00121R22843S25.raw
PE(O/P-) (Alkyl/alkenyl ether phosphatidylethanolamine)	PE 38:7e	24H-A1	160257520	0.48493	22.72		34	Ratio to surrogate PE(15:0-18:1)(d7)	-0.5	24H-A1-X230413P00121R22867S08.raw
PE(O/P-) (Alkyl/alkenyl ether phosphatidylethanolamine)	PE 38:7e	24H-A2	159527904	0.50055	22.72		34	Ratio to surrogate PE(15:0-18:1)(d7)	-1.1	24H-A2-X230413P00121R22867S10.raw
PE(O/P-) (Alkyl/alkenyl ether phosphatidylethanolamine)	PE 38:7e	24H-A3	117796592	0.37968	22.72		34	Ratio to surrogate PE(15:0-18:1)(d7)	-0.2	24H-A3-X230413P00121R22867S12.raw
PE(O/P-) (Alkyl/alkenyl ether phosphatidylethanolamine)	PE 38:7e	24H-A4	7764618	0.41491	22.72		34	Ratio to surrogate PE(15:0-18:1)(d7)	0.1	24H-A4-X230413P00121R22867S14.raw
PE(O/P-) (Alkyl/alkenyl ether phosphatidylethanolamine)	PE 38:7e	24H-A5	86818136	0.35245	22.72		34	Ratio to surrogate PE(15:0-18:1)(d7)	-0.4	24H-A5-X230413P00121R22867S16.raw
PE(O/P-) (Alkyl/alkenyl ether phosphatidylethanolamine)	PE 38:7e	24H-B1	42474008	0.72846	22.72		34	Ratio to surrogate PE(15:0-18:1)(d7)	-0.8	24H-B1-X230412P00121R22843S21.raw
PE(O/P-) (Alkyl/alkenyl ether phosphatidylethanolamine)	PE 38:7e	24H-B2	210340624	0.52963	22.72		34	Ratio to surrogate PE(15:0-18:1)(d7)	-0.4	24H-B2-X230412P00121R22843S23.raw
PE(O/P-) (Alkyl/alkenyl ether phosphatidylethanolamine)	PE 38:7e	24H-B3	236208144	0.62261	22.72		34	Ratio to surrogate PE(15:0-18:1)(d7)	-0.6	24H-B3-X230412P00121R22843S25.raw
PE(O/P-) (Alkyl/alkenyl ether phosphatidylethanolamine)	PE 38:6e	24H-A1	115494616	0.34948	22.64		34	Ratio to surrogate PE(15:0-18:1)(d7)	-3.1	24H-A1-X230413P00121R22867S08.raw
PE(O/P-) (Alkyl/alkenyl ether phosphatidylethanolamine)	PE 38:6e	24H-A2	123076568	0.38618	22.64		34	Ratio to surrogate PE(15:0-18:1)(d7)	-3.4	24H-A2-X230413P00121R22867S10.raw
PE(O/P-) (Alkyl/alkenyl ether phosphatidylethanolamine)	PE 38:6e	24H-A3	81942200	0.26412	22.64		34	Ratio to surrogate PE(15:0-18:1)(d7)	-2.8	24H-A3-X230413P00121R22867S12.raw
PE(O/P-) (Alkyl/alkenyl ether phosphatidylethanolamine)	PE 38:6e	24H-A4	5116620	0.27341	22.64		34	Ratio to surrogate PE(15:0-18:1)(d7)	-2.8	24H-A4-X230413P00121R22867S14.raw
PE(O/P-) (Alkyl/alkenyl ether phosphatidylethanolamine)	PE 38:6e	24H-A5	63423280	0.25747	22.64		34	Ratio to surrogate PE(15:0-18:1)(d7)	-3.1	24H-A5-X230413P00121R22867S16.raw
PE(O/P-) (Alkyl/alkenyl ether phosphatidylethanolamine)	PE 38:6e	24H-B1	32597448	0.55907	22.64		34	Ratio to surrogate PE(15:0-18:1)(d7)	-3	24H-B1-X230412P00121R22843S21.raw
PE(O/P-) (Alkyl/alkenyl ether phosphatidylethanolamine)	PE 38:6e	24H-B2	173739584	0.43747	22.64		34	Ratio to surrogate PE(15:0-18:1)(d7)	-2.7	24H-B2-X230412P00121R22843S23.raw
PE(O/P-) (Alkyl/alkenyl ether phosphatidylethanolamine)	PE 38:6e	24H-B3	198719584	0.5238	22.64		34	Ratio to surrogate PE(15:0-18:1)(d7)	-2.8	24H-B3-X230412P00121R22843S25.raw
PE(O/P-) (Alkyl/alkenyl ether phosphatidylethanolamine)	PE 38:5e	24H-A1	169427840	0.51268	22.49		34	Ratio to surrogate PE(15:0-18:1)(d7)	-1.6	24H-A1-X230413P00121R22867S08.raw
PE(O/P-) (Alkyl/alkenyl ether phosphatidylethanolamine)	PE 38:5e	24H-A2	200470608	0.62902	22.49		34	Ratio to surrogate PE(15:0-18:1)(d7)	-2.3	24H-A2-X230413P00121R22867S10.raw
PE(O/P-) (Alkyl/alkenyl ether phosphatidylethanolamine)	PE 38:5e	24H-A3	154452400	0.49783	22.49		34	Ratio to surrogate PE(15:0-18:1)(d7)	-1.2	24H-A3-X230413P00121R22867S12.raw
PE(O/P-) (Alkyl/alkenyl ether phosphatidylethanolamine)	PE 38:5e	24H-A4	9270452	0.49537	22.49		34	Ratio to surrogate PE(15:0-18:1)(d7)	-1.3	24H-A4-X230413P00121R22867S14.raw
PE(O/P-) (Alkyl/alkenyl ether phosphatidylethanolamine)	PE 38:5e	24H-A5	95096888	0.38606	22.49		34	Ratio to surrogate PE(15:0-18:1)(d7)	-1.6	24H-A5-X230413P00121R22867S16.raw
PE(O/P-) (Alkyl/alkenyl ether phosphatidylethanolamine)	PE 38:5e	24H-B1	51379652	0.8812	22.49		34	Ratio to surrogate PE(15:0-18:1)(d7)	-1.7	24H-B1-X230412P00121R22843S21.raw
PE(O/P-) (Alkyl/alkenyl ether phosphatidylethanolamine)	PE 38:5e	24H-B2	278687168	0.70172	22.49		34	Ratio to surrogate PE(15:0-18:1)(d7)	-1.5	24H-B2-X230412P00121R22843S23.raw
PE(O/P-) (Alkyl/alkenyl ether phosphatidylethanolamine)	PE 38:5e	24H-B3	286866624	0.75614	22.49		34	Ratio to surrogate PE(15:0-18:1)(d7)	-1.7	24H-B3-X230412P00121R22843S25.raw
PE(O/P-) (Alkyl/alkenyl ether phosphatidylethanolamine)	PE 38:4e	24H-A1	138485744	0.41905	22.41		34	Ratio to surrogate PE(15:0-18:1)(d7)	-1.1	24H-A1-X230413P00121R22867S08.raw
PE(O/P-) (Alkyl/alkenyl ether phosphatidylethanolamine)	PE 38:4e	24H-A2	178175568	0.55907	22.41		34	Ratio to surrogate PE(15:0-18:1)(d7)	-1.7	24H-A2-X230413P00121R22867S10.raw
PE(O/P-) (Alkyl/alkenyl ether phosphatidylethanolamine)	PE 38:4e	24H-A3	159080960	0.51275	22.41		34	Ratio to surrogate PE(15:0-18:1)(d7)	-0.7	24H-A3-X230413P00121R22867S12.raw
PE(O/P-) (Alkyl/alkenyl ether phosphatidylethanolamine)	PE 38:4e	24H-A4	9435919	0.50422	22.41		34	Ratio to surrogate PE(15:0-18:1)(d7)	-0.7	24H-A4-X230413P00121R22867S14.raw
PE(O/P-) (Alkyl/alkenyl ether phosphatidylethanolamine)	PE 38:4e	24H-A5	77211648	0.31345	22.41		34	Ratio to surrogate PE(15:0-18:1)(d7)	-1.3	24H-A5-X230413P00121R22867S16.raw
PE(O/P-) (Alkyl/alkenyl ether phosphatidylethanolamine)	PE 38:4e	24H-B1	39449824	0.67659	22.41		34	Ratio to surrogate PE(15:0-18:1)(d7)	-1.2	24H-B1-X230412P00121R22843S21.raw
PE(O/P-) (Alkyl/alkenyl ether phosphatidylethanolamine)	PE 38:4e	24H-B2	220908640	0.55624	22.41		34	Ratio to surrogate PE(15:0-18:1)(d7)	-1.2	24H-B2-X230412P00121R22843S23.raw
PE(O/P-) (Alkyl/alkenyl ether phosphatidylethanolamine)	PE 38:4e	24H-B3	234345632	0.6177	22.41		34	Ratio to surrogate PE(15:0-18:1)(d7)	-1	24H-B3-X230412P00121R22843S25.raw
PE(O/P-) (Alkyl/alkenyl ether phosphatidylethanolamine)	PE 40:9e	24H-A1	5999760	0.018155	22.74		34	Ratio to surrogate PE(15:0-18:1)(d7)	7.2	24H-A1-X230413P00121R22867S08.raw
PE(O/P-) (Alkyl/alkenyl ether phosphatidylethanolamine)	PE 40:9e	24H-A2	8038451	0.025222	22.74		34	Ratio to surrogate PE(15:0-18:1)(d7)	9	24H-A2-X230413P00121R22867S10.raw
PE(O/P-) (Alkyl/alkenyl ether phosphatidylethanolamine)	PE 40:9e	24H-A3	3586133	0.011559	22.74		34	Ratio to surrogate PE(15:0-18:1)(d7)	1.5	24H-A3-X230413P00121R22867S12.raw
PE(O/P-) (Alkyl/alkenyl ether phosphatidylethanolamine)	PE 40:9e	24H-A4	201657	0.010776	22.74		34	Ratio to surrogate PE(15:0-18:1)(d7)	-0.4	24H-A4-X230413P00121R22867S14.raw
PE(O/P-) (Alkyl/alkenyl ether phosphatidylethanolamine)	PE 40:9e	24H-A5	3438607	0.013959	22.74		34	Ratio to surrogate PE(15:0-18:1)(d7)	-1	24H-A5-X230413P00121R22867S16.raw
PE(O/P-) (Alkyl/alkenyl ether phosphatidylethanolamine)	PE 40:9e	24H-B1	1352423	0.023195	22.74		34	Ratio to surrogate PE(15:0-18:1)(d7)	-0.9	24H-B1-X230412P00121R22843S21.raw
PE(O/P-) (Alkyl/alkenyl ether phosphatidylethanolamine)	PE 40:9e	24H-B2	5856581	0.014747	22.74		34	Ratio to surrogate PE(15:0-18:1)(d7)	-0.3	24H-B2-X230412P00121R22843S23.raw
PE(O/P-) (Alkyl/alkenyl ether phosphatidylethanolamine)	PE 40:9e	24H-B3	4392180	0.011577	22.74		34	Ratio to surrogate PE(15:0-18:1)(d7)	-0.6	24H-B3-X230412P00121R22843S25.raw
PE(O/P-) (Alkyl/alkenyl ether phosphatidylethanolamine)	PE 40:8e	24H-A1	31122788	0.094175	22.61		34	Ratio to surrogate PE(15:0-18:1)(d7)	-0.5	24H-A1-X230413P00121R22867S08.raw
PE(O/P-) (Alkyl/alkenyl ether phosphatidylethanolamine)	PE 40:8e	24H-A2	32822252	0.10299	22.61		34	Ratio to surrogate PE(15:0-18:1)(d7)	-0.8	24H-A2-X230413P00121R22867S10.raw
PE(O/P-) (Alkyl/alkenyl ether phosphatidylethanolamine)	PE 40:8e	24H-A3	24860626	0.080131	22.61		34	Ratio to surrogate PE(15:0-18:1)(d7)	-0.4	24H-A3-X230413P00121R22867S12.raw
PE(O/P-) (Alkyl/alkenyl ether phosphatidylethanolamine)	PE 40:8e	24H-A4	1602874	0.085651	22.61		34	Ratio to surrogate PE(15:0-18:1)(d7)	-0.7	24H-A4-X230413P00121R22867S14.raw
PE(O/P-) (Alkyl/alkenyl ether phosphatidylethanolamine)	PE 40:8e	24H-A5	19107328	0.077568	22.61		34	Ratio to surrogate PE(15:0-18:1)(d7)	-0.5	24H-A5-X230413P00121R22867S16.raw
PE(O/P-) (Alkyl/alkenyl ether phosphatidylethanolamine)	PE 40:8e	24H-B1	9466123	0.16235	22.61		34	Ratio to surrogate PE(15:0-18:1)(d7)	-1.2	24H-B1-X230412P00121R22843S21.raw
PE(O/P-) (Alkyl/alkenyl ether phosphatidylethanolamine)	PE 40:8e	24H-B2	48395988	0.12186	22.61		34	Ratio to surrogate PE(15:0-18:1)(d7)	-0.7	24H-B2-X230412P00121R22843S23.raw
PE(O/P-) (Alkyl/alkenyl ether phosphatidylethanolamine)	PE 40:8e	24H-B3	40102596	0.1057	22.61		34	Ratio to surrogate PE(15:0-18:1)(d7)	-1.1	24H-B3-X230412P00121R22843S25.raw
PE(O/P-) (Alkyl/alkenyl ether phosphatidylethanolamine)	PE 40:7e	24H-A1	158684096	0.48017	22.51		34	Ratio to surrogate PE(15:0-18:1)(d7)	-0.3	24H-A1-X230413P00121R22867S08.raw
PE(O/P-) (Alkyl/alkenyl ether phosphatidylethanolamine)	PE 40:7e	24H-A2	160664896	0.50412	22.51		34	Ratio to surrogate PE(15:0-18:1)(d7)	-1.1	24H-A2-X230413P00121R22867S10.raw
PE(O/P-) (Alkyl/alkenyl ether phosphatidylethanolamine)	PE 40:7e	24H-A3	142702144	0.45996	22.51		34	Ratio to surrogate PE(15:0-18:1)(d7)	-0.3	24H-A3-X230413P00121R22867S12.raw
PE(O/P-) (Alkyl/alkenyl ether phosphatidylethanolamine)	PE 40:7e	24H-A4	9686879	0.51763	22.51		34	Ratio to surrogate PE(15:0-18:1)(d7)	-0.2	24H-A4-X230413P00121R22867S14.raw
PE(O/P-) (Alkyl/alkenyl ether phosphatidylethanolamine)	PE 40:7e	24H-A5	93187832	0.37831	22.51		34	Ratio to surrogate PE(15:0-18:1)(d7)	-0.8	24H-A5-X230413P00121R22867S16.raw
PE(O/P-) (Alkyl/alkenyl ether phosphatidylethanolamine)	PE 40:7e	24H-B1	56843188	0.9749	22.51		34	Ratio to surrogate PE(15:0-18:1)(d7)	-0.6	24H-B1-X230412P00121R22843S21.raw
PE(O/P-) (Alkyl/alkenyl ether phosphatidylethanolamine)	PE 40:7e	24H-B2	300153216	0.75578	22.51		34	Ratio to surrogate PE(15:0-18:1)(d7)	-0.5	24H-B2-X230412P00121R22843S23.raw
PE(O/P-) (Alkyl/alkenyl ether phosphatidylethanolamine)	PE 40:7e	24H-B3	340875968	0.8985	22.51		34	Ratio to surrogate PE(15:0-18:1)(d7)	-0.3	24H-B3-X230412P00121R22843S25.raw
PE(O/P-) (Alkyl/alkenyl ether phosphatidylethanolamine)	PE 39:0e	24H-A1	23445604	0.070945	22.51		29	Ratio to surrogate PE(15:0-18:1)(d7)	-76.7	24H-A1-X230413P00121R22867S08.raw
PE(O/P-) (Alkyl/alkenyl ether phosphatidylethanolamine)	PE 39:0e	24H-A2	20724894	0.065029	22.51		29	Ratio to surrogate PE(15:0-18:1)(d7)	-78.6	24H-A2-X230413P00121R22867S10.raw
PE(O/P-) (Alkyl/alkenyl ether phosphatidylethanolamine)	PE 39:0e	24H-A3	20430930	0.065853	22.51		29	Ratio to surrogate PE(15:0-18:1)(d7)	-77	24H-A3-X230413P00121R22867S12.raw
PE(O/P-) (Alkyl/alkenyl ether phosphatidylethanolamine)	PE 39:0e	24H-A4	568960	0.030403	22.51		29	Ratio to surrogate PE(15:0-18:1)(d7)	-48.4	24H-A4-X230413P00121R22867S14.raw
PE(O/P-) (Alkyl/alkenyl ether phosphatidylethanolamine)	PE 39:0e	24H-A5	11256299	0.045696	22.51		29	Ratio to surrogate PE(15:0-18:1)(d7)	-78.8	24H-A5-X230413P00121R22867S16.raw
PE(O/P-) (Alkyl/alkenyl ether phosphatidylethanolamine)	PE 39:0e	24H-B1	7756394	0.13303	22.51		29	Ratio to surrogate PE(15:0-18:1)(d7)	-71.3	24H-B1-X230412P00121R22843S21.raw
PE(O/P-) (Alkyl/alkenyl ether phosphatidylethanolamine)	PE 39:0e	24H-B2	40913080	0.10302	22.51		29	Ratio to surrogate PE(15:0-18:1)(d7)	-79.1	24H-B2-X230412P00121R22843S23.raw
PE(O/P-) (Alkyl/alkenyl ether phosphatidylethanolamine)	PE 39:0e	24H-B3	40744816	0.1074	22.51		29	Ratio to surrogate PE(15:0-18:1)(d7)	-74.6	24H-B3-X230412P00121R22843S25.raw
PE(O/P-) (Alkyl/alkenyl ether phosphatidylethanolamine)	PE 40:6e	24H-A1	166778928	0.50466	22.44		34	Ratio to surrogate PE(15:0-18:1)(d7)	-1.3	24H-A1-X230413P00121R22867S08.raw
PE(O/P-) (Alkyl/alkenyl ether phosphatidylethanolamine)	PE 40:6e	24H-A2	186274816	0.58448	22.44		34	Ratio to surrogate PE(15:0-18:1)(d7)	-1.9	24H-A2-X230413P00121R22867S10.raw
PE(O/P-) (Alkyl/alkenyl ether phosphatidylethanolamine)	PE 40:6e	24H-A3	167432288	0.53967	22.44		34	Ratio to surrogate PE(15:0-18:1)(d7)	-1.1	24H-A3-X230413P00121R22867S12.raw
PE(O/P-) (Alkyl/alkenyl ether phosphatidylethanolamine)	PE 40:6e	24H-A4	11054170	0.59069	22.44		34	Ratio to surrogate PE(15:0-18:1)(d7)	-1.1	24H-A4-X230413P00121R22867S14.raw
PE(O/P-) (Alkyl/alkenyl ether phosphatidylethanolamine)	PE 40:6e	24H-A5	95162064	0.38632	22.44		34	Ratio to surrogate PE(15:0-18:1)(d7)	-1.8	24H-A5-X230413P00121R22867S16.raw
PE(O/P-) (Alkyl/alkenyl ether phosphatidylethanolamine)	PE 40:6e	24H-B1	63945788	1.0967	22.44		34	Ratio to surrogate PE(15:0-18:1)(d7)	-1.3	24H-B1-X230412P00121R22843S21.raw
PE(O/P-) (Alkyl/alkenyl ether phosphatidylethanolamine)	PE 40:6e	24H-B2	345335872	0.86954	22.44		34	Ratio to surrogate PE(15:0-18:1)(d7)	-1.2	24H-B2-X230412P00121R22843S23.raw
PE(O/P-) (Alkyl/alkenyl ether phosphatidylethanolamine)	PE 40:6e	24H-B3	425387040	1.1213	22.44		34	Ratio to surrogate PE(15:0-18:1)(d7)	-1.1	24H-B3-X230412P00121R22843S25.raw
PE(O/P-) (Alkyl/alkenyl ether phosphatidylethanolamine)	PE 40:5e	24H-A1	119835104	0.36261	22.29		34	Ratio to surrogate PE(15:0-18:1)(d7)	-1.8	24H-A1-X230413P00121R22867S08.raw
PE(O/P-) (Alkyl/alkenyl ether phosphatidylethanolamine)	PE 40:5e	24H-A2	128566512	0.40341	22.29		34	Ratio to surrogate PE(15:0-18:1)(d7)	-2	24H-A2-X230413P00121R22867S10.raw
PE(O/P-) (Alkyl/alkenyl ether phosphatidylethanolamine)	PE 40:5e	24H-A3	111081992	0.35804	22.29		34	Ratio to surrogate PE(15:0-18:1)(d7)	-1.6	24H-A3-X230413P00121R22867S12.raw
PE(O/P-) (Alkyl/alkenyl ether phosphatidylethanolamine)	PE 40:5e	24H-A4	6853071	0.3662	22.29		34	Ratio to surrogate PE(15:0-18:1)(d7)	-1	24H-A4-X230413P00121R22867S14.raw
PE(O/P-) (Alkyl/alkenyl ether phosphatidylethanolamine)	PE 40:5e	24H-A5	55502300	0.22532	22.29		34	Ratio to surrogate PE(15:0-18:1)(d7)	-2	24H-A5-X230413P00121R22867S16.raw
PE(O/P-) (Alkyl/alkenyl ether phosphatidylethanolamine)	PE 40:5e	24H-B1	31339400	0.53749	22.29		34	Ratio to surrogate PE(15:0-18:1)(d7)	-2.4	24H-B1-X230412P00121R22843S21.raw
PE(O/P-) (Alkyl/alkenyl ether phosphatidylethanolamine)	PE 40:5e	24H-B2	171216864	0.43112	22.29		34	Ratio to surrogate PE(15:0-18:1)(d7)	-2.1	24H-B2-X230412P00121R22843S23.raw
PE(O/P-) (Alkyl/alkenyl ether phosphatidylethanolamine)	PE 40:5e	24H-B3	175990176	0.46388	22.29		34	Ratio to surrogate PE(15:0-18:1)(d7)	-2.4	24H-B3-X230412P00121R22843S25.raw
PE(O/P-) (Alkyl/alkenyl ether phosphatidylethanolamine)	PE 40:4e	24H-A1	198127424	0.59952	22.22		34	Ratio to surrogate PE(15:0-18:1)(d7)	-1.2	24H-A1-X230413P00121R22867S08.raw
PE(O/P-) (Alkyl/alkenyl ether phosphatidylethanolamine)	PE 40:4e	24H-A2	220252624	0.69109	22.22		34	Ratio to surrogate PE(15:0-18:1)(d7)	-0.7	24H-A2-X230413P00121R22867S10.raw
PE(O/P-) (Alkyl/alkenyl ether phosphatidylethanolamine)	PE 40:4e	24H-A3	180269040	0.58104	22.22		34	Ratio to surrogate PE(15:0-18:1)(d7)	-0.1	24H-A3-X230413P00121R22867S12.raw
PE(O/P-) (Alkyl/alkenyl ether phosphatidylethanolamine)	PE 40:4e	24H-A4	10438761	0.5578	22.22		34	Ratio to surrogate PE(15:0-18:1)(d7)	0.2	24H-A4-X230413P00121R22867S14.raw
PE(O/P-) (Alkyl/alkenyl ether phosphatidylethanolamine)	PE 40:4e	24H-A5	78801096	0.3199	22.22		34	Ratio to surrogate PE(15:0-18:1)(d7)	-2	24H-A5-X230413P00121R22867S16.raw
PE(O/P-) (Alkyl/alkenyl ether phosphatidylethanolamine)	PE 40:4e	24H-B1	31379786	0.53819	22.22		34	Ratio to surrogate PE(15:0-18:1)(d7)	-0.9	24H-B1-X230412P00121R22843S21.raw
PE(O/P-) (Alkyl/alkenyl ether phosphatidylethanolamine)	PE 40:4e	24H-B2	189165968	0.47631	22.22		34	Ratio to surrogate PE(15:0-18:1)(d7)	-0.6	24H-B2-X230412P00121R22843S23.raw
PE(O/P-) (Alkyl/alkenyl ether phosphatidylethanolamine)	PE 40:4e	24H-B3	188299664	0.49633	22.22		34	Ratio to surrogate PE(15:0-18:1)(d7)	-0.3	24H-B3-X230412P00121R22843S25.raw
PE(O/P-) (Alkyl/alkenyl ether phosphatidylethanolamine)	PE 42:8e	24H-A1	4271910	0.012926	22.43		34	Ratio to surrogate PE(15:0-18:1)(d7)	-2.6	24H-A1-X230413P00121R22867S08.raw
PE(O/P-) (Alkyl/alkenyl ether phosphatidylethanolamine)	PE 42:8e	24H-A2	4726743	0.014831	22.43		34	Ratio to surrogate PE(15:0-18:1)(d7)	-4.5	24H-A2-X230413P00121R22867S10.raw
PE(O/P-) (Alkyl/alkenyl ether phosphatidylethanolamine)	PE 42:8e	24H-A3	4437039	0.014301	22.43		34	Ratio to surrogate PE(15:0-18:1)(d7)	-4.6	24H-A3-X230413P00121R22867S12.raw
PE(O/P-) (Alkyl/alkenyl ether phosphatidylethanolamine)	PE 42:8e	24H-A4	346066	0.018492	22.43		34	Ratio to surrogate PE(15:0-18:1)(d7)	-3.9	24H-A4-X230413P00121R22867S14.raw
PE(O/P-) (Alkyl/alkenyl ether phosphatidylethanolamine)	PE 42:8e	24H-A5	2895686	0.011755	22.43		34	Ratio to surrogate PE(15:0-18:1)(d7)	-5.2	24H-A5-X230413P00121R22867S16.raw
PE(O/P-) (Alkyl/alkenyl ether phosphatidylethanolamine)	PE 42:8e	24H-B1	1844723	0.031638	22.43		34	Ratio to surrogate PE(15:0-18:1)(d7)	-4	24H-B1-X230412P00121R22843S21.raw
PE(O/P-) (Alkyl/alkenyl ether phosphatidylethanolamine)	PE 42:8e	24H-B2	8922248	0.022466	22.43		34	Ratio to surrogate PE(15:0-18:1)(d7)	-6.3	24H-B2-X230412P00121R22843S23.raw
PE(O/P-) (Alkyl/alkenyl ether phosphatidylethanolamine)	PE 42:8e	24H-B3	9840151	0.025937	22.43		34	Ratio to surrogate PE(15:0-18:1)(d7)	-4.2	24H-B3-X230412P00121R22843S25.raw
PE(O/P-) (Alkyl/alkenyl ether phosphatidylethanolamine)	PE 42:7e	24H-A1	57593140	0.17427	22.29		34	Ratio to surrogate PE(15:0-18:1)(d7)	0.6	24H-A1-X230413P00121R22867S08.raw
PE(O/P-) (Alkyl/alkenyl ether phosphatidylethanolamine)	PE 42:7e	24H-A2	54251956	0.17023	22.29		34	Ratio to surrogate PE(15:0-18:1)(d7)	0.1	24H-A2-X230413P00121R22867S10.raw
PE(O/P-) (Alkyl/alkenyl ether phosphatidylethanolamine)	PE 42:7e	24H-A3	55526228	0.17897	22.29		34	Ratio to surrogate PE(15:0-18:1)(d7)	0.9	24H-A3-X230413P00121R22867S12.raw
PE(O/P-) (Alkyl/alkenyl ether phosphatidylethanolamine)	PE 42:7e	24H-A4	3561886	0.19033	22.29		34	Ratio to surrogate PE(15:0-18:1)(d7)	1.8	24H-A4-X230413P00121R22867S14.raw
PE(O/P-) (Alkyl/alkenyl ether phosphatidylethanolamine)	PE 42:7e	24H-A5	29005344	0.11775	22.29		34	Ratio to surrogate PE(15:0-18:1)(d7)	0.4	24H-A5-X230413P00121R22867S16.raw
PE(O/P-) (Alkyl/alkenyl ether phosphatidylethanolamine)	PE 42:7e	24H-B1	18330260	0.31438	22.29		34	Ratio to surrogate PE(15:0-18:1)(d7)	1.1	24H-B1-X230412P00121R22843S21.raw
PE(O/P-) (Alkyl/alkenyl ether phosphatidylethanolamine)	PE 42:7e	24H-B2	97520600	0.24555	22.29		34	Ratio to surrogate PE(15:0-18:1)(d7)	1.2	24H-B2-X230412P00121R22843S23.raw
PE(O/P-) (Alkyl/alkenyl ether phosphatidylethanolamine)	PE 42:7e	24H-B3	104113328	0.27443	22.29		34	Ratio to surrogate PE(15:0-18:1)(d7)	1.5	24H-B3-X230412P00121R22843S25.raw
PE(O/P-) (Alkyl/alkenyl ether phosphatidylethanolamine)	PE 42:6e	24H-A1	102275064	0.30948	22.24		34	Ratio to surrogate PE(15:0-18:1)(d7)	-2.1	24H-A1-X230413P00121R22867S08.raw
PE(O/P-) (Alkyl/alkenyl ether phosphatidylethanolamine)	PE 42:6e	24H-A2	106280408	0.33348	22.24		34	Ratio to surrogate PE(15:0-18:1)(d7)	-1.9	24H-A2-X230413P00121R22867S10.raw
PE(O/P-) (Alkyl/alkenyl ether phosphatidylethanolamine)	PE 42:6e	24H-A3	99062648	0.3193	22.24		34	Ratio to surrogate PE(15:0-18:1)(d7)	-1.6	24H-A3-X230413P00121R22867S12.raw
PE(O/P-) (Alkyl/alkenyl ether phosphatidylethanolamine)	PE 42:6e	24H-A4	5922388	0.31647	22.24		34	Ratio to surrogate PE(15:0-18:1)(d7)	-1.3	24H-A4-X230413P00121R22867S14.raw
PE(O/P-) (Alkyl/alkenyl ether phosphatidylethanolamine)	PE 42:6e	24H-A5	48079156	0.19518	22.24		34	Ratio to surrogate PE(15:0-18:1)(d7)	-1.9	24H-A5-X230413P00121R22867S16.raw
PE(O/P-) (Alkyl/alkenyl ether phosphatidylethanolamine)	PE 42:6e	24H-B1	25068982	0.42995	22.24		34	Ratio to surrogate PE(15:0-18:1)(d7)	-2.2	24H-B1-X230412P00121R22843S21.raw
PE(O/P-) (Alkyl/alkenyl ether phosphatidylethanolamine)	PE 42:6e	24H-B2	139335472	0.35084	22.24		34	Ratio to surrogate PE(15:0-18:1)(d7)	-2	24H-B2-X230412P00121R22843S23.raw
PE(O/P-) (Alkyl/alkenyl ether phosphatidylethanolamine)	PE 42:6e	24H-B3	151334784	0.3989	22.24		34	Ratio to surrogate PE(15:0-18:1)(d7)	-1.7	24H-B3-X230412P00121R22843S25.raw
PE(O/P-) (Alkyl/alkenyl ether phosphatidylethanolamine)	PE 42:5e	24H-A1	44275620	0.13397	22.18		34	Ratio to surrogate PE(15:0-18:1)(d7)	-4.4	24H-A1-X230413P00121R22867S08.raw
PE(O/P-) (Alkyl/alkenyl ether phosphatidylethanolamine)	PE 42:5e	24H-A2	51658320	0.16209	22.18		34	Ratio to surrogate PE(15:0-18:1)(d7)	-3.5	24H-A2-X230413P00121R22867S10.raw
PE(O/P-) (Alkyl/alkenyl ether phosphatidylethanolamine)	PE 42:5e	24H-A3	44016400	0.14187	22.18		34	Ratio to surrogate PE(15:0-18:1)(d7)	-3.4	24H-A3-X230413P00121R22867S12.raw
PE(O/P-) (Alkyl/alkenyl ether phosphatidylethanolamine)	PE 42:5e	24H-A4	2463116	0.13162	22.18		34	Ratio to surrogate PE(15:0-18:1)(d7)	-3.3	24H-A4-X230413P00121R22867S14.raw
PE(O/P-) (Alkyl/alkenyl ether phosphatidylethanolamine)	PE 42:5e	24H-A5	20258132	0.08224	22.18		34	Ratio to surrogate PE(15:0-18:1)(d7)	-3.8	24H-A5-X230413P00121R22867S16.raw
PE(O/P-) (Alkyl/alkenyl ether phosphatidylethanolamine)	PE 42:5e	24H-B1	8400582	0.14408	22.18		34	Ratio to surrogate PE(15:0-18:1)(d7)	-5.1	24H-B1-X230412P00121R22843S21.raw
PE(O/P-) (Alkyl/alkenyl ether phosphatidylethanolamine)	PE 42:5e	24H-B2	50002296	0.1259	22.18		34	Ratio to surrogate PE(15:0-18:1)(d7)	-3.9	24H-B2-X230412P00121R22843S23.raw
PE(O/P-) (Alkyl/alkenyl ether phosphatidylethanolamine)	PE 42:5e	24H-B3	50902492	0.13417	22.18		34	Ratio to surrogate PE(15:0-18:1)(d7)	-4.6	24H-B3-X230412P00121R22843S25.raw
PE(O/P-) (Alkyl/alkenyl ether phosphatidylethanolamine)	PE 42:4e	24H-A1	36109260	0.10926	22.08		34	Ratio to surrogate PE(15:0-18:1)(d7)	-3.4	24H-A1-X230413P00121R22867S08.raw
PE(O/P-) (Alkyl/alkenyl ether phosphatidylethanolamine)	PE 42:4e	24H-A2	46164544	0.14485	22.08		34	Ratio to surrogate PE(15:0-18:1)(d7)	-2.7	24H-A2-X230413P00121R22867S10.raw
PE(O/P-) (Alkyl/alkenyl ether phosphatidylethanolamine)	PE 42:4e	24H-A3	40041056	0.12906	22.08		34	Ratio to surrogate PE(15:0-18:1)(d7)	-2.1	24H-A3-X230413P00121R22867S12.raw
PE(O/P-) (Alkyl/alkenyl ether phosphatidylethanolamine)	PE 42:4e	24H-A4	1958487	0.10465	22.08		34	Ratio to surrogate PE(15:0-18:1)(d7)	-2	24H-A4-X230413P00121R22867S14.raw
PE(O/P-) (Alkyl/alkenyl ether phosphatidylethanolamine)	PE 42:4e	24H-A5	17122732	0.069512	22.08		34	Ratio to surrogate PE(15:0-18:1)(d7)	-2.8	24H-A5-X230413P00121R22867S16.raw
PE(O/P-) (Alkyl/alkenyl ether phosphatidylethanolamine)	PE 42:4e	24H-B1	4628130	0.079376	22.08		34	Ratio to surrogate PE(15:0-18:1)(d7)	-3.4	24H-B1-X230412P00121R22843S21.raw
PE(O/P-) (Alkyl/alkenyl ether phosphatidylethanolamine)	PE 42:4e	24H-B2	34110944	0.08589	22.08		34	Ratio to surrogate PE(15:0-18:1)(d7)	-2.6	24H-B2-X230412P00121R22843S23.raw
PE(O/P-) (Alkyl/alkenyl ether phosphatidylethanolamine)	PE 42:4e	24H-B3	29286978	0.077196	22.08		34	Ratio to surrogate PE(15:0-18:1)(d7)	-2.8	24H-B3-X230412P00121R22843S25.raw
PE(O/P-) (Alkyl/alkenyl ether phosphatidylethanolamine)	PE 42:3e	24H-A1	9103458	0.027546	22.08		34	Ratio to surrogate PE(15:0-18:1)(d7)	-9.7	24H-A1-X230413P00121R22867S08.raw
PE(O/P-) (Alkyl/alkenyl ether phosphatidylethanolamine)	PE 42:3e	24H-A2	11336914	0.035572	22.08		34	Ratio to surrogate PE(15:0-18:1)(d7)	-9.6	24H-A2-X230413P00121R22867S10.raw
PE(O/P-) (Alkyl/alkenyl ether phosphatidylethanolamine)	PE 42:3e	24H-A3	9101774	0.029337	22.08		34	Ratio to surrogate PE(15:0-18:1)(d7)	-9	24H-A3-X230413P00121R22867S12.raw
PE(O/P-) (Alkyl/alkenyl ether phosphatidylethanolamine)	PE 42:3e	24H-A4	484201	0.025874	22.08		34	Ratio to surrogate PE(15:0-18:1)(d7)	-8.4	24H-A4-X230413P00121R22867S14.raw
PE(O/P-) (Alkyl/alkenyl ether phosphatidylethanolamine)	PE 42:3e	24H-A5	4253077	0.017266	22.08		34	Ratio to surrogate PE(15:0-18:1)(d7)	-8.5	24H-A5-X230413P00121R22867S16.raw
PE(O/P-) (Alkyl/alkenyl ether phosphatidylethanolamine)	PE 42:3e	24H-B1	1130587	0.01939	22.08		34	Ratio to surrogate PE(15:0-18:1)(d7)	-8.4	24H-B1-X230412P00121R22843S21.raw
PE(O/P-) (Alkyl/alkenyl ether phosphatidylethanolamine)	PE 42:3e	24H-B2	7706488	0.019405	22.08		34	Ratio to surrogate PE(15:0-18:1)(d7)	-8.3	24H-B2-X230412P00121R22843S23.raw
PE(O/P-) (Alkyl/alkenyl ether phosphatidylethanolamine)	PE 42:3e	24H-B3	6936541	0.018284	22.08		34	Ratio to surrogate PE(15:0-18:1)(d7)	-9.1	24H-B3-X230412P00121R22843S25.raw
SM (Sphingomyelin)	SM(d34:1)	24H-A1	3019077120	2.0912	28.88		29	Ratio to surrogate SM(18:1)(d9)	-2.1	24H-A1-X230413P00121R22867S08.raw
SM (Sphingomyelin)	SM(d34:1)	24H-A2	3246377472	2.2013	28.88		29	Ratio to surrogate SM(18:1)(d9)	-2.5	24H-A2-X230413P00121R22867S10.raw
SM (Sphingomyelin)	SM(d34:1)	24H-A3	2477057024	1.5923	28.88		29	Ratio to surrogate SM(18:1)(d9)	-1.8	24H-A3-X230413P00121R22867S12.raw
SM (Sphingomyelin)	SM(d34:1)	24H-A4	137888112	1.0987	28.88		29	Ratio to surrogate SM(18:1)(d9)	-2.8	24H-A4-X230413P00121R22867S14.raw
SM (Sphingomyelin)	SM(d34:1)	24H-A5	1247419648	1.0572	28.88		29	Ratio to surrogate SM(18:1)(d9)	-2.1	24H-A5-X230413P00121R22867S16.raw
SM (Sphingomyelin)	SM(d34:1)	24H-B1	392319040	0.9903	28.88		29	Ratio to surrogate SM(18:1)(d9)	-2.9	24H-B1-X230412P00121R22843S21.raw
SM (Sphingomyelin)	SM(d34:1)	24H-B2	2041922688	1.0748	28.88		29	Ratio to surrogate SM(18:1)(d9)	-2	24H-B2-X230412P00121R22843S23.raw
SM (Sphingomyelin)	SM(d34:1)	24H-B3	2083301760	1.1246	28.88		29	Ratio to surrogate SM(18:1)(d9)	-2.1	24H-B3-X230412P00121R22843S25.raw
SM (Sphingomyelin)	SM(d36:2)	24H-A1	264813440	0.18343	28.77		29	Ratio to surrogate SM(18:1)(d9)	-1.9	24H-A1-X230413P00121R22867S08.raw
SM (Sphingomyelin)	SM(d36:2)	24H-A2	261334336	0.17721	28.77		29	Ratio to surrogate SM(18:1)(d9)	-2.2	24H-A2-X230413P00121R22867S10.raw
SM (Sphingomyelin)	SM(d36:2)	24H-A3	205642112	0.13219	28.77		29	Ratio to surrogate SM(18:1)(d9)	-1.5	24H-A3-X230413P00121R22867S12.raw
SM (Sphingomyelin)	SM(d36:2)	24H-A4	12794399	0.10194	28.77		29	Ratio to surrogate SM(18:1)(d9)	-2.9	24H-A4-X230413P00121R22867S14.raw
SM (Sphingomyelin)	SM(d36:2)	24H-A5	116020496	0.09833	28.77		29	Ratio to surrogate SM(18:1)(d9)	-1.8	24H-A5-X230413P00121R22867S16.raw
SM (Sphingomyelin)	SM(d36:2)	24H-B1	21163792	0.053422	28.77		29	Ratio to surrogate SM(18:1)(d9)	-2	24H-B1-X230412P00121R22843S21.raw
SM (Sphingomyelin)	SM(d36:2)	24H-B2	99851144	0.05256	28.77		29	Ratio to surrogate SM(18:1)(d9)	-2.2	24H-B2-X230412P00121R22843S23.raw
SM (Sphingomyelin)	SM(d36:2)	24H-B3	111199768	0.060029	28.77		29	Ratio to surrogate SM(18:1)(d9)	-1.8	24H-B3-X230412P00121R22843S25.raw
SM (Sphingomyelin)	SM(d36:1)	24H-A1	1515495296	1.0498	28.67		29	Ratio to surrogate SM(18:1)(d9)	-1.9	24H-A1-X230413P00121R22867S08.raw
SM (Sphingomyelin)	SM(d36:1)	24H-A2	1389069696	0.94192	28.67		29	Ratio to surrogate SM(18:1)(d9)	-2.3	24H-A2-X230413P00121R22867S10.raw
SM (Sphingomyelin)	SM(d36:1)	24H-A3	952483328	0.61226	28.67		29	Ratio to surrogate SM(18:1)(d9)	-1.4	24H-A3-X230413P00121R22867S12.raw
SM (Sphingomyelin)	SM(d36:1)	24H-A4	56876416	0.45319	28.67		29	Ratio to surrogate SM(18:1)(d9)	-2.2	24H-A4-X230413P00121R22867S14.raw
SM (Sphingomyelin)	SM(d36:1)	24H-A5	550255872	0.46635	28.67		29	Ratio to surrogate SM(18:1)(d9)	-1.5	24H-A5-X230413P00121R22867S16.raw
SM (Sphingomyelin)	SM(d36:1)	24H-B1	102321096	0.25828	28.67		29	Ratio to surrogate SM(18:1)(d9)	-2.2	24H-B1-X230412P00121R22843S21.raw
SM (Sphingomyelin)	SM(d36:1)	24H-B2	431063392	0.2269	28.67		29	Ratio to surrogate SM(18:1)(d9)	-1.7	24H-B2-X230412P00121R22843S23.raw
SM (Sphingomyelin)	SM(d36:1)	24H-B3	467154528	0.25218	28.67		29	Ratio to surrogate SM(18:1)(d9)	-1.7	24H-B3-X230412P00121R22843S25.raw
SM (Sphingomyelin)	SM(d38:1)	24H-A1	167575104	0.11608	28.52		29	Ratio to surrogate SM(18:1)(d9)	-1.5	24H-A1-X230413P00121R22867S08.raw
SM (Sphingomyelin)	SM(d38:1)	24H-A2	167690464	0.11371	28.52		29	Ratio to surrogate SM(18:1)(d9)	-1	24H-A2-X230413P00121R22867S10.raw
SM (Sphingomyelin)	SM(d38:1)	24H-A3	152708528	0.098162	28.52		29	Ratio to surrogate SM(18:1)(d9)	-0.5	24H-A3-X230413P00121R22867S12.raw
SM (Sphingomyelin)	SM(d38:1)	24H-A4	8027838	0.063965	28.52		29	Ratio to surrogate SM(18:1)(d9)	-1.7	24H-A4-X230413P00121R22867S14.raw
SM (Sphingomyelin)	SM(d38:1)	24H-A5	70159016	0.059461	28.52		29	Ratio to surrogate SM(18:1)(d9)	-1.8	24H-A5-X230413P00121R22867S16.raw
SM (Sphingomyelin)	SM(d38:1)	24H-B1	25616070	0.064661	28.52		29	Ratio to surrogate SM(18:1)(d9)	-0.7	24H-B1-X230412P00121R22843S21.raw
SM (Sphingomyelin)	SM(d38:1)	24H-B2	117387664	0.061791	28.52		29	Ratio to surrogate SM(18:1)(d9)	-1.1	24H-B2-X230412P00121R22843S23.raw
SM (Sphingomyelin)	SM(d38:1)	24H-B3	120309952	0.064947	28.52		29	Ratio to surrogate SM(18:1)(d9)	-0.6	24H-B3-X230412P00121R22843S25.raw
SM (Sphingomyelin)	SM(d40:1)	24H-A1	453054688	0.31382	28.37		29	Ratio to surrogate SM(18:1)(d9)	-1.2	24H-A1-X230413P00121R22867S08.raw
SM (Sphingomyelin)	SM(d40:1)	24H-A2	446973952	0.30309	28.37		29	Ratio to surrogate SM(18:1)(d9)	-1.6	24H-A2-X230413P00121R22867S10.raw
SM (Sphingomyelin)	SM(d40:1)	24H-A3	434299264	0.27917	28.37		29	Ratio to surrogate SM(18:1)(d9)	-1	24H-A3-X230413P00121R22867S12.raw
SM (Sphingomyelin)	SM(d40:1)	24H-A4	30064004	0.23955	28.37		29	Ratio to surrogate SM(18:1)(d9)	-1.7	24H-A4-X230413P00121R22867S14.raw
SM (Sphingomyelin)	SM(d40:1)	24H-A5	220608496	0.18697	28.37		29	Ratio to surrogate SM(18:1)(d9)	-1	24H-A5-X230413P00121R22867S16.raw
SM (Sphingomyelin)	SM(d40:1)	24H-B1	90439256	0.22829	28.37		29	Ratio to surrogate SM(18:1)(d9)	-1.4	24H-B1-X230412P00121R22843S21.raw
SM (Sphingomyelin)	SM(d40:1)	24H-B2	451037856	0.23742	28.37		29	Ratio to surrogate SM(18:1)(d9)	-1.2	24H-B2-X230412P00121R22843S23.raw
SM (Sphingomyelin)	SM(d40:1)	24H-B3	434215648	0.2344	28.37		29	Ratio to surrogate SM(18:1)(d9)	-0.5	24H-B3-X230412P00121R22843S25.raw
SM (Sphingomyelin)	SM(d42:3)	24H-A1	563883968	0.39059	28.41		29	Ratio to surrogate SM(18:1)(d9)	-1	24H-A1-X230413P00121R22867S08.raw
SM (Sphingomyelin)	SM(d42:3)	24H-A2	568527424	0.38551	28.41		29	Ratio to surrogate SM(18:1)(d9)	-0.8	24H-A2-X230413P00121R22867S10.raw
SM (Sphingomyelin)	SM(d42:3)	24H-A3	507601760	0.32629	28.41		29	Ratio to surrogate SM(18:1)(d9)	-0.5	24H-A3-X230413P00121R22867S12.raw
SM (Sphingomyelin)	SM(d42:3)	24H-A4	35734436	0.28473	28.41		29	Ratio to surrogate SM(18:1)(d9)	-2	24H-A4-X230413P00121R22867S14.raw
SM (Sphingomyelin)	SM(d42:3)	24H-A5	281416960	0.23851	28.41		29	Ratio to surrogate SM(18:1)(d9)	-1	24H-A5-X230413P00121R22867S16.raw
SM (Sphingomyelin)	SM(d42:3)	24H-B1	116612064	0.29436	28.41		29	Ratio to surrogate SM(18:1)(d9)	-1.3	24H-B1-X230412P00121R22843S21.raw
SM (Sphingomyelin)	SM(d42:3)	24H-B2	599899072	0.31578	28.41		29	Ratio to surrogate SM(18:1)(d9)	-0.6	24H-B2-X230412P00121R22843S23.raw
SM (Sphingomyelin)	SM(d42:3)	24H-B3	515362464	0.27821	28.41		29	Ratio to surrogate SM(18:1)(d9)	-0.6	24H-B3-X230412P00121R22843S25.raw
SM (Sphingomyelin)	SM(d42:2)	24H-A1	2556611840	1.7709	28.31		29	Ratio to surrogate SM(18:1)(d9)	-1.1	24H-A1-X230413P00121R22867S08.raw
SM (Sphingomyelin)	SM(d42:2)	24H-A2	2417871104	1.6395	28.31		29	Ratio to surrogate SM(18:1)(d9)	-1.5	24H-A2-X230413P00121R22867S10.raw
SM (Sphingomyelin)	SM(d42:2)	24H-A3	2042606464	1.313	28.31		29	Ratio to surrogate SM(18:1)(d9)	-0.8	24H-A3-X230413P00121R22867S12.raw
SM (Sphingomyelin)	SM(d42:2)	24H-A4	138527888	1.1038	28.31		29	Ratio to surrogate SM(18:1)(d9)	-1.9	24H-A4-X230413P00121R22867S14.raw
SM (Sphingomyelin)	SM(d42:2)	24H-A5	1171214080	0.99263	28.31		29	Ratio to surrogate SM(18:1)(d9)	-0.9	24H-A5-X230413P00121R22867S16.raw
SM (Sphingomyelin)	SM(d42:2)	24H-B1	434715520	1.0973	28.31		29	Ratio to surrogate SM(18:1)(d9)	-1.3	24H-B1-X230412P00121R22843S21.raw
SM (Sphingomyelin)	SM(d42:2)	24H-B2	2132706432	1.1226	28.31		29	Ratio to surrogate SM(18:1)(d9)	-1	24H-B2-X230412P00121R22843S23.raw
SM (Sphingomyelin)	SM(d42:2)	24H-B3	1863131136	1.0058	28.31		29	Ratio to surrogate SM(18:1)(d9)	-1	24H-B3-X230412P00121R22843S25.raw
SM (Sphingomyelin)	SM(d42:1)	24H-A1	763856384	0.52911	28.23		29	Ratio to surrogate SM(18:1)(d9)	-7.5	24H-A1-X230413P00121R22867S08.raw
SM (Sphingomyelin)	SM(d42:1)	24H-A2	672166912	0.45579	28.23		29	Ratio to surrogate SM(18:1)(d9)	-7.7	24H-A2-X230413P00121R22867S10.raw
SM (Sphingomyelin)	SM(d42:1)	24H-A3	603234112	0.38776	28.23		29	Ratio to surrogate SM(18:1)(d9)	-7	24H-A3-X230413P00121R22867S12.raw
SM (Sphingomyelin)	SM(d42:1)	24H-A4	41445236	0.33023	28.23		29	Ratio to surrogate SM(18:1)(d9)	-7.4	24H-A4-X230413P00121R22867S14.raw
SM (Sphingomyelin)	SM(d42:1)	24H-A5	337883232	0.28636	28.23		29	Ratio to surrogate SM(18:1)(d9)	-6.9	24H-A5-X230413P00121R22867S16.raw
SM (Sphingomyelin)	SM(d42:1)	24H-B1	129302608	0.32639	28.23		29	Ratio to surrogate SM(18:1)(d9)	-7	24H-B1-X230412P00121R22843S21.raw
SM (Sphingomyelin)	SM(d42:1)	24H-B2	653589888	0.34404	28.23		29	Ratio to surrogate SM(18:1)(d9)	-6.7	24H-B2-X230412P00121R22843S23.raw
SM (Sphingomyelin)	SM(d42:1)	24H-B3	615064320	0.33203	28.23		29	Ratio to surrogate SM(18:1)(d9)	-6.2	24H-B3-X230412P00121R22843S25.raw
SM (Sphingomyelin)	SM(d33:1)	24H-A1	162918240	0.11285	28.98		29	Ratio to surrogate SM(18:1)(d9)	-1.7	24H-A1-X230413P00121R22867S08.raw
SM (Sphingomyelin)	SM(d33:1)	24H-A2	176056784	0.11938	28.98		29	Ratio to surrogate SM(18:1)(d9)	-1.6	24H-A2-X230413P00121R22867S10.raw
SM (Sphingomyelin)	SM(d33:1)	24H-A3	138797440	0.08922	28.98		29	Ratio to surrogate SM(18:1)(d9)	-1.4	24H-A3-X230413P00121R22867S12.raw
SM (Sphingomyelin)	SM(d33:1)	24H-A4	8279415	0.06597	28.98		29	Ratio to surrogate SM(18:1)(d9)	0.8	24H-A4-X230413P00121R22867S14.raw
SM (Sphingomyelin)	SM(d33:1)	24H-A5	41779872	0.035409	28.98		29	Ratio to surrogate SM(18:1)(d9)	-1	24H-A5-X230413P00121R22867S16.raw
SM (Sphingomyelin)	SM(d33:1)	24H-B1	27358002	0.069058	28.98		29	Ratio to surrogate SM(18:1)(d9)	-2.2	24H-B1-X230412P00121R22843S21.raw
SM (Sphingomyelin)	SM(d33:1)	24H-B2	134465904	0.07078	28.98		29	Ratio to surrogate SM(18:1)(d9)	-1.4	24H-B2-X230412P00121R22843S23.raw
SM (Sphingomyelin)	SM(d33:1)	24H-B3	155235648	0.083801	28.98		29	Ratio to surrogate SM(18:1)(d9)	-1.4	24H-B3-X230412P00121R22843S25.raw
SM (Sphingomyelin)	SM(d34:0)	24H-A1	255175760	0.17675	28.3		29	Ratio to surrogate SM(18:1)(d9)	-1.2	24H-A1-X230413P00121R22867S08.raw
SM (Sphingomyelin)	SM(d34:0)	24H-A2	270161152	0.18319	28.3		29	Ratio to surrogate SM(18:1)(d9)	-1.4	24H-A2-X230413P00121R22867S10.raw
SM (Sphingomyelin)	SM(d34:0)	24H-A3	169961936	0.10925	28.3		29	Ratio to surrogate SM(18:1)(d9)	-0.8	24H-A3-X230413P00121R22867S12.raw
SM (Sphingomyelin)	SM(d34:0)	24H-A4	4158632	0.033136	28.3		29	Ratio to surrogate SM(18:1)(d9)	-1.8	24H-A4-X230413P00121R22867S14.raw
SM (Sphingomyelin)	SM(d34:0)	24H-A5	79890552	0.067709	28.3		29	Ratio to surrogate SM(18:1)(d9)	-0.2	24H-A5-X230413P00121R22867S16.raw
SM (Sphingomyelin)	SM(d34:0)	24H-B1	14871648	0.037539	28.3		29	Ratio to surrogate SM(18:1)(d9)	-2.1	24H-B1-X230412P00121R22843S21.raw
SM (Sphingomyelin)	SM(d34:0)	24H-B2	61024956	0.032122	28.3		29	Ratio to surrogate SM(18:1)(d9)	-1.2	24H-B2-X230412P00121R22843S23.raw
SM (Sphingomyelin)	SM(d34:0)	24H-B3	52455312	0.028317	28.3		29	Ratio to surrogate SM(18:1)(d9)	-0.8	24H-B3-X230412P00121R22843S25.raw
SM (Sphingomyelin)	SM(d36:0)	24H-A1	409204224	0.28345	28.12		29	Ratio to surrogate SM(18:1)(d9)	-1.8	24H-A1-X230413P00121R22867S08.raw
SM (Sphingomyelin)	SM(d36:0)	24H-A2	345053248	0.23398	28.12		29	Ratio to surrogate SM(18:1)(d9)	-2.8	24H-A2-X230413P00121R22867S10.raw
SM (Sphingomyelin)	SM(d36:0)	24H-A3	140067776	0.090036	28.12		29	Ratio to surrogate SM(18:1)(d9)	-1.1	24H-A3-X230413P00121R22867S12.raw
SM (Sphingomyelin)	SM(d36:0)	24H-A4	3608751	0.028754	28.12		29	Ratio to surrogate SM(18:1)(d9)	0.1	24H-A4-X230413P00121R22867S14.raw
SM (Sphingomyelin)	SM(d36:0)	24H-A5	87437904	0.074105	28.12		29	Ratio to surrogate SM(18:1)(d9)	-1.5	24H-A5-X230413P00121R22867S16.raw
SM (Sphingomyelin)	SM(d36:0)	24H-B1	2685043	0.0067777	28.12		29	Ratio to surrogate SM(18:1)(d9)	0.7	24H-B1-X230412P00121R22843S21.raw
SM (Sphingomyelin)	SM(d36:0)	24H-B2	12056328	0.0063462	28.12		29	Ratio to surrogate SM(18:1)(d9)	0.7	24H-B2-X230412P00121R22843S23.raw
SM (Sphingomyelin)	SM(d36:0)	24H-B3	10527223	0.0056829	28.12		29	Ratio to surrogate SM(18:1)(d9)	1.9	24H-B3-X230412P00121R22843S25.raw
SM (Sphingomyelin)	SM(d40:2)	24H-A1	299707712	0.2076	28.46		29	Ratio to surrogate SM(18:1)(d9)	-0.6	24H-A1-X230413P00121R22867S08.raw
SM (Sphingomyelin)	SM(d40:2)	24H-A2	257363264	0.17452	28.46		29	Ratio to surrogate SM(18:1)(d9)	-1.7	24H-A2-X230413P00121R22867S10.raw
SM (Sphingomyelin)	SM(d40:2)	24H-A3	247133088	0.15886	28.46		29	Ratio to surrogate SM(18:1)(d9)	-0.9	24H-A3-X230413P00121R22867S12.raw
SM (Sphingomyelin)	SM(d40:2)	24H-A4	14455960	0.11518	28.46		29	Ratio to surrogate SM(18:1)(d9)	-1.6	24H-A4-X230413P00121R22867S14.raw
SM (Sphingomyelin)	SM(d40:2)	24H-A5	119456896	0.10124	28.46		29	Ratio to surrogate SM(18:1)(d9)	-0.8	24H-A5-X230413P00121R22867S16.raw
SM (Sphingomyelin)	SM(d40:2)	24H-B1	41821120	0.10557	28.46		29	Ratio to surrogate SM(18:1)(d9)	-0.9	24H-B1-X230412P00121R22843S21.raw
SM (Sphingomyelin)	SM(d40:2)	24H-B2	194908896	0.1026	28.46		29	Ratio to surrogate SM(18:1)(d9)	-0.5	24H-B2-X230412P00121R22843S23.raw
SM (Sphingomyelin)	SM(d40:2)	24H-B3	198053360	0.10692	28.46		29	Ratio to surrogate SM(18:1)(d9)	-0.9	24H-B3-X230412P00121R22843S25.raw
SM (Sphingomyelin)	SM(d41:2)	24H-A1	117331248	0.081273	28.37		29	Ratio to surrogate SM(18:1)(d9)	-3.5	24H-A1-X230413P00121R22867S08.raw
SM (Sphingomyelin)	SM(d41:2)	24H-A2	117172504	0.079454	28.37		29	Ratio to surrogate SM(18:1)(d9)	-4.1	24H-A2-X230413P00121R22867S10.raw
SM (Sphingomyelin)	SM(d41:2)	24H-A3	105908112	0.068078	28.37		29	Ratio to surrogate SM(18:1)(d9)	-1.1	24H-A3-X230413P00121R22867S12.raw
SM (Sphingomyelin)	SM(d41:2)	24H-A4	7921562	0.063118	28.37		29	Ratio to surrogate SM(18:1)(d9)	-2.5	24H-A4-X230413P00121R22867S14.raw
SM (Sphingomyelin)	SM(d41:2)	24H-A5	59835564	0.050712	28.37		29	Ratio to surrogate SM(18:1)(d9)	-3.4	24H-A5-X230413P00121R22867S16.raw
SM (Sphingomyelin)	SM(d41:2)	24H-B1	31390372	0.079237	28.37		29	Ratio to surrogate SM(18:1)(d9)	-2.2	24H-B1-X230412P00121R22843S21.raw
SM (Sphingomyelin)	SM(d41:2)	24H-B2	146053936	0.07688	28.37		29	Ratio to surrogate SM(18:1)(d9)	-1.1	24H-B2-X230412P00121R22843S23.raw
SM (Sphingomyelin)	SM(d41:2)	24H-B3	142326128	0.076832	28.37		29	Ratio to surrogate SM(18:1)(d9)	-2.5	24H-B3-X230412P00121R22843S25.raw
SM (Sphingomyelin)	SM(d41:1)	24H-A1	296621824	0.20546	28.28		29	Ratio to surrogate SM(18:1)(d9)	-5.8	24H-A1-X230413P00121R22867S08.raw
SM (Sphingomyelin)	SM(d41:1)	24H-A2	276325920	0.18737	28.28		29	Ratio to surrogate SM(18:1)(d9)	-6.4	24H-A2-X230413P00121R22867S10.raw
SM (Sphingomyelin)	SM(d41:1)	24H-A3	263544224	0.16941	28.28		29	Ratio to surrogate SM(18:1)(d9)	-3.2	24H-A3-X230413P00121R22867S12.raw
SM (Sphingomyelin)	SM(d41:1)	24H-A4	17723870	0.14122	28.28		29	Ratio to surrogate SM(18:1)(d9)	-2.8	24H-A4-X230413P00121R22867S14.raw
SM (Sphingomyelin)	SM(d41:1)	24H-A5	127956256	0.10845	28.28		29	Ratio to surrogate SM(18:1)(d9)	-2.7	24H-A5-X230413P00121R22867S16.raw
SM (Sphingomyelin)	SM(d41:1)	24H-B1	63256288	0.15967	28.28		29	Ratio to surrogate SM(18:1)(d9)	-1.5	24H-B1-X230412P00121R22843S21.raw
SM (Sphingomyelin)	SM(d41:1)	24H-B2	288063552	0.15163	28.28		29	Ratio to surrogate SM(18:1)(d9)	-1.5	24H-B2-X230412P00121R22843S23.raw
SM (Sphingomyelin)	SM(d41:1)	24H-B3	277232640	0.14966	28.28		29	Ratio to surrogate SM(18:1)(d9)	-1.7	24H-B3-X230412P00121R22843S25.raw
SM (Sphingomyelin)	SM(d42:5)	24H-A1	850487424	0.58911	28.46		29	Ratio to surrogate SM(18:1)(d9)	-1.6	24H-A1-X230413P00121R22867S08.raw
SM (Sphingomyelin)	SM(d42:5)	24H-A2	884043072	0.59946	28.46		29	Ratio to surrogate SM(18:1)(d9)	-1.8	24H-A2-X230413P00121R22867S10.raw
SM (Sphingomyelin)	SM(d42:5)	24H-A3	699797120	0.44983	28.46		29	Ratio to surrogate SM(18:1)(d9)	-0.9	24H-A3-X230413P00121R22867S12.raw
SM (Sphingomyelin)	SM(d42:5)	24H-A4	39666008	0.31606	28.46		29	Ratio to surrogate SM(18:1)(d9)	-2.2	24H-A4-X230413P00121R22867S14.raw
SM (Sphingomyelin)	SM(d42:5)	24H-A5	392969568	0.33305	28.46		29	Ratio to surrogate SM(18:1)(d9)	-1.9	24H-A5-X230413P00121R22867S16.raw
SM (Sphingomyelin)	SM(d42:5)	24H-B1	45549480	0.11498	28.46		29	Ratio to surrogate SM(18:1)(d9)	-1.5	24H-B1-X230412P00121R22843S21.raw
SM (Sphingomyelin)	SM(d42:5)	24H-B2	180586640	0.095058	28.46		29	Ratio to surrogate SM(18:1)(d9)	-1	24H-B2-X230412P00121R22843S23.raw
SM (Sphingomyelin)	SM(d42:5)	24H-B3	164177792	0.088628	28.46		29	Ratio to surrogate SM(18:1)(d9)	-1.6	24H-B3-X230412P00121R22843S25.raw

## Sheet: 24H-Validation
Molecule List Name	Molecule	Replicate Name	Total Area	Normalized Area	Average Measured Retention Time	BioReplicate	Library Ion Mobility Value	Normalization Method	Average Mass Error PPM	File Name
SPLASHLipidoMix	PC(15:0-18:1)(d7)	24H-A1	1482708992	1482700000	27.7		29		-1.2	24H-A1-X230413P00121R22867S08.raw
SPLASHLipidoMix	PC(15:0-18:1)(d7)	24H-A2	1410911104	1410900000	27.7		29		-1.7	24H-A2-X230413P00121R22867S10.raw
SPLASHLipidoMix	PC(15:0-18:1)(d7)	24H-A3	1719076608	1719100000	27.7		29		-0.7	24H-A3-X230413P00121R22867S12.raw
SPLASHLipidoMix	PC(15:0-18:1)(d7)	24H-A4	335011648	335010000	27.7		29		-1	24H-A4-X230413P00121R22867S14.raw
SPLASHLipidoMix	PC(15:0-18:1)(d7)	24H-A5	2068944768	2068900000	27.7		29		-1.3	24H-A5-X230413P00121R22867S16.raw
SPLASHLipidoMix	PC(15:0-18:1)(d7)	24H-B1	916550848	916550000	27.7		29		-1.1	24H-B1-X230412P00121R22843S21.raw
SPLASHLipidoMix	PC(15:0-18:1)(d7)	24H-B2	1991206272	1991200000	27.7		29		-1.2	24H-B2-X230412P00121R22843S23.raw
SPLASHLipidoMix	PC(15:0-18:1)(d7)	24H-B3	1833708928	1833700000	27.7		29		-1.1	24H-B3-X230412P00121R22843S25.raw
SPLASHLipidoMix	PE(15:0-18:1)(d7)	24H-A1	330478016	330480000	23.79		34		-1.5	24H-A1-X230413P00121R22867S08.raw
SPLASHLipidoMix	PE(15:0-18:1)(d7)	24H-A2	318702752	318700000	23.79		34		-2	24H-A2-X230413P00121R22867S10.raw
SPLASHLipidoMix	PE(15:0-18:1)(d7)	24H-A3	310251200	310250000	23.79		34		-1.3	24H-A3-X230413P00121R22867S12.raw
SPLASHLipidoMix	PE(15:0-18:1)(d7)	24H-A4	18714030	18714000	23.79		34		-1.2	24H-A4-X230413P00121R22867S14.raw
SPLASHLipidoMix	PE(15:0-18:1)(d7)	24H-A5	246329216	246330000	23.79		34		-1.7	24H-A5-X230413P00121R22867S16.raw
SPLASHLipidoMix	PE(15:0-18:1)(d7)	24H-B1	58306424	58306000	23.79		34		-1.8	24H-B1-X230412P00121R22843S21.raw
SPLASHLipidoMix	PE(15:0-18:1)(d7)	24H-B2	397146144	397150000	23.79		34		-1.5	24H-B2-X230412P00121R22843S23.raw
SPLASHLipidoMix	PE(15:0-18:1)(d7)	24H-B3	379383808	379380000	23.79		34		-1.6	24H-B3-X230412P00121R22843S25.raw
SPLASHLipidoMix	PS(15:0-18:1)(d7)	24H-A1	207022256	207020000	30.33		34		-2.1	24H-A1-X230413P00121R22867S08.raw
SPLASHLipidoMix	PS(15:0-18:1)(d7)	24H-A2	203510000	203510000	30.33		34		-2.6	24H-A2-X230413P00121R22867S10.raw
SPLASHLipidoMix	PS(15:0-18:1)(d7)	24H-A3	180519344	180520000	30.33		34		-1.4	24H-A3-X230413P00121R22867S12.raw
SPLASHLipidoMix	PS(15:0-18:1)(d7)	24H-A4	14143366	14143000	30.33		34		-1.9	24H-A4-X230413P00121R22867S14.raw
SPLASHLipidoMix	PS(15:0-18:1)(d7)	24H-A5	139917808	139920000	30.33		34		-2	24H-A5-X230413P00121R22867S16.raw
SPLASHLipidoMix	PS(15:0-18:1)(d7)	24H-B1	35915640	35916000	30.33		34		-1.9	24H-B1-X230412P00121R22843S21.raw
SPLASHLipidoMix	PS(15:0-18:1)(d7)	24H-B2	230132240	230130000	30.33		34		-1.9	24H-B2-X230412P00121R22843S23.raw
SPLASHLipidoMix	PS(15:0-18:1)(d7)	24H-B3	230442608	230440000	30.33		34		-1.8	24H-B3-X230412P00121R22843S25.raw
SPLASHLipidoMix	PG(15:0-18:1)(d7)	24H-A1	1870292352	1870300000	24.79		34		-1.8	24H-A1-X230413P00121R22867S08.raw
SPLASHLipidoMix	PG(15:0-18:1)(d7)	24H-A2	1782277248	1782300000	24.79		34		-2.3	24H-A2-X230413P00121R22867S10.raw
SPLASHLipidoMix	PG(15:0-18:1)(d7)	24H-A3	1676839680	1676800000	24.79		34		-1.3	24H-A3-X230413P00121R22867S12.raw
SPLASHLipidoMix	PG(15:0-18:1)(d7)	24H-A4	100518488	100520000	24.79		34		-1.6	24H-A4-X230413P00121R22867S14.raw
SPLASHLipidoMix	PG(15:0-18:1)(d7)	24H-A5	1326655104	1326700000	24.79		34		-1.7	24H-A5-X230413P00121R22867S16.raw
SPLASHLipidoMix	PG(15:0-18:1)(d7)	24H-B1	359147680	359150000	24.79		34		-1.8	24H-B1-X230412P00121R22843S21.raw
SPLASHLipidoMix	PG(15:0-18:1)(d7)	24H-B2	2024901248	2024900000	24.79		34		-1.7	24H-B2-X230412P00121R22843S23.raw
SPLASHLipidoMix	PG(15:0-18:1)(d7)	24H-B3	1985858304	1985900000	24.79		34		-1.8	24H-B3-X230412P00121R22843S25.raw
SPLASHLipidoMix	PI(15:0-18:1)(d7)	24H-A1	371010368	371010000	31.72		34		-1.9	24H-A1-X230413P00121R22867S08.raw
SPLASHLipidoMix	PI(15:0-18:1)(d7)	24H-A2	411352512	411350000	31.72		34		-2.2	24H-A2-X230413P00121R22867S10.raw
SPLASHLipidoMix	PI(15:0-18:1)(d7)	24H-A3	409700256	409700000	31.72		34		-1.2	24H-A3-X230413P00121R22867S12.raw
SPLASHLipidoMix	PI(15:0-18:1)(d7)	24H-A4	52444608	52445000	31.72		34		-2.2	24H-A4-X230413P00121R22867S14.raw
SPLASHLipidoMix	PI(15:0-18:1)(d7)	24H-A5	312290816	312290000	31.72		34		-2.1	24H-A5-X230413P00121R22867S16.raw
SPLASHLipidoMix	PI(15:0-18:1)(d7)	24H-B1	78414840	78415000	31.72		34		-2.3	24H-B1-X230412P00121R22843S21.raw
SPLASHLipidoMix	PI(15:0-18:1)(d7)	24H-B2	247738400	247740000	31.72		34		-1.8	24H-B2-X230412P00121R22843S23.raw
SPLASHLipidoMix	PI(15:0-18:1)(d7)	24H-B3	236452736	236450000	31.72		34		-2.5	24H-B3-X230412P00121R22843S25.raw
SPLASHLipidoMix	PA(15:0-18:1)(d7)	24H-A1	215724240	215720000	22.1		39		-1.6	24H-A1-X230413P00121R22867S08.raw
SPLASHLipidoMix	PA(15:0-18:1)(d7)	24H-A2	206346480	206350000	22.1		39		-2.1	24H-A2-X230413P00121R22867S10.raw
SPLASHLipidoMix	PA(15:0-18:1)(d7)	24H-A3	186715040	186720000	22.1		39		-1.3	24H-A3-X230413P00121R22867S12.raw
SPLASHLipidoMix	PA(15:0-18:1)(d7)	24H-A4	12543680	12544000	22.1		39		-0.5	24H-A4-X230413P00121R22867S14.raw
SPLASHLipidoMix	PA(15:0-18:1)(d7)	24H-A5	144961424	144960000	22.1		39		-1.7	24H-A5-X230413P00121R22867S16.raw
SPLASHLipidoMix	PA(15:0-18:1)(d7)	24H-B1	39062152	39062000	22.1		39		-0.9	24H-B1-X230412P00121R22843S21.raw
SPLASHLipidoMix	PA(15:0-18:1)(d7)	24H-B2	242000128	242000000	22.1		39		-1.6	24H-B2-X230412P00121R22843S23.raw
SPLASHLipidoMix	PA(15:0-18:1)(d7)	24H-B3	230266736	230270000	22.1		39		-1.5	24H-B3-X230412P00121R22843S25.raw
SPLASHLipidoMix	LPC(18:1)(d7)	24H-A1	887151744	887150000	31.61		34		-1.9	24H-A1-X230413P00121R22867S08.raw
SPLASHLipidoMix	LPC(18:1)(d7)	24H-A2	728085824	728090000	31.61		34		-2.3	24H-A2-X230413P00121R22867S10.raw
SPLASHLipidoMix	LPC(18:1)(d7)	24H-A3	1002384128	1002400000	31.61		34		-1.4	24H-A3-X230413P00121R22867S12.raw
SPLASHLipidoMix	LPC(18:1)(d7)	24H-A4	91715352	91715000	31.61		34		-1.7	24H-A4-X230413P00121R22867S14.raw
SPLASHLipidoMix	LPC(18:1)(d7)	24H-A5	745456832	745460000	31.61		34		-1.6	24H-A5-X230413P00121R22867S16.raw
SPLASHLipidoMix	LPC(18:1)(d7)	24H-B1	201372656	201370000	31.61		34		-2	24H-B1-X230412P00121R22843S21.raw
SPLASHLipidoMix	LPC(18:1)(d7)	24H-B2	667026368	667030000	31.61		34		-1.6	24H-B2-X230412P00121R22843S23.raw
SPLASHLipidoMix	LPC(18:1)(d7)	24H-B3	615584448	615580000	31.61		34		-1.4	24H-B3-X230412P00121R22843S25.raw
SPLASHLipidoMix	LPE(18:1)(d7)	24H-A1	403752448	403750000	29.95		39		-1.5	24H-A1-X230413P00121R22867S08.raw
SPLASHLipidoMix	LPE(18:1)(d7)	24H-A2	484143136	484140000	29.95		39		-2	24H-A2-X230413P00121R22867S10.raw
SPLASHLipidoMix	LPE(18:1)(d7)	24H-A3	436701184	436700000	29.95		39		-1.2	24H-A3-X230413P00121R22867S12.raw
SPLASHLipidoMix	LPE(18:1)(d7)	24H-A4	27549426	27549000	29.95		39		-1.5	24H-A4-X230413P00121R22867S14.raw
SPLASHLipidoMix	LPE(18:1)(d7)	24H-A5	287865760	287870000	29.95		39		-1.8	24H-A5-X230413P00121R22867S16.raw
SPLASHLipidoMix	LPE(18:1)(d7)	24H-B1	79043928	79044000	29.95		39		-1.4	24H-B1-X230412P00121R22843S21.raw
SPLASHLipidoMix	LPE(18:1)(d7)	24H-B2	492174208	492170000	29.95		39		-1.6	24H-B2-X230412P00121R22843S23.raw
SPLASHLipidoMix	LPE(18:1)(d7)	24H-B3	495503008	495500000	29.95		39		-1.2	24H-B3-X230412P00121R22843S25.raw
SPLASHLipidoMix	SM(18:1)(d9)	24H-A1	1443671680	1443700000	28.71		29		-1.8	24H-A1-X230413P00121R22867S08.raw
SPLASHLipidoMix	SM(18:1)(d9)	24H-A2	1474724736	1474700000	28.71		29		-2.3	24H-A2-X230413P00121R22867S10.raw
SPLASHLipidoMix	SM(18:1)(d9)	24H-A3	1555684224	1555700000	28.71		29		-1.5	24H-A3-X230413P00121R22867S12.raw
SPLASHLipidoMix	SM(18:1)(d9)	24H-A4	125503296	125500000	28.71		29		-1.6	24H-A4-X230413P00121R22867S14.raw
SPLASHLipidoMix	SM(18:1)(d9)	24H-A5	1179915264	1179900000	28.71		29		-1.5	24H-A5-X230413P00121R22867S16.raw
SPLASHLipidoMix	SM(18:1)(d9)	24H-B1	396160224	396160000	28.71		29		-1.8	24H-B1-X230412P00121R22843S21.raw
SPLASHLipidoMix	SM(18:1)(d9)	24H-B2	1899760640	1899800000	28.71		29		-1.7	24H-B2-X230412P00121R22843S23.raw
SPLASHLipidoMix	SM(18:1)(d9)	24H-B3	1852437504	1852400000	28.71		29		-1.7	24H-B3-X230412P00121R22843S25.raw
LPC (Lyso phosphatidylcholine)	LPC 15:0	24H-A1	12957159	0.014605	32.05		34	Ratio to surrogate LPC(18:1)(d7)	-3.6	24H-A1-X230413P00121R22867S08.raw
LPC (Lyso phosphatidylcholine)	LPC 15:0	24H-A2	4810761	0.0066074	32.05		34	Ratio to surrogate LPC(18:1)(d7)	-3.8	24H-A2-X230413P00121R22867S10.raw
LPC (Lyso phosphatidylcholine)	LPC 15:0	24H-A3	4822279	0.0048108	32.05		34	Ratio to surrogate LPC(18:1)(d7)	-4.5	24H-A3-X230413P00121R22867S12.raw
LPC (Lyso phosphatidylcholine)	LPC 15:0	24H-A4	#N/A	#N/A	32.05		34	Ratio to surrogate LPC(18:1)(d7)	#N/A	24H-A4-X230413P00121R22867S14.raw
LPC (Lyso phosphatidylcholine)	LPC 15:0	24H-A5	3312405	0.0044435	32.05		34	Ratio to surrogate LPC(18:1)(d7)	-5.1	24H-A5-X230413P00121R22867S16.raw
LPC (Lyso phosphatidylcholine)	LPC 15:0	24H-B1	1417214	0.0070378	32.05		34	Ratio to surrogate LPC(18:1)(d7)	-5	24H-B1-X230412P00121R22843S21.raw
LPC (Lyso phosphatidylcholine)	LPC 15:0	24H-B2	19009676	0.028499	32.05		34	Ratio to surrogate LPC(18:1)(d7)	-4.2	24H-B2-X230412P00121R22843S23.raw
LPC (Lyso phosphatidylcholine)	LPC 15:0	24H-B3	10999153	0.017868	32.05		34	Ratio to surrogate LPC(18:1)(d7)	-4.9	24H-B3-X230412P00121R22843S25.raw
LPC (Lyso phosphatidylcholine)	LPC 16:0	24H-A1	4064834560	4.5819	31.81		34	Ratio to surrogate LPC(18:1)(d7)	0	24H-A1-X230413P00121R22867S08.raw
LPC (Lyso phosphatidylcholine)	LPC 16:0	24H-A2	2096104704	2.8789	31.81		34	Ratio to surrogate LPC(18:1)(d7)	-0.3	24H-A2-X230413P00121R22867S10.raw
LPC (Lyso phosphatidylcholine)	LPC 16:0	24H-A3	1272793216	1.2698	31.81		34	Ratio to surrogate LPC(18:1)(d7)	0.3	24H-A3-X230413P00121R22867S12.raw
LPC (Lyso phosphatidylcholine)	LPC 16:0	24H-A4	260250032	2.8376	31.81		34	Ratio to surrogate LPC(18:1)(d7)	0.2	24H-A4-X230413P00121R22867S14.raw
LPC (Lyso phosphatidylcholine)	LPC 16:0	24H-A5	905602048	1.2148	31.81		34	Ratio to surrogate LPC(18:1)(d7)	0.2	24H-A5-X230413P00121R22867S16.raw
LPC (Lyso phosphatidylcholine)	LPC 16:0	24H-B1	1842939264	9.1519	31.81		34	Ratio to surrogate LPC(18:1)(d7)	0	24H-B1-X230412P00121R22843S21.raw
LPC (Lyso phosphatidylcholine)	LPC 16:0	24H-B2	5313216512	7.9655	31.81		34	Ratio to surrogate LPC(18:1)(d7)	0.2	24H-B2-X230412P00121R22843S23.raw
LPC (Lyso phosphatidylcholine)	LPC 16:0	24H-B3	5402196480	8.7757	31.81		34	Ratio to surrogate LPC(18:1)(d7)	0.3	24H-B3-X230412P00121R22843S25.raw
LPC (Lyso phosphatidylcholine)	LPC 16:1	24H-A1	64299956	0.072479	32.05		34	Ratio to surrogate LPC(18:1)(d7)	-0.8	24H-A1-X230413P00121R22867S08.raw
LPC (Lyso phosphatidylcholine)	LPC 16:1	24H-A2	17180240	0.023596	32.05		34	Ratio to surrogate LPC(18:1)(d7)	-1.9	24H-A2-X230413P00121R22867S10.raw
LPC (Lyso phosphatidylcholine)	LPC 16:1	24H-A3	4926584	0.0049149	32.05		34	Ratio to surrogate LPC(18:1)(d7)	-0.3	24H-A3-X230413P00121R22867S12.raw
LPC (Lyso phosphatidylcholine)	LPC 16:1	24H-A4	2199821	0.023985	32.05		34	Ratio to surrogate LPC(18:1)(d7)	-0.7	24H-A4-X230413P00121R22867S14.raw
LPC (Lyso phosphatidylcholine)	LPC 16:1	24H-A5	4900694	0.0065741	32.05		34	Ratio to surrogate LPC(18:1)(d7)	-0.3	24H-A5-X230413P00121R22867S16.raw
LPC (Lyso phosphatidylcholine)	LPC 16:1	24H-B1	24521960	0.12177	32.05		34	Ratio to surrogate LPC(18:1)(d7)	-0.4	24H-B1-X230412P00121R22843S21.raw
LPC (Lyso phosphatidylcholine)	LPC 16:1	24H-B2	186388960	0.27943	32.05		34	Ratio to surrogate LPC(18:1)(d7)	-0.7	24H-B2-X230412P00121R22843S23.raw
LPC (Lyso phosphatidylcholine)	LPC 16:1	24H-B3	98763904	0.16044	32.05		34	Ratio to surrogate LPC(18:1)(d7)	-1	24H-B3-X230412P00121R22843S25.raw
LPC (Lyso phosphatidylcholine)	LPC 17:0	24H-A1	46900584	0.052866	31.59		34	Ratio to surrogate LPC(18:1)(d7)	2.1	24H-A1-X230413P00121R22867S08.raw
LPC (Lyso phosphatidylcholine)	LPC 17:0	24H-A2	31184326	0.042831	31.59		34	Ratio to surrogate LPC(18:1)(d7)	1	24H-A2-X230413P00121R22867S10.raw
LPC (Lyso phosphatidylcholine)	LPC 17:0	24H-A3	24586636	0.024528	31.59		34	Ratio to surrogate LPC(18:1)(d7)	-4.7	24H-A3-X230413P00121R22867S12.raw
LPC (Lyso phosphatidylcholine)	LPC 17:0	24H-A4	2066604	0.022533	31.59		34	Ratio to surrogate LPC(18:1)(d7)	1.5	24H-A4-X230413P00121R22867S14.raw
LPC (Lyso phosphatidylcholine)	LPC 17:0	24H-A5	13216725	0.01773	31.59		34	Ratio to surrogate LPC(18:1)(d7)	-3.2	24H-A5-X230413P00121R22867S16.raw
LPC (Lyso phosphatidylcholine)	LPC 17:0	24H-B1	22488260	0.11167	31.59		34	Ratio to surrogate LPC(18:1)(d7)	-5.1	24H-B1-X230412P00121R22843S21.raw
LPC (Lyso phosphatidylcholine)	LPC 17:0	24H-B2	46341456	0.069475	31.59		34	Ratio to surrogate LPC(18:1)(d7)	1.3	24H-B2-X230412P00121R22843S23.raw
LPC (Lyso phosphatidylcholine)	LPC 17:0	24H-B3	67954040	0.11039	31.59		34	Ratio to surrogate LPC(18:1)(d7)	2	24H-B3-X230412P00121R22843S25.raw
LPC (Lyso phosphatidylcholine)	LPC 18:0	24H-A1	3588383232	4.0448	31.41		34	Ratio to surrogate LPC(18:1)(d7)	0.2	24H-A1-X230413P00121R22867S08.raw
LPC (Lyso phosphatidylcholine)	LPC 18:0	24H-A2	3601751552	4.9469	31.41		34	Ratio to surrogate LPC(18:1)(d7)	-0.1	24H-A2-X230413P00121R22867S10.raw
LPC (Lyso phosphatidylcholine)	LPC 18:0	24H-A3	2175378176	2.1702	31.41		34	Ratio to surrogate LPC(18:1)(d7)	0.4	24H-A3-X230413P00121R22867S12.raw
LPC (Lyso phosphatidylcholine)	LPC 18:0	24H-A4	229034832	2.4972	31.41		34	Ratio to surrogate LPC(18:1)(d7)	0.2	24H-A4-X230413P00121R22867S14.raw
LPC (Lyso phosphatidylcholine)	LPC 18:0	24H-A5	1826121216	2.4497	31.41		34	Ratio to surrogate LPC(18:1)(d7)	0.2	24H-A5-X230413P00121R22867S16.raw
LPC (Lyso phosphatidylcholine)	LPC 18:0	24H-B1	1459913216	7.2498	31.41		34	Ratio to surrogate LPC(18:1)(d7)	0	24H-B1-X230412P00121R22843S21.raw
LPC (Lyso phosphatidylcholine)	LPC 18:0	24H-B2	4927914496	7.3879	31.41		34	Ratio to surrogate LPC(18:1)(d7)	0.2	24H-B2-X230412P00121R22843S23.raw
LPC (Lyso phosphatidylcholine)	LPC 18:0	24H-B3	4880886784	7.9289	31.41		34	Ratio to surrogate LPC(18:1)(d7)	0.5	24H-B3-X230412P00121R22843S25.raw
LPC (Lyso phosphatidylcholine)	LPC 18:1	24H-A1	1119548672	1.262	31.6		34	Ratio to surrogate LPC(18:1)(d7)	-1.7	24H-A1-X230413P00121R22867S08.raw
LPC (Lyso phosphatidylcholine)	LPC 18:1	24H-A2	540959296	0.74299	31.6		34	Ratio to surrogate LPC(18:1)(d7)	-1.8	24H-A2-X230413P00121R22867S10.raw
LPC (Lyso phosphatidylcholine)	LPC 18:1	24H-A3	484895520	0.48374	31.6		34	Ratio to surrogate LPC(18:1)(d7)	-0.4	24H-A3-X230413P00121R22867S12.raw
LPC (Lyso phosphatidylcholine)	LPC 18:1	24H-A4	89421856	0.97499	31.6		34	Ratio to surrogate LPC(18:1)(d7)	-1.2	24H-A4-X230413P00121R22867S14.raw
LPC (Lyso phosphatidylcholine)	LPC 18:1	24H-A5	383940288	0.51504	31.6		34	Ratio to surrogate LPC(18:1)(d7)	-1.2	24H-A5-X230413P00121R22867S16.raw
LPC (Lyso phosphatidylcholine)	LPC 18:1	24H-B1	698349568	3.4679	31.6		34	Ratio to surrogate LPC(18:1)(d7)	-2	24H-B1-X230412P00121R22843S21.raw
LPC (Lyso phosphatidylcholine)	LPC 18:1	24H-B2	2523472128	3.7832	31.6		34	Ratio to surrogate LPC(18:1)(d7)	-1.6	24H-B2-X230412P00121R22843S23.raw
LPC (Lyso phosphatidylcholine)	LPC 18:1	24H-B3	1637587712	2.6602	31.6		34	Ratio to surrogate LPC(18:1)(d7)	-1.9	24H-B3-X230412P00121R22843S25.raw
LPC (Lyso phosphatidylcholine)	LPC 18:2	24H-A1	2374462464	2.6765	31.92		34	Ratio to surrogate LPC(18:1)(d7)	-0.8	24H-A1-X230413P00121R22867S08.raw
LPC (Lyso phosphatidylcholine)	LPC 18:2	24H-A2	1080619904	1.4842	31.92		34	Ratio to surrogate LPC(18:1)(d7)	-1.2	24H-A2-X230413P00121R22867S10.raw
LPC (Lyso phosphatidylcholine)	LPC 18:2	24H-A3	617853120	0.61638	31.92		34	Ratio to surrogate LPC(18:1)(d7)	-0.3	24H-A3-X230413P00121R22867S12.raw
LPC (Lyso phosphatidylcholine)	LPC 18:2	24H-A4	155968768	1.7006	31.92		34	Ratio to surrogate LPC(18:1)(d7)	-0.5	24H-A4-X230413P00121R22867S14.raw
LPC (Lyso phosphatidylcholine)	LPC 18:2	24H-A5	696730560	0.93464	31.92		34	Ratio to surrogate LPC(18:1)(d7)	-0.7	24H-A5-X230413P00121R22867S16.raw
LPC (Lyso phosphatidylcholine)	LPC 18:2	24H-B1	1674381440	8.3148	31.92		34	Ratio to surrogate LPC(18:1)(d7)	-0.7	24H-B1-X230412P00121R22843S21.raw
LPC (Lyso phosphatidylcholine)	LPC 18:2	24H-B2	5690827776	8.5316	31.92		34	Ratio to surrogate LPC(18:1)(d7)	-0.5	24H-B2-X230412P00121R22843S23.raw
LPC (Lyso phosphatidylcholine)	LPC 18:2	24H-B3	4078331136	6.6251	31.92		34	Ratio to surrogate LPC(18:1)(d7)	-0.4	24H-B3-X230412P00121R22843S25.raw
LPC (Lyso phosphatidylcholine)	LPC 18:3	24H-A1	41295544	0.046548	32.06		34	Ratio to surrogate LPC(18:1)(d7)	0.5	24H-A1-X230413P00121R22867S08.raw
LPC (Lyso phosphatidylcholine)	LPC 18:3	24H-A2	15406106	0.02116	32.06		34	Ratio to surrogate LPC(18:1)(d7)	-0.5	24H-A2-X230413P00121R22867S10.raw
LPC (Lyso phosphatidylcholine)	LPC 18:3	24H-A3	7890669	0.0078719	32.06		34	Ratio to surrogate LPC(18:1)(d7)	2	24H-A3-X230413P00121R22867S12.raw
LPC (Lyso phosphatidylcholine)	LPC 18:3	24H-A4	1499394	0.016348	32.06		34	Ratio to surrogate LPC(18:1)(d7)	0.8	24H-A4-X230413P00121R22867S14.raw
LPC (Lyso phosphatidylcholine)	LPC 18:3	24H-A5	12033894	0.016143	32.06		34	Ratio to surrogate LPC(18:1)(d7)	0.9	24H-A5-X230413P00121R22867S16.raw
LPC (Lyso phosphatidylcholine)	LPC 18:3	24H-B1	9812816	0.04873	32.06		34	Ratio to surrogate LPC(18:1)(d7)	0.3	24H-B1-X230412P00121R22843S21.raw
LPC (Lyso phosphatidylcholine)	LPC 18:3	24H-B2	78428864	0.11758	32.06		34	Ratio to surrogate LPC(18:1)(d7)	0.8	24H-B2-X230412P00121R22843S23.raw
LPC (Lyso phosphatidylcholine)	LPC 18:3	24H-B3	37349516	0.060673	32.06		34	Ratio to surrogate LPC(18:1)(d7)	0.8	24H-B3-X230412P00121R22843S25.raw
LPC (Lyso phosphatidylcholine)	LPC 19:0	24H-A1	35206804	0.039685	31.24		34	Ratio to surrogate LPC(18:1)(d7)	0.8	24H-A1-X230413P00121R22867S08.raw
LPC (Lyso phosphatidylcholine)	LPC 19:0	24H-A2	29071380	0.039929	31.24		34	Ratio to surrogate LPC(18:1)(d7)	1.3	24H-A2-X230413P00121R22867S10.raw
LPC (Lyso phosphatidylcholine)	LPC 19:0	24H-A3	24413388	0.024355	31.24		34	Ratio to surrogate LPC(18:1)(d7)	0.3	24H-A3-X230413P00121R22867S12.raw
LPC (Lyso phosphatidylcholine)	LPC 19:0	24H-A4	1657093	0.018068	31.24		34	Ratio to surrogate LPC(18:1)(d7)	-0.1	24H-A4-X230413P00121R22867S14.raw
LPC (Lyso phosphatidylcholine)	LPC 19:0	24H-A5	14413529	0.019335	31.24		34	Ratio to surrogate LPC(18:1)(d7)	0.5	24H-A5-X230413P00121R22867S16.raw
LPC (Lyso phosphatidylcholine)	LPC 19:0	24H-B1	23884560	0.11861	31.24		34	Ratio to surrogate LPC(18:1)(d7)	0.4	24H-B1-X230412P00121R22843S21.raw
LPC (Lyso phosphatidylcholine)	LPC 19:0	24H-B2	100120616	0.1501	31.24		34	Ratio to surrogate LPC(18:1)(d7)	1	24H-B2-X230412P00121R22843S23.raw
LPC (Lyso phosphatidylcholine)	LPC 19:0	24H-B3	74740976	0.12141	31.24		34	Ratio to surrogate LPC(18:1)(d7)	1.2	24H-B3-X230412P00121R22843S25.raw
LPC (Lyso phosphatidylcholine)	LPC 20:1	24H-A1	31210760	0.035181	31.25		34	Ratio to surrogate LPC(18:1)(d7)	-0.6	24H-A1-X230413P00121R22867S08.raw
LPC (Lyso phosphatidylcholine)	LPC 20:1	24H-A2	26614074	0.036553	31.25		34	Ratio to surrogate LPC(18:1)(d7)	-1.8	24H-A2-X230413P00121R22867S10.raw
LPC (Lyso phosphatidylcholine)	LPC 20:1	24H-A3	14171056	0.014137	31.25		34	Ratio to surrogate LPC(18:1)(d7)	-1.1	24H-A3-X230413P00121R22867S12.raw
LPC (Lyso phosphatidylcholine)	LPC 20:1	24H-A4	1094702	0.011936	31.25		34	Ratio to surrogate LPC(18:1)(d7)	-1.2	24H-A4-X230413P00121R22867S14.raw
LPC (Lyso phosphatidylcholine)	LPC 20:1	24H-A5	13136774	0.017622	31.25		34	Ratio to surrogate LPC(18:1)(d7)	-0.6	24H-A5-X230413P00121R22867S16.raw
LPC (Lyso phosphatidylcholine)	LPC 20:1	24H-B1	20701678	0.1028	31.25		34	Ratio to surrogate LPC(18:1)(d7)	-1.4	24H-B1-X230412P00121R22843S21.raw
LPC (Lyso phosphatidylcholine)	LPC 20:1	24H-B2	77471784	0.11615	31.25		34	Ratio to surrogate LPC(18:1)(d7)	-1.2	24H-B2-X230412P00121R22843S23.raw
LPC (Lyso phosphatidylcholine)	LPC 20:1	24H-B3	52997540	0.086093	31.25		34	Ratio to surrogate LPC(18:1)(d7)	-1	24H-B3-X230412P00121R22843S25.raw
LPC (Lyso phosphatidylcholine)	LPC 20:2	24H-A1	17973550	0.02026	31.55		34	Ratio to surrogate LPC(18:1)(d7)	-1.9	24H-A1-X230413P00121R22867S08.raw
LPC (Lyso phosphatidylcholine)	LPC 20:2	24H-A2	8941896	0.012281	31.55		34	Ratio to surrogate LPC(18:1)(d7)	-3.3	24H-A2-X230413P00121R22867S10.raw
LPC (Lyso phosphatidylcholine)	LPC 20:2	24H-A3	13332297	0.013301	31.55		34	Ratio to surrogate LPC(18:1)(d7)	-4.1	24H-A3-X230413P00121R22867S12.raw
LPC (Lyso phosphatidylcholine)	LPC 20:2	24H-A4	546071	0.005954	31.55		34	Ratio to surrogate LPC(18:1)(d7)	-2	24H-A4-X230413P00121R22867S14.raw
LPC (Lyso phosphatidylcholine)	LPC 20:2	24H-A5	7673290	0.010293	31.55		34	Ratio to surrogate LPC(18:1)(d7)	-2.2	24H-A5-X230413P00121R22867S16.raw
LPC (Lyso phosphatidylcholine)	LPC 20:2	24H-B1	19163078	0.095162	31.55		34	Ratio to surrogate LPC(18:1)(d7)	-4.9	24H-B1-X230412P00121R22843S21.raw
LPC (Lyso phosphatidylcholine)	LPC 20:2	24H-B2	74008864	0.11095	31.55		34	Ratio to surrogate LPC(18:1)(d7)	-5.6	24H-B2-X230412P00121R22843S23.raw
LPC (Lyso phosphatidylcholine)	LPC 20:2	24H-B3	27113764	0.044046	31.55		34	Ratio to surrogate LPC(18:1)(d7)	-3.4	24H-B3-X230412P00121R22843S25.raw
LPC (Lyso phosphatidylcholine)	LPC 20:4	24H-A1	1936954496	2.1833	31.76		34	Ratio to surrogate LPC(18:1)(d7)	-1	24H-A1-X230413P00121R22867S08.raw
LPC (Lyso phosphatidylcholine)	LPC 20:4	24H-A2	1006894976	1.3829	31.76		34	Ratio to surrogate LPC(18:1)(d7)	-1.3	24H-A2-X230413P00121R22867S10.raw
LPC (Lyso phosphatidylcholine)	LPC 20:4	24H-A3	775984192	0.77414	31.76		34	Ratio to surrogate LPC(18:1)(d7)	-0.5	24H-A3-X230413P00121R22867S12.raw
LPC (Lyso phosphatidylcholine)	LPC 20:4	24H-A4	172281104	1.8784	31.76		34	Ratio to surrogate LPC(18:1)(d7)	-0.8	24H-A4-X230413P00121R22867S14.raw
LPC (Lyso phosphatidylcholine)	LPC 20:4	24H-A5	1049472064	1.4078	31.76		34	Ratio to surrogate LPC(18:1)(d7)	-0.8	24H-A5-X230413P00121R22867S16.raw
LPC (Lyso phosphatidylcholine)	LPC 20:4	24H-B1	1276197120	6.3375	31.76		34	Ratio to surrogate LPC(18:1)(d7)	-1	24H-B1-X230412P00121R22843S21.raw
LPC (Lyso phosphatidylcholine)	LPC 20:4	24H-B2	3850845440	5.7732	31.76		34	Ratio to surrogate LPC(18:1)(d7)	-0.7	24H-B2-X230412P00121R22843S23.raw
LPC (Lyso phosphatidylcholine)	LPC 20:4	24H-B3	2698804992	4.3841	31.76		34	Ratio to surrogate LPC(18:1)(d7)	-0.7	24H-B3-X230412P00121R22843S25.raw
LPC (Lyso phosphatidylcholine)	LPC 20:5	24H-A1	22153776	0.024972	32.05		34	Ratio to surrogate LPC(18:1)(d7)	1.1	24H-A1-X230413P00121R22867S08.raw
LPC (Lyso phosphatidylcholine)	LPC 20:5	24H-A2	9713074	0.013341	32.05		34	Ratio to surrogate LPC(18:1)(d7)	1.1	24H-A2-X230413P00121R22867S10.raw
LPC (Lyso phosphatidylcholine)	LPC 20:5	24H-A3	3204781	0.0031972	32.05		34	Ratio to surrogate LPC(18:1)(d7)	2.3	24H-A3-X230413P00121R22867S12.raw
LPC (Lyso phosphatidylcholine)	LPC 20:5	24H-A4	538128	0.0058674	32.05		34	Ratio to surrogate LPC(18:1)(d7)	-0.5	24H-A4-X230413P00121R22867S14.raw
LPC (Lyso phosphatidylcholine)	LPC 20:5	24H-A5	6526795	0.0087554	32.05		34	Ratio to surrogate LPC(18:1)(d7)	0.8	24H-A5-X230413P00121R22867S16.raw
LPC (Lyso phosphatidylcholine)	LPC 20:5	24H-B1	4076804	0.020245	32.05		34	Ratio to surrogate LPC(18:1)(d7)	-0.1	24H-B1-X230412P00121R22843S21.raw
LPC (Lyso phosphatidylcholine)	LPC 20:5	24H-B2	40135292	0.06017	32.05		34	Ratio to surrogate LPC(18:1)(d7)	1.3	24H-B2-X230412P00121R22843S23.raw
LPC (Lyso phosphatidylcholine)	LPC 20:5	24H-B3	15531460	0.02523	32.05		34	Ratio to surrogate LPC(18:1)(d7)	0.6	24H-B3-X230412P00121R22843S25.raw
LPC (Lyso phosphatidylcholine)	LPC 22:0	24H-A1	21545572	0.024286	30.8		34	Ratio to surrogate LPC(18:1)(d7)	-1.9	24H-A1-X230413P00121R22867S08.raw
LPC (Lyso phosphatidylcholine)	LPC 22:0	24H-A2	21381000	0.029366	30.8		34	Ratio to surrogate LPC(18:1)(d7)	-2.3	24H-A2-X230413P00121R22867S10.raw
LPC (Lyso phosphatidylcholine)	LPC 22:0	24H-A3	15855876	0.015818	30.8		34	Ratio to surrogate LPC(18:1)(d7)	-1.8	24H-A3-X230413P00121R22867S12.raw
LPC (Lyso phosphatidylcholine)	LPC 22:0	24H-A4	1057034	0.011525	30.8		34	Ratio to surrogate LPC(18:1)(d7)	-1.6	24H-A4-X230413P00121R22867S14.raw
LPC (Lyso phosphatidylcholine)	LPC 22:0	24H-A5	9961650	0.013363	30.8		34	Ratio to surrogate LPC(18:1)(d7)	-2.8	24H-A5-X230413P00121R22867S16.raw
LPC (Lyso phosphatidylcholine)	LPC 22:0	24H-B1	3514595	0.017453	30.8		34	Ratio to surrogate LPC(18:1)(d7)	-2	24H-B1-X230412P00121R22843S21.raw
LPC (Lyso phosphatidylcholine)	LPC 22:0	24H-B2	19604126	0.02939	30.8		34	Ratio to surrogate LPC(18:1)(d7)	-1.4	24H-B2-X230412P00121R22843S23.raw
LPC (Lyso phosphatidylcholine)	LPC 22:0	24H-B3	16052855	0.026077	30.8		34	Ratio to surrogate LPC(18:1)(d7)	-1.8	24H-B3-X230412P00121R22843S25.raw
LPC (Lyso phosphatidylcholine)	LPC 22:5	24H-A1	133782464	0.1508	31.69		34	Ratio to surrogate LPC(18:1)(d7)	-7.6	24H-A1-X230413P00121R22867S08.raw
LPC (Lyso phosphatidylcholine)	LPC 22:5	24H-A2	72737992	0.099903	31.69		34	Ratio to surrogate LPC(18:1)(d7)	-7.2	24H-A2-X230413P00121R22867S10.raw
LPC (Lyso phosphatidylcholine)	LPC 22:5	24H-A3	102560448	0.10232	31.69		34	Ratio to surrogate LPC(18:1)(d7)	-7.1	24H-A3-X230413P00121R22867S12.raw
LPC (Lyso phosphatidylcholine)	LPC 22:5	24H-A4	10715494	0.11683	31.69		34	Ratio to surrogate LPC(18:1)(d7)	-7.5	24H-A4-X230413P00121R22867S14.raw
LPC (Lyso phosphatidylcholine)	LPC 22:5	24H-A5	116229672	0.15592	31.69		34	Ratio to surrogate LPC(18:1)(d7)	-7.8	24H-A5-X230413P00121R22867S16.raw
LPC (Lyso phosphatidylcholine)	LPC 22:5	24H-B1	115361904	0.57288	31.69		34	Ratio to surrogate LPC(18:1)(d7)	-5.5	24H-B1-X230412P00121R22843S21.raw
LPC (Lyso phosphatidylcholine)	LPC 22:5	24H-B2	320814080	0.48096	31.69		34	Ratio to surrogate LPC(18:1)(d7)	-4.8	24H-B2-X230412P00121R22843S23.raw
LPC (Lyso phosphatidylcholine)	LPC 22:5	24H-B3	234084240	0.38026	31.69		34	Ratio to surrogate LPC(18:1)(d7)	-4.9	24H-B3-X230412P00121R22843S25.raw
LPC (Lyso phosphatidylcholine)	LPC 22:6	24H-A1	1091708032	1.2306	31.8		34	Ratio to surrogate LPC(18:1)(d7)	0.1	24H-A1-X230413P00121R22867S08.raw
LPC (Lyso phosphatidylcholine)	LPC 22:6	24H-A2	572801728	0.78672	31.8		34	Ratio to surrogate LPC(18:1)(d7)	0.1	24H-A2-X230413P00121R22867S10.raw
LPC (Lyso phosphatidylcholine)	LPC 22:6	24H-A3	784666304	0.7828	31.8		34	Ratio to surrogate LPC(18:1)(d7)	0.6	24H-A3-X230413P00121R22867S12.raw
LPC (Lyso phosphatidylcholine)	LPC 22:6	24H-A4	87770200	0.95698	31.8		34	Ratio to surrogate LPC(18:1)(d7)	0.2	24H-A4-X230413P00121R22867S14.raw
LPC (Lyso phosphatidylcholine)	LPC 22:6	24H-A5	892655040	1.1975	31.8		34	Ratio to surrogate LPC(18:1)(d7)	0.2	24H-A5-X230413P00121R22867S16.raw
LPC (Lyso phosphatidylcholine)	LPC 22:6	24H-B1	619377088	3.0758	31.8		34	Ratio to surrogate LPC(18:1)(d7)	-0.1	24H-B1-X230412P00121R22843S21.raw
LPC (Lyso phosphatidylcholine)	LPC 22:6	24H-B2	1876731904	2.8136	31.8		34	Ratio to surrogate LPC(18:1)(d7)	0.3	24H-B2-X230412P00121R22843S23.raw
LPC (Lyso phosphatidylcholine)	LPC 22:6	24H-B3	1351793152	2.196	31.8		34	Ratio to surrogate LPC(18:1)(d7)	0.1	24H-B3-X230412P00121R22843S25.raw
LPC (Lyso phosphatidylcholine)	LPC 24:0	24H-A1	15796376	0.017806	30.56		34	Ratio to surrogate LPC(18:1)(d7)	-6.6	24H-A1-X230413P00121R22867S08.raw
LPC (Lyso phosphatidylcholine)	LPC 24:0	24H-A2	17939126	0.024639	30.56		34	Ratio to surrogate LPC(18:1)(d7)	-7	24H-A2-X230413P00121R22867S10.raw
LPC (Lyso phosphatidylcholine)	LPC 24:0	24H-A3	14921237	0.014886	30.56		34	Ratio to surrogate LPC(18:1)(d7)	-5.6	24H-A3-X230413P00121R22867S12.raw
LPC (Lyso phosphatidylcholine)	LPC 24:0	24H-A4	1224109	0.013347	30.56		34	Ratio to surrogate LPC(18:1)(d7)	-5.6	24H-A4-X230413P00121R22867S14.raw
LPC (Lyso phosphatidylcholine)	LPC 24:0	24H-A5	12499231	0.016767	30.56		34	Ratio to surrogate LPC(18:1)(d7)	-6	24H-A5-X230413P00121R22867S16.raw
LPC (Lyso phosphatidylcholine)	LPC 24:0	24H-B1	2710882	0.013462	30.56		34	Ratio to surrogate LPC(18:1)(d7)	-5.6	24H-B1-X230412P00121R22843S21.raw
LPC (Lyso phosphatidylcholine)	LPC 24:0	24H-B2	15977756	0.023954	30.56		34	Ratio to surrogate LPC(18:1)(d7)	-5.6	24H-B2-X230412P00121R22843S23.raw
LPC (Lyso phosphatidylcholine)	LPC 24:0	24H-B3	7586155	0.012324	30.56		34	Ratio to surrogate LPC(18:1)(d7)	-6.9	24H-B3-X230412P00121R22843S25.raw
LPC (Lyso phosphatidylcholine)	LPC 24:1	24H-A1	9052557	0.010204	30.75		34	Ratio to surrogate LPC(18:1)(d7)	-1.4	24H-A1-X230413P00121R22867S08.raw
LPC (Lyso phosphatidylcholine)	LPC 24:1	24H-A2	9028520	0.0124	30.75		34	Ratio to surrogate LPC(18:1)(d7)	-2.1	24H-A2-X230413P00121R22867S10.raw
LPC (Lyso phosphatidylcholine)	LPC 24:1	24H-A3	6335450	0.0063204	30.75		34	Ratio to surrogate LPC(18:1)(d7)	-1.2	24H-A3-X230413P00121R22867S12.raw
LPC (Lyso phosphatidylcholine)	LPC 24:1	24H-A4	364697	0.0039764	30.75		34	Ratio to surrogate LPC(18:1)(d7)	-1.5	24H-A4-X230413P00121R22867S14.raw
LPC (Lyso phosphatidylcholine)	LPC 24:1	24H-A5	4018967	0.0053913	30.75		34	Ratio to surrogate LPC(18:1)(d7)	-2.1	24H-A5-X230413P00121R22867S16.raw
LPC (Lyso phosphatidylcholine)	LPC 24:1	24H-B1	1584012	0.0078661	30.75		34	Ratio to surrogate LPC(18:1)(d7)	-1.5	24H-B1-X230412P00121R22843S21.raw
LPC (Lyso phosphatidylcholine)	LPC 24:1	24H-B2	8874720	0.013305	30.75		34	Ratio to surrogate LPC(18:1)(d7)	-1.2	24H-B2-X230412P00121R22843S23.raw
LPC (Lyso phosphatidylcholine)	LPC 24:1	24H-B3	6041919	0.0098149	30.75		34	Ratio to surrogate LPC(18:1)(d7)	-4.4	24H-B3-X230412P00121R22843S25.raw
LPE (Lyso phosphatidylethanolamine)	LPE 16:0	24H-A1	260777472	0.64588	30.14		39	Ratio to surrogate LPE(18:1)(d7)	1.3	24H-A1-X230413P00121R22867S08.raw
LPE (Lyso phosphatidylethanolamine)	LPE 16:0	24H-A2	220117696	0.45465	30.14		39	Ratio to surrogate LPE(18:1)(d7)	0.9	24H-A2-X230413P00121R22867S10.raw
LPE (Lyso phosphatidylethanolamine)	LPE 16:0	24H-A3	92083528	0.21086	30.14		39	Ratio to surrogate LPE(18:1)(d7)	1.8	24H-A3-X230413P00121R22867S12.raw
LPE (Lyso phosphatidylethanolamine)	LPE 16:0	24H-A4	10511932	0.38157	30.14		39	Ratio to surrogate LPE(18:1)(d7)	1.4	24H-A4-X230413P00121R22867S14.raw
LPE (Lyso phosphatidylethanolamine)	LPE 16:0	24H-A5	62631040	0.21757	30.14		39	Ratio to surrogate LPE(18:1)(d7)	1.1	24H-A5-X230413P00121R22867S16.raw
LPE (Lyso phosphatidylethanolamine)	LPE 16:0	24H-B1	48728768	0.61648	30.14		39	Ratio to surrogate LPE(18:1)(d7)	1.4	24H-B1-X230412P00121R22843S21.raw
LPE (Lyso phosphatidylethanolamine)	LPE 16:0	24H-B2	282347968	0.57367	30.14		39	Ratio to surrogate LPE(18:1)(d7)	1.4	24H-B2-X230412P00121R22843S23.raw
LPE (Lyso phosphatidylethanolamine)	LPE 16:0	24H-B3	281063680	0.56723	30.14		39	Ratio to surrogate LPE(18:1)(d7)	1.4	24H-B3-X230412P00121R22843S25.raw
LPE (Lyso phosphatidylethanolamine)	LPE 16:1	24H-A1	2696420	0.0066784	30.37		39	Ratio to surrogate LPE(18:1)(d7)	-2.4	24H-A1-X230413P00121R22867S08.raw
LPE (Lyso phosphatidylethanolamine)	LPE 16:1	24H-A2	1279577	0.002643	30.37		39	Ratio to surrogate LPE(18:1)(d7)	-3.8	24H-A2-X230413P00121R22867S10.raw
LPE (Lyso phosphatidylethanolamine)	LPE 16:1	24H-A3	714054	0.0016351	30.37		39	Ratio to surrogate LPE(18:1)(d7)	-2	24H-A3-X230413P00121R22867S12.raw
LPE (Lyso phosphatidylethanolamine)	LPE 16:1	24H-A4	266750	0.0096826	30.37		39	Ratio to surrogate LPE(18:1)(d7)	-1.5	24H-A4-X230413P00121R22867S14.raw
LPE (Lyso phosphatidylethanolamine)	LPE 16:1	24H-A5	435091	0.0015114	30.37		39	Ratio to surrogate LPE(18:1)(d7)	-2.6	24H-A5-X230413P00121R22867S16.raw
LPE (Lyso phosphatidylethanolamine)	LPE 16:1	24H-B1	875238	0.011073	30.37		39	Ratio to surrogate LPE(18:1)(d7)	-2.4	24H-B1-X230412P00121R22843S21.raw
LPE (Lyso phosphatidylethanolamine)	LPE 16:1	24H-B2	6779286	0.013774	30.37		39	Ratio to surrogate LPE(18:1)(d7)	-2.8	24H-B2-X230412P00121R22843S23.raw
LPE (Lyso phosphatidylethanolamine)	LPE 16:1	24H-B3	5898804	0.011905	30.37		39	Ratio to surrogate LPE(18:1)(d7)	-2.6	24H-B3-X230412P00121R22843S25.raw
LPE (Lyso phosphatidylethanolamine)	LPE 17:0	24H-A1	5648762	0.013991	29.95		39	Ratio to surrogate LPE(18:1)(d7)	-0.5	24H-A1-X230413P00121R22867S08.raw
LPE (Lyso phosphatidylethanolamine)	LPE 17:0	24H-A2	5695237	0.011764	29.95		39	Ratio to surrogate LPE(18:1)(d7)	-0.8	24H-A2-X230413P00121R22867S10.raw
LPE (Lyso phosphatidylethanolamine)	LPE 17:0	24H-A3	2785971	0.0063796	29.95		39	Ratio to surrogate LPE(18:1)(d7)	-0.3	24H-A3-X230413P00121R22867S12.raw
LPE (Lyso phosphatidylethanolamine)	LPE 17:0	24H-A4	235935	0.008564	29.95		39	Ratio to surrogate LPE(18:1)(d7)	-1	24H-A4-X230413P00121R22867S14.raw
LPE (Lyso phosphatidylethanolamine)	LPE 17:0	24H-A5	737074	0.0025605	29.95		39	Ratio to surrogate LPE(18:1)(d7)	-0.7	24H-A5-X230413P00121R22867S16.raw
LPE (Lyso phosphatidylethanolamine)	LPE 17:0	24H-B1	817304	0.01034	29.95		39	Ratio to surrogate LPE(18:1)(d7)	1.1	24H-B1-X230412P00121R22843S21.raw
LPE (Lyso phosphatidylethanolamine)	LPE 17:0	24H-B2	5511679	0.011199	29.95		39	Ratio to surrogate LPE(18:1)(d7)	-0.9	24H-B2-X230412P00121R22843S23.raw
LPE (Lyso phosphatidylethanolamine)	LPE 17:0	24H-B3	3650772	0.0073678	29.95		39	Ratio to surrogate LPE(18:1)(d7)	-0.1	24H-B3-X230412P00121R22843S25.raw
LPE (Lyso phosphatidylethanolamine)	LPE 18:0	24H-A1	412757728	1.0223	29.78		39	Ratio to surrogate LPE(18:1)(d7)	-0.1	24H-A1-X230413P00121R22867S08.raw
LPE (Lyso phosphatidylethanolamine)	LPE 18:0	24H-A2	617130048	1.2747	29.78		39	Ratio to surrogate LPE(18:1)(d7)	-0.7	24H-A2-X230413P00121R22867S10.raw
LPE (Lyso phosphatidylethanolamine)	LPE 18:0	24H-A3	251885936	0.57679	29.78		39	Ratio to surrogate LPE(18:1)(d7)	0.3	24H-A3-X230413P00121R22867S12.raw
LPE (Lyso phosphatidylethanolamine)	LPE 18:0	24H-A4	15728037	0.5709	29.78		39	Ratio to surrogate LPE(18:1)(d7)	-0.3	24H-A4-X230413P00121R22867S14.raw
LPE (Lyso phosphatidylethanolamine)	LPE 18:0	24H-A5	143538000	0.49863	29.78		39	Ratio to surrogate LPE(18:1)(d7)	-0.2	24H-A5-X230413P00121R22867S16.raw
LPE (Lyso phosphatidylethanolamine)	LPE 18:0	24H-B1	61071524	0.77263	29.78		39	Ratio to surrogate LPE(18:1)(d7)	-0.3	24H-B1-X230412P00121R22843S21.raw
LPE (Lyso phosphatidylethanolamine)	LPE 18:0	24H-B2	359562976	0.73056	29.78		39	Ratio to surrogate LPE(18:1)(d7)	-0.4	24H-B2-X230412P00121R22843S23.raw
LPE (Lyso phosphatidylethanolamine)	LPE 18:0	24H-B3	419324096	0.84626	29.78		39	Ratio to surrogate LPE(18:1)(d7)	-0.1	24H-B3-X230412P00121R22843S25.raw
LPE (Lyso phosphatidylethanolamine)	LPE 18:1	24H-A1	103552680	0.25648	29.95		39	Ratio to surrogate LPE(18:1)(d7)	-2	24H-A1-X230413P00121R22867S08.raw
LPE (Lyso phosphatidylethanolamine)	LPE 18:1	24H-A2	104022888	0.21486	29.95		39	Ratio to surrogate LPE(18:1)(d7)	-1.8	24H-A2-X230413P00121R22867S10.raw
LPE (Lyso phosphatidylethanolamine)	LPE 18:1	24H-A3	49304396	0.1129	29.95		39	Ratio to surrogate LPE(18:1)(d7)	-1.2	24H-A3-X230413P00121R22867S12.raw
LPE (Lyso phosphatidylethanolamine)	LPE 18:1	24H-A4	4839201	0.17566	29.95		39	Ratio to surrogate LPE(18:1)(d7)	-1.9	24H-A4-X230413P00121R22867S14.raw
LPE (Lyso phosphatidylethanolamine)	LPE 18:1	24H-A5	32475804	0.11282	29.95		39	Ratio to surrogate LPE(18:1)(d7)	-2.3	24H-A5-X230413P00121R22867S16.raw
LPE (Lyso phosphatidylethanolamine)	LPE 18:1	24H-B1	29867120	0.37785	29.95		39	Ratio to surrogate LPE(18:1)(d7)	-3.4	24H-B1-X230412P00121R22843S21.raw
LPE (Lyso phosphatidylethanolamine)	LPE 18:1	24H-B2	176708320	0.35904	29.95		39	Ratio to surrogate LPE(18:1)(d7)	-3.3	24H-B2-X230412P00121R22843S23.raw
LPE (Lyso phosphatidylethanolamine)	LPE 18:1	24H-B3	164493744	0.33197	29.95		39	Ratio to surrogate LPE(18:1)(d7)	-3	24H-B3-X230412P00121R22843S25.raw
LPE (Lyso phosphatidylethanolamine)	LPE 18:2	24H-A1	166053952	0.41128	30.2		39	Ratio to surrogate LPE(18:1)(d7)	-0.2	24H-A1-X230413P00121R22867S08.raw
LPE (Lyso phosphatidylethanolamine)	LPE 18:2	24H-A2	88093864	0.18196	30.2		39	Ratio to surrogate LPE(18:1)(d7)	-0.5	24H-A2-X230413P00121R22867S10.raw
LPE (Lyso phosphatidylethanolamine)	LPE 18:2	24H-A3	51565320	0.11808	30.2		39	Ratio to surrogate LPE(18:1)(d7)	0.3	24H-A3-X230413P00121R22867S12.raw
LPE (Lyso phosphatidylethanolamine)	LPE 18:2	24H-A4	6584151	0.23899	30.2		39	Ratio to surrogate LPE(18:1)(d7)	0.1	24H-A4-X230413P00121R22867S14.raw
LPE (Lyso phosphatidylethanolamine)	LPE 18:2	24H-A5	34647704	0.12036	30.2		39	Ratio to surrogate LPE(18:1)(d7)	-0.2	24H-A5-X230413P00121R22867S16.raw
LPE (Lyso phosphatidylethanolamine)	LPE 18:2	24H-B1	85375976	1.0801	30.2		39	Ratio to surrogate LPE(18:1)(d7)	-0.1	24H-B1-X230412P00121R22843S21.raw
LPE (Lyso phosphatidylethanolamine)	LPE 18:2	24H-B2	442574496	0.89922	30.2		39	Ratio to surrogate LPE(18:1)(d7)	0	24H-B2-X230412P00121R22843S23.raw
LPE (Lyso phosphatidylethanolamine)	LPE 18:2	24H-B3	441713184	0.89144	30.2		39	Ratio to surrogate LPE(18:1)(d7)	0	24H-B3-X230412P00121R22843S25.raw
LPE (Lyso phosphatidylethanolamine)	LPE 18:3	24H-A1	1907056	0.0047233	30.35		39	Ratio to surrogate LPE(18:1)(d7)	-1.7	24H-A1-X230413P00121R22867S08.raw
LPE (Lyso phosphatidylethanolamine)	LPE 18:3	24H-A2	989162	0.0020431	30.35		39	Ratio to surrogate LPE(18:1)(d7)	-1.1	24H-A2-X230413P00121R22867S10.raw
LPE (Lyso phosphatidylethanolamine)	LPE 18:3	24H-A3	352330	0.0008068	30.35		39	Ratio to surrogate LPE(18:1)(d7)	1	24H-A3-X230413P00121R22867S12.raw
LPE (Lyso phosphatidylethanolamine)	LPE 18:3	24H-A4	9168	0.00033279	30.35		39	Ratio to surrogate LPE(18:1)(d7)	-1.1	24H-A4-X230413P00121R22867S14.raw
LPE (Lyso phosphatidylethanolamine)	LPE 18:3	24H-A5	372708	0.0012947	30.35		39	Ratio to surrogate LPE(18:1)(d7)	-1.8	24H-A5-X230413P00121R22867S16.raw
LPE (Lyso phosphatidylethanolamine)	LPE 18:3	24H-B1	830335	0.010505	30.35		39	Ratio to surrogate LPE(18:1)(d7)	0.1	24H-B1-X230412P00121R22843S21.raw
LPE (Lyso phosphatidylethanolamine)	LPE 18:3	24H-B2	4633526	0.0094144	30.35		39	Ratio to surrogate LPE(18:1)(d7)	-0.4	24H-B2-X230412P00121R22843S23.raw
LPE (Lyso phosphatidylethanolamine)	LPE 18:3	24H-B3	5117348	0.010328	30.35		39	Ratio to surrogate LPE(18:1)(d7)	-0.9	24H-B3-X230412P00121R22843S25.raw
LPE (Lyso phosphatidylethanolamine)	LPE 20:1	24H-A1	7241776	0.017936	29.66		39	Ratio to surrogate LPE(18:1)(d7)	-0.8	24H-A1-X230413P00121R22867S08.raw
LPE (Lyso phosphatidylethanolamine)	LPE 20:1	24H-A2	5258437	0.010861	29.66		39	Ratio to surrogate LPE(18:1)(d7)	-1.7	24H-A2-X230413P00121R22867S10.raw
LPE (Lyso phosphatidylethanolamine)	LPE 20:1	24H-A3	2942083	0.0067371	29.66		39	Ratio to surrogate LPE(18:1)(d7)	-0.8	24H-A3-X230413P00121R22867S12.raw
LPE (Lyso phosphatidylethanolamine)	LPE 20:1	24H-A4	125424	0.0045527	29.66		39	Ratio to surrogate LPE(18:1)(d7)	-1.1	24H-A4-X230413P00121R22867S14.raw
LPE (Lyso phosphatidylethanolamine)	LPE 20:1	24H-A5	2139748	0.0074331	29.66		39	Ratio to surrogate LPE(18:1)(d7)	-1.8	24H-A5-X230413P00121R22867S16.raw
LPE (Lyso phosphatidylethanolamine)	LPE 20:1	24H-B1	1806538	0.022855	29.66		39	Ratio to surrogate LPE(18:1)(d7)	-1.1	24H-B1-X230412P00121R22843S21.raw
LPE (Lyso phosphatidylethanolamine)	LPE 20:1	24H-B2	10906143	0.022159	29.66		39	Ratio to surrogate LPE(18:1)(d7)	-0.7	24H-B2-X230412P00121R22843S23.raw
LPE (Lyso phosphatidylethanolamine)	LPE 20:1	24H-B3	10277277	0.020741	29.66		39	Ratio to surrogate LPE(18:1)(d7)	-1	24H-B3-X230412P00121R22843S25.raw
LPE (Lyso phosphatidylethanolamine)	LPE 20:4	24H-A1	530422656	1.3137	30.07		39	Ratio to surrogate LPE(18:1)(d7)	-0.1	24H-A1-X230413P00121R22867S08.raw
LPE (Lyso phosphatidylethanolamine)	LPE 20:4	24H-A2	305012032	0.63	30.07		39	Ratio to surrogate LPE(18:1)(d7)	-0.7	24H-A2-X230413P00121R22867S10.raw
LPE (Lyso phosphatidylethanolamine)	LPE 20:4	24H-A3	224191600	0.51338	30.07		39	Ratio to surrogate LPE(18:1)(d7)	0.3	24H-A3-X230413P00121R22867S12.raw
LPE (Lyso phosphatidylethanolamine)	LPE 20:4	24H-A4	24467064	0.88812	30.07		39	Ratio to surrogate LPE(18:1)(d7)	-0.2	24H-A4-X230413P00121R22867S14.raw
LPE (Lyso phosphatidylethanolamine)	LPE 20:4	24H-A5	172839632	0.60042	30.07		39	Ratio to surrogate LPE(18:1)(d7)	-0.5	24H-A5-X230413P00121R22867S16.raw
LPE (Lyso phosphatidylethanolamine)	LPE 20:4	24H-B1	180470096	2.2832	30.07		39	Ratio to surrogate LPE(18:1)(d7)	-0.2	24H-B1-X230412P00121R22843S21.raw
LPE (Lyso phosphatidylethanolamine)	LPE 20:4	24H-B2	1009035648	2.0502	30.07		39	Ratio to surrogate LPE(18:1)(d7)	-0.2	24H-B2-X230412P00121R22843S23.raw
LPE (Lyso phosphatidylethanolamine)	LPE 20:4	24H-B3	954046400	1.9254	30.07		39	Ratio to surrogate LPE(18:1)(d7)	0.1	24H-B3-X230412P00121R22843S25.raw
LPE (Lyso phosphatidylethanolamine)	LPE 20:5	24H-A1	2924146	0.0072424	30.28		39	Ratio to surrogate LPE(18:1)(d7)	0.8	24H-A1-X230413P00121R22867S08.raw
LPE (Lyso phosphatidylethanolamine)	LPE 20:5	24H-A2	1032325	0.0021323	30.28		39	Ratio to surrogate LPE(18:1)(d7)	0.5	24H-A2-X230413P00121R22867S10.raw
LPE (Lyso phosphatidylethanolamine)	LPE 20:5	24H-A3	580807	0.00133	30.28		39	Ratio to surrogate LPE(18:1)(d7)	0.8	24H-A3-X230413P00121R22867S12.raw
LPE (Lyso phosphatidylethanolamine)	LPE 20:5	24H-A4	75665	0.0027465	30.28		39	Ratio to surrogate LPE(18:1)(d7)	1	24H-A4-X230413P00121R22867S14.raw
LPE (Lyso phosphatidylethanolamine)	LPE 20:5	24H-A5	687901	0.0023897	30.28		39	Ratio to surrogate LPE(18:1)(d7)	0.5	24H-A5-X230413P00121R22867S16.raw
LPE (Lyso phosphatidylethanolamine)	LPE 20:5	24H-B1	747741	0.0094598	30.28		39	Ratio to surrogate LPE(18:1)(d7)	1.1	24H-B1-X230412P00121R22843S21.raw
LPE (Lyso phosphatidylethanolamine)	LPE 20:5	24H-B2	4703753	0.0095571	30.28		39	Ratio to surrogate LPE(18:1)(d7)	1.1	24H-B2-X230412P00121R22843S23.raw
LPE (Lyso phosphatidylethanolamine)	LPE 20:5	24H-B3	3967688	0.0080074	30.28		39	Ratio to surrogate LPE(18:1)(d7)	-0.2	24H-B3-X230412P00121R22843S25.raw
LPE (Lyso phosphatidylethanolamine)	LPE 22:6	24H-A1	406152032	1.0059	30.09		39	Ratio to surrogate LPE(18:1)(d7)	0.1	24H-A1-X230413P00121R22867S08.raw
LPE (Lyso phosphatidylethanolamine)	LPE 22:6	24H-A2	257788032	0.53246	30.09		39	Ratio to surrogate LPE(18:1)(d7)	-0.5	24H-A2-X230413P00121R22867S10.raw
LPE (Lyso phosphatidylethanolamine)	LPE 22:6	24H-A3	253754880	0.58107	30.09		39	Ratio to surrogate LPE(18:1)(d7)	0.3	24H-A3-X230413P00121R22867S12.raw
LPE (Lyso phosphatidylethanolamine)	LPE 22:6	24H-A4	18006186	0.6536	30.09		39	Ratio to surrogate LPE(18:1)(d7)	0	24H-A4-X230413P00121R22867S14.raw
LPE (Lyso phosphatidylethanolamine)	LPE 22:6	24H-A5	175906320	0.61107	30.09		39	Ratio to surrogate LPE(18:1)(d7)	-0.4	24H-A5-X230413P00121R22867S16.raw
LPE (Lyso phosphatidylethanolamine)	LPE 22:6	24H-B1	134050592	1.6959	30.09		39	Ratio to surrogate LPE(18:1)(d7)	0	24H-B1-X230412P00121R22843S21.raw
LPE (Lyso phosphatidylethanolamine)	LPE 22:6	24H-B2	772737344	1.57	30.09		39	Ratio to surrogate LPE(18:1)(d7)	0.1	24H-B2-X230412P00121R22843S23.raw
LPE (Lyso phosphatidylethanolamine)	LPE 22:6	24H-B3	785169088	1.5846	30.09		39	Ratio to surrogate LPE(18:1)(d7)	0.1	24H-B3-X230412P00121R22843S25.raw
PC (Phosphatidylcholine)	PC 30:0	24H-A1	22809082	0.015383	27.89		29	Ratio to surrogate PC(15:0-18:1)(d7)	-3.1	24H-A1-X230413P00121R22867S08.raw
PC (Phosphatidylcholine)	PC 30:0	24H-A2	17794638	0.012612	27.89		29	Ratio to surrogate PC(15:0-18:1)(d7)	3.7	24H-A2-X230413P00121R22867S10.raw
PC (Phosphatidylcholine)	PC 30:0	24H-A3	21905346	0.012743	27.89		29	Ratio to surrogate PC(15:0-18:1)(d7)	-0.5	24H-A3-X230413P00121R22867S12.raw
PC (Phosphatidylcholine)	PC 30:0	24H-A4	1105554	0.0033	27.89		29	Ratio to surrogate PC(15:0-18:1)(d7)	0.2	24H-A4-X230413P00121R22867S14.raw
PC (Phosphatidylcholine)	PC 30:0	24H-A5	12939450	0.0062541	27.89		29	Ratio to surrogate PC(15:0-18:1)(d7)	-0.3	24H-A5-X230413P00121R22867S16.raw
PC (Phosphatidylcholine)	PC 30:0	24H-B1	2139820	0.0023346	27.89		29	Ratio to surrogate PC(15:0-18:1)(d7)	-1.3	24H-B1-X230412P00121R22843S21.raw
PC (Phosphatidylcholine)	PC 30:0	24H-B2	10993915	0.0055212	27.89		29	Ratio to surrogate PC(15:0-18:1)(d7)	-1.5	24H-B2-X230412P00121R22843S23.raw
PC (Phosphatidylcholine)	PC 30:0	24H-B3	10225571	0.0055764	27.89		29	Ratio to surrogate PC(15:0-18:1)(d7)	-0.2	24H-B3-X230412P00121R22843S25.raw
PC (Phosphatidylcholine)	PC 31:0	24H-A1	1663715	0.0011221	27.97		29	Ratio to surrogate PC(15:0-18:1)(d7)	-1.3	24H-A1-X230413P00121R22867S08.raw
PC (Phosphatidylcholine)	PC 31:0	24H-A2	0	0	27.97		29	Ratio to surrogate PC(15:0-18:1)(d7)	#N/A	24H-A2-X230413P00121R22867S10.raw
PC (Phosphatidylcholine)	PC 31:0	24H-A3	1992844	0.0011593	27.97		29	Ratio to surrogate PC(15:0-18:1)(d7)	1.2	24H-A3-X230413P00121R22867S12.raw
PC (Phosphatidylcholine)	PC 31:0	24H-A4	0	0	27.97		29	Ratio to surrogate PC(15:0-18:1)(d7)	#N/A	24H-A4-X230413P00121R22867S14.raw
PC (Phosphatidylcholine)	PC 31:0	24H-A5	414208	0.0002002	27.97		29	Ratio to surrogate PC(15:0-18:1)(d7)	2.5	24H-A5-X230413P00121R22867S16.raw
PC (Phosphatidylcholine)	PC 31:0	24H-B1	143930	0.00015703	27.97		29	Ratio to surrogate PC(15:0-18:1)(d7)	1.1	24H-B1-X230412P00121R22843S21.raw
PC (Phosphatidylcholine)	PC 31:0	24H-B2	1005970	0.00050521	27.97		29	Ratio to surrogate PC(15:0-18:1)(d7)	-1.7	24H-B2-X230412P00121R22843S23.raw
PC (Phosphatidylcholine)	PC 31:0	24H-B3	520442	0.00028382	27.97		29	Ratio to surrogate PC(15:0-18:1)(d7)	5.2	24H-B3-X230412P00121R22843S25.raw
PC (Phosphatidylcholine)	PC 32:2	24H-A1	34679844	0.02339	27.87		29	Ratio to surrogate PC(15:0-18:1)(d7)	1.7	24H-A1-X230413P00121R22867S08.raw
PC (Phosphatidylcholine)	PC 32:2	24H-A2	33933576	0.024051	27.87		29	Ratio to surrogate PC(15:0-18:1)(d7)	1.8	24H-A2-X230413P00121R22867S10.raw
PC (Phosphatidylcholine)	PC 32:2	24H-A3	28039106	0.016311	27.87		29	Ratio to surrogate PC(15:0-18:1)(d7)	1.6	24H-A3-X230413P00121R22867S12.raw
PC (Phosphatidylcholine)	PC 32:2	24H-A4	1269310	0.0037889	27.87		29	Ratio to surrogate PC(15:0-18:1)(d7)	-0.5	24H-A4-X230413P00121R22867S14.raw
PC (Phosphatidylcholine)	PC 32:2	24H-A5	15144712	0.00732	27.87		29	Ratio to surrogate PC(15:0-18:1)(d7)	1.7	24H-A5-X230413P00121R22867S16.raw
PC (Phosphatidylcholine)	PC 32:2	24H-B1	2854885	0.0031148	27.87		29	Ratio to surrogate PC(15:0-18:1)(d7)	0.1	24H-B1-X230412P00121R22843S21.raw
PC (Phosphatidylcholine)	PC 32:2	24H-B2	8511960	0.0042748	27.87		29	Ratio to surrogate PC(15:0-18:1)(d7)	1.4	24H-B2-X230412P00121R22843S23.raw
PC (Phosphatidylcholine)	PC 32:2	24H-B3	7975289	0.0043493	27.87		29	Ratio to surrogate PC(15:0-18:1)(d7)	0.7	24H-B3-X230412P00121R22843S25.raw
PC (Phosphatidylcholine)	PC 32:1	24H-A1	241242400	0.1627	27.81		29	Ratio to surrogate PC(15:0-18:1)(d7)	0.7	24H-A1-X230413P00121R22867S08.raw
PC (Phosphatidylcholine)	PC 32:1	24H-A2	284478432	0.20163	27.81		29	Ratio to surrogate PC(15:0-18:1)(d7)	-0.4	24H-A2-X230413P00121R22867S10.raw
PC (Phosphatidylcholine)	PC 32:1	24H-A3	244955072	0.14249	27.81		29	Ratio to surrogate PC(15:0-18:1)(d7)	0.9	24H-A3-X230413P00121R22867S12.raw
PC (Phosphatidylcholine)	PC 32:1	24H-A4	25519754	0.076176	27.81		29	Ratio to surrogate PC(15:0-18:1)(d7)	0.9	24H-A4-X230413P00121R22867S14.raw
PC (Phosphatidylcholine)	PC 32:1	24H-A5	134265120	0.064895	27.81		29	Ratio to surrogate PC(15:0-18:1)(d7)	0.3	24H-A5-X230413P00121R22867S16.raw
PC (Phosphatidylcholine)	PC 32:1	24H-B1	22894926	0.024979	27.81		29	Ratio to surrogate PC(15:0-18:1)(d7)	1.3	24H-B1-X230412P00121R22843S21.raw
PC (Phosphatidylcholine)	PC 32:1	24H-B2	102623400	0.051538	27.81		29	Ratio to surrogate PC(15:0-18:1)(d7)	0.7	24H-B2-X230412P00121R22843S23.raw
PC (Phosphatidylcholine)	PC 32:1	24H-B3	62962948	0.034336	27.81		29	Ratio to surrogate PC(15:0-18:1)(d7)	0	24H-B3-X230412P00121R22843S25.raw
PC (Phosphatidylcholine)	PC 32:0	24H-A1	203537552	0.13727	27.76		29	Ratio to surrogate PC(15:0-18:1)(d7)	1.1	24H-A1-X230413P00121R22867S08.raw
PC (Phosphatidylcholine)	PC 32:0	24H-A2	195942736	0.13888	27.76		29	Ratio to surrogate PC(15:0-18:1)(d7)	-1	24H-A2-X230413P00121R22867S10.raw
PC (Phosphatidylcholine)	PC 32:0	24H-A3	200909872	0.11687	27.76		29	Ratio to surrogate PC(15:0-18:1)(d7)	1.5	24H-A3-X230413P00121R22867S12.raw
PC (Phosphatidylcholine)	PC 32:0	24H-A4	20589374	0.061459	27.76		29	Ratio to surrogate PC(15:0-18:1)(d7)	0.7	24H-A4-X230413P00121R22867S14.raw
PC (Phosphatidylcholine)	PC 32:0	24H-A5	143247504	0.069237	27.76		29	Ratio to surrogate PC(15:0-18:1)(d7)	1.1	24H-A5-X230413P00121R22867S16.raw
PC (Phosphatidylcholine)	PC 32:0	24H-B1	101634888	0.11089	27.76		29	Ratio to surrogate PC(15:0-18:1)(d7)	2.1	24H-B1-X230412P00121R22843S21.raw
PC (Phosphatidylcholine)	PC 32:0	24H-B2	265072016	0.13312	27.76		29	Ratio to surrogate PC(15:0-18:1)(d7)	2.1	24H-B2-X230412P00121R22843S23.raw
PC (Phosphatidylcholine)	PC 32:0	24H-B3	249800352	0.13623	27.76		29	Ratio to surrogate PC(15:0-18:1)(d7)	2	24H-B3-X230412P00121R22843S25.raw
PC (Phosphatidylcholine)	PC 33:2	24H-A1	11838164	0.0079841	27.83		29	Ratio to surrogate PC(15:0-18:1)(d7)	-2.4	24H-A1-X230413P00121R22867S08.raw
PC (Phosphatidylcholine)	PC 33:2	24H-A2	13237687	0.0093824	27.83		29	Ratio to surrogate PC(15:0-18:1)(d7)	-0.4	24H-A2-X230413P00121R22867S10.raw
PC (Phosphatidylcholine)	PC 33:2	24H-A3	13867318	0.0080667	27.83		29	Ratio to surrogate PC(15:0-18:1)(d7)	0.1	24H-A3-X230413P00121R22867S12.raw
PC (Phosphatidylcholine)	PC 33:2	24H-A4	418675	0.0012497	27.83		29	Ratio to surrogate PC(15:0-18:1)(d7)	-8.9	24H-A4-X230413P00121R22867S14.raw
PC (Phosphatidylcholine)	PC 33:2	24H-A5	12764675	0.0061697	27.83		29	Ratio to surrogate PC(15:0-18:1)(d7)	0.4	24H-A5-X230413P00121R22867S16.raw
PC (Phosphatidylcholine)	PC 33:2	24H-B1	3236020	0.0035306	27.83		29	Ratio to surrogate PC(15:0-18:1)(d7)	-0.2	24H-B1-X230412P00121R22843S21.raw
PC (Phosphatidylcholine)	PC 33:2	24H-B2	3776237	0.0018965	27.83		29	Ratio to surrogate PC(15:0-18:1)(d7)	0.1	24H-B2-X230412P00121R22843S23.raw
PC (Phosphatidylcholine)	PC 33:2	24H-B3	1503975	0.00082018	27.83		29	Ratio to surrogate PC(15:0-18:1)(d7)	1.5	24H-B3-X230412P00121R22843S25.raw
PC (Phosphatidylcholine)	PC 33:1	24H-A1	4990597	0.0033659	27.73		29	Ratio to surrogate PC(15:0-18:1)(d7)	-4.9	24H-A1-X230413P00121R22867S08.raw
PC (Phosphatidylcholine)	PC 33:1	24H-A2	1210432	0.00085791	27.73		29	Ratio to surrogate PC(15:0-18:1)(d7)	-2.1	24H-A2-X230413P00121R22867S10.raw
PC (Phosphatidylcholine)	PC 33:1	24H-A3	13386848	0.0077872	27.73		29	Ratio to surrogate PC(15:0-18:1)(d7)	-5.4	24H-A3-X230413P00121R22867S12.raw
PC (Phosphatidylcholine)	PC 33:1	24H-A4	490392	0.0014638	27.73		29	Ratio to surrogate PC(15:0-18:1)(d7)	-20.8	24H-A4-X230413P00121R22867S14.raw
PC (Phosphatidylcholine)	PC 33:1	24H-A5	3856406	0.0018639	27.73		29	Ratio to surrogate PC(15:0-18:1)(d7)	-8.4	24H-A5-X230413P00121R22867S16.raw
PC (Phosphatidylcholine)	PC 33:1	24H-B1	3110171	0.0033933	27.73		29	Ratio to surrogate PC(15:0-18:1)(d7)	-9.2	24H-B1-X230412P00121R22843S21.raw
PC (Phosphatidylcholine)	PC 33:1	24H-B2	546795	0.00027461	27.73		29	Ratio to surrogate PC(15:0-18:1)(d7)	2.5	24H-B2-X230412P00121R22843S23.raw
PC (Phosphatidylcholine)	PC 33:1	24H-B3	903040	0.00049247	27.73		29	Ratio to surrogate PC(15:0-18:1)(d7)	-1.7	24H-B3-X230412P00121R22843S25.raw
PC (Phosphatidylcholine)	PC 34:3	24H-A1	272350432	0.18368	27.8		29	Ratio to surrogate PC(15:0-18:1)(d7)	-2.7	24H-A1-X230413P00121R22867S08.raw
PC (Phosphatidylcholine)	PC 34:3	24H-A2	271736032	0.1926	27.8		29	Ratio to surrogate PC(15:0-18:1)(d7)	-3.1	24H-A2-X230413P00121R22867S10.raw
PC (Phosphatidylcholine)	PC 34:3	24H-A3	235010304	0.13671	27.8		29	Ratio to surrogate PC(15:0-18:1)(d7)	-1.7	24H-A3-X230413P00121R22867S12.raw
PC (Phosphatidylcholine)	PC 34:3	24H-A4	28657294	0.085541	27.8		29	Ratio to surrogate PC(15:0-18:1)(d7)	-3	24H-A4-X230413P00121R22867S14.raw
PC (Phosphatidylcholine)	PC 34:3	24H-A5	142472176	0.068862	27.8		29	Ratio to surrogate PC(15:0-18:1)(d7)	-1.2	24H-A5-X230413P00121R22867S16.raw
PC (Phosphatidylcholine)	PC 34:3	24H-B1	33918420	0.037007	27.8		29	Ratio to surrogate PC(15:0-18:1)(d7)	0.3	24H-B1-X230412P00121R22843S21.raw
PC (Phosphatidylcholine)	PC 34:3	24H-B2	126764184	0.063662	27.8		29	Ratio to surrogate PC(15:0-18:1)(d7)	-3.4	24H-B2-X230412P00121R22843S23.raw
PC (Phosphatidylcholine)	PC 34:3	24H-B3	105265728	0.057406	27.8		29	Ratio to surrogate PC(15:0-18:1)(d7)	-1.9	24H-B3-X230412P00121R22843S25.raw
PC (Phosphatidylcholine)	PC 34:2	24H-A1	8543915520	5.7624	27.7		29	Ratio to surrogate PC(15:0-18:1)(d7)	-2.6	24H-A1-X230413P00121R22867S08.raw
PC (Phosphatidylcholine)	PC 34:2	24H-A2	8401156096	5.9544	27.7		29	Ratio to surrogate PC(15:0-18:1)(d7)	-3.1	24H-A2-X230413P00121R22867S10.raw
PC (Phosphatidylcholine)	PC 34:2	24H-A3	7717981696	4.4896	27.7		29	Ratio to surrogate PC(15:0-18:1)(d7)	-2	24H-A3-X230413P00121R22867S12.raw
PC (Phosphatidylcholine)	PC 34:2	24H-A4	1369431936	4.0877	27.7		29	Ratio to surrogate PC(15:0-18:1)(d7)	-2.3	24H-A4-X230413P00121R22867S14.raw
PC (Phosphatidylcholine)	PC 34:2	24H-A5	6136298496	2.9659	27.7		29	Ratio to surrogate PC(15:0-18:1)(d7)	-2.5	24H-A5-X230413P00121R22867S16.raw
PC (Phosphatidylcholine)	PC 34:2	24H-B1	2867225088	3.1283	27.7		29	Ratio to surrogate PC(15:0-18:1)(d7)	-2.4	24H-B1-X230412P00121R22843S21.raw
PC (Phosphatidylcholine)	PC 34:2	24H-B2	6741732352	3.3858	27.7		29	Ratio to surrogate PC(15:0-18:1)(d7)	-2.4	24H-B2-X230412P00121R22843S23.raw
PC (Phosphatidylcholine)	PC 34:2	24H-B3	6479504384	3.5336	27.7		29	Ratio to surrogate PC(15:0-18:1)(d7)	-2.4	24H-B3-X230412P00121R22843S25.raw
PC (Phosphatidylcholine)	PC 34:1	24H-A1	3757914880	2.5345	27.62		29	Ratio to surrogate PC(15:0-18:1)(d7)	-3.5	24H-A1-X230413P00121R22867S08.raw
PC (Phosphatidylcholine)	PC 34:1	24H-A2	3556098816	2.5204	27.62		29	Ratio to surrogate PC(15:0-18:1)(d7)	-4.3	24H-A2-X230413P00121R22867S10.raw
PC (Phosphatidylcholine)	PC 34:1	24H-A3	3331691008	1.9381	27.62		29	Ratio to surrogate PC(15:0-18:1)(d7)	-3.4	24H-A3-X230413P00121R22867S12.raw
PC (Phosphatidylcholine)	PC 34:1	24H-A4	682448768	2.0371	27.62		29	Ratio to surrogate PC(15:0-18:1)(d7)	-2.8	24H-A4-X230413P00121R22867S14.raw
PC (Phosphatidylcholine)	PC 34:1	24H-A5	2695961600	1.3031	27.62		29	Ratio to surrogate PC(15:0-18:1)(d7)	-3.5	24H-A5-X230413P00121R22867S16.raw
PC (Phosphatidylcholine)	PC 34:1	24H-B1	1446994176	1.5787	27.62		29	Ratio to surrogate PC(15:0-18:1)(d7)	-3.3	24H-B1-X230412P00121R22843S21.raw
PC (Phosphatidylcholine)	PC 34:1	24H-B2	3224390144	1.6193	27.62		29	Ratio to surrogate PC(15:0-18:1)(d7)	-3	24H-B2-X230412P00121R22843S23.raw
PC (Phosphatidylcholine)	PC 34:1	24H-B3	2565624064	1.3991	27.62		29	Ratio to surrogate PC(15:0-18:1)(d7)	-3.7	24H-B3-X230412P00121R22843S25.raw
PC (Phosphatidylcholine)	PC 35:2	24H-A1	50755120	0.034231	27.58		29	Ratio to surrogate PC(15:0-18:1)(d7)	1.2	24H-A1-X230413P00121R22867S08.raw
PC (Phosphatidylcholine)	PC 35:2	24H-A2	75422136	0.053456	27.58		29	Ratio to surrogate PC(15:0-18:1)(d7)	-1.5	24H-A2-X230413P00121R22867S10.raw
PC (Phosphatidylcholine)	PC 35:2	24H-A3	79359416	0.046164	27.58		29	Ratio to surrogate PC(15:0-18:1)(d7)	-0.5	24H-A3-X230413P00121R22867S12.raw
PC (Phosphatidylcholine)	PC 35:2	24H-A4	18635360	0.055626	27.58		29	Ratio to surrogate PC(15:0-18:1)(d7)	-0.7	24H-A4-X230413P00121R22867S14.raw
PC (Phosphatidylcholine)	PC 35:2	24H-A5	60440976	0.029213	27.58		29	Ratio to surrogate PC(15:0-18:1)(d7)	1	24H-A5-X230413P00121R22867S16.raw
PC (Phosphatidylcholine)	PC 35:2	24H-B1	38436316	0.041936	27.58		29	Ratio to surrogate PC(15:0-18:1)(d7)	0.6	24H-B1-X230412P00121R22843S21.raw
PC (Phosphatidylcholine)	PC 35:2	24H-B2	51167040	0.025697	27.58		29	Ratio to surrogate PC(15:0-18:1)(d7)	-0.6	24H-B2-X230412P00121R22843S23.raw
PC (Phosphatidylcholine)	PC 35:2	24H-B3	59572628	0.032488	27.58		29	Ratio to surrogate PC(15:0-18:1)(d7)	0.1	24H-B3-X230412P00121R22843S25.raw
PC (Phosphatidylcholine)	PC 36:5	24H-A1	26171628	0.017651	27.73		29	Ratio to surrogate PC(15:0-18:1)(d7)	-1.6	24H-A1-X230413P00121R22867S08.raw
PC (Phosphatidylcholine)	PC 36:5	24H-A2	42838700	0.030362	27.73		29	Ratio to surrogate PC(15:0-18:1)(d7)	-5	24H-A2-X230413P00121R22867S10.raw
PC (Phosphatidylcholine)	PC 36:5	24H-A3	39008444	0.022692	27.73		29	Ratio to surrogate PC(15:0-18:1)(d7)	-3.5	24H-A3-X230413P00121R22867S12.raw
PC (Phosphatidylcholine)	PC 36:5	24H-A4	2885333	0.0086126	27.73		29	Ratio to surrogate PC(15:0-18:1)(d7)	-3.7	24H-A4-X230413P00121R22867S14.raw
PC (Phosphatidylcholine)	PC 36:5	24H-A5	20843782	0.010075	27.73		29	Ratio to surrogate PC(15:0-18:1)(d7)	-1	24H-A5-X230413P00121R22867S16.raw
PC (Phosphatidylcholine)	PC 36:5	24H-B1	3789835	0.0041349	27.73		29	Ratio to surrogate PC(15:0-18:1)(d7)	-2.9	24H-B1-X230412P00121R22843S21.raw
PC (Phosphatidylcholine)	PC 36:5	24H-B2	9185004	0.0046128	27.73		29	Ratio to surrogate PC(15:0-18:1)(d7)	-2.4	24H-B2-X230412P00121R22843S23.raw
PC (Phosphatidylcholine)	PC 36:5	24H-B3	#N/A	#N/A	27.73		29	Ratio to surrogate PC(15:0-18:1)(d7)	#N/A	24H-B3-X230412P00121R22843S25.raw
PC (Phosphatidylcholine)	PC 36:4	24H-A1	4013664256	2.707	27.54		29	Ratio to surrogate PC(15:0-18:1)(d7)	0.3	24H-A1-X230413P00121R22867S08.raw
PC (Phosphatidylcholine)	PC 36:4	24H-A2	3503827456	2.4834	27.54		29	Ratio to surrogate PC(15:0-18:1)(d7)	-0.2	24H-A2-X230413P00121R22867S10.raw
PC (Phosphatidylcholine)	PC 36:4	24H-A3	3460686592	2.0131	27.54		29	Ratio to surrogate PC(15:0-18:1)(d7)	0.7	24H-A3-X230413P00121R22867S12.raw
PC (Phosphatidylcholine)	PC 36:4	24H-A4	845946240	2.5251	27.54		29	Ratio to surrogate PC(15:0-18:1)(d7)	0.7	24H-A4-X230413P00121R22867S14.raw
PC (Phosphatidylcholine)	PC 36:4	24H-A5	2849217792	1.3771	27.54		29	Ratio to surrogate PC(15:0-18:1)(d7)	0.4	24H-A5-X230413P00121R22867S16.raw
PC (Phosphatidylcholine)	PC 36:4	24H-B1	1262054528	1.377	27.54		29	Ratio to surrogate PC(15:0-18:1)(d7)	0.3	24H-B1-X230412P00121R22843S21.raw
PC (Phosphatidylcholine)	PC 36:4	24H-B2	2689281536	1.3506	27.54		29	Ratio to surrogate PC(15:0-18:1)(d7)	0.6	24H-B2-X230412P00121R22843S23.raw
PC (Phosphatidylcholine)	PC 36:4	24H-B3	2525818112	1.3774	27.54		29	Ratio to surrogate PC(15:0-18:1)(d7)	0.6	24H-B3-X230412P00121R22843S25.raw
PC (Phosphatidylcholine)	PC 36:3	24H-A1	1668981760	1.1256	27.56		29	Ratio to surrogate PC(15:0-18:1)(d7)	-5.6	24H-A1-X230413P00121R22867S08.raw
PC (Phosphatidylcholine)	PC 36:3	24H-A2	1662579584	1.1784	27.56		29	Ratio to surrogate PC(15:0-18:1)(d7)	-5.9	24H-A2-X230413P00121R22867S10.raw
PC (Phosphatidylcholine)	PC 36:3	24H-A3	1548412544	0.90072	27.56		29	Ratio to surrogate PC(15:0-18:1)(d7)	-5	24H-A3-X230413P00121R22867S12.raw
PC (Phosphatidylcholine)	PC 36:3	24H-A4	391050496	1.1673	27.56		29	Ratio to surrogate PC(15:0-18:1)(d7)	-5.1	24H-A4-X230413P00121R22867S14.raw
PC (Phosphatidylcholine)	PC 36:3	24H-A5	1212954752	0.58627	27.56		29	Ratio to surrogate PC(15:0-18:1)(d7)	-5.3	24H-A5-X230413P00121R22867S16.raw
PC (Phosphatidylcholine)	PC 36:3	24H-B1	688099456	0.75075	27.56		29	Ratio to surrogate PC(15:0-18:1)(d7)	-4.7	24H-B1-X230412P00121R22843S21.raw
PC (Phosphatidylcholine)	PC 36:3	24H-B2	1495231488	0.75092	27.56		29	Ratio to surrogate PC(15:0-18:1)(d7)	-4.5	24H-B2-X230412P00121R22843S23.raw
PC (Phosphatidylcholine)	PC 36:3	24H-B3	1091298304	0.59513	27.56		29	Ratio to surrogate PC(15:0-18:1)(d7)	-5.5	24H-B3-X230412P00121R22843S25.raw
PC (Phosphatidylcholine)	PC 36:2	24H-A1	4925533184	3.322	27.48		29	Ratio to surrogate PC(15:0-18:1)(d7)	0.9	24H-A1-X230413P00121R22867S08.raw
PC (Phosphatidylcholine)	PC 36:2	24H-A2	4795839488	3.3991	27.48		29	Ratio to surrogate PC(15:0-18:1)(d7)	0.2	24H-A2-X230413P00121R22867S10.raw
PC (Phosphatidylcholine)	PC 36:2	24H-A3	4592497664	2.6715	27.48		29	Ratio to surrogate PC(15:0-18:1)(d7)	1.3	24H-A3-X230413P00121R22867S12.raw
PC (Phosphatidylcholine)	PC 36:2	24H-A4	1119017216	3.3402	27.48		29	Ratio to surrogate PC(15:0-18:1)(d7)	1.3	24H-A4-X230413P00121R22867S14.raw
PC (Phosphatidylcholine)	PC 36:2	24H-A5	4147489536	2.0046	27.48		29	Ratio to surrogate PC(15:0-18:1)(d7)	0.9	24H-A5-X230413P00121R22867S16.raw
PC (Phosphatidylcholine)	PC 36:2	24H-B1	1984264576	2.1649	27.48		29	Ratio to surrogate PC(15:0-18:1)(d7)	0.8	24H-B1-X230412P00121R22843S21.raw
PC (Phosphatidylcholine)	PC 36:2	24H-B2	3708553472	1.8625	27.48		29	Ratio to surrogate PC(15:0-18:1)(d7)	0.9	24H-B2-X230412P00121R22843S23.raw
PC (Phosphatidylcholine)	PC 36:2	24H-B3	3656972032	1.9943	27.48		29	Ratio to surrogate PC(15:0-18:1)(d7)	1.1	24H-B3-X230412P00121R22843S25.raw
PC (Phosphatidylcholine)	PC 36:1	24H-A1	1551706368	1.0465	27.4		29	Ratio to surrogate PC(15:0-18:1)(d7)	-5.9	24H-A1-X230413P00121R22867S08.raw
PC (Phosphatidylcholine)	PC 36:1	24H-A2	1484774400	1.0524	27.4		29	Ratio to surrogate PC(15:0-18:1)(d7)	-7.1	24H-A2-X230413P00121R22867S10.raw
PC (Phosphatidylcholine)	PC 36:1	24H-A3	1365699456	0.79444	27.4		29	Ratio to surrogate PC(15:0-18:1)(d7)	-5.9	24H-A3-X230413P00121R22867S12.raw
PC (Phosphatidylcholine)	PC 36:1	24H-A4	283241632	0.84547	27.4		29	Ratio to surrogate PC(15:0-18:1)(d7)	-7.2	24H-A4-X230413P00121R22867S14.raw
PC (Phosphatidylcholine)	PC 36:1	24H-A5	1196890240	0.5785	27.4		29	Ratio to surrogate PC(15:0-18:1)(d7)	-6.5	24H-A5-X230413P00121R22867S16.raw
PC (Phosphatidylcholine)	PC 36:1	24H-B1	527988416	0.57606	27.4		29	Ratio to surrogate PC(15:0-18:1)(d7)	-7.4	24H-B1-X230412P00121R22843S21.raw
PC (Phosphatidylcholine)	PC 36:1	24H-B2	1117403392	0.56117	27.4		29	Ratio to surrogate PC(15:0-18:1)(d7)	-6.2	24H-B2-X230412P00121R22843S23.raw
PC (Phosphatidylcholine)	PC 36:1	24H-B3	1062601664	0.57948	27.4		29	Ratio to surrogate PC(15:0-18:1)(d7)	-6.2	24H-B3-X230412P00121R22843S25.raw
PC (Phosphatidylcholine)	PC 37:4	24H-A1	59907920	0.040404	27.44		29	Ratio to surrogate PC(15:0-18:1)(d7)	2.5	24H-A1-X230413P00121R22867S08.raw
PC (Phosphatidylcholine)	PC 37:4	24H-A2	50671572	0.035914	27.44		29	Ratio to surrogate PC(15:0-18:1)(d7)	0.8	24H-A2-X230413P00121R22867S10.raw
PC (Phosphatidylcholine)	PC 37:4	24H-A3	63668124	0.037036	27.44		29	Ratio to surrogate PC(15:0-18:1)(d7)	4.4	24H-A3-X230413P00121R22867S12.raw
PC (Phosphatidylcholine)	PC 37:4	24H-A4	14629666	0.043669	27.44		29	Ratio to surrogate PC(15:0-18:1)(d7)	3.2	24H-A4-X230413P00121R22867S14.raw
PC (Phosphatidylcholine)	PC 37:4	24H-A5	36828076	0.0178	27.44		29	Ratio to surrogate PC(15:0-18:1)(d7)	1.7	24H-A5-X230413P00121R22867S16.raw
PC (Phosphatidylcholine)	PC 37:4	24H-B1	23322680	0.025446	27.44		29	Ratio to surrogate PC(15:0-18:1)(d7)	2.2	24H-B1-X230412P00121R22843S21.raw
PC (Phosphatidylcholine)	PC 37:4	24H-B2	26243050	0.013179	27.44		29	Ratio to surrogate PC(15:0-18:1)(d7)	2.8	24H-B2-X230412P00121R22843S23.raw
PC (Phosphatidylcholine)	PC 37:4	24H-B3	35916432	0.019587	27.44		29	Ratio to surrogate PC(15:0-18:1)(d7)	2.8	24H-B3-X230412P00121R22843S25.raw
PC (Phosphatidylcholine)	PC 37:2	24H-A1	7532294	0.0050801	27.42		29	Ratio to surrogate PC(15:0-18:1)(d7)	-13.7	24H-A1-X230413P00121R22867S08.raw
PC (Phosphatidylcholine)	PC 37:2	24H-A2	32085156	0.022741	27.42		29	Ratio to surrogate PC(15:0-18:1)(d7)	0.6	24H-A2-X230413P00121R22867S10.raw
PC (Phosphatidylcholine)	PC 37:2	24H-A3	33416780	0.019439	27.42		29	Ratio to surrogate PC(15:0-18:1)(d7)	-6	24H-A3-X230413P00121R22867S12.raw
PC (Phosphatidylcholine)	PC 37:2	24H-A4	8085390	0.024135	27.42		29	Ratio to surrogate PC(15:0-18:1)(d7)	-10.2	24H-A4-X230413P00121R22867S14.raw
PC (Phosphatidylcholine)	PC 37:2	24H-A5	9728627	0.0047022	27.42		29	Ratio to surrogate PC(15:0-18:1)(d7)	-4	24H-A5-X230413P00121R22867S16.raw
PC (Phosphatidylcholine)	PC 37:2	24H-B1	47284604	0.05159	27.42		29	Ratio to surrogate PC(15:0-18:1)(d7)	2	24H-B1-X230412P00121R22843S21.raw
PC (Phosphatidylcholine)	PC 37:2	24H-B2	89425880	0.04491	27.42		29	Ratio to surrogate PC(15:0-18:1)(d7)	0	24H-B2-X230412P00121R22843S23.raw
PC (Phosphatidylcholine)	PC 37:2	24H-B3	101622384	0.055419	27.42		29	Ratio to surrogate PC(15:0-18:1)(d7)	3.8	24H-B3-X230412P00121R22843S25.raw
PC (Phosphatidylcholine)	PC 38:6	24H-A1	2129718016	1.4364	27.58		29	Ratio to surrogate PC(15:0-18:1)(d7)	0.4	24H-A1-X230413P00121R22867S08.raw
PC (Phosphatidylcholine)	PC 38:6	24H-A2	1692219008	1.1994	27.58		29	Ratio to surrogate PC(15:0-18:1)(d7)	-0.2	24H-A2-X230413P00121R22867S10.raw
PC (Phosphatidylcholine)	PC 38:6	24H-A3	1751499648	1.0189	27.58		29	Ratio to surrogate PC(15:0-18:1)(d7)	0.7	24H-A3-X230413P00121R22867S12.raw
PC (Phosphatidylcholine)	PC 38:6	24H-A4	442226848	1.32	27.58		29	Ratio to surrogate PC(15:0-18:1)(d7)	0.7	24H-A4-X230413P00121R22867S14.raw
PC (Phosphatidylcholine)	PC 38:6	24H-A5	1621176192	0.78358	27.58		29	Ratio to surrogate PC(15:0-18:1)(d7)	0.5	24H-A5-X230413P00121R22867S16.raw
PC (Phosphatidylcholine)	PC 38:6	24H-B1	690341824	0.7532	27.58		29	Ratio to surrogate PC(15:0-18:1)(d7)	0.2	24H-B1-X230412P00121R22843S21.raw
PC (Phosphatidylcholine)	PC 38:6	24H-B2	1544918528	0.77587	27.58		29	Ratio to surrogate PC(15:0-18:1)(d7)	0.4	24H-B2-X230412P00121R22843S23.raw
PC (Phosphatidylcholine)	PC 38:6	24H-B3	1383017728	0.75422	27.58		29	Ratio to surrogate PC(15:0-18:1)(d7)	0.6	24H-B3-X230412P00121R22843S25.raw
PC (Phosphatidylcholine)	PC 38:5	24H-A1	1235834496	0.8335	27.46		29	Ratio to surrogate PC(15:0-18:1)(d7)	0.7	24H-A1-X230413P00121R22867S08.raw
PC (Phosphatidylcholine)	PC 38:5	24H-A2	993430336	0.70411	27.46		29	Ratio to surrogate PC(15:0-18:1)(d7)	0.1	24H-A2-X230413P00121R22867S10.raw
PC (Phosphatidylcholine)	PC 38:5	24H-A3	994380608	0.57844	27.46		29	Ratio to surrogate PC(15:0-18:1)(d7)	0.6	24H-A3-X230413P00121R22867S12.raw
PC (Phosphatidylcholine)	PC 38:5	24H-A4	251790512	0.75159	27.46		29	Ratio to surrogate PC(15:0-18:1)(d7)	0.8	24H-A4-X230413P00121R22867S14.raw
PC (Phosphatidylcholine)	PC 38:5	24H-A5	845634240	0.40873	27.46		29	Ratio to surrogate PC(15:0-18:1)(d7)	0.2	24H-A5-X230413P00121R22867S16.raw
PC (Phosphatidylcholine)	PC 38:5	24H-B1	440750528	0.48088	27.46		29	Ratio to surrogate PC(15:0-18:1)(d7)	0.3	24H-B1-X230412P00121R22843S21.raw
PC (Phosphatidylcholine)	PC 38:5	24H-B2	1032108352	0.51833	27.46		29	Ratio to surrogate PC(15:0-18:1)(d7)	0.9	24H-B2-X230412P00121R22843S23.raw
PC (Phosphatidylcholine)	PC 38:5	24H-B3	819610112	0.44697	27.46		29	Ratio to surrogate PC(15:0-18:1)(d7)	0.8	24H-B3-X230412P00121R22843S25.raw
PC (Phosphatidylcholine)	PC 38:4	24H-A1	8756632576	5.9058	27.29		29	Ratio to surrogate PC(15:0-18:1)(d7)	-0.8	24H-A1-X230413P00121R22867S08.raw
PC (Phosphatidylcholine)	PC 38:4	24H-A2	6670398464	4.7277	27.29		29	Ratio to surrogate PC(15:0-18:1)(d7)	-1.6	24H-A2-X230413P00121R22867S10.raw
PC (Phosphatidylcholine)	PC 38:4	24H-A3	6195699200	3.6041	27.29		29	Ratio to surrogate PC(15:0-18:1)(d7)	-0.7	24H-A3-X230413P00121R22867S12.raw
PC (Phosphatidylcholine)	PC 38:4	24H-A4	1174743808	3.5066	27.29		29	Ratio to surrogate PC(15:0-18:1)(d7)	-0.8	24H-A4-X230413P00121R22867S14.raw
PC (Phosphatidylcholine)	PC 38:4	24H-A5	5778599936	2.793	27.29		29	Ratio to surrogate PC(15:0-18:1)(d7)	-0.8	24H-A5-X230413P00121R22867S16.raw
PC (Phosphatidylcholine)	PC 38:4	24H-B1	1961491200	2.1401	27.29		29	Ratio to surrogate PC(15:0-18:1)(d7)	-1.2	24H-B1-X230412P00121R22843S21.raw
PC (Phosphatidylcholine)	PC 38:4	24H-B2	4870110208	2.4458	27.29		29	Ratio to surrogate PC(15:0-18:1)(d7)	-1	24H-B2-X230412P00121R22843S23.raw
PC (Phosphatidylcholine)	PC 38:4	24H-B3	5523694592	3.0123	27.29		29	Ratio to surrogate PC(15:0-18:1)(d7)	-0.6	24H-B3-X230412P00121R22843S25.raw
PC (Phosphatidylcholine)	PC 38:3	24H-A1	2131757696	1.4377	27.3		29	Ratio to surrogate PC(15:0-18:1)(d7)	-2.9	24H-A1-X230413P00121R22867S08.raw
PC (Phosphatidylcholine)	PC 38:3	24H-A2	1623259520	1.1505	27.3		29	Ratio to surrogate PC(15:0-18:1)(d7)	-3.6	24H-A2-X230413P00121R22867S10.raw
PC (Phosphatidylcholine)	PC 38:3	24H-A3	1523212544	0.88606	27.3		29	Ratio to surrogate PC(15:0-18:1)(d7)	-2.8	24H-A3-X230413P00121R22867S12.raw
PC (Phosphatidylcholine)	PC 38:3	24H-A4	278701248	0.83192	27.3		29	Ratio to surrogate PC(15:0-18:1)(d7)	-2.8	24H-A4-X230413P00121R22867S14.raw
PC (Phosphatidylcholine)	PC 38:3	24H-A5	1363881344	0.65922	27.3		29	Ratio to surrogate PC(15:0-18:1)(d7)	-3	24H-A5-X230413P00121R22867S16.raw
PC (Phosphatidylcholine)	PC 38:3	24H-B1	592612096	0.64657	27.3		29	Ratio to surrogate PC(15:0-18:1)(d7)	-2	24H-B1-X230412P00121R22843S21.raw
PC (Phosphatidylcholine)	PC 38:3	24H-B2	1493488640	0.75004	27.3		29	Ratio to surrogate PC(15:0-18:1)(d7)	-1.6	24H-B2-X230412P00121R22843S23.raw
PC (Phosphatidylcholine)	PC 38:3	24H-B3	1529346176	0.83402	27.3		29	Ratio to surrogate PC(15:0-18:1)(d7)	-1.8	24H-B3-X230412P00121R22843S25.raw
PC (Phosphatidylcholine)	PC 38:1	24H-A1	54514696	0.036767	27.16		29	Ratio to surrogate PC(15:0-18:1)(d7)	1.4	24H-A1-X230413P00121R22867S08.raw
PC (Phosphatidylcholine)	PC 38:1	24H-A2	38857724	0.027541	27.16		29	Ratio to surrogate PC(15:0-18:1)(d7)	-1.8	24H-A2-X230413P00121R22867S10.raw
PC (Phosphatidylcholine)	PC 38:1	24H-A3	26100370	0.015183	27.16		29	Ratio to surrogate PC(15:0-18:1)(d7)	0.1	24H-A3-X230413P00121R22867S12.raw
PC (Phosphatidylcholine)	PC 38:1	24H-A4	1480464	0.0044191	27.16		29	Ratio to surrogate PC(15:0-18:1)(d7)	-2.3	24H-A4-X230413P00121R22867S14.raw
PC (Phosphatidylcholine)	PC 38:1	24H-A5	28870776	0.013954	27.16		29	Ratio to surrogate PC(15:0-18:1)(d7)	-3	24H-A5-X230413P00121R22867S16.raw
PC (Phosphatidylcholine)	PC 38:1	24H-B1	9730592	0.010617	27.16		29	Ratio to surrogate PC(15:0-18:1)(d7)	-1.1	24H-B1-X230412P00121R22843S21.raw
PC (Phosphatidylcholine)	PC 38:1	24H-B2	39952956	0.020065	27.16		29	Ratio to surrogate PC(15:0-18:1)(d7)	-3.8	24H-B2-X230412P00121R22843S23.raw
PC (Phosphatidylcholine)	PC 38:1	24H-B3	43756704	0.023862	27.16		29	Ratio to surrogate PC(15:0-18:1)(d7)	-1.1	24H-B3-X230412P00121R22843S25.raw
PC (Phosphatidylcholine)	PC 38:0	24H-A1	2092477	0.0014113	27.06		29	Ratio to surrogate PC(15:0-18:1)(d7)	-4.9	24H-A1-X230413P00121R22867S08.raw
PC (Phosphatidylcholine)	PC 38:0	24H-A2	3076481	0.0021805	27.06		29	Ratio to surrogate PC(15:0-18:1)(d7)	-7.5	24H-A2-X230413P00121R22867S10.raw
PC (Phosphatidylcholine)	PC 38:0	24H-A3	1262948	0.00073467	27.06		29	Ratio to surrogate PC(15:0-18:1)(d7)	-4.3	24H-A3-X230413P00121R22867S12.raw
PC (Phosphatidylcholine)	PC 38:0	24H-A4	0	0	27.06		29	Ratio to surrogate PC(15:0-18:1)(d7)	#N/A	24H-A4-X230413P00121R22867S14.raw
PC (Phosphatidylcholine)	PC 38:0	24H-A5	1224858	0.00059202	27.06		29	Ratio to surrogate PC(15:0-18:1)(d7)	0.2	24H-A5-X230413P00121R22867S16.raw
PC (Phosphatidylcholine)	PC 38:0	24H-B1	800484	0.00087337	27.06		29	Ratio to surrogate PC(15:0-18:1)(d7)	-5.5	24H-B1-X230412P00121R22843S21.raw
PC (Phosphatidylcholine)	PC 38:0	24H-B2	2298521	0.0011543	27.06		29	Ratio to surrogate PC(15:0-18:1)(d7)	-4.7	24H-B2-X230412P00121R22843S23.raw
PC (Phosphatidylcholine)	PC 38:0	24H-B3	2218833	0.00121	27.06		29	Ratio to surrogate PC(15:0-18:1)(d7)	-3.2	24H-B3-X230412P00121R22843S25.raw
PC (Phosphatidylcholine)	PC 39:4	24H-A1	79236688	0.05344	27.16		29	Ratio to surrogate PC(15:0-18:1)(d7)	2.1	24H-A1-X230413P00121R22867S08.raw
PC (Phosphatidylcholine)	PC 39:4	24H-A2	67030568	0.047509	27.16		29	Ratio to surrogate PC(15:0-18:1)(d7)	1	24H-A2-X230413P00121R22867S10.raw
PC (Phosphatidylcholine)	PC 39:4	24H-A3	55867188	0.032498	27.16		29	Ratio to surrogate PC(15:0-18:1)(d7)	2.5	24H-A3-X230413P00121R22867S12.raw
PC (Phosphatidylcholine)	PC 39:4	24H-A4	5536748	0.016527	27.16		29	Ratio to surrogate PC(15:0-18:1)(d7)	0	24H-A4-X230413P00121R22867S14.raw
PC (Phosphatidylcholine)	PC 39:4	24H-A5	38087220	0.018409	27.16		29	Ratio to surrogate PC(15:0-18:1)(d7)	2	24H-A5-X230413P00121R22867S16.raw
PC (Phosphatidylcholine)	PC 39:4	24H-B1	26878294	0.029325	27.16		29	Ratio to surrogate PC(15:0-18:1)(d7)	1.2	24H-B1-X230412P00121R22843S21.raw
PC (Phosphatidylcholine)	PC 39:4	24H-B2	76982688	0.038661	27.16		29	Ratio to surrogate PC(15:0-18:1)(d7)	0.1	24H-B2-X230412P00121R22843S23.raw
PC (Phosphatidylcholine)	PC 39:4	24H-B3	96322352	0.052529	27.16		29	Ratio to surrogate PC(15:0-18:1)(d7)	1.5	24H-B3-X230412P00121R22843S25.raw
PC (Phosphatidylcholine)	PC 40:7	24H-A1	177733904	0.11987	27.47		29	Ratio to surrogate PC(15:0-18:1)(d7)	-3.7	24H-A1-X230413P00121R22867S08.raw
PC (Phosphatidylcholine)	PC 40:7	24H-A2	104563736	0.074111	27.47		29	Ratio to surrogate PC(15:0-18:1)(d7)	-3.2	24H-A2-X230413P00121R22867S10.raw
PC (Phosphatidylcholine)	PC 40:7	24H-A3	128204688	0.074578	27.47		29	Ratio to surrogate PC(15:0-18:1)(d7)	-1.8	24H-A3-X230413P00121R22867S12.raw
PC (Phosphatidylcholine)	PC 40:7	24H-A4	36552348	0.10911	27.47		29	Ratio to surrogate PC(15:0-18:1)(d7)	-1.5	24H-A4-X230413P00121R22867S14.raw
PC (Phosphatidylcholine)	PC 40:7	24H-A5	120100176	0.058049	27.47		29	Ratio to surrogate PC(15:0-18:1)(d7)	-2.9	24H-A5-X230413P00121R22867S16.raw
PC (Phosphatidylcholine)	PC 40:7	24H-B1	75690192	0.082582	27.47		29	Ratio to surrogate PC(15:0-18:1)(d7)	-2.4	24H-B1-X230412P00121R22843S21.raw
PC (Phosphatidylcholine)	PC 40:7	24H-B2	163363488	0.082042	27.47		29	Ratio to surrogate PC(15:0-18:1)(d7)	-2.3	24H-B2-X230412P00121R22843S23.raw
PC (Phosphatidylcholine)	PC 40:7	24H-B3	142063072	0.077473	27.47		29	Ratio to surrogate PC(15:0-18:1)(d7)	-2.5	24H-B3-X230412P00121R22843S25.raw
PC (Phosphatidylcholine)	PC 40:6	24H-A1	2029290624	1.3686	27.35		29	Ratio to surrogate PC(15:0-18:1)(d7)	1.1	24H-A1-X230413P00121R22867S08.raw
PC (Phosphatidylcholine)	PC 40:6	24H-A2	1420063104	1.0065	27.35		29	Ratio to surrogate PC(15:0-18:1)(d7)	0.3	24H-A2-X230413P00121R22867S10.raw
PC (Phosphatidylcholine)	PC 40:6	24H-A3	1368193792	0.79589	27.35		29	Ratio to surrogate PC(15:0-18:1)(d7)	1.2	24H-A3-X230413P00121R22867S12.raw
PC (Phosphatidylcholine)	PC 40:6	24H-A4	292229248	0.8723	27.35		29	Ratio to surrogate PC(15:0-18:1)(d7)	1	24H-A4-X230413P00121R22867S14.raw
PC (Phosphatidylcholine)	PC 40:6	24H-A5	1504687104	0.72727	27.35		29	Ratio to surrogate PC(15:0-18:1)(d7)	1	24H-A5-X230413P00121R22867S16.raw
PC (Phosphatidylcholine)	PC 40:6	24H-B1	538414720	0.58744	27.35		29	Ratio to surrogate PC(15:0-18:1)(d7)	0.8	24H-B1-X230412P00121R22843S21.raw
PC (Phosphatidylcholine)	PC 40:6	24H-B2	1158240768	0.58168	27.35		29	Ratio to surrogate PC(15:0-18:1)(d7)	0.7	24H-B2-X230412P00121R22843S23.raw
PC (Phosphatidylcholine)	PC 40:6	24H-B3	1429344128	0.77948	27.35		29	Ratio to surrogate PC(15:0-18:1)(d7)	0.8	24H-B3-X230412P00121R22843S25.raw
PC (Phosphatidylcholine)	PC 40:5	24H-A1	749376128	0.50541	27.19		29	Ratio to surrogate PC(15:0-18:1)(d7)	-2.6	24H-A1-X230413P00121R22867S08.raw
PC (Phosphatidylcholine)	PC 40:5	24H-A2	753052480	0.53373	27.19		29	Ratio to surrogate PC(15:0-18:1)(d7)	-5.3	24H-A2-X230413P00121R22867S10.raw
PC (Phosphatidylcholine)	PC 40:5	24H-A3	638084800	0.37118	27.19		29	Ratio to surrogate PC(15:0-18:1)(d7)	-5	24H-A3-X230413P00121R22867S12.raw
PC (Phosphatidylcholine)	PC 40:5	24H-A4	91457792	0.273	27.19		29	Ratio to surrogate PC(15:0-18:1)(d7)	-6.5	24H-A4-X230413P00121R22867S14.raw
PC (Phosphatidylcholine)	PC 40:5	24H-A5	631837120	0.30539	27.19		29	Ratio to surrogate PC(15:0-18:1)(d7)	-5	24H-A5-X230413P00121R22867S16.raw
PC (Phosphatidylcholine)	PC 40:5	24H-B1	218716320	0.23863	27.19		29	Ratio to surrogate PC(15:0-18:1)(d7)	-6.3	24H-B1-X230412P00121R22843S21.raw
PC (Phosphatidylcholine)	PC 40:5	24H-B2	634043968	0.31842	27.19		29	Ratio to surrogate PC(15:0-18:1)(d7)	-4.6	24H-B2-X230412P00121R22843S23.raw
PC (Phosphatidylcholine)	PC 40:5	24H-B3	704560384	0.38423	27.19		29	Ratio to surrogate PC(15:0-18:1)(d7)	-4.9	24H-B3-X230412P00121R22843S25.raw
PC (Phosphatidylcholine)	PC 40:4	24H-A1	331988416	0.22391	27.14		29	Ratio to surrogate PC(15:0-18:1)(d7)	-9.6	24H-A1-X230413P00121R22867S08.raw
PC (Phosphatidylcholine)	PC 40:4	24H-A2	244568672	0.17334	27.14		29	Ratio to surrogate PC(15:0-18:1)(d7)	-11.7	24H-A2-X230413P00121R22867S10.raw
PC (Phosphatidylcholine)	PC 40:4	24H-A3	184613808	0.10739	27.14		29	Ratio to surrogate PC(15:0-18:1)(d7)	-9.6	24H-A3-X230413P00121R22867S12.raw
PC (Phosphatidylcholine)	PC 40:4	24H-A4	18845788	0.056254	27.14		29	Ratio to surrogate PC(15:0-18:1)(d7)	-11.8	24H-A4-X230413P00121R22867S14.raw
PC (Phosphatidylcholine)	PC 40:4	24H-A5	154448720	0.074651	27.14		29	Ratio to surrogate PC(15:0-18:1)(d7)	-9.7	24H-A5-X230413P00121R22867S16.raw
PC (Phosphatidylcholine)	PC 40:4	24H-B1	64894444	0.070803	27.14		29	Ratio to surrogate PC(15:0-18:1)(d7)	-10.7	24H-B1-X230412P00121R22843S21.raw
PC (Phosphatidylcholine)	PC 40:4	24H-B2	221573440	0.11128	27.14		29	Ratio to surrogate PC(15:0-18:1)(d7)	-9.1	24H-B2-X230412P00121R22843S23.raw
PC (Phosphatidylcholine)	PC 40:4	24H-B3	255145408	0.13914	27.14		29	Ratio to surrogate PC(15:0-18:1)(d7)	-8.2	24H-B3-X230412P00121R22843S25.raw
PC (Phosphatidylcholine)	PC 40:3	24H-A1	53774764	0.036268	27.14		29	Ratio to surrogate PC(15:0-18:1)(d7)	-5.6	24H-A1-X230413P00121R22867S08.raw
PC (Phosphatidylcholine)	PC 40:3	24H-A2	39783844	0.028197	27.14		29	Ratio to surrogate PC(15:0-18:1)(d7)	-5.4	24H-A2-X230413P00121R22867S10.raw
PC (Phosphatidylcholine)	PC 40:3	24H-A3	33054116	0.019228	27.14		29	Ratio to surrogate PC(15:0-18:1)(d7)	-4.9	24H-A3-X230413P00121R22867S12.raw
PC (Phosphatidylcholine)	PC 40:3	24H-A4	2101671	0.0062734	27.14		29	Ratio to surrogate PC(15:0-18:1)(d7)	-7.5	24H-A4-X230413P00121R22867S14.raw
PC (Phosphatidylcholine)	PC 40:3	24H-A5	23233160	0.011229	27.14		29	Ratio to surrogate PC(15:0-18:1)(d7)	-3.5	24H-A5-X230413P00121R22867S16.raw
PC (Phosphatidylcholine)	PC 40:3	24H-B1	10079107	0.010997	27.14		29	Ratio to surrogate PC(15:0-18:1)(d7)	-6.5	24H-B1-X230412P00121R22843S21.raw
PC (Phosphatidylcholine)	PC 40:3	24H-B2	32922006	0.016534	27.14		29	Ratio to surrogate PC(15:0-18:1)(d7)	-6.1	24H-B2-X230412P00121R22843S23.raw
PC (Phosphatidylcholine)	PC 40:3	24H-B3	42349040	0.023095	27.14		29	Ratio to surrogate PC(15:0-18:1)(d7)	-5.5	24H-B3-X230412P00121R22843S25.raw
PC (Phosphatidylcholine)	PC 40:2	24H-A1	13221912	0.0089174	27.01		29	Ratio to surrogate PC(15:0-18:1)(d7)	-1.1	24H-A1-X230413P00121R22867S08.raw
PC (Phosphatidylcholine)	PC 40:2	24H-A2	12680196	0.0089872	27.01		29	Ratio to surrogate PC(15:0-18:1)(d7)	-2.5	24H-A2-X230413P00121R22867S10.raw
PC (Phosphatidylcholine)	PC 40:2	24H-A3	9702339	0.0056439	27.01		29	Ratio to surrogate PC(15:0-18:1)(d7)	-2.5	24H-A3-X230413P00121R22867S12.raw
PC (Phosphatidylcholine)	PC 40:2	24H-A4	292310	0.00087254	27.01		29	Ratio to surrogate PC(15:0-18:1)(d7)	-0.5	24H-A4-X230413P00121R22867S14.raw
PC (Phosphatidylcholine)	PC 40:2	24H-A5	5786903	0.002797	27.01		29	Ratio to surrogate PC(15:0-18:1)(d7)	-3.1	24H-A5-X230413P00121R22867S16.raw
PC (Phosphatidylcholine)	PC 40:2	24H-B1	2012724	0.002196	27.01		29	Ratio to surrogate PC(15:0-18:1)(d7)	-3.5	24H-B1-X230412P00121R22843S21.raw
PC (Phosphatidylcholine)	PC 40:2	24H-B2	9692090	0.0048674	27.01		29	Ratio to surrogate PC(15:0-18:1)(d7)	-1.2	24H-B2-X230412P00121R22843S23.raw
PC (Phosphatidylcholine)	PC 40:2	24H-B3	9866666	0.0053807	27.01		29	Ratio to surrogate PC(15:0-18:1)(d7)	-2.2	24H-B3-X230412P00121R22843S25.raw
PC (Phosphatidylcholine)	PC 41:6	24H-A1	2523801	0.0017022	27.16		29	Ratio to surrogate PC(15:0-18:1)(d7)	0.6	24H-A1-X230413P00121R22867S08.raw
PC (Phosphatidylcholine)	PC 41:6	24H-A2	3350538	0.0023747	27.16		29	Ratio to surrogate PC(15:0-18:1)(d7)	0.8	24H-A2-X230413P00121R22867S10.raw
PC (Phosphatidylcholine)	PC 41:6	24H-A3	4514002	0.0026258	27.16		29	Ratio to surrogate PC(15:0-18:1)(d7)	3.7	24H-A3-X230413P00121R22867S12.raw
PC (Phosphatidylcholine)	PC 41:6	24H-A4	#N/A	#N/A	27.16		29	Ratio to surrogate PC(15:0-18:1)(d7)	#N/A	24H-A4-X230413P00121R22867S14.raw
PC (Phosphatidylcholine)	PC 41:6	24H-A5	1241903	0.00060026	27.16		29	Ratio to surrogate PC(15:0-18:1)(d7)	-0.6	24H-A5-X230413P00121R22867S16.raw
PC (Phosphatidylcholine)	PC 41:6	24H-B1	1366090	0.0014905	27.16		29	Ratio to surrogate PC(15:0-18:1)(d7)	-2.8	24H-B1-X230412P00121R22843S21.raw
PC (Phosphatidylcholine)	PC 41:6	24H-B2	4178930	0.0020987	27.16		29	Ratio to surrogate PC(15:0-18:1)(d7)	3.5	24H-B2-X230412P00121R22843S23.raw
PC (Phosphatidylcholine)	PC 41:6	24H-B3	5104360	0.0027836	27.16		29	Ratio to surrogate PC(15:0-18:1)(d7)	0.4	24H-B3-X230412P00121R22843S25.raw
PC (Phosphatidylcholine)	PC 42:7	24H-A1	12771180	0.0086134	27.19		29	Ratio to surrogate PC(15:0-18:1)(d7)	-4.9	24H-A1-X230413P00121R22867S08.raw
PC (Phosphatidylcholine)	PC 42:7	24H-A2	6388487	0.0045279	27.19		29	Ratio to surrogate PC(15:0-18:1)(d7)	-2.7	24H-A2-X230413P00121R22867S10.raw
PC (Phosphatidylcholine)	PC 42:7	24H-A3	12343288	0.0071802	27.19		29	Ratio to surrogate PC(15:0-18:1)(d7)	-0.5	24H-A3-X230413P00121R22867S12.raw
PC (Phosphatidylcholine)	PC 42:7	24H-A4	743607	0.0022196	27.19		29	Ratio to surrogate PC(15:0-18:1)(d7)	-3.3	24H-A4-X230413P00121R22867S14.raw
PC (Phosphatidylcholine)	PC 42:7	24H-A5	8382612	0.0040516	27.19		29	Ratio to surrogate PC(15:0-18:1)(d7)	0.8	24H-A5-X230413P00121R22867S16.raw
PC (Phosphatidylcholine)	PC 42:7	24H-B1	3347416	0.0036522	27.19		29	Ratio to surrogate PC(15:0-18:1)(d7)	3.1	24H-B1-X230412P00121R22843S21.raw
PC (Phosphatidylcholine)	PC 42:7	24H-B2	6963409	0.0034971	27.19		29	Ratio to surrogate PC(15:0-18:1)(d7)	-0.3	24H-B2-X230412P00121R22843S23.raw
PC (Phosphatidylcholine)	PC 42:7	24H-B3	5103067	0.0027829	27.19		29	Ratio to surrogate PC(15:0-18:1)(d7)	-1.1	24H-B3-X230412P00121R22843S25.raw
PC (Phosphatidylcholine)	PC 42:6	24H-A1	27100556	0.018278	27.13		29	Ratio to surrogate PC(15:0-18:1)(d7)	0.8	24H-A1-X230413P00121R22867S08.raw
PC (Phosphatidylcholine)	PC 42:6	24H-A2	18248118	0.012934	27.13		29	Ratio to surrogate PC(15:0-18:1)(d7)	0	24H-A2-X230413P00121R22867S10.raw
PC (Phosphatidylcholine)	PC 42:6	24H-A3	13463412	0.0078318	27.13		29	Ratio to surrogate PC(15:0-18:1)(d7)	1	24H-A3-X230413P00121R22867S12.raw
PC (Phosphatidylcholine)	PC 42:6	24H-A4	515780	0.0015396	27.13		29	Ratio to surrogate PC(15:0-18:1)(d7)	-0.8	24H-A4-X230413P00121R22867S14.raw
PC (Phosphatidylcholine)	PC 42:6	24H-A5	15403900	0.0074453	27.13		29	Ratio to surrogate PC(15:0-18:1)(d7)	2.9	24H-A5-X230413P00121R22867S16.raw
PC (Phosphatidylcholine)	PC 42:6	24H-B1	4345281	0.0047409	27.13		29	Ratio to surrogate PC(15:0-18:1)(d7)	-2.4	24H-B1-X230412P00121R22843S21.raw
PC (Phosphatidylcholine)	PC 42:6	24H-B2	15187872	0.0076275	27.13		29	Ratio to surrogate PC(15:0-18:1)(d7)	0.2	24H-B2-X230412P00121R22843S23.raw
PC (Phosphatidylcholine)	PC 42:6	24H-B3	19993350	0.010903	27.13		29	Ratio to surrogate PC(15:0-18:1)(d7)	-0.5	24H-B3-X230412P00121R22843S25.raw
PC (Phosphatidylcholine)	PC 42:5	24H-A1	27703314	0.018684	27.03		29	Ratio to surrogate PC(15:0-18:1)(d7)	1	24H-A1-X230413P00121R22867S08.raw
PC (Phosphatidylcholine)	PC 42:5	24H-A2	25840746	0.018315	27.03		29	Ratio to surrogate PC(15:0-18:1)(d7)	-0.7	24H-A2-X230413P00121R22867S10.raw
PC (Phosphatidylcholine)	PC 42:5	24H-A3	18150386	0.010558	27.03		29	Ratio to surrogate PC(15:0-18:1)(d7)	-1.4	24H-A3-X230413P00121R22867S12.raw
PC (Phosphatidylcholine)	PC 42:5	24H-A4	917595	0.002739	27.03		29	Ratio to surrogate PC(15:0-18:1)(d7)	-0.4	24H-A4-X230413P00121R22867S14.raw
PC (Phosphatidylcholine)	PC 42:5	24H-A5	11889054	0.0057464	27.03		29	Ratio to surrogate PC(15:0-18:1)(d7)	0.4	24H-A5-X230413P00121R22867S16.raw
PC (Phosphatidylcholine)	PC 42:5	24H-B1	2837599	0.003096	27.03		29	Ratio to surrogate PC(15:0-18:1)(d7)	-1.2	24H-B1-X230412P00121R22843S21.raw
PC (Phosphatidylcholine)	PC 42:5	24H-B2	14678405	0.0073716	27.03		29	Ratio to surrogate PC(15:0-18:1)(d7)	-1.4	24H-B2-X230412P00121R22843S23.raw
PC (Phosphatidylcholine)	PC 42:5	24H-B3	16049568	0.0087525	27.03		29	Ratio to surrogate PC(15:0-18:1)(d7)	0.3	24H-B3-X230412P00121R22843S25.raw
PC (Phosphatidylcholine)	PC 42:4	24H-A1	22444342	0.015137	26.89		29	Ratio to surrogate PC(15:0-18:1)(d7)	-1.3	24H-A1-X230413P00121R22867S08.raw
PC (Phosphatidylcholine)	PC 42:4	24H-A2	19846050	0.014066	26.89		29	Ratio to surrogate PC(15:0-18:1)(d7)	-2	24H-A2-X230413P00121R22867S10.raw
PC (Phosphatidylcholine)	PC 42:4	24H-A3	13646070	0.007938	26.89		29	Ratio to surrogate PC(15:0-18:1)(d7)	-0.5	24H-A3-X230413P00121R22867S12.raw
PC (Phosphatidylcholine)	PC 42:4	24H-A4	287154	0.00085715	26.89		29	Ratio to surrogate PC(15:0-18:1)(d7)	0.7	24H-A4-X230413P00121R22867S14.raw
PC (Phosphatidylcholine)	PC 42:4	24H-A5	9561364	0.0046214	26.89		29	Ratio to surrogate PC(15:0-18:1)(d7)	-2.2	24H-A5-X230413P00121R22867S16.raw
PC (Phosphatidylcholine)	PC 42:4	24H-B1	2404004	0.0026229	26.89		29	Ratio to surrogate PC(15:0-18:1)(d7)	-2.1	24H-B1-X230412P00121R22843S21.raw
PC (Phosphatidylcholine)	PC 42:4	24H-B2	13378150	0.0067186	26.89		29	Ratio to surrogate PC(15:0-18:1)(d7)	-0.1	24H-B2-X230412P00121R22843S23.raw
PC (Phosphatidylcholine)	PC 42:4	24H-B3	17361522	0.009468	26.89		29	Ratio to surrogate PC(15:0-18:1)(d7)	-0.5	24H-B3-X230412P00121R22843S25.raw
PC (Phosphatidylcholine)	PC 42:2	24H-A1	4916572	0.0033159	26.83		29	Ratio to surrogate PC(15:0-18:1)(d7)	0.3	24H-A1-X230413P00121R22867S08.raw
PC (Phosphatidylcholine)	PC 42:2	24H-A2	5954518	0.0042203	26.83		29	Ratio to surrogate PC(15:0-18:1)(d7)	-1.9	24H-A2-X230413P00121R22867S10.raw
PC (Phosphatidylcholine)	PC 42:2	24H-A3	4960248	0.0028854	26.83		29	Ratio to surrogate PC(15:0-18:1)(d7)	1.6	24H-A3-X230413P00121R22867S12.raw
PC (Phosphatidylcholine)	PC 42:2	24H-A4	#N/A	#N/A	26.83		29	Ratio to surrogate PC(15:0-18:1)(d7)	#N/A	24H-A4-X230413P00121R22867S14.raw
PC (Phosphatidylcholine)	PC 42:2	24H-A5	2113974	0.0010218	26.83		29	Ratio to surrogate PC(15:0-18:1)(d7)	-0.1	24H-A5-X230413P00121R22867S16.raw
PC (Phosphatidylcholine)	PC 42:2	24H-B1	550945	0.00060111	26.83		29	Ratio to surrogate PC(15:0-18:1)(d7)	-1.4	24H-B1-X230412P00121R22843S21.raw
PC (Phosphatidylcholine)	PC 42:2	24H-B2	5461030	0.0027426	26.83		29	Ratio to surrogate PC(15:0-18:1)(d7)	0	24H-B2-X230412P00121R22843S23.raw
PC (Phosphatidylcholine)	PC 42:2	24H-B3	5413610	0.0029523	26.83		29	Ratio to surrogate PC(15:0-18:1)(d7)	1.2	24H-B3-X230412P00121R22843S25.raw
PC (Phosphatidylcholine)	PC 44:4	24H-A1	3803676	0.0025654	26.57		29	Ratio to surrogate PC(15:0-18:1)(d7)	0	24H-A1-X230413P00121R22867S08.raw
PC (Phosphatidylcholine)	PC 44:4	24H-A2	4394275	0.0031145	26.57		29	Ratio to surrogate PC(15:0-18:1)(d7)	-0.7	24H-A2-X230413P00121R22867S10.raw
PC (Phosphatidylcholine)	PC 44:4	24H-A3	3470090	0.0020186	26.57		29	Ratio to surrogate PC(15:0-18:1)(d7)	-0.1	24H-A3-X230413P00121R22867S12.raw
PC (Phosphatidylcholine)	PC 44:4	24H-A4	#N/A	#N/A	26.57		29	Ratio to surrogate PC(15:0-18:1)(d7)	#N/A	24H-A4-X230413P00121R22867S14.raw
PC (Phosphatidylcholine)	PC 44:4	24H-A5	1293546	0.00062522	26.57		29	Ratio to surrogate PC(15:0-18:1)(d7)	2.2	24H-A5-X230413P00121R22867S16.raw
PC (Phosphatidylcholine)	PC 44:4	24H-B1	260671	0.0002844	26.57		29	Ratio to surrogate PC(15:0-18:1)(d7)	-1.4	24H-B1-X230412P00121R22843S21.raw
PC (Phosphatidylcholine)	PC 44:4	24H-B2	3215080	0.0016146	26.57		29	Ratio to surrogate PC(15:0-18:1)(d7)	1.9	24H-B2-X230412P00121R22843S23.raw
PC (Phosphatidylcholine)	PC 44:4	24H-B3	1853591	0.0010108	26.57		29	Ratio to surrogate PC(15:0-18:1)(d7)	-0.2	24H-B3-X230412P00121R22843S25.raw
PE (Phosphatidylethanolamine)	PE 32:1	24H-A1	4604375	0.013932	23.97		34	Ratio to surrogate PE(15:0-18:1)(d7)	-0.8	24H-A1-X230413P00121R22867S08.raw
PE (Phosphatidylethanolamine)	PE 32:1	24H-A2	7854543	0.024645	23.97		34	Ratio to surrogate PE(15:0-18:1)(d7)	-0.8	24H-A2-X230413P00121R22867S10.raw
PE (Phosphatidylethanolamine)	PE 32:1	24H-A3	11744448	0.037855	23.97		34	Ratio to surrogate PE(15:0-18:1)(d7)	-0.5	24H-A3-X230413P00121R22867S12.raw
PE (Phosphatidylethanolamine)	PE 32:1	24H-A4	1165291	0.062268	23.97		34	Ratio to surrogate PE(15:0-18:1)(d7)	-0.1	24H-A4-X230413P00121R22867S14.raw
PE (Phosphatidylethanolamine)	PE 32:1	24H-A5	3138690	0.012742	23.97		34	Ratio to surrogate PE(15:0-18:1)(d7)	-1.8	24H-A5-X230413P00121R22867S16.raw
PE (Phosphatidylethanolamine)	PE 32:1	24H-B1	1280324	0.021959	23.97		34	Ratio to surrogate PE(15:0-18:1)(d7)	-0.5	24H-B1-X230412P00121R22843S21.raw
PE (Phosphatidylethanolamine)	PE 32:1	24H-B2	1831285	0.0046111	23.97		34	Ratio to surrogate PE(15:0-18:1)(d7)	-0.3	24H-B2-X230412P00121R22843S23.raw
PE (Phosphatidylethanolamine)	PE 32:1	24H-B3	1247067	0.0032871	23.97		34	Ratio to surrogate PE(15:0-18:1)(d7)	-0.8	24H-B3-X230412P00121R22843S25.raw
PE (Phosphatidylethanolamine)	PE 34:3	24H-A1	24685176	0.074695	23.94		34	Ratio to surrogate PE(15:0-18:1)(d7)	4	24H-A1-X230413P00121R22867S08.raw
PE (Phosphatidylethanolamine)	PE 34:3	24H-A2	38780580	0.12168	23.94		34	Ratio to surrogate PE(15:0-18:1)(d7)	3.1	24H-A2-X230413P00121R22867S10.raw
PE (Phosphatidylethanolamine)	PE 34:3	24H-A3	22892764	0.073788	23.94		34	Ratio to surrogate PE(15:0-18:1)(d7)	5.1	24H-A3-X230413P00121R22867S12.raw
PE (Phosphatidylethanolamine)	PE 34:3	24H-A4	869722	0.046474	23.94		34	Ratio to surrogate PE(15:0-18:1)(d7)	6.5	24H-A4-X230413P00121R22867S14.raw
PE (Phosphatidylethanolamine)	PE 34:3	24H-A5	7837427	0.031817	23.94		34	Ratio to surrogate PE(15:0-18:1)(d7)	13	24H-A5-X230413P00121R22867S16.raw
PE (Phosphatidylethanolamine)	PE 34:3	24H-B1	113788	0.0019516	23.94		34	Ratio to surrogate PE(15:0-18:1)(d7)	3.9	24H-B1-X230412P00121R22843S21.raw
PE (Phosphatidylethanolamine)	PE 34:3	24H-B2	1150193	0.0028961	23.94		34	Ratio to surrogate PE(15:0-18:1)(d7)	8.3	24H-B2-X230412P00121R22843S23.raw
PE (Phosphatidylethanolamine)	PE 34:3	24H-B3	1298254	0.003422	23.94		34	Ratio to surrogate PE(15:0-18:1)(d7)	10.2	24H-B3-X230412P00121R22843S25.raw
PE (Phosphatidylethanolamine)	PE 34:2	24H-A1	517909472	1.5672	23.82		34	Ratio to surrogate PE(15:0-18:1)(d7)	-0.1	24H-A1-X230413P00121R22867S08.raw
PE (Phosphatidylethanolamine)	PE 34:2	24H-A2	658759040	2.067	23.82		34	Ratio to surrogate PE(15:0-18:1)(d7)	-0.9	24H-A2-X230413P00121R22867S10.raw
PE (Phosphatidylethanolamine)	PE 34:2	24H-A3	349558624	1.1267	23.82		34	Ratio to surrogate PE(15:0-18:1)(d7)	-0.2	24H-A3-X230413P00121R22867S12.raw
PE (Phosphatidylethanolamine)	PE 34:2	24H-A4	16684919	0.89157	23.82		34	Ratio to surrogate PE(15:0-18:1)(d7)	-0.4	24H-A4-X230413P00121R22867S14.raw
PE (Phosphatidylethanolamine)	PE 34:2	24H-A5	158516272	0.64351	23.82		34	Ratio to surrogate PE(15:0-18:1)(d7)	-0.6	24H-A5-X230413P00121R22867S16.raw
PE (Phosphatidylethanolamine)	PE 34:2	24H-B1	10406948	0.17849	23.82		34	Ratio to surrogate PE(15:0-18:1)(d7)	-0.6	24H-B1-X230412P00121R22843S21.raw
PE (Phosphatidylethanolamine)	PE 34:2	24H-B2	65445864	0.16479	23.82		34	Ratio to surrogate PE(15:0-18:1)(d7)	-0.3	24H-B2-X230412P00121R22843S23.raw
PE (Phosphatidylethanolamine)	PE 34:2	24H-B3	70049976	0.18464	23.82		34	Ratio to surrogate PE(15:0-18:1)(d7)	-0.3	24H-B3-X230412P00121R22843S25.raw
PE (Phosphatidylethanolamine)	PE 34:1	24H-A1	116579616	0.35276	23.71		34	Ratio to surrogate PE(15:0-18:1)(d7)	-7.4	24H-A1-X230413P00121R22867S08.raw
PE (Phosphatidylethanolamine)	PE 34:1	24H-A2	150478608	0.47216	23.71		34	Ratio to surrogate PE(15:0-18:1)(d7)	-8.1	24H-A2-X230413P00121R22867S10.raw
PE (Phosphatidylethanolamine)	PE 34:1	24H-A3	98554664	0.31766	23.71		34	Ratio to surrogate PE(15:0-18:1)(d7)	-6.6	24H-A3-X230413P00121R22867S12.raw
PE (Phosphatidylethanolamine)	PE 34:1	24H-A4	5503988	0.29411	23.71		34	Ratio to surrogate PE(15:0-18:1)(d7)	-5.7	24H-A4-X230413P00121R22867S14.raw
PE (Phosphatidylethanolamine)	PE 34:1	24H-A5	42357932	0.17196	23.71		34	Ratio to surrogate PE(15:0-18:1)(d7)	-7.3	24H-A5-X230413P00121R22867S16.raw
PE (Phosphatidylethanolamine)	PE 34:1	24H-B1	5585885	0.095802	23.71		34	Ratio to surrogate PE(15:0-18:1)(d7)	-4.5	24H-B1-X230412P00121R22843S21.raw
PE (Phosphatidylethanolamine)	PE 34:1	24H-B2	26126480	0.065786	23.71		34	Ratio to surrogate PE(15:0-18:1)(d7)	-5.5	24H-B2-X230412P00121R22843S23.raw
PE (Phosphatidylethanolamine)	PE 34:1	24H-B3	25338424	0.066788	23.71		34	Ratio to surrogate PE(15:0-18:1)(d7)	-5.6	24H-B3-X230412P00121R22843S25.raw
PE (Phosphatidylethanolamine)	PE 35:2	24H-A1	10829756	0.03277	23.7		34	Ratio to surrogate PE(15:0-18:1)(d7)	1.1	24H-A1-X230413P00121R22867S08.raw
PE (Phosphatidylethanolamine)	PE 35:2	24H-A2	14479635	0.045433	23.7		34	Ratio to surrogate PE(15:0-18:1)(d7)	-1.5	24H-A2-X230413P00121R22867S10.raw
PE (Phosphatidylethanolamine)	PE 35:2	24H-A3	8205475	0.026448	23.7		34	Ratio to surrogate PE(15:0-18:1)(d7)	0.9	24H-A3-X230413P00121R22867S12.raw
PE (Phosphatidylethanolamine)	PE 35:2	24H-A4	982664	0.052509	23.7		34	Ratio to surrogate PE(15:0-18:1)(d7)	0.6	24H-A4-X230413P00121R22867S14.raw
PE (Phosphatidylethanolamine)	PE 35:2	24H-A5	4164863	0.016908	23.7		34	Ratio to surrogate PE(15:0-18:1)(d7)	-0.1	24H-A5-X230413P00121R22867S16.raw
PE (Phosphatidylethanolamine)	PE 35:2	24H-B1	956333	0.016402	23.7		34	Ratio to surrogate PE(15:0-18:1)(d7)	-0.1	24H-B1-X230412P00121R22843S21.raw
PE (Phosphatidylethanolamine)	PE 35:2	24H-B2	3922111	0.0098757	23.7		34	Ratio to surrogate PE(15:0-18:1)(d7)	-0.3	24H-B2-X230412P00121R22843S23.raw
PE (Phosphatidylethanolamine)	PE 35:2	24H-B3	2507058	0.0066082	23.7		34	Ratio to surrogate PE(15:0-18:1)(d7)	-1	24H-B3-X230412P00121R22843S25.raw
PE (Phosphatidylethanolamine)	PE 36:5	24H-A1	19963316	0.060407	23.79		34	Ratio to surrogate PE(15:0-18:1)(d7)	-3.9	24H-A1-X230413P00121R22867S08.raw
PE (Phosphatidylethanolamine)	PE 36:5	24H-A2	#N/A	#N/A	23.79		34	Ratio to surrogate PE(15:0-18:1)(d7)	#N/A	24H-A2-X230413P00121R22867S10.raw
PE (Phosphatidylethanolamine)	PE 36:5	24H-A3	16789676	0.054116	23.79		34	Ratio to surrogate PE(15:0-18:1)(d7)	-3.3	24H-A3-X230413P00121R22867S12.raw
PE (Phosphatidylethanolamine)	PE 36:5	24H-A4	856661	0.045776	23.79		34	Ratio to surrogate PE(15:0-18:1)(d7)	-4.9	24H-A4-X230413P00121R22867S14.raw
PE (Phosphatidylethanolamine)	PE 36:5	24H-A5	5208445	0.021144	23.79		34	Ratio to surrogate PE(15:0-18:1)(d7)	-5	24H-A5-X230413P00121R22867S16.raw
PE (Phosphatidylethanolamine)	PE 36:5	24H-B1	81023	0.0013896	23.79		34	Ratio to surrogate PE(15:0-18:1)(d7)	-3.2	24H-B1-X230412P00121R22843S21.raw
PE (Phosphatidylethanolamine)	PE 36:5	24H-B2	1916314	0.0048252	23.79		34	Ratio to surrogate PE(15:0-18:1)(d7)	-4.1	24H-B2-X230412P00121R22843S23.raw
PE (Phosphatidylethanolamine)	PE 36:5	24H-B3	1680890	0.0044306	23.79		34	Ratio to surrogate PE(15:0-18:1)(d7)	-2.5	24H-B3-X230412P00121R22843S25.raw
PE (Phosphatidylethanolamine)	PE 36:4	24H-A1	946770944	2.8649	23.62		34	Ratio to surrogate PE(15:0-18:1)(d7)	-3.4	24H-A1-X230413P00121R22867S08.raw
PE (Phosphatidylethanolamine)	PE 36:4	24H-A2	1062861056	3.335	23.62		34	Ratio to surrogate PE(15:0-18:1)(d7)	-4	24H-A2-X230413P00121R22867S10.raw
PE (Phosphatidylethanolamine)	PE 36:4	24H-A3	653661696	2.1069	23.62		34	Ratio to surrogate PE(15:0-18:1)(d7)	-3.3	24H-A3-X230413P00121R22867S12.raw
PE (Phosphatidylethanolamine)	PE 36:4	24H-A4	40379416	2.1577	23.62		34	Ratio to surrogate PE(15:0-18:1)(d7)	-3.4	24H-A4-X230413P00121R22867S14.raw
PE (Phosphatidylethanolamine)	PE 36:4	24H-A5	310171136	1.2592	23.62		34	Ratio to surrogate PE(15:0-18:1)(d7)	-3.8	24H-A5-X230413P00121R22867S16.raw
PE (Phosphatidylethanolamine)	PE 36:4	24H-B1	16941634	0.29056	23.62		34	Ratio to surrogate PE(15:0-18:1)(d7)	-3.6	24H-B1-X230412P00121R22843S21.raw
PE (Phosphatidylethanolamine)	PE 36:4	24H-B2	132090968	0.3326	23.62		34	Ratio to surrogate PE(15:0-18:1)(d7)	-3.5	24H-B2-X230412P00121R22843S23.raw
PE (Phosphatidylethanolamine)	PE 36:4	24H-B3	132270168	0.34864	23.62		34	Ratio to surrogate PE(15:0-18:1)(d7)	-3.5	24H-B3-X230412P00121R22843S25.raw
PE (Phosphatidylethanolamine)	PE 36:2	24H-A1	535213504	1.6195	23.57		34	Ratio to surrogate PE(15:0-18:1)(d7)	-1.5	24H-A1-X230413P00121R22867S08.raw
PE (Phosphatidylethanolamine)	PE 36:2	24H-A2	732736896	2.2991	23.57		34	Ratio to surrogate PE(15:0-18:1)(d7)	-2.1	24H-A2-X230413P00121R22867S10.raw
PE (Phosphatidylethanolamine)	PE 36:2	24H-A3	419523392	1.3522	23.57		34	Ratio to surrogate PE(15:0-18:1)(d7)	-1.2	24H-A3-X230413P00121R22867S12.raw
PE (Phosphatidylethanolamine)	PE 36:2	24H-A4	26319106	1.4064	23.57		34	Ratio to surrogate PE(15:0-18:1)(d7)	-1.5	24H-A4-X230413P00121R22867S14.raw
PE (Phosphatidylethanolamine)	PE 36:2	24H-A5	199694976	0.81068	23.57		34	Ratio to surrogate PE(15:0-18:1)(d7)	-1.6	24H-A5-X230413P00121R22867S16.raw
PE (Phosphatidylethanolamine)	PE 36:2	24H-B1	28156324	0.4829	23.57		34	Ratio to surrogate PE(15:0-18:1)(d7)	-1	24H-B1-X230412P00121R22843S21.raw
PE (Phosphatidylethanolamine)	PE 36:2	24H-B2	179120512	0.45102	23.57		34	Ratio to surrogate PE(15:0-18:1)(d7)	-1	24H-B2-X230412P00121R22843S23.raw
PE (Phosphatidylethanolamine)	PE 36:2	24H-B3	199326352	0.52539	23.57		34	Ratio to surrogate PE(15:0-18:1)(d7)	-0.8	24H-B3-X230412P00121R22843S25.raw
PE (Phosphatidylethanolamine)	PE 36:1	24H-A1	88258368	0.26706	23.54		34	Ratio to surrogate PE(15:0-18:1)(d7)	-6.9	24H-A1-X230413P00121R22867S08.raw
PE (Phosphatidylethanolamine)	PE 36:1	24H-A2	113899536	0.35738	23.54		34	Ratio to surrogate PE(15:0-18:1)(d7)	-7.3	24H-A2-X230413P00121R22867S10.raw
PE (Phosphatidylethanolamine)	PE 36:1	24H-A3	68969144	0.2223	23.54		34	Ratio to surrogate PE(15:0-18:1)(d7)	-5.8	24H-A3-X230413P00121R22867S12.raw
PE (Phosphatidylethanolamine)	PE 36:1	24H-A4	4064346	0.21718	23.54		34	Ratio to surrogate PE(15:0-18:1)(d7)	-6.7	24H-A4-X230413P00121R22867S14.raw
PE (Phosphatidylethanolamine)	PE 36:1	24H-A5	32215918	0.13078	23.54		34	Ratio to surrogate PE(15:0-18:1)(d7)	-6.9	24H-A5-X230413P00121R22867S16.raw
PE (Phosphatidylethanolamine)	PE 36:1	24H-B1	6549558	0.11233	23.54		34	Ratio to surrogate PE(15:0-18:1)(d7)	-4.3	24H-B1-X230412P00121R22843S21.raw
PE (Phosphatidylethanolamine)	PE 36:1	24H-B2	36396580	0.091645	23.54		34	Ratio to surrogate PE(15:0-18:1)(d7)	-4.6	24H-B2-X230412P00121R22843S23.raw
PE (Phosphatidylethanolamine)	PE 36:1	24H-B3	40797520	0.10754	23.54		34	Ratio to surrogate PE(15:0-18:1)(d7)	-5.1	24H-B3-X230412P00121R22843S25.raw
PE (Phosphatidylethanolamine)	PE 37:4	24H-A1	28330412	0.085726	23.5		34	Ratio to surrogate PE(15:0-18:1)(d7)	-0.7	24H-A1-X230413P00121R22867S08.raw
PE (Phosphatidylethanolamine)	PE 37:4	24H-A2	31087776	0.097545	23.5		34	Ratio to surrogate PE(15:0-18:1)(d7)	-0.6	24H-A2-X230413P00121R22867S10.raw
PE (Phosphatidylethanolamine)	PE 37:4	24H-A3	23459268	0.075614	23.5		34	Ratio to surrogate PE(15:0-18:1)(d7)	-0.6	24H-A3-X230413P00121R22867S12.raw
PE (Phosphatidylethanolamine)	PE 37:4	24H-A4	1498685	0.080084	23.5		34	Ratio to surrogate PE(15:0-18:1)(d7)	-2.3	24H-A4-X230413P00121R22867S14.raw
PE (Phosphatidylethanolamine)	PE 37:4	24H-A5	11659484	0.047333	23.5		34	Ratio to surrogate PE(15:0-18:1)(d7)	-1.2	24H-A5-X230413P00121R22867S16.raw
PE (Phosphatidylethanolamine)	PE 37:4	24H-B1	618920	0.010615	23.5		34	Ratio to surrogate PE(15:0-18:1)(d7)	-1.7	24H-B1-X230412P00121R22843S21.raw
PE (Phosphatidylethanolamine)	PE 37:4	24H-B2	4926759	0.012405	23.5		34	Ratio to surrogate PE(15:0-18:1)(d7)	-1.4	24H-B2-X230412P00121R22843S23.raw
PE (Phosphatidylethanolamine)	PE 37:4	24H-B3	4783427	0.012608	23.5		34	Ratio to surrogate PE(15:0-18:1)(d7)	0.2	24H-B3-X230412P00121R22843S25.raw
PE (Phosphatidylethanolamine)	PE 38:7	24H-A1	15395601	0.046586	23.83		34	Ratio to surrogate PE(15:0-18:1)(d7)	-1.8	24H-A1-X230413P00121R22867S08.raw
PE (Phosphatidylethanolamine)	PE 38:7	24H-A2	19225472	0.060324	23.83		34	Ratio to surrogate PE(15:0-18:1)(d7)	-1	24H-A2-X230413P00121R22867S10.raw
PE (Phosphatidylethanolamine)	PE 38:7	24H-A3	10782888	0.034755	23.83		34	Ratio to surrogate PE(15:0-18:1)(d7)	0.2	24H-A3-X230413P00121R22867S12.raw
PE (Phosphatidylethanolamine)	PE 38:7	24H-A4	460222	0.024592	23.83		34	Ratio to surrogate PE(15:0-18:1)(d7)	-0.5	24H-A4-X230413P00121R22867S14.raw
PE (Phosphatidylethanolamine)	PE 38:7	24H-A5	2237510	0.0090834	23.83		34	Ratio to surrogate PE(15:0-18:1)(d7)	-2.4	24H-A5-X230413P00121R22867S16.raw
PE (Phosphatidylethanolamine)	PE 38:7	24H-B1	24535	0.00042079	23.83		34	Ratio to surrogate PE(15:0-18:1)(d7)	-2.2	24H-B1-X230412P00121R22843S21.raw
PE (Phosphatidylethanolamine)	PE 38:7	24H-B2	993675	0.002502	23.83		34	Ratio to surrogate PE(15:0-18:1)(d7)	0	24H-B2-X230412P00121R22843S23.raw
PE (Phosphatidylethanolamine)	PE 38:7	24H-B3	634208	0.0016717	23.83		34	Ratio to surrogate PE(15:0-18:1)(d7)	-1.5	24H-B3-X230412P00121R22843S25.raw
PE (Phosphatidylethanolamine)	PE 38:6	24H-A1	1211970816	3.6673	23.67		34	Ratio to surrogate PE(15:0-18:1)(d7)	-0.7	24H-A1-X230413P00121R22867S08.raw
PE (Phosphatidylethanolamine)	PE 38:6	24H-A2	1182674688	3.7109	23.67		34	Ratio to surrogate PE(15:0-18:1)(d7)	-1.4	24H-A2-X230413P00121R22867S10.raw
PE (Phosphatidylethanolamine)	PE 38:6	24H-A3	685292608	2.2088	23.67		34	Ratio to surrogate PE(15:0-18:1)(d7)	-0.6	24H-A3-X230413P00121R22867S12.raw
PE (Phosphatidylethanolamine)	PE 38:6	24H-A4	41708732	2.2287	23.67		34	Ratio to surrogate PE(15:0-18:1)(d7)	-0.6	24H-A4-X230413P00121R22867S14.raw
PE (Phosphatidylethanolamine)	PE 38:6	24H-A5	347137344	1.4092	23.67		34	Ratio to surrogate PE(15:0-18:1)(d7)	-0.9	24H-A5-X230413P00121R22867S16.raw
PE (Phosphatidylethanolamine)	PE 38:6	24H-B1	21672040	0.37169	23.67		34	Ratio to surrogate PE(15:0-18:1)(d7)	-0.7	24H-B1-X230412P00121R22843S21.raw
PE (Phosphatidylethanolamine)	PE 38:6	24H-B2	182121824	0.45858	23.67		34	Ratio to surrogate PE(15:0-18:1)(d7)	-0.6	24H-B2-X230412P00121R22843S23.raw
PE (Phosphatidylethanolamine)	PE 38:6	24H-B3	179910240	0.47422	23.67		34	Ratio to surrogate PE(15:0-18:1)(d7)	-0.7	24H-B3-X230412P00121R22843S25.raw
PE (Phosphatidylethanolamine)	PE 38:5	24H-A1	828697216	2.5076	23.48		34	Ratio to surrogate PE(15:0-18:1)(d7)	-3	24H-A1-X230413P00121R22867S08.raw
PE (Phosphatidylethanolamine)	PE 38:5	24H-A2	819388736	2.571	23.48		34	Ratio to surrogate PE(15:0-18:1)(d7)	-3.6	24H-A2-X230413P00121R22867S10.raw
PE (Phosphatidylethanolamine)	PE 38:5	24H-A3	517240576	1.6672	23.48		34	Ratio to surrogate PE(15:0-18:1)(d7)	-2.4	24H-A3-X230413P00121R22867S12.raw
PE (Phosphatidylethanolamine)	PE 38:5	24H-A4	31898872	1.7045	23.48		34	Ratio to surrogate PE(15:0-18:1)(d7)	-2.8	24H-A4-X230413P00121R22867S14.raw
PE (Phosphatidylethanolamine)	PE 38:5	24H-A5	240303568	0.97554	23.48		34	Ratio to surrogate PE(15:0-18:1)(d7)	-3.1	24H-A5-X230413P00121R22867S16.raw
PE (Phosphatidylethanolamine)	PE 38:5	24H-B1	13531144	0.23207	23.48		34	Ratio to surrogate PE(15:0-18:1)(d7)	-3.2	24H-B1-X230412P00121R22843S21.raw
PE (Phosphatidylethanolamine)	PE 38:5	24H-B2	89106736	0.22437	23.48		34	Ratio to surrogate PE(15:0-18:1)(d7)	-1.8	24H-B2-X230412P00121R22843S23.raw
PE (Phosphatidylethanolamine)	PE 38:5	24H-B3	100002880	0.26359	23.48		34	Ratio to surrogate PE(15:0-18:1)(d7)	-3	24H-B3-X230412P00121R22843S25.raw
PE (Phosphatidylethanolamine)	PE 38:4	24H-A1	2303450368	6.9701	23.37		34	Ratio to surrogate PE(15:0-18:1)(d7)	3.3	24H-A1-X230413P00121R22867S08.raw
PE (Phosphatidylethanolamine)	PE 38:4	24H-A2	2312447744	7.2558	23.37		34	Ratio to surrogate PE(15:0-18:1)(d7)	2.8	24H-A2-X230413P00121R22867S10.raw
PE (Phosphatidylethanolamine)	PE 38:4	24H-A3	1460702720	4.7081	23.37		34	Ratio to surrogate PE(15:0-18:1)(d7)	3.7	24H-A3-X230413P00121R22867S12.raw
PE (Phosphatidylethanolamine)	PE 38:4	24H-A4	98850264	5.2821	23.37		34	Ratio to surrogate PE(15:0-18:1)(d7)	3.4	24H-A4-X230413P00121R22867S14.raw
PE (Phosphatidylethanolamine)	PE 38:4	24H-A5	818111424	3.3212	23.37		34	Ratio to surrogate PE(15:0-18:1)(d7)	3.3	24H-A5-X230413P00121R22867S16.raw
PE (Phosphatidylethanolamine)	PE 38:4	24H-B1	64451188	1.1054	23.37		34	Ratio to surrogate PE(15:0-18:1)(d7)	3.5	24H-B1-X230412P00121R22843S21.raw
PE (Phosphatidylethanolamine)	PE 38:4	24H-B2	392530688	0.98838	23.37		34	Ratio to surrogate PE(15:0-18:1)(d7)	3.4	24H-B2-X230412P00121R22843S23.raw
PE (Phosphatidylethanolamine)	PE 38:4	24H-B3	443141088	1.1681	23.37		34	Ratio to surrogate PE(15:0-18:1)(d7)	3.9	24H-B3-X230412P00121R22843S25.raw
PE (Phosphatidylethanolamine)	PE 39:6	24H-A1	10063619	0.030452	23.53		34	Ratio to surrogate PE(15:0-18:1)(d7)	-1.2	24H-A1-X230413P00121R22867S08.raw
PE (Phosphatidylethanolamine)	PE 39:6	24H-A2	6100078	0.01914	23.53		34	Ratio to surrogate PE(15:0-18:1)(d7)	-1.6	24H-A2-X230413P00121R22867S10.raw
PE (Phosphatidylethanolamine)	PE 39:6	24H-A3	5543115	0.017867	23.53		34	Ratio to surrogate PE(15:0-18:1)(d7)	1.2	24H-A3-X230413P00121R22867S12.raw
PE (Phosphatidylethanolamine)	PE 39:6	24H-A4	290432	0.01552	23.53		34	Ratio to surrogate PE(15:0-18:1)(d7)	2	24H-A4-X230413P00121R22867S14.raw
PE (Phosphatidylethanolamine)	PE 39:6	24H-A5	2674523	0.010858	23.53		34	Ratio to surrogate PE(15:0-18:1)(d7)	-1.8	24H-A5-X230413P00121R22867S16.raw
PE (Phosphatidylethanolamine)	PE 39:6	24H-B1	263584	0.0045207	23.53		34	Ratio to surrogate PE(15:0-18:1)(d7)	-1.7	24H-B1-X230412P00121R22843S21.raw
PE (Phosphatidylethanolamine)	PE 39:6	24H-B2	1674063	0.0042152	23.53		34	Ratio to surrogate PE(15:0-18:1)(d7)	-0.9	24H-B2-X230412P00121R22843S23.raw
PE (Phosphatidylethanolamine)	PE 39:6	24H-B3	2356429	0.0062112	23.53		34	Ratio to surrogate PE(15:0-18:1)(d7)	1.7	24H-B3-X230412P00121R22843S25.raw
PE (Phosphatidylethanolamine)	PE 39:4	24H-A1	17277000	0.052279	23.28		34	Ratio to surrogate PE(15:0-18:1)(d7)	-2.2	24H-A1-X230413P00121R22867S08.raw
PE (Phosphatidylethanolamine)	PE 39:4	24H-A2	21963340	0.068915	23.28		34	Ratio to surrogate PE(15:0-18:1)(d7)	-3.7	24H-A2-X230413P00121R22867S10.raw
PE (Phosphatidylethanolamine)	PE 39:4	24H-A3	12050416	0.038841	23.28		34	Ratio to surrogate PE(15:0-18:1)(d7)	-1.1	24H-A3-X230413P00121R22867S12.raw
PE (Phosphatidylethanolamine)	PE 39:4	24H-A4	908208	0.048531	23.28		34	Ratio to surrogate PE(15:0-18:1)(d7)	-1.7	24H-A4-X230413P00121R22867S14.raw
PE (Phosphatidylethanolamine)	PE 39:4	24H-A5	5693254	0.023112	23.28		34	Ratio to surrogate PE(15:0-18:1)(d7)	-1.3	24H-A5-X230413P00121R22867S16.raw
PE (Phosphatidylethanolamine)	PE 39:4	24H-B1	1298379	0.022268	23.28		34	Ratio to surrogate PE(15:0-18:1)(d7)	-2.4	24H-B1-X230412P00121R22843S21.raw
PE (Phosphatidylethanolamine)	PE 39:4	24H-B2	6234094	0.015697	23.28		34	Ratio to surrogate PE(15:0-18:1)(d7)	-1.9	24H-B2-X230412P00121R22843S23.raw
PE (Phosphatidylethanolamine)	PE 39:4	24H-B3	8089244	0.021322	23.28		34	Ratio to surrogate PE(15:0-18:1)(d7)	-1.1	24H-B3-X230412P00121R22843S25.raw
PE (Phosphatidylethanolamine)	PE 40:8	24H-A1	6580587	0.019912	23.62		29	Ratio to surrogate PE(15:0-18:1)(d7)	4.3	24H-A1-X230413P00121R22867S08.raw
PE (Phosphatidylethanolamine)	PE 40:8	24H-A2	8768233	0.027512	23.62		29	Ratio to surrogate PE(15:0-18:1)(d7)	1.9	24H-A2-X230413P00121R22867S10.raw
PE (Phosphatidylethanolamine)	PE 40:8	24H-A3	5888558	0.01898	23.62		29	Ratio to surrogate PE(15:0-18:1)(d7)	4.5	24H-A3-X230413P00121R22867S12.raw
PE (Phosphatidylethanolamine)	PE 40:8	24H-A4	74482	0.00398	23.62		29	Ratio to surrogate PE(15:0-18:1)(d7)	4	24H-A4-X230413P00121R22867S14.raw
PE (Phosphatidylethanolamine)	PE 40:8	24H-A5	1536375	0.0062371	23.62		29	Ratio to surrogate PE(15:0-18:1)(d7)	2.5	24H-A5-X230413P00121R22867S16.raw
PE (Phosphatidylethanolamine)	PE 40:8	24H-B1	428313	0.0073459	23.62		29	Ratio to surrogate PE(15:0-18:1)(d7)	3.9	24H-B1-X230412P00121R22843S21.raw
PE (Phosphatidylethanolamine)	PE 40:8	24H-B2	8051114	0.020272	23.62		29	Ratio to surrogate PE(15:0-18:1)(d7)	3.7	24H-B2-X230412P00121R22843S23.raw
PE (Phosphatidylethanolamine)	PE 40:8	24H-B3	6292638	0.016586	23.62		29	Ratio to surrogate PE(15:0-18:1)(d7)	4.2	24H-B3-X230412P00121R22843S25.raw
PE (Phosphatidylethanolamine)	PE 40:7	24H-A1	235908080	0.71384	23.53		34	Ratio to surrogate PE(15:0-18:1)(d7)	1.3	24H-A1-X230413P00121R22867S08.raw
PE (Phosphatidylethanolamine)	PE 40:7	24H-A2	219385968	0.68837	23.53		34	Ratio to surrogate PE(15:0-18:1)(d7)	0.8	24H-A2-X230413P00121R22867S10.raw
PE (Phosphatidylethanolamine)	PE 40:7	24H-A3	144102400	0.46447	23.53		34	Ratio to surrogate PE(15:0-18:1)(d7)	1.7	24H-A3-X230413P00121R22867S12.raw
PE (Phosphatidylethanolamine)	PE 40:7	24H-A4	9175860	0.49032	23.53		34	Ratio to surrogate PE(15:0-18:1)(d7)	1.3	24H-A4-X230413P00121R22867S14.raw
PE (Phosphatidylethanolamine)	PE 40:7	24H-A5	63534872	0.25793	23.53		34	Ratio to surrogate PE(15:0-18:1)(d7)	1.3	24H-A5-X230413P00121R22867S16.raw
PE (Phosphatidylethanolamine)	PE 40:7	24H-B1	2799546	0.048014	23.53		34	Ratio to surrogate PE(15:0-18:1)(d7)	0.9	24H-B1-X230412P00121R22843S21.raw
PE (Phosphatidylethanolamine)	PE 40:7	24H-B2	27222616	0.068546	23.53		34	Ratio to surrogate PE(15:0-18:1)(d7)	1.5	24H-B2-X230412P00121R22843S23.raw
PE (Phosphatidylethanolamine)	PE 40:7	24H-B3	24310892	0.06408	23.53		34	Ratio to surrogate PE(15:0-18:1)(d7)	0.7	24H-B3-X230412P00121R22843S25.raw
PE (Phosphatidylethanolamine)	PE 40:6	24H-A1	719771904	2.178	23.42		34	Ratio to surrogate PE(15:0-18:1)(d7)	-1.1	24H-A1-X230413P00121R22867S08.raw
PE (Phosphatidylethanolamine)	PE 40:6	24H-A2	600108864	1.883	23.42		34	Ratio to surrogate PE(15:0-18:1)(d7)	-1.7	24H-A2-X230413P00121R22867S10.raw
PE (Phosphatidylethanolamine)	PE 40:6	24H-A3	399244608	1.2868	23.42		34	Ratio to surrogate PE(15:0-18:1)(d7)	-0.6	24H-A3-X230413P00121R22867S12.raw
PE (Phosphatidylethanolamine)	PE 40:6	24H-A4	27352022	1.4616	23.42		34	Ratio to surrogate PE(15:0-18:1)(d7)	-1	24H-A4-X230413P00121R22867S14.raw
PE (Phosphatidylethanolamine)	PE 40:6	24H-A5	235227840	0.95493	23.42		34	Ratio to surrogate PE(15:0-18:1)(d7)	-1.1	24H-A5-X230413P00121R22867S16.raw
PE (Phosphatidylethanolamine)	PE 40:6	24H-B1	14522848	0.24908	23.42		34	Ratio to surrogate PE(15:0-18:1)(d7)	-0.7	24H-B1-X230412P00121R22843S21.raw
PE (Phosphatidylethanolamine)	PE 40:6	24H-B2	97035736	0.24433	23.42		34	Ratio to surrogate PE(15:0-18:1)(d7)	-0.7	24H-B2-X230412P00121R22843S23.raw
PE (Phosphatidylethanolamine)	PE 40:6	24H-B3	117400248	0.30945	23.42		34	Ratio to surrogate PE(15:0-18:1)(d7)	-0.7	24H-B3-X230412P00121R22843S25.raw
PE (Phosphatidylethanolamine)	PE 40:5	24H-A1	210012960	0.63548	23.36		34	Ratio to surrogate PE(15:0-18:1)(d7)	-6.1	24H-A1-X230413P00121R22867S08.raw
PE (Phosphatidylethanolamine)	PE 40:5	24H-A2	182903200	0.5739	23.36		34	Ratio to surrogate PE(15:0-18:1)(d7)	-6.1	24H-A2-X230413P00121R22867S10.raw
PE (Phosphatidylethanolamine)	PE 40:5	24H-A3	111803120	0.36036	23.36		34	Ratio to surrogate PE(15:0-18:1)(d7)	-5.9	24H-A3-X230413P00121R22867S12.raw
PE (Phosphatidylethanolamine)	PE 40:5	24H-A4	6659997	0.35588	23.36		34	Ratio to surrogate PE(15:0-18:1)(d7)	-6.4	24H-A4-X230413P00121R22867S14.raw
PE (Phosphatidylethanolamine)	PE 40:5	24H-A5	63472328	0.25767	23.36		34	Ratio to surrogate PE(15:0-18:1)(d7)	-6.5	24H-A5-X230413P00121R22867S16.raw
PE (Phosphatidylethanolamine)	PE 40:5	24H-B1	4919490	0.084373	23.36		34	Ratio to surrogate PE(15:0-18:1)(d7)	-5.4	24H-B1-X230412P00121R22843S21.raw
PE (Phosphatidylethanolamine)	PE 40:5	24H-B2	33194672	0.083583	23.36		34	Ratio to surrogate PE(15:0-18:1)(d7)	-5.3	24H-B2-X230412P00121R22843S23.raw
PE (Phosphatidylethanolamine)	PE 40:5	24H-B3	33522258	0.08836	23.36		34	Ratio to surrogate PE(15:0-18:1)(d7)	-5.2	24H-B3-X230412P00121R22843S25.raw
PS (Phosphatidylserine)	PS 36:4	24H-A1	11383026	0.054985	30.43		34	Ratio to surrogate PS(15:0-18:1)(d7)	-0.8	24H-A1-X230413P00121R22867S08.raw
PS (Phosphatidylserine)	PS 36:4	24H-A2	11981402	0.058874	30.43		34	Ratio to surrogate PS(15:0-18:1)(d7)	-1.5	24H-A2-X230413P00121R22867S10.raw
PS (Phosphatidylserine)	PS 36:4	24H-A3	9834896	0.054481	30.43		34	Ratio to surrogate PS(15:0-18:1)(d7)	-0.3	24H-A3-X230413P00121R22867S12.raw
PS (Phosphatidylserine)	PS 36:4	24H-A4	509808	0.036046	30.43		34	Ratio to surrogate PS(15:0-18:1)(d7)	-1.9	24H-A4-X230413P00121R22867S14.raw
PS (Phosphatidylserine)	PS 36:4	24H-A5	3690916	0.026379	30.43		34	Ratio to surrogate PS(15:0-18:1)(d7)	-0.5	24H-A5-X230413P00121R22867S16.raw
PS (Phosphatidylserine)	PS 36:4	24H-B1	52097	0.0014505	30.43		34	Ratio to surrogate PS(15:0-18:1)(d7)	-0.8	24H-B1-X230412P00121R22843S21.raw
PS (Phosphatidylserine)	PS 36:4	24H-B2	1179774	0.0051265	30.43		34	Ratio to surrogate PS(15:0-18:1)(d7)	-4.5	24H-B2-X230412P00121R22843S23.raw
PS (Phosphatidylserine)	PS 36:4	24H-B3	0	0	30.43		34	Ratio to surrogate PS(15:0-18:1)(d7)	#N/A	24H-B3-X230412P00121R22843S25.raw
PS (Phosphatidylserine)	PS 36:2	24H-A1	4660465	0.022512	30.1		34	Ratio to surrogate PS(15:0-18:1)(d7)	-1.4	24H-A1-X230413P00121R22867S08.raw
PS (Phosphatidylserine)	PS 36:2	24H-A2	7313096	0.035935	30.1		34	Ratio to surrogate PS(15:0-18:1)(d7)	-0.9	24H-A2-X230413P00121R22867S10.raw
PS (Phosphatidylserine)	PS 36:2	24H-A3	8387657	0.046464	30.1		34	Ratio to surrogate PS(15:0-18:1)(d7)	-1.1	24H-A3-X230413P00121R22867S12.raw
PS (Phosphatidylserine)	PS 36:2	24H-A4	320716	0.022676	30.1		34	Ratio to surrogate PS(15:0-18:1)(d7)	-1.7	24H-A4-X230413P00121R22867S14.raw
PS (Phosphatidylserine)	PS 36:2	24H-A5	5728298	0.04094	30.1		34	Ratio to surrogate PS(15:0-18:1)(d7)	-1.8	24H-A5-X230413P00121R22867S16.raw
PS (Phosphatidylserine)	PS 36:2	24H-B1	337522	0.0093976	30.1		34	Ratio to surrogate PS(15:0-18:1)(d7)	-1.9	24H-B1-X230412P00121R22843S21.raw
PS (Phosphatidylserine)	PS 36:2	24H-B2	2505895	0.010889	30.1		34	Ratio to surrogate PS(15:0-18:1)(d7)	-0.8	24H-B2-X230412P00121R22843S23.raw
PS (Phosphatidylserine)	PS 36:2	24H-B3	0	0	30.1		34	Ratio to surrogate PS(15:0-18:1)(d7)	#N/A	24H-B3-X230412P00121R22843S25.raw
PS (Phosphatidylserine)	PS 36:1	24H-A1	4816253	0.023264	30.11		34	Ratio to surrogate PS(15:0-18:1)(d7)	0.1	24H-A1-X230413P00121R22867S08.raw
PS (Phosphatidylserine)	PS 36:1	24H-A2	12298304	0.060431	30.11		34	Ratio to surrogate PS(15:0-18:1)(d7)	0.6	24H-A2-X230413P00121R22867S10.raw
PS (Phosphatidylserine)	PS 36:1	24H-A3	8888177	0.049237	30.11		34	Ratio to surrogate PS(15:0-18:1)(d7)	0.8	24H-A3-X230413P00121R22867S12.raw
PS (Phosphatidylserine)	PS 36:1	24H-A4	435712	0.030807	30.11		34	Ratio to surrogate PS(15:0-18:1)(d7)	0.6	24H-A4-X230413P00121R22867S14.raw
PS (Phosphatidylserine)	PS 36:1	24H-A5	5938700	0.042444	30.11		34	Ratio to surrogate PS(15:0-18:1)(d7)	0.8	24H-A5-X230413P00121R22867S16.raw
PS (Phosphatidylserine)	PS 36:1	24H-B1	1722011	0.047946	30.11		34	Ratio to surrogate PS(15:0-18:1)(d7)	0.2	24H-B1-X230412P00121R22843S21.raw
PS (Phosphatidylserine)	PS 36:1	24H-B2	7502353	0.0326	30.11		34	Ratio to surrogate PS(15:0-18:1)(d7)	-0.2	24H-B2-X230412P00121R22843S23.raw
PS (Phosphatidylserine)	PS 36:1	24H-B3	#N/A	#N/A	30.11		34	Ratio to surrogate PS(15:0-18:1)(d7)	#N/A	24H-B3-X230412P00121R22843S25.raw
PS (Phosphatidylserine)	PS 38:6	24H-A1	11281692	0.054495	30.26		34	Ratio to surrogate PS(15:0-18:1)(d7)	0.4	24H-A1-X230413P00121R22867S08.raw
PS (Phosphatidylserine)	PS 38:6	24H-A2	12255287	0.06022	30.26		34	Ratio to surrogate PS(15:0-18:1)(d7)	-0.1	24H-A2-X230413P00121R22867S10.raw
PS (Phosphatidylserine)	PS 38:6	24H-A3	10586497	0.058645	30.26		34	Ratio to surrogate PS(15:0-18:1)(d7)	1.4	24H-A3-X230413P00121R22867S12.raw
PS (Phosphatidylserine)	PS 38:6	24H-A4	628405	0.044431	30.26		34	Ratio to surrogate PS(15:0-18:1)(d7)	0.4	24H-A4-X230413P00121R22867S14.raw
PS (Phosphatidylserine)	PS 38:6	24H-A5	4241934	0.030317	30.26		34	Ratio to surrogate PS(15:0-18:1)(d7)	-0.8	24H-A5-X230413P00121R22867S16.raw
PS (Phosphatidylserine)	PS 38:6	24H-B1	72532	0.0020195	30.26		34	Ratio to surrogate PS(15:0-18:1)(d7)	-2.3	24H-B1-X230412P00121R22843S21.raw
PS (Phosphatidylserine)	PS 38:6	24H-B2	797050	0.0034634	30.26		34	Ratio to surrogate PS(15:0-18:1)(d7)	2	24H-B2-X230412P00121R22843S23.raw
PS (Phosphatidylserine)	PS 38:6	24H-B3	284955	0.0012366	30.26		34	Ratio to surrogate PS(15:0-18:1)(d7)	-0.3	24H-B3-X230412P00121R22843S25.raw
PS (Phosphatidylserine)	PS 38:5	24H-A1	7817548	0.037762	30.19		34	Ratio to surrogate PS(15:0-18:1)(d7)	-0.8	24H-A1-X230413P00121R22867S08.raw
PS (Phosphatidylserine)	PS 38:5	24H-A2	8194281	0.040265	30.19		34	Ratio to surrogate PS(15:0-18:1)(d7)	-0.6	24H-A2-X230413P00121R22867S10.raw
PS (Phosphatidylserine)	PS 38:5	24H-A3	7354078	0.040738	30.19		34	Ratio to surrogate PS(15:0-18:1)(d7)	1.6	24H-A3-X230413P00121R22867S12.raw
PS (Phosphatidylserine)	PS 38:5	24H-A4	359854	0.025443	30.19		34	Ratio to surrogate PS(15:0-18:1)(d7)	-0.7	24H-A4-X230413P00121R22867S14.raw
PS (Phosphatidylserine)	PS 38:5	24H-A5	2626577	0.018772	30.19		34	Ratio to surrogate PS(15:0-18:1)(d7)	0	24H-A5-X230413P00121R22867S16.raw
PS (Phosphatidylserine)	PS 38:5	24H-B1	55450	0.0015439	30.19		34	Ratio to surrogate PS(15:0-18:1)(d7)	-1.7	24H-B1-X230412P00121R22843S21.raw
PS (Phosphatidylserine)	PS 38:5	24H-B2	261253	0.0011352	30.19		34	Ratio to surrogate PS(15:0-18:1)(d7)	0.7	24H-B2-X230412P00121R22843S23.raw
PS (Phosphatidylserine)	PS 38:5	24H-B3	614896	0.0026683	30.19		34	Ratio to surrogate PS(15:0-18:1)(d7)	13	24H-B3-X230412P00121R22843S25.raw
PS (Phosphatidylserine)	PS 38:4	24H-A1	95061504	0.45918	30.03		34	Ratio to surrogate PS(15:0-18:1)(d7)	1.6	24H-A1-X230413P00121R22867S08.raw
PS (Phosphatidylserine)	PS 38:4	24H-A2	96923456	0.47626	30.03		34	Ratio to surrogate PS(15:0-18:1)(d7)	1.7	24H-A2-X230413P00121R22867S10.raw
PS (Phosphatidylserine)	PS 38:4	24H-A3	84062072	0.46567	30.03		34	Ratio to surrogate PS(15:0-18:1)(d7)	2.5	24H-A3-X230413P00121R22867S12.raw
PS (Phosphatidylserine)	PS 38:4	24H-A4	4332319	0.30631	30.03		34	Ratio to surrogate PS(15:0-18:1)(d7)	1.2	24H-A4-X230413P00121R22867S14.raw
PS (Phosphatidylserine)	PS 38:4	24H-A5	36450572	0.26051	30.03		34	Ratio to surrogate PS(15:0-18:1)(d7)	1.4	24H-A5-X230413P00121R22867S16.raw
PS (Phosphatidylserine)	PS 38:4	24H-B1	2264942	0.063063	30.03		34	Ratio to surrogate PS(15:0-18:1)(d7)	0.7	24H-B1-X230412P00121R22843S21.raw
PS (Phosphatidylserine)	PS 38:4	24H-B2	13265539	0.057643	30.03		34	Ratio to surrogate PS(15:0-18:1)(d7)	0.3	24H-B2-X230412P00121R22843S23.raw
PS (Phosphatidylserine)	PS 38:4	24H-B3	6676952	0.028974	30.03		34	Ratio to surrogate PS(15:0-18:1)(d7)	1.6	24H-B3-X230412P00121R22843S25.raw
PS (Phosphatidylserine)	PS 40:6	24H-A1	40003392	0.19323	30.12		34	Ratio to surrogate PS(15:0-18:1)(d7)	-1.3	24H-A1-X230413P00121R22867S08.raw
PS (Phosphatidylserine)	PS 40:6	24H-A2	45092476	0.22157	30.12		34	Ratio to surrogate PS(15:0-18:1)(d7)	-1.5	24H-A2-X230413P00121R22867S10.raw
PS (Phosphatidylserine)	PS 40:6	24H-A3	44995264	0.24925	30.12		34	Ratio to surrogate PS(15:0-18:1)(d7)	-0.5	24H-A3-X230413P00121R22867S12.raw
PS (Phosphatidylserine)	PS 40:6	24H-A4	2542837	0.17979	30.12		34	Ratio to surrogate PS(15:0-18:1)(d7)	-1.5	24H-A4-X230413P00121R22867S14.raw
PS (Phosphatidylserine)	PS 40:6	24H-A5	18023700	0.12882	30.12		34	Ratio to surrogate PS(15:0-18:1)(d7)	-1.5	24H-A5-X230413P00121R22867S16.raw
PS (Phosphatidylserine)	PS 40:6	24H-B1	841246	0.023423	30.12		34	Ratio to surrogate PS(15:0-18:1)(d7)	-3.1	24H-B1-X230412P00121R22843S21.raw
PS (Phosphatidylserine)	PS 40:6	24H-B2	7085660	0.03079	30.12		34	Ratio to surrogate PS(15:0-18:1)(d7)	-2.4	24H-B2-X230412P00121R22843S23.raw
PS (Phosphatidylserine)	PS 40:6	24H-B3	#N/A	#N/A	30.12		34	Ratio to surrogate PS(15:0-18:1)(d7)	#N/A	24H-B3-X230412P00121R22843S25.raw
PS (Phosphatidylserine)	PS 40:5	24H-A1	10072064	0.048652	30.12		34	Ratio to surrogate PS(15:0-18:1)(d7)	-3.1	24H-A1-X230413P00121R22867S08.raw
PS (Phosphatidylserine)	PS 40:5	24H-A2	15183647	0.074609	30.12		34	Ratio to surrogate PS(15:0-18:1)(d7)	-3.1	24H-A2-X230413P00121R22867S10.raw
PS (Phosphatidylserine)	PS 40:5	24H-A3	12218866	0.067687	30.12		34	Ratio to surrogate PS(15:0-18:1)(d7)	-3.2	24H-A3-X230413P00121R22867S12.raw
PS (Phosphatidylserine)	PS 40:5	24H-A4	608227	0.043004	30.12		34	Ratio to surrogate PS(15:0-18:1)(d7)	-5.1	24H-A4-X230413P00121R22867S14.raw
PS (Phosphatidylserine)	PS 40:5	24H-A5	5057250	0.036144	30.12		34	Ratio to surrogate PS(15:0-18:1)(d7)	-4.1	24H-A5-X230413P00121R22867S16.raw
PS (Phosphatidylserine)	PS 40:5	24H-B1	460780	0.01283	30.12		34	Ratio to surrogate PS(15:0-18:1)(d7)	-0.2	24H-B1-X230412P00121R22843S21.raw
PS (Phosphatidylserine)	PS 40:5	24H-B2	2491416	0.010826	30.12		34	Ratio to surrogate PS(15:0-18:1)(d7)	-2.6	24H-B2-X230412P00121R22843S23.raw
PS (Phosphatidylserine)	PS 40:5	24H-B3	#N/A	#N/A	30.12		34	Ratio to surrogate PS(15:0-18:1)(d7)	#N/A	24H-B3-X230412P00121R22843S25.raw
PS (Phosphatidylserine)	PS 40:4	24H-A1	5213463	0.025183	29.89		34	Ratio to surrogate PS(15:0-18:1)(d7)	-3.3	24H-A1-X230413P00121R22867S08.raw
PS (Phosphatidylserine)	PS 40:4	24H-A2	7460981	0.036661	29.89		34	Ratio to surrogate PS(15:0-18:1)(d7)	-1.6	24H-A2-X230413P00121R22867S10.raw
PS (Phosphatidylserine)	PS 40:4	24H-A3	5111650	0.028316	29.89		34	Ratio to surrogate PS(15:0-18:1)(d7)	-0.6	24H-A3-X230413P00121R22867S12.raw
PS (Phosphatidylserine)	PS 40:4	24H-A4	289246	0.020451	29.89		34	Ratio to surrogate PS(15:0-18:1)(d7)	-2.5	24H-A4-X230413P00121R22867S14.raw
PS (Phosphatidylserine)	PS 40:4	24H-A5	2648000	0.018925	29.89		34	Ratio to surrogate PS(15:0-18:1)(d7)	-1.7	24H-A5-X230413P00121R22867S16.raw
PS (Phosphatidylserine)	PS 40:4	24H-B1	381431	0.01062	29.89		34	Ratio to surrogate PS(15:0-18:1)(d7)	2.1	24H-B1-X230412P00121R22843S21.raw
PS (Phosphatidylserine)	PS 40:4	24H-B2	2960727	0.012865	29.89		34	Ratio to surrogate PS(15:0-18:1)(d7)	-0.3	24H-B2-X230412P00121R22843S23.raw
PS (Phosphatidylserine)	PS 40:4	24H-B3	290342	0.0012599	29.89		34	Ratio to surrogate PS(15:0-18:1)(d7)	2.5	24H-B3-X230412P00121R22843S25.raw
PI (Phosphatidylinositol)	PI 34:2	24H-A1	88696584	0.23907	31.74		29	Ratio to surrogate PI(15:0-18:1)(d7)	-1.3	24H-A1-X230413P00121R22867S08.raw
PI (Phosphatidylinositol)	PI 34:2	24H-A2	107202408	0.26061	31.74		29	Ratio to surrogate PI(15:0-18:1)(d7)	-1.7	24H-A2-X230413P00121R22867S10.raw
PI (Phosphatidylinositol)	PI 34:2	24H-A3	86454128	0.21102	31.74		29	Ratio to surrogate PI(15:0-18:1)(d7)	-0.5	24H-A3-X230413P00121R22867S12.raw
PI (Phosphatidylinositol)	PI 34:2	24H-A4	9706516	0.18508	31.74		29	Ratio to surrogate PI(15:0-18:1)(d7)	-1.8	24H-A4-X230413P00121R22867S14.raw
PI (Phosphatidylinositol)	PI 34:2	24H-A5	38091000	0.12197	31.74		29	Ratio to surrogate PI(15:0-18:1)(d7)	-1.8	24H-A5-X230413P00121R22867S16.raw
PI (Phosphatidylinositol)	PI 34:2	24H-B1	33014930	0.42103	31.74		29	Ratio to surrogate PI(15:0-18:1)(d7)	-2.1	24H-B1-X230412P00121R22843S21.raw
PI (Phosphatidylinositol)	PI 34:2	24H-B2	115955944	0.46806	31.74		29	Ratio to surrogate PI(15:0-18:1)(d7)	-0.6	24H-B2-X230412P00121R22843S23.raw
PI (Phosphatidylinositol)	PI 34:2	24H-B3	115257496	0.48744	31.74		29	Ratio to surrogate PI(15:0-18:1)(d7)	-1.9	24H-B3-X230412P00121R22843S25.raw
PI (Phosphatidylinositol)	PI 34:1	24H-A1	17082164	0.046042	31.65		29	Ratio to surrogate PI(15:0-18:1)(d7)	-0.7	24H-A1-X230413P00121R22867S08.raw
PI (Phosphatidylinositol)	PI 34:1	24H-A2	26185362	0.063657	31.65		29	Ratio to surrogate PI(15:0-18:1)(d7)	-3.3	24H-A2-X230413P00121R22867S10.raw
PI (Phosphatidylinositol)	PI 34:1	24H-A3	25637318	0.062576	31.65		29	Ratio to surrogate PI(15:0-18:1)(d7)	-1.3	24H-A3-X230413P00121R22867S12.raw
PI (Phosphatidylinositol)	PI 34:1	24H-A4	1556494	0.029679	31.65		29	Ratio to surrogate PI(15:0-18:1)(d7)	-1.1	24H-A4-X230413P00121R22867S14.raw
PI (Phosphatidylinositol)	PI 34:1	24H-A5	9808267	0.031407	31.65		29	Ratio to surrogate PI(15:0-18:1)(d7)	-3.8	24H-A5-X230413P00121R22867S16.raw
PI (Phosphatidylinositol)	PI 34:1	24H-B1	5556167	0.070856	31.65		29	Ratio to surrogate PI(15:0-18:1)(d7)	-0.5	24H-B1-X230412P00121R22843S21.raw
PI (Phosphatidylinositol)	PI 34:1	24H-B2	27151936	0.1096	31.65		29	Ratio to surrogate PI(15:0-18:1)(d7)	-2.3	24H-B2-X230412P00121R22843S23.raw
PI (Phosphatidylinositol)	PI 34:1	24H-B3	30296270	0.12813	31.65		29	Ratio to surrogate PI(15:0-18:1)(d7)	-3.8	24H-B3-X230412P00121R22843S25.raw
PI (Phosphatidylinositol)	PI 36:4	24H-A1	438277760	1.1813	31.6		29	Ratio to surrogate PI(15:0-18:1)(d7)	1.4	24H-A1-X230413P00121R22867S08.raw
PI (Phosphatidylinositol)	PI 36:4	24H-A2	449622432	1.093	31.6		29	Ratio to surrogate PI(15:0-18:1)(d7)	1	24H-A2-X230413P00121R22867S10.raw
PI (Phosphatidylinositol)	PI 36:4	24H-A3	465387712	1.1359	31.6		29	Ratio to surrogate PI(15:0-18:1)(d7)	2	24H-A3-X230413P00121R22867S12.raw
PI (Phosphatidylinositol)	PI 36:4	24H-A4	61041388	1.1639	31.6		29	Ratio to surrogate PI(15:0-18:1)(d7)	1.7	24H-A4-X230413P00121R22867S14.raw
PI (Phosphatidylinositol)	PI 36:4	24H-A5	217121392	0.69525	31.6		29	Ratio to surrogate PI(15:0-18:1)(d7)	1.7	24H-A5-X230413P00121R22867S16.raw
PI (Phosphatidylinositol)	PI 36:4	24H-B1	164893392	2.1028	31.6		29	Ratio to surrogate PI(15:0-18:1)(d7)	1.1	24H-B1-X230412P00121R22843S21.raw
PI (Phosphatidylinositol)	PI 36:4	24H-B2	666969792	2.6922	31.6		29	Ratio to surrogate PI(15:0-18:1)(d7)	1.7	24H-B2-X230412P00121R22843S23.raw
PI (Phosphatidylinositol)	PI 36:4	24H-B3	670276288	2.8347	31.6		29	Ratio to surrogate PI(15:0-18:1)(d7)	1.3	24H-B3-X230412P00121R22843S25.raw
PI (Phosphatidylinositol)	PI 36:3	24H-A1	159289856	0.42934	31.61		29	Ratio to surrogate PI(15:0-18:1)(d7)	-0.2	24H-A1-X230413P00121R22867S08.raw
PI (Phosphatidylinositol)	PI 36:3	24H-A2	166110128	0.40381	31.61		29	Ratio to surrogate PI(15:0-18:1)(d7)	-0.7	24H-A2-X230413P00121R22867S10.raw
PI (Phosphatidylinositol)	PI 36:3	24H-A3	162644368	0.39698	31.61		29	Ratio to surrogate PI(15:0-18:1)(d7)	0	24H-A3-X230413P00121R22867S12.raw
PI (Phosphatidylinositol)	PI 36:3	24H-A4	21528624	0.4105	31.61		29	Ratio to surrogate PI(15:0-18:1)(d7)	-0.5	24H-A4-X230413P00121R22867S14.raw
PI (Phosphatidylinositol)	PI 36:3	24H-A5	69415936	0.22228	31.61		29	Ratio to surrogate PI(15:0-18:1)(d7)	-1	24H-A5-X230413P00121R22867S16.raw
PI (Phosphatidylinositol)	PI 36:3	24H-B1	54245232	0.69177	31.61		29	Ratio to surrogate PI(15:0-18:1)(d7)	-1.1	24H-B1-X230412P00121R22843S21.raw
PI (Phosphatidylinositol)	PI 36:3	24H-B2	226019584	0.91233	31.61		29	Ratio to surrogate PI(15:0-18:1)(d7)	-0.3	24H-B2-X230412P00121R22843S23.raw
PI (Phosphatidylinositol)	PI 36:3	24H-B3	183858544	0.77757	31.61		29	Ratio to surrogate PI(15:0-18:1)(d7)	-1.4	24H-B3-X230412P00121R22843S25.raw
PI (Phosphatidylinositol)	PI 36:2	24H-A1	188363856	0.50771	31.52		29	Ratio to surrogate PI(15:0-18:1)(d7)	0.6	24H-A1-X230413P00121R22867S08.raw
PI (Phosphatidylinositol)	PI 36:2	24H-A2	201013536	0.48866	31.52		29	Ratio to surrogate PI(15:0-18:1)(d7)	0.2	24H-A2-X230413P00121R22867S10.raw
PI (Phosphatidylinositol)	PI 36:2	24H-A3	186059264	0.45414	31.52		29	Ratio to surrogate PI(15:0-18:1)(d7)	1	24H-A3-X230413P00121R22867S12.raw
PI (Phosphatidylinositol)	PI 36:2	24H-A4	20370918	0.38843	31.52		29	Ratio to surrogate PI(15:0-18:1)(d7)	0.7	24H-A4-X230413P00121R22867S14.raw
PI (Phosphatidylinositol)	PI 36:2	24H-A5	89728096	0.28732	31.52		29	Ratio to surrogate PI(15:0-18:1)(d7)	0.7	24H-A5-X230413P00121R22867S16.raw
PI (Phosphatidylinositol)	PI 36:2	24H-B1	77732576	0.9913	31.52		29	Ratio to surrogate PI(15:0-18:1)(d7)	-0.1	24H-B1-X230412P00121R22843S21.raw
PI (Phosphatidylinositol)	PI 36:2	24H-B2	279897088	1.1298	31.52		29	Ratio to surrogate PI(15:0-18:1)(d7)	0.3	24H-B2-X230412P00121R22843S23.raw
PI (Phosphatidylinositol)	PI 36:2	24H-B3	328734624	1.3903	31.52		29	Ratio to surrogate PI(15:0-18:1)(d7)	0.8	24H-B3-X230412P00121R22843S25.raw
PI (Phosphatidylinositol)	PI 38:4	24H-A1	6404206080	17.262	31.36		29	Ratio to surrogate PI(15:0-18:1)(d7)	-1.6	24H-A1-X230413P00121R22867S08.raw
PI (Phosphatidylinositol)	PI 38:4	24H-A2	5677301760	13.802	31.36		29	Ratio to surrogate PI(15:0-18:1)(d7)	-2	24H-A2-X230413P00121R22867S10.raw
PI (Phosphatidylinositol)	PI 38:4	24H-A3	5773539328	14.092	31.36		29	Ratio to surrogate PI(15:0-18:1)(d7)	-1.2	24H-A3-X230413P00121R22867S12.raw
PI (Phosphatidylinositol)	PI 38:4	24H-A4	789169728	15.048	31.36		29	Ratio to surrogate PI(15:0-18:1)(d7)	-1.6	24H-A4-X230413P00121R22867S14.raw
PI (Phosphatidylinositol)	PI 38:4	24H-A5	3385528832	10.841	31.36		29	Ratio to surrogate PI(15:0-18:1)(d7)	-1.5	24H-A5-X230413P00121R22867S16.raw
PI (Phosphatidylinositol)	PI 38:4	24H-B1	1728803840	22.047	31.36		29	Ratio to surrogate PI(15:0-18:1)(d7)	-1.9	24H-B1-X230412P00121R22843S21.raw
PI (Phosphatidylinositol)	PI 38:4	24H-B2	6988758528	28.21	31.36		29	Ratio to surrogate PI(15:0-18:1)(d7)	-1.5	24H-B2-X230412P00121R22843S23.raw
PI (Phosphatidylinositol)	PI 38:4	24H-B3	7114678272	30.089	31.36		29	Ratio to surrogate PI(15:0-18:1)(d7)	-1.7	24H-B3-X230412P00121R22843S25.raw
PG (Phosphatidylglycerol)	PG 34:2	24H-A1	2549140	0.001363	24.88		34	Ratio to surrogate PG(15:0-18:1)(d7)	-2.1	24H-A1-X230413P00121R22867S08.raw
PG (Phosphatidylglycerol)	PG 34:2	24H-A2	10382455	0.0058254	24.88		34	Ratio to surrogate PG(15:0-18:1)(d7)	-1.9	24H-A2-X230413P00121R22867S10.raw
PG (Phosphatidylglycerol)	PG 34:2	24H-A3	15837302	0.0094447	24.88		34	Ratio to surrogate PG(15:0-18:1)(d7)	-0.7	24H-A3-X230413P00121R22867S12.raw
PG (Phosphatidylglycerol)	PG 34:2	24H-A4	642071	0.0063876	24.88		34	Ratio to surrogate PG(15:0-18:1)(d7)	-0.7	24H-A4-X230413P00121R22867S14.raw
PG (Phosphatidylglycerol)	PG 34:2	24H-A5	3550444	0.0026762	24.88		34	Ratio to surrogate PG(15:0-18:1)(d7)	-0.9	24H-A5-X230413P00121R22867S16.raw
PG (Phosphatidylglycerol)	PG 34:2	24H-B1	258635	0.00072013	24.88		34	Ratio to surrogate PG(15:0-18:1)(d7)	-2.6	24H-B1-X230412P00121R22843S21.raw
PG (Phosphatidylglycerol)	PG 34:2	24H-B2	926721	0.00045766	24.88		34	Ratio to surrogate PG(15:0-18:1)(d7)	-3.5	24H-B2-X230412P00121R22843S23.raw
PG (Phosphatidylglycerol)	PG 34:2	24H-B3	128546	6.4731e-05	24.88		34	Ratio to surrogate PG(15:0-18:1)(d7)	-1.6	24H-B3-X230412P00121R22843S25.raw
PG (Phosphatidylglycerol)	PG 34:1	24H-A1	13722107	0.0073369	24.65		34	Ratio to surrogate PG(15:0-18:1)(d7)	0.1	24H-A1-X230413P00121R22867S08.raw
PG (Phosphatidylglycerol)	PG 34:1	24H-A2	27798418	0.015597	24.65		34	Ratio to surrogate PG(15:0-18:1)(d7)	-0.2	24H-A2-X230413P00121R22867S10.raw
PG (Phosphatidylglycerol)	PG 34:1	24H-A3	38841968	0.023164	24.65		34	Ratio to surrogate PG(15:0-18:1)(d7)	1.1	24H-A3-X230413P00121R22867S12.raw
PG (Phosphatidylglycerol)	PG 34:1	24H-A4	704263	0.0070063	24.65		34	Ratio to surrogate PG(15:0-18:1)(d7)	2.5	24H-A4-X230413P00121R22867S14.raw
PG (Phosphatidylglycerol)	PG 34:1	24H-A5	13704769	0.01033	24.65		34	Ratio to surrogate PG(15:0-18:1)(d7)	0.4	24H-A5-X230413P00121R22867S16.raw
PG (Phosphatidylglycerol)	PG 34:1	24H-B1	1437745	0.0040032	24.65		34	Ratio to surrogate PG(15:0-18:1)(d7)	1.3	24H-B1-X230412P00121R22843S21.raw
PG (Phosphatidylglycerol)	PG 34:1	24H-B2	5338258	0.0026363	24.65		34	Ratio to surrogate PG(15:0-18:1)(d7)	-0.8	24H-B2-X230412P00121R22843S23.raw
PG (Phosphatidylglycerol)	PG 34:1	24H-B3	4518251	0.0022752	24.65		34	Ratio to surrogate PG(15:0-18:1)(d7)	0.3	24H-B3-X230412P00121R22843S25.raw
PG (Phosphatidylglycerol)	PG 36:2	24H-A1	31725092	0.016963	24.48		34	Ratio to surrogate PG(15:0-18:1)(d7)	0.2	24H-A1-X230413P00121R22867S08.raw
PG (Phosphatidylglycerol)	PG 36:2	24H-A2	38922556	0.021839	24.48		34	Ratio to surrogate PG(15:0-18:1)(d7)	-0.5	24H-A2-X230413P00121R22867S10.raw
PG (Phosphatidylglycerol)	PG 36:2	24H-A3	20432682	0.012185	24.48		34	Ratio to surrogate PG(15:0-18:1)(d7)	0	24H-A3-X230413P00121R22867S12.raw
PG (Phosphatidylglycerol)	PG 36:2	24H-A4	1307727	0.01301	24.48		34	Ratio to surrogate PG(15:0-18:1)(d7)	0.2	24H-A4-X230413P00121R22867S14.raw
PG (Phosphatidylglycerol)	PG 36:2	24H-A5	8456691	0.0063744	24.48		34	Ratio to surrogate PG(15:0-18:1)(d7)	-0.5	24H-A5-X230413P00121R22867S16.raw
PG (Phosphatidylglycerol)	PG 36:2	24H-B1	1960101	0.0054576	24.48		34	Ratio to surrogate PG(15:0-18:1)(d7)	0.2	24H-B1-X230412P00121R22843S21.raw
PG (Phosphatidylglycerol)	PG 36:2	24H-B2	8470536	0.0041832	24.48		34	Ratio to surrogate PG(15:0-18:1)(d7)	-1	24H-B2-X230412P00121R22843S23.raw
PG (Phosphatidylglycerol)	PG 36:2	24H-B3	8116038	0.0040869	24.48		34	Ratio to surrogate PG(15:0-18:1)(d7)	-0.7	24H-B3-X230412P00121R22843S25.raw
PC(O/P-) (Akyl/alkenyl ether phosphatidylcholine)	PC 32:2e	24H-A1	901654	0.00060811	27.17		29	Ratio to surrogate PC(15:0-18:1)(d7)	30.4	24H-A1-X230413P00121R22867S08.raw
PC(O/P-) (Akyl/alkenyl ether phosphatidylcholine)	PC 32:2e	24H-A2	0	0	27.17		29	Ratio to surrogate PC(15:0-18:1)(d7)	#N/A	24H-A2-X230413P00121R22867S10.raw
PC(O/P-) (Akyl/alkenyl ether phosphatidylcholine)	PC 32:2e	24H-A3	111091	6.4622e-05	27.17		29	Ratio to surrogate PC(15:0-18:1)(d7)	-2.8	24H-A3-X230413P00121R22867S12.raw
PC(O/P-) (Akyl/alkenyl ether phosphatidylcholine)	PC 32:2e	24H-A4	0	0	27.17		29	Ratio to surrogate PC(15:0-18:1)(d7)	#N/A	24H-A4-X230413P00121R22867S14.raw
PC(O/P-) (Akyl/alkenyl ether phosphatidylcholine)	PC 32:2e	24H-A5	0	0	27.17		29	Ratio to surrogate PC(15:0-18:1)(d7)	#N/A	24H-A5-X230413P00121R22867S16.raw
PC(O/P-) (Akyl/alkenyl ether phosphatidylcholine)	PC 32:2e	24H-B1	0	0	27.17		29	Ratio to surrogate PC(15:0-18:1)(d7)	#N/A	24H-B1-X230412P00121R22843S21.raw
PC(O/P-) (Akyl/alkenyl ether phosphatidylcholine)	PC 32:2e	24H-B2	0	0	27.17		29	Ratio to surrogate PC(15:0-18:1)(d7)	#N/A	24H-B2-X230412P00121R22843S23.raw
PC(O/P-) (Akyl/alkenyl ether phosphatidylcholine)	PC 32:2e	24H-B3	0	0	27.17		29	Ratio to surrogate PC(15:0-18:1)(d7)	#N/A	24H-B3-X230412P00121R22843S25.raw
PC(O/P-) (Akyl/alkenyl ether phosphatidylcholine)	PC 32:1e	24H-A1	16968146	0.011444	27.15		29	Ratio to surrogate PC(15:0-18:1)(d7)	-2.5	24H-A1-X230413P00121R22867S08.raw
PC(O/P-) (Akyl/alkenyl ether phosphatidylcholine)	PC 32:1e	24H-A2	14365684	0.010182	27.15		29	Ratio to surrogate PC(15:0-18:1)(d7)	-2.2	24H-A2-X230413P00121R22867S10.raw
PC(O/P-) (Akyl/alkenyl ether phosphatidylcholine)	PC 32:1e	24H-A3	16731364	0.0097328	27.15		29	Ratio to surrogate PC(15:0-18:1)(d7)	-2.3	24H-A3-X230413P00121R22867S12.raw
PC(O/P-) (Akyl/alkenyl ether phosphatidylcholine)	PC 32:1e	24H-A4	102210	0.00030509	27.15		29	Ratio to surrogate PC(15:0-18:1)(d7)	33.6	24H-A4-X230413P00121R22867S14.raw
PC(O/P-) (Akyl/alkenyl ether phosphatidylcholine)	PC 32:1e	24H-A5	9935950	0.0048024	27.15		29	Ratio to surrogate PC(15:0-18:1)(d7)	-3.2	24H-A5-X230413P00121R22867S16.raw
PC(O/P-) (Akyl/alkenyl ether phosphatidylcholine)	PC 32:1e	24H-B1	4501819	0.0049117	27.15		29	Ratio to surrogate PC(15:0-18:1)(d7)	20.6	24H-B1-X230412P00121R22843S21.raw
PC(O/P-) (Akyl/alkenyl ether phosphatidylcholine)	PC 32:1e	24H-B2	13127209	0.0065926	27.15		29	Ratio to surrogate PC(15:0-18:1)(d7)	-1	24H-B2-X230412P00121R22843S23.raw
PC(O/P-) (Akyl/alkenyl ether phosphatidylcholine)	PC 32:1e	24H-B3	17621886	0.00961	27.15		29	Ratio to surrogate PC(15:0-18:1)(d7)	-3.1	24H-B3-X230412P00121R22843S25.raw
PC(O/P-) (Akyl/alkenyl ether phosphatidylcholine)	PC 32:0e	24H-A1	43785080	0.02953	26.92		29	Ratio to surrogate PC(15:0-18:1)(d7)	0.3	24H-A1-X230413P00121R22867S08.raw
PC(O/P-) (Akyl/alkenyl ether phosphatidylcholine)	PC 32:0e	24H-A2	39611412	0.028075	26.92		29	Ratio to surrogate PC(15:0-18:1)(d7)	-0.9	24H-A2-X230413P00121R22867S10.raw
PC(O/P-) (Akyl/alkenyl ether phosphatidylcholine)	PC 32:0e	24H-A3	43163576	0.025109	26.92		29	Ratio to surrogate PC(15:0-18:1)(d7)	-0.4	24H-A3-X230413P00121R22867S12.raw
PC(O/P-) (Akyl/alkenyl ether phosphatidylcholine)	PC 32:0e	24H-A4	2205324	0.0065828	26.92		29	Ratio to surrogate PC(15:0-18:1)(d7)	3	24H-A4-X230413P00121R22867S14.raw
PC(O/P-) (Akyl/alkenyl ether phosphatidylcholine)	PC 32:0e	24H-A5	31066038	0.015015	26.92		29	Ratio to surrogate PC(15:0-18:1)(d7)	-0.7	24H-A5-X230413P00121R22867S16.raw
PC(O/P-) (Akyl/alkenyl ether phosphatidylcholine)	PC 32:0e	24H-B1	7522567	0.0082075	26.92		29	Ratio to surrogate PC(15:0-18:1)(d7)	0.7	24H-B1-X230412P00121R22843S21.raw
PC(O/P-) (Akyl/alkenyl ether phosphatidylcholine)	PC 32:0e	24H-B2	38884044	0.019528	26.92		29	Ratio to surrogate PC(15:0-18:1)(d7)	0	24H-B2-X230412P00121R22843S23.raw
PC(O/P-) (Akyl/alkenyl ether phosphatidylcholine)	PC 32:0e	24H-B3	45292308	0.0247	26.92		29	Ratio to surrogate PC(15:0-18:1)(d7)	-0.2	24H-B3-X230412P00121R22843S25.raw
PC(O/P-) (Akyl/alkenyl ether phosphatidylcholine)	PC 34:3e	24H-A1	18325226	0.012359	27.01		29	Ratio to surrogate PC(15:0-18:1)(d7)	3.2	24H-A1-X230413P00121R22867S08.raw
PC(O/P-) (Akyl/alkenyl ether phosphatidylcholine)	PC 34:3e	24H-A2	18721230	0.013269	27.01		29	Ratio to surrogate PC(15:0-18:1)(d7)	1.5	24H-A2-X230413P00121R22867S10.raw
PC(O/P-) (Akyl/alkenyl ether phosphatidylcholine)	PC 34:3e	24H-A3	11078220	0.0064443	27.01		29	Ratio to surrogate PC(15:0-18:1)(d7)	3.2	24H-A3-X230413P00121R22867S12.raw
PC(O/P-) (Akyl/alkenyl ether phosphatidylcholine)	PC 34:3e	24H-A4	735424	0.0021952	27.01		29	Ratio to surrogate PC(15:0-18:1)(d7)	3.2	24H-A4-X230413P00121R22867S14.raw
PC(O/P-) (Akyl/alkenyl ether phosphatidylcholine)	PC 34:3e	24H-A5	13049964	0.0063075	27.01		29	Ratio to surrogate PC(15:0-18:1)(d7)	3	24H-A5-X230413P00121R22867S16.raw
PC(O/P-) (Akyl/alkenyl ether phosphatidylcholine)	PC 34:3e	24H-B1	5147222	0.0056159	27.01		29	Ratio to surrogate PC(15:0-18:1)(d7)	2.8	24H-B1-X230412P00121R22843S21.raw
PC(O/P-) (Akyl/alkenyl ether phosphatidylcholine)	PC 34:3e	24H-B2	28275086	0.0142	27.01		29	Ratio to surrogate PC(15:0-18:1)(d7)	3.6	24H-B2-X230412P00121R22843S23.raw
PC(O/P-) (Akyl/alkenyl ether phosphatidylcholine)	PC 34:3e	24H-B3	27900356	0.015215	27.01		29	Ratio to surrogate PC(15:0-18:1)(d7)	3.8	24H-B3-X230412P00121R22843S25.raw
PC(O/P-) (Akyl/alkenyl ether phosphatidylcholine)	PC 34:2e	24H-A1	75841944	0.051151	26.86		29	Ratio to surrogate PC(15:0-18:1)(d7)	-0.6	24H-A1-X230413P00121R22867S08.raw
PC(O/P-) (Akyl/alkenyl ether phosphatidylcholine)	PC 34:2e	24H-A2	66404796	0.047065	26.86		29	Ratio to surrogate PC(15:0-18:1)(d7)	-1	24H-A2-X230413P00121R22867S10.raw
PC(O/P-) (Akyl/alkenyl ether phosphatidylcholine)	PC 34:2e	24H-A3	65950156	0.038364	26.86		29	Ratio to surrogate PC(15:0-18:1)(d7)	0.2	24H-A3-X230413P00121R22867S12.raw
PC(O/P-) (Akyl/alkenyl ether phosphatidylcholine)	PC 34:2e	24H-A4	2991672	0.0089301	26.86		29	Ratio to surrogate PC(15:0-18:1)(d7)	0.1	24H-A4-X230413P00121R22867S14.raw
PC(O/P-) (Akyl/alkenyl ether phosphatidylcholine)	PC 34:2e	24H-A5	42596440	0.020588	26.86		29	Ratio to surrogate PC(15:0-18:1)(d7)	-0.7	24H-A5-X230413P00121R22867S16.raw
PC(O/P-) (Akyl/alkenyl ether phosphatidylcholine)	PC 34:2e	24H-B1	13838267	0.015098	26.86		29	Ratio to surrogate PC(15:0-18:1)(d7)	-1.1	24H-B1-X230412P00121R22843S21.raw
PC(O/P-) (Akyl/alkenyl ether phosphatidylcholine)	PC 34:2e	24H-B2	76398016	0.038368	26.86		29	Ratio to surrogate PC(15:0-18:1)(d7)	-0.5	24H-B2-X230412P00121R22843S23.raw
PC(O/P-) (Akyl/alkenyl ether phosphatidylcholine)	PC 34:2e	24H-B3	86743656	0.047305	26.86		29	Ratio to surrogate PC(15:0-18:1)(d7)	-0.3	24H-B3-X230412P00121R22843S25.raw
PC(O/P-) (Akyl/alkenyl ether phosphatidylcholine)	PC 34:1e	24H-A1	138443264	0.093372	26.72		29	Ratio to surrogate PC(15:0-18:1)(d7)	-0.5	24H-A1-X230413P00121R22867S08.raw
PC(O/P-) (Akyl/alkenyl ether phosphatidylcholine)	PC 34:1e	24H-A2	115663960	0.081978	26.72		29	Ratio to surrogate PC(15:0-18:1)(d7)	-1.3	24H-A2-X230413P00121R22867S10.raw
PC(O/P-) (Akyl/alkenyl ether phosphatidylcholine)	PC 34:1e	24H-A3	107074584	0.062286	26.72		29	Ratio to surrogate PC(15:0-18:1)(d7)	-0.4	24H-A3-X230413P00121R22867S12.raw
PC(O/P-) (Akyl/alkenyl ether phosphatidylcholine)	PC 34:1e	24H-A4	5030597	0.015016	26.72		29	Ratio to surrogate PC(15:0-18:1)(d7)	-0.8	24H-A4-X230413P00121R22867S14.raw
PC(O/P-) (Akyl/alkenyl ether phosphatidylcholine)	PC 34:1e	24H-A5	67395208	0.032575	26.72		29	Ratio to surrogate PC(15:0-18:1)(d7)	-1.1	24H-A5-X230413P00121R22867S16.raw
PC(O/P-) (Akyl/alkenyl ether phosphatidylcholine)	PC 34:1e	24H-B1	22141052	0.024157	26.72		29	Ratio to surrogate PC(15:0-18:1)(d7)	-1.2	24H-B1-X230412P00121R22843S21.raw
PC(O/P-) (Akyl/alkenyl ether phosphatidylcholine)	PC 34:1e	24H-B2	125379616	0.062967	26.72		29	Ratio to surrogate PC(15:0-18:1)(d7)	-0.8	24H-B2-X230412P00121R22843S23.raw
PC(O/P-) (Akyl/alkenyl ether phosphatidylcholine)	PC 34:1e	24H-B3	124672832	0.067989	26.72		29	Ratio to surrogate PC(15:0-18:1)(d7)	-1.1	24H-B3-X230412P00121R22843S25.raw
PC(O/P-) (Akyl/alkenyl ether phosphatidylcholine)	PC 36:5e	24H-A1	178456192	0.12036	26.81		29	Ratio to surrogate PC(15:0-18:1)(d7)	-1	24H-A1-X230413P00121R22867S08.raw
PC(O/P-) (Akyl/alkenyl ether phosphatidylcholine)	PC 36:5e	24H-A2	163453920	0.11585	26.81		29	Ratio to surrogate PC(15:0-18:1)(d7)	-1.6	24H-A2-X230413P00121R22867S10.raw
PC(O/P-) (Akyl/alkenyl ether phosphatidylcholine)	PC 36:5e	24H-A3	96456800	0.05611	26.81		29	Ratio to surrogate PC(15:0-18:1)(d7)	-0.8	24H-A3-X230413P00121R22867S12.raw
PC(O/P-) (Akyl/alkenyl ether phosphatidylcholine)	PC 36:5e	24H-A4	7473232	0.022307	26.81		29	Ratio to surrogate PC(15:0-18:1)(d7)	-0.7	24H-A4-X230413P00121R22867S14.raw
PC(O/P-) (Akyl/alkenyl ether phosphatidylcholine)	PC 36:5e	24H-A5	102723664	0.04965	26.81		29	Ratio to surrogate PC(15:0-18:1)(d7)	-1.5	24H-A5-X230413P00121R22867S16.raw
PC(O/P-) (Akyl/alkenyl ether phosphatidylcholine)	PC 36:5e	24H-B1	27700550	0.030223	26.81		29	Ratio to surrogate PC(15:0-18:1)(d7)	-1.6	24H-B1-X230412P00121R22843S21.raw
PC(O/P-) (Akyl/alkenyl ether phosphatidylcholine)	PC 36:5e	24H-B2	154718976	0.077701	26.81		29	Ratio to surrogate PC(15:0-18:1)(d7)	-0.9	24H-B2-X230412P00121R22843S23.raw
PC(O/P-) (Akyl/alkenyl ether phosphatidylcholine)	PC 36:5e	24H-B3	167102112	0.091128	26.81		29	Ratio to surrogate PC(15:0-18:1)(d7)	-0.8	24H-B3-X230412P00121R22843S25.raw
PC(O/P-) (Akyl/alkenyl ether phosphatidylcholine)	PC 36:4e	24H-A1	302077312	0.20373	26.68		29	Ratio to surrogate PC(15:0-18:1)(d7)	-0.7	24H-A1-X230413P00121R22867S08.raw
PC(O/P-) (Akyl/alkenyl ether phosphatidylcholine)	PC 36:4e	24H-A2	247744432	0.17559	26.68		29	Ratio to surrogate PC(15:0-18:1)(d7)	-1.5	24H-A2-X230413P00121R22867S10.raw
PC(O/P-) (Akyl/alkenyl ether phosphatidylcholine)	PC 36:4e	24H-A3	203968224	0.11865	26.68		29	Ratio to surrogate PC(15:0-18:1)(d7)	-0.5	24H-A3-X230413P00121R22867S12.raw
PC(O/P-) (Akyl/alkenyl ether phosphatidylcholine)	PC 36:4e	24H-A4	12450742	0.037165	26.68		29	Ratio to surrogate PC(15:0-18:1)(d7)	-1.1	24H-A4-X230413P00121R22867S14.raw
PC(O/P-) (Akyl/alkenyl ether phosphatidylcholine)	PC 36:4e	24H-A5	147497248	0.071291	26.68		29	Ratio to surrogate PC(15:0-18:1)(d7)	-1.3	24H-A5-X230413P00121R22867S16.raw
PC(O/P-) (Akyl/alkenyl ether phosphatidylcholine)	PC 36:4e	24H-B1	44205548	0.04823	26.68		29	Ratio to surrogate PC(15:0-18:1)(d7)	-1.3	24H-B1-X230412P00121R22843S21.raw
PC(O/P-) (Akyl/alkenyl ether phosphatidylcholine)	PC 36:4e	24H-B2	243782848	0.12243	26.68		29	Ratio to surrogate PC(15:0-18:1)(d7)	-1.1	24H-B2-X230412P00121R22843S23.raw
PC(O/P-) (Akyl/alkenyl ether phosphatidylcholine)	PC 36:4e	24H-B3	269148160	0.14678	26.68		29	Ratio to surrogate PC(15:0-18:1)(d7)	-1	24H-B3-X230412P00121R22843S25.raw
PC(O/P-) (Akyl/alkenyl ether phosphatidylcholine)	PC 36:2e	24H-A1	74585560	0.050304	26.59		29	Ratio to surrogate PC(15:0-18:1)(d7)	-2.6	24H-A1-X230413P00121R22867S08.raw
PC(O/P-) (Akyl/alkenyl ether phosphatidylcholine)	PC 36:2e	24H-A2	57673720	0.040877	26.59		29	Ratio to surrogate PC(15:0-18:1)(d7)	-3.1	24H-A2-X230413P00121R22867S10.raw
PC(O/P-) (Akyl/alkenyl ether phosphatidylcholine)	PC 36:2e	24H-A3	59838660	0.034809	26.59		29	Ratio to surrogate PC(15:0-18:1)(d7)	-2.3	24H-A3-X230413P00121R22867S12.raw
PC(O/P-) (Akyl/alkenyl ether phosphatidylcholine)	PC 36:2e	24H-A4	3150984	0.0094056	26.59		29	Ratio to surrogate PC(15:0-18:1)(d7)	-2.7	24H-A4-X230413P00121R22867S14.raw
PC(O/P-) (Akyl/alkenyl ether phosphatidylcholine)	PC 36:2e	24H-A5	38980828	0.018841	26.59		29	Ratio to surrogate PC(15:0-18:1)(d7)	-2.8	24H-A5-X230413P00121R22867S16.raw
PC(O/P-) (Akyl/alkenyl ether phosphatidylcholine)	PC 36:2e	24H-B1	19233978	0.020985	26.59		29	Ratio to surrogate PC(15:0-18:1)(d7)	-2.9	24H-B1-X230412P00121R22843S21.raw
PC(O/P-) (Akyl/alkenyl ether phosphatidylcholine)	PC 36:2e	24H-B2	87292720	0.043839	26.59		29	Ratio to surrogate PC(15:0-18:1)(d7)	-2.7	24H-B2-X230412P00121R22843S23.raw
PC(O/P-) (Akyl/alkenyl ether phosphatidylcholine)	PC 36:2e	24H-B3	93155704	0.050802	26.59		29	Ratio to surrogate PC(15:0-18:1)(d7)	-2.5	24H-B3-X230412P00121R22843S25.raw
PC(O/P-) (Akyl/alkenyl ether phosphatidylcholine)	PC 36:1e	24H-A1	30156738	0.020339	26.48		29	Ratio to surrogate PC(15:0-18:1)(d7)	1	24H-A1-X230413P00121R22867S08.raw
PC(O/P-) (Akyl/alkenyl ether phosphatidylcholine)	PC 36:1e	24H-A2	25156314	0.01783	26.48		29	Ratio to surrogate PC(15:0-18:1)(d7)	0.8	24H-A2-X230413P00121R22867S10.raw
PC(O/P-) (Akyl/alkenyl ether phosphatidylcholine)	PC 36:1e	24H-A3	24535304	0.014272	26.48		29	Ratio to surrogate PC(15:0-18:1)(d7)	0.9	24H-A3-X230413P00121R22867S12.raw
PC(O/P-) (Akyl/alkenyl ether phosphatidylcholine)	PC 36:1e	24H-A4	1453679	0.0043392	26.48		29	Ratio to surrogate PC(15:0-18:1)(d7)	2.6	24H-A4-X230413P00121R22867S14.raw
PC(O/P-) (Akyl/alkenyl ether phosphatidylcholine)	PC 36:1e	24H-A5	15241121	0.0073666	26.48		29	Ratio to surrogate PC(15:0-18:1)(d7)	0.2	24H-A5-X230413P00121R22867S16.raw
PC(O/P-) (Akyl/alkenyl ether phosphatidylcholine)	PC 36:1e	24H-B1	6828692	0.0074504	26.48		29	Ratio to surrogate PC(15:0-18:1)(d7)	0.4	24H-B1-X230412P00121R22843S21.raw
PC(O/P-) (Akyl/alkenyl ether phosphatidylcholine)	PC 36:1e	24H-B2	27768282	0.013945	26.48		29	Ratio to surrogate PC(15:0-18:1)(d7)	0	24H-B2-X230412P00121R22843S23.raw
PC(O/P-) (Akyl/alkenyl ether phosphatidylcholine)	PC 36:1e	24H-B3	29205880	0.015927	26.48		29	Ratio to surrogate PC(15:0-18:1)(d7)	-0.7	24H-B3-X230412P00121R22843S25.raw
PC(O/P-) (Akyl/alkenyl ether phosphatidylcholine)	PC 38:7e	24H-A1	51173340	0.034513	26.85		29	Ratio to surrogate PC(15:0-18:1)(d7)	-2.2	24H-A1-X230413P00121R22867S08.raw
PC(O/P-) (Akyl/alkenyl ether phosphatidylcholine)	PC 38:7e	24H-A2	42674452	0.030246	26.85		29	Ratio to surrogate PC(15:0-18:1)(d7)	-2.8	24H-A2-X230413P00121R22867S10.raw
PC(O/P-) (Akyl/alkenyl ether phosphatidylcholine)	PC 38:7e	24H-A3	38900208	0.022629	26.85		29	Ratio to surrogate PC(15:0-18:1)(d7)	-1.6	24H-A3-X230413P00121R22867S12.raw
PC(O/P-) (Akyl/alkenyl ether phosphatidylcholine)	PC 38:7e	24H-A4	2513612	0.0075031	26.85		29	Ratio to surrogate PC(15:0-18:1)(d7)	-2.2	24H-A4-X230413P00121R22867S14.raw
PC(O/P-) (Akyl/alkenyl ether phosphatidylcholine)	PC 38:7e	24H-A5	30737234	0.014856	26.85		29	Ratio to surrogate PC(15:0-18:1)(d7)	-2.2	24H-A5-X230413P00121R22867S16.raw
PC(O/P-) (Akyl/alkenyl ether phosphatidylcholine)	PC 38:7e	24H-B1	10458137	0.01141	26.85		29	Ratio to surrogate PC(15:0-18:1)(d7)	-2	24H-B1-X230412P00121R22843S21.raw
PC(O/P-) (Akyl/alkenyl ether phosphatidylcholine)	PC 38:7e	24H-B2	53833312	0.027036	26.85		29	Ratio to surrogate PC(15:0-18:1)(d7)	-1.7	24H-B2-X230412P00121R22843S23.raw
PC(O/P-) (Akyl/alkenyl ether phosphatidylcholine)	PC 38:7e	24H-B3	63132968	0.034429	26.85		29	Ratio to surrogate PC(15:0-18:1)(d7)	-2.1	24H-B3-X230412P00121R22843S25.raw
PC(O/P-) (Akyl/alkenyl ether phosphatidylcholine)	PC 38:6e	24H-A1	144688144	0.097584	26.71		29	Ratio to surrogate PC(15:0-18:1)(d7)	-1	24H-A1-X230413P00121R22867S08.raw
PC(O/P-) (Akyl/alkenyl ether phosphatidylcholine)	PC 38:6e	24H-A2	106494632	0.075479	26.71		29	Ratio to surrogate PC(15:0-18:1)(d7)	-1.7	24H-A2-X230413P00121R22867S10.raw
PC(O/P-) (Akyl/alkenyl ether phosphatidylcholine)	PC 38:6e	24H-A3	95623064	0.055625	26.71		29	Ratio to surrogate PC(15:0-18:1)(d7)	-0.8	24H-A3-X230413P00121R22867S12.raw
PC(O/P-) (Akyl/alkenyl ether phosphatidylcholine)	PC 38:6e	24H-A4	6309123	0.018833	26.71		29	Ratio to surrogate PC(15:0-18:1)(d7)	-1.2	24H-A4-X230413P00121R22867S14.raw
PC(O/P-) (Akyl/alkenyl ether phosphatidylcholine)	PC 38:6e	24H-A5	69044320	0.033372	26.71		29	Ratio to surrogate PC(15:0-18:1)(d7)	-1.4	24H-A5-X230413P00121R22867S16.raw
PC(O/P-) (Akyl/alkenyl ether phosphatidylcholine)	PC 38:6e	24H-B1	24966618	0.02724	26.71		29	Ratio to surrogate PC(15:0-18:1)(d7)	-1.4	24H-B1-X230412P00121R22843S21.raw
PC(O/P-) (Akyl/alkenyl ether phosphatidylcholine)	PC 38:6e	24H-B2	125003792	0.062778	26.71		29	Ratio to surrogate PC(15:0-18:1)(d7)	-1.1	24H-B2-X230412P00121R22843S23.raw
PC(O/P-) (Akyl/alkenyl ether phosphatidylcholine)	PC 38:6e	24H-B3	139652592	0.076159	26.71		29	Ratio to surrogate PC(15:0-18:1)(d7)	-1	24H-B3-X230412P00121R22843S25.raw
PC(O/P-) (Akyl/alkenyl ether phosphatidylcholine)	PC 38:5e	24H-A1	238336944	0.16074	26.53		29	Ratio to surrogate PC(15:0-18:1)(d7)	-2	24H-A1-X230413P00121R22867S08.raw
PC(O/P-) (Akyl/alkenyl ether phosphatidylcholine)	PC 38:5e	24H-A2	230660256	0.16348	26.53		29	Ratio to surrogate PC(15:0-18:1)(d7)	-2.5	24H-A2-X230413P00121R22867S10.raw
PC(O/P-) (Akyl/alkenyl ether phosphatidylcholine)	PC 38:5e	24H-A3	194554800	0.11317	26.53		29	Ratio to surrogate PC(15:0-18:1)(d7)	-1.8	24H-A3-X230413P00121R22867S12.raw
PC(O/P-) (Akyl/alkenyl ether phosphatidylcholine)	PC 38:5e	24H-A4	11081426	0.033078	26.53		29	Ratio to surrogate PC(15:0-18:1)(d7)	-2.1	24H-A4-X230413P00121R22867S14.raw
PC(O/P-) (Akyl/alkenyl ether phosphatidylcholine)	PC 38:5e	24H-A5	118572520	0.057311	26.53		29	Ratio to surrogate PC(15:0-18:1)(d7)	-2.3	24H-A5-X230413P00121R22867S16.raw
PC(O/P-) (Akyl/alkenyl ether phosphatidylcholine)	PC 38:5e	24H-B1	43307436	0.04725	26.53		29	Ratio to surrogate PC(15:0-18:1)(d7)	-2.6	24H-B1-X230412P00121R22843S21.raw
PC(O/P-) (Akyl/alkenyl ether phosphatidylcholine)	PC 38:5e	24H-B2	254998576	0.12806	26.53		29	Ratio to surrogate PC(15:0-18:1)(d7)	-2.1	24H-B2-X230412P00121R22843S23.raw
PC(O/P-) (Akyl/alkenyl ether phosphatidylcholine)	PC 38:5e	24H-B3	285468864	0.15568	26.53		29	Ratio to surrogate PC(15:0-18:1)(d7)	-1.9	24H-B3-X230412P00121R22843S25.raw
PC(O/P-) (Akyl/alkenyl ether phosphatidylcholine)	PC 38:4e	24H-A1	196304608	0.1324	26.4		29	Ratio to surrogate PC(15:0-18:1)(d7)	-4.6	24H-A1-X230413P00121R22867S08.raw
PC(O/P-) (Akyl/alkenyl ether phosphatidylcholine)	PC 38:4e	24H-A2	#N/A	#N/A	26.4		29	Ratio to surrogate PC(15:0-18:1)(d7)	#N/A	24H-A2-X230413P00121R22867S10.raw
PC(O/P-) (Akyl/alkenyl ether phosphatidylcholine)	PC 38:4e	24H-A3	146804176	0.085397	26.4		29	Ratio to surrogate PC(15:0-18:1)(d7)	-4.6	24H-A3-X230413P00121R22867S12.raw
PC(O/P-) (Akyl/alkenyl ether phosphatidylcholine)	PC 38:4e	24H-A4	8558261	0.025546	26.4		29	Ratio to surrogate PC(15:0-18:1)(d7)	-4.5	24H-A4-X230413P00121R22867S14.raw
PC(O/P-) (Akyl/alkenyl ether phosphatidylcholine)	PC 38:4e	24H-A5	#N/A	#N/A	26.4		29	Ratio to surrogate PC(15:0-18:1)(d7)	#N/A	24H-A5-X230413P00121R22867S16.raw
PC(O/P-) (Akyl/alkenyl ether phosphatidylcholine)	PC 38:4e	24H-B1	38549168	0.042059	26.4		29	Ratio to surrogate PC(15:0-18:1)(d7)	-4.9	24H-B1-X230412P00121R22843S21.raw
PC(O/P-) (Akyl/alkenyl ether phosphatidylcholine)	PC 38:4e	24H-B2	209748112	0.10534	26.4		29	Ratio to surrogate PC(15:0-18:1)(d7)	-4.8	24H-B2-X230412P00121R22843S23.raw
PC(O/P-) (Akyl/alkenyl ether phosphatidylcholine)	PC 38:4e	24H-B3	246996480	0.1347	26.4		29	Ratio to surrogate PC(15:0-18:1)(d7)	-4.2	24H-B3-X230412P00121R22843S25.raw
PC(O/P-) (Akyl/alkenyl ether phosphatidylcholine)	PC 40:8e	24H-A1	12544203	0.0084603	26.67		29	Ratio to surrogate PC(15:0-18:1)(d7)	1.6	24H-A1-X230413P00121R22867S08.raw
PC(O/P-) (Akyl/alkenyl ether phosphatidylcholine)	PC 40:8e	24H-A2	8208195	0.0058177	26.67		29	Ratio to surrogate PC(15:0-18:1)(d7)	0.6	24H-A2-X230413P00121R22867S10.raw
PC(O/P-) (Akyl/alkenyl ether phosphatidylcholine)	PC 40:8e	24H-A3	10410752	0.006056	26.67		29	Ratio to surrogate PC(15:0-18:1)(d7)	2.1	24H-A3-X230413P00121R22867S12.raw
PC(O/P-) (Akyl/alkenyl ether phosphatidylcholine)	PC 40:8e	24H-A4	144392	0.00043101	26.67		29	Ratio to surrogate PC(15:0-18:1)(d7)	-0.6	24H-A4-X230413P00121R22867S14.raw
PC(O/P-) (Akyl/alkenyl ether phosphatidylcholine)	PC 40:8e	24H-A5	5198475	0.0025126	26.67		29	Ratio to surrogate PC(15:0-18:1)(d7)	0.9	24H-A5-X230413P00121R22867S16.raw
PC(O/P-) (Akyl/alkenyl ether phosphatidylcholine)	PC 40:8e	24H-B1	2895691	0.0031593	26.67		29	Ratio to surrogate PC(15:0-18:1)(d7)	0	24H-B1-X230412P00121R22843S21.raw
PC(O/P-) (Akyl/alkenyl ether phosphatidylcholine)	PC 40:8e	24H-B2	11348177	0.0056991	26.67		29	Ratio to surrogate PC(15:0-18:1)(d7)	0.7	24H-B2-X230412P00121R22843S23.raw
PC(O/P-) (Akyl/alkenyl ether phosphatidylcholine)	PC 40:8e	24H-B3	11571010	0.0063102	26.67		29	Ratio to surrogate PC(15:0-18:1)(d7)	1.4	24H-B3-X230412P00121R22843S25.raw
PC(O/P-) (Akyl/alkenyl ether phosphatidylcholine)	PC 40:7e	24H-A1	81379144	0.054885	26.55		29	Ratio to surrogate PC(15:0-18:1)(d7)	0	24H-A1-X230413P00121R22867S08.raw
PC(O/P-) (Akyl/alkenyl ether phosphatidylcholine)	PC 40:7e	24H-A2	52147016	0.03696	26.55		29	Ratio to surrogate PC(15:0-18:1)(d7)	-0.2	24H-A2-X230413P00121R22867S10.raw
PC(O/P-) (Akyl/alkenyl ether phosphatidylcholine)	PC 40:7e	24H-A3	45904620	0.026703	26.55		29	Ratio to surrogate PC(15:0-18:1)(d7)	0.4	24H-A3-X230413P00121R22867S12.raw
PC(O/P-) (Akyl/alkenyl ether phosphatidylcholine)	PC 40:7e	24H-A4	3575017	0.010671	26.55		29	Ratio to surrogate PC(15:0-18:1)(d7)	0	24H-A4-X230413P00121R22867S14.raw
PC(O/P-) (Akyl/alkenyl ether phosphatidylcholine)	PC 40:7e	24H-A5	44224736	0.021376	26.55		29	Ratio to surrogate PC(15:0-18:1)(d7)	0.2	24H-A5-X230413P00121R22867S16.raw
PC(O/P-) (Akyl/alkenyl ether phosphatidylcholine)	PC 40:7e	24H-B1	17766310	0.019384	26.55		29	Ratio to surrogate PC(15:0-18:1)(d7)	-0.6	24H-B1-X230412P00121R22843S21.raw
PC(O/P-) (Akyl/alkenyl ether phosphatidylcholine)	PC 40:7e	24H-B2	94304824	0.047361	26.55		29	Ratio to surrogate PC(15:0-18:1)(d7)	0	24H-B2-X230412P00121R22843S23.raw
PC(O/P-) (Akyl/alkenyl ether phosphatidylcholine)	PC 40:7e	24H-B3	108486352	0.059162	26.55		29	Ratio to surrogate PC(15:0-18:1)(d7)	-0.2	24H-B3-X230412P00121R22843S25.raw
PC(O/P-) (Akyl/alkenyl ether phosphatidylcholine)	PC 40:6e	24H-A1	119032408	0.08028	26.41		29	Ratio to surrogate PC(15:0-18:1)(d7)	-4	24H-A1-X230413P00121R22867S08.raw
PC(O/P-) (Akyl/alkenyl ether phosphatidylcholine)	PC 40:6e	24H-A2	100533336	0.071254	26.41		29	Ratio to surrogate PC(15:0-18:1)(d7)	-4.4	24H-A2-X230413P00121R22867S10.raw
PC(O/P-) (Akyl/alkenyl ether phosphatidylcholine)	PC 40:6e	24H-A3	84285408	0.049029	26.41		29	Ratio to surrogate PC(15:0-18:1)(d7)	-3.7	24H-A3-X230413P00121R22867S12.raw
PC(O/P-) (Akyl/alkenyl ether phosphatidylcholine)	PC 40:6e	24H-A4	4995750	0.014912	26.41		29	Ratio to surrogate PC(15:0-18:1)(d7)	-3.2	24H-A4-X230413P00121R22867S14.raw
PC(O/P-) (Akyl/alkenyl ether phosphatidylcholine)	PC 40:6e	24H-A5	56715880	0.027413	26.41		29	Ratio to surrogate PC(15:0-18:1)(d7)	-4.4	24H-A5-X230413P00121R22867S16.raw
PC(O/P-) (Akyl/alkenyl ether phosphatidylcholine)	PC 40:6e	24H-B1	27112526	0.029581	26.41		29	Ratio to surrogate PC(15:0-18:1)(d7)	-4.2	24H-B1-X230412P00121R22843S21.raw
PC(O/P-) (Akyl/alkenyl ether phosphatidylcholine)	PC 40:6e	24H-B2	131943528	0.066263	26.41		29	Ratio to surrogate PC(15:0-18:1)(d7)	-4.2	24H-B2-X230412P00121R22843S23.raw
PC(O/P-) (Akyl/alkenyl ether phosphatidylcholine)	PC 40:6e	24H-B3	154327248	0.084161	26.41		29	Ratio to surrogate PC(15:0-18:1)(d7)	-3.7	24H-B3-X230412P00121R22843S25.raw
PC(O/P-) (Akyl/alkenyl ether phosphatidylcholine)	PC 40:5e	24H-A1	77460176	0.052242	26.27		29	Ratio to surrogate PC(15:0-18:1)(d7)	-1.7	24H-A1-X230413P00121R22867S08.raw
PC(O/P-) (Akyl/alkenyl ether phosphatidylcholine)	PC 40:5e	24H-A2	73210288	0.051889	26.27		29	Ratio to surrogate PC(15:0-18:1)(d7)	-1.8	24H-A2-X230413P00121R22867S10.raw
PC(O/P-) (Akyl/alkenyl ether phosphatidylcholine)	PC 40:5e	24H-A3	55185316	0.032102	26.27		29	Ratio to surrogate PC(15:0-18:1)(d7)	-0.9	24H-A3-X230413P00121R22867S12.raw
PC(O/P-) (Akyl/alkenyl ether phosphatidylcholine)	PC 40:5e	24H-A4	2871572	0.0085716	26.27		29	Ratio to surrogate PC(15:0-18:1)(d7)	-1.7	24H-A4-X230413P00121R22867S14.raw
PC(O/P-) (Akyl/alkenyl ether phosphatidylcholine)	PC 40:5e	24H-A5	32996624	0.015949	26.27		29	Ratio to surrogate PC(15:0-18:1)(d7)	-2.1	24H-A5-X230413P00121R22867S16.raw
PC(O/P-) (Akyl/alkenyl ether phosphatidylcholine)	PC 40:5e	24H-B1	15243348	0.016631	26.27		29	Ratio to surrogate PC(15:0-18:1)(d7)	-1.7	24H-B1-X230412P00121R22843S21.raw
PC(O/P-) (Akyl/alkenyl ether phosphatidylcholine)	PC 40:5e	24H-B2	83524120	0.041946	26.27		29	Ratio to surrogate PC(15:0-18:1)(d7)	-1.4	24H-B2-X230412P00121R22843S23.raw
PC(O/P-) (Akyl/alkenyl ether phosphatidylcholine)	PC 40:5e	24H-B3	92666200	0.050535	26.27		29	Ratio to surrogate PC(15:0-18:1)(d7)	-1.2	24H-B3-X230412P00121R22843S25.raw
PC(O/P-) (Akyl/alkenyl ether phosphatidylcholine)	PC 42:5e	24H-A1	36211364	0.024422	26.03		29	Ratio to surrogate PC(15:0-18:1)(d7)	-4.1	24H-A1-X230413P00121R22867S08.raw
PC(O/P-) (Akyl/alkenyl ether phosphatidylcholine)	PC 42:5e	24H-A2	35123072	0.024894	26.03		29	Ratio to surrogate PC(15:0-18:1)(d7)	-3.7	24H-A2-X230413P00121R22867S10.raw
PC(O/P-) (Akyl/alkenyl ether phosphatidylcholine)	PC 42:5e	24H-A3	25218388	0.01467	26.03		29	Ratio to surrogate PC(15:0-18:1)(d7)	-3.7	24H-A3-X230413P00121R22867S12.raw
PC(O/P-) (Akyl/alkenyl ether phosphatidylcholine)	PC 42:5e	24H-A4	1075595	0.0032106	26.03		29	Ratio to surrogate PC(15:0-18:1)(d7)	-4.4	24H-A4-X230413P00121R22867S14.raw
PC(O/P-) (Akyl/alkenyl ether phosphatidylcholine)	PC 42:5e	24H-A5	14582932	0.0070485	26.03		29	Ratio to surrogate PC(15:0-18:1)(d7)	-3.8	24H-A5-X230413P00121R22867S16.raw
PC(O/P-) (Akyl/alkenyl ether phosphatidylcholine)	PC 42:5e	24H-B1	5595799	0.0061053	26.03		29	Ratio to surrogate PC(15:0-18:1)(d7)	-5.3	24H-B1-X230412P00121R22843S21.raw
PC(O/P-) (Akyl/alkenyl ether phosphatidylcholine)	PC 42:5e	24H-B2	35715140	0.017936	26.03		29	Ratio to surrogate PC(15:0-18:1)(d7)	-4.6	24H-B2-X230412P00121R22843S23.raw
PC(O/P-) (Akyl/alkenyl ether phosphatidylcholine)	PC 42:5e	24H-B3	36432164	0.019868	26.03		29	Ratio to surrogate PC(15:0-18:1)(d7)	-4.7	24H-B3-X230412P00121R22843S25.raw
PC(O/P-) (Akyl/alkenyl ether phosphatidylcholine)	PC 42:4e	24H-A1	24202564	0.016323	25.9		29	Ratio to surrogate PC(15:0-18:1)(d7)	-3.5	24H-A1-X230413P00121R22867S08.raw
PC(O/P-) (Akyl/alkenyl ether phosphatidylcholine)	PC 42:4e	24H-A2	29541034	0.020938	25.9		29	Ratio to surrogate PC(15:0-18:1)(d7)	-2.8	24H-A2-X230413P00121R22867S10.raw
PC(O/P-) (Akyl/alkenyl ether phosphatidylcholine)	PC 42:4e	24H-A3	20571534	0.011967	25.9		29	Ratio to surrogate PC(15:0-18:1)(d7)	-2.6	24H-A3-X230413P00121R22867S12.raw
PC(O/P-) (Akyl/alkenyl ether phosphatidylcholine)	PC 42:4e	24H-A4	641715	0.0019155	25.9		29	Ratio to surrogate PC(15:0-18:1)(d7)	-2.4	24H-A4-X230413P00121R22867S14.raw
PC(O/P-) (Akyl/alkenyl ether phosphatidylcholine)	PC 42:4e	24H-A5	9875523	0.0047732	25.9		29	Ratio to surrogate PC(15:0-18:1)(d7)	-3.3	24H-A5-X230413P00121R22867S16.raw
PC(O/P-) (Akyl/alkenyl ether phosphatidylcholine)	PC 42:4e	24H-B1	#N/A	#N/A	25.9		29	Ratio to surrogate PC(15:0-18:1)(d7)	#N/A	24H-B1-X230412P00121R22843S21.raw
PC(O/P-) (Akyl/alkenyl ether phosphatidylcholine)	PC 42:4e	24H-B2	16954762	0.0085148	25.9		29	Ratio to surrogate PC(15:0-18:1)(d7)	-3.4	24H-B2-X230412P00121R22843S23.raw
PC(O/P-) (Akyl/alkenyl ether phosphatidylcholine)	PC 42:4e	24H-B3	15349012	0.0083705	25.9		29	Ratio to surrogate PC(15:0-18:1)(d7)	-3.7	24H-B3-X230412P00121R22843S25.raw
PE(O/P-) (Alkyl/alkenyl ether phosphatidylethanolamine)	PE 34:3e	24H-A1	11897902	0.036002	22.87		34	Ratio to surrogate PE(15:0-18:1)(d7)	-2.2	24H-A1-X230413P00121R22867S08.raw
PE(O/P-) (Alkyl/alkenyl ether phosphatidylethanolamine)	PE 34:3e	24H-A2	11704861	0.036727	22.87		34	Ratio to surrogate PE(15:0-18:1)(d7)	-2.7	24H-A2-X230413P00121R22867S10.raw
PE(O/P-) (Alkyl/alkenyl ether phosphatidylethanolamine)	PE 34:3e	24H-A3	9317853	0.030033	22.87		34	Ratio to surrogate PE(15:0-18:1)(d7)	-1.5	24H-A3-X230413P00121R22867S12.raw
PE(O/P-) (Alkyl/alkenyl ether phosphatidylethanolamine)	PE 34:3e	24H-A4	336441	0.017978	22.87		34	Ratio to surrogate PE(15:0-18:1)(d7)	-1.5	24H-A4-X230413P00121R22867S14.raw
PE(O/P-) (Alkyl/alkenyl ether phosphatidylethanolamine)	PE 34:3e	24H-A5	7342731	0.029809	22.87		34	Ratio to surrogate PE(15:0-18:1)(d7)	-2.4	24H-A5-X230413P00121R22867S16.raw
PE(O/P-) (Alkyl/alkenyl ether phosphatidylethanolamine)	PE 34:3e	24H-B1	4543944	0.077932	22.87		34	Ratio to surrogate PE(15:0-18:1)(d7)	-2.2	24H-B1-X230412P00121R22843S21.raw
PE(O/P-) (Alkyl/alkenyl ether phosphatidylethanolamine)	PE 34:3e	24H-B2	25802870	0.064971	22.87		34	Ratio to surrogate PE(15:0-18:1)(d7)	-1.8	24H-B2-X230412P00121R22843S23.raw
PE(O/P-) (Alkyl/alkenyl ether phosphatidylethanolamine)	PE 34:3e	24H-B3	22195998	0.058505	22.87		34	Ratio to surrogate PE(15:0-18:1)(d7)	-2	24H-B3-X230412P00121R22843S25.raw
PE(O/P-) (Alkyl/alkenyl ether phosphatidylethanolamine)	PE 34:2e	24H-A1	13977859	0.042296	22.73		34	Ratio to surrogate PE(15:0-18:1)(d7)	0.1	24H-A1-X230413P00121R22867S08.raw
PE(O/P-) (Alkyl/alkenyl ether phosphatidylethanolamine)	PE 34:2e	24H-A2	14854641	0.04661	22.73		34	Ratio to surrogate PE(15:0-18:1)(d7)	-0.5	24H-A2-X230413P00121R22867S10.raw
PE(O/P-) (Alkyl/alkenyl ether phosphatidylethanolamine)	PE 34:2e	24H-A3	12000134	0.038679	22.73		34	Ratio to surrogate PE(15:0-18:1)(d7)	0.6	24H-A3-X230413P00121R22867S12.raw
PE(O/P-) (Alkyl/alkenyl ether phosphatidylethanolamine)	PE 34:2e	24H-A4	586489	0.03134	22.73		34	Ratio to surrogate PE(15:0-18:1)(d7)	0.8	24H-A4-X230413P00121R22867S14.raw
PE(O/P-) (Alkyl/alkenyl ether phosphatidylethanolamine)	PE 34:2e	24H-A5	9153157	0.037158	22.73		34	Ratio to surrogate PE(15:0-18:1)(d7)	0.5	24H-A5-X230413P00121R22867S16.raw
PE(O/P-) (Alkyl/alkenyl ether phosphatidylethanolamine)	PE 34:2e	24H-B1	4197025	0.071982	22.73		34	Ratio to surrogate PE(15:0-18:1)(d7)	-0.6	24H-B1-X230412P00121R22843S21.raw
PE(O/P-) (Alkyl/alkenyl ether phosphatidylethanolamine)	PE 34:2e	24H-B2	24548604	0.061813	22.73		34	Ratio to surrogate PE(15:0-18:1)(d7)	0.2	24H-B2-X230412P00121R22843S23.raw
PE(O/P-) (Alkyl/alkenyl ether phosphatidylethanolamine)	PE 34:2e	24H-B3	21727460	0.05727	22.73		34	Ratio to surrogate PE(15:0-18:1)(d7)	-0.1	24H-B3-X230412P00121R22843S25.raw
PE(O/P-) (Alkyl/alkenyl ether phosphatidylethanolamine)	PE 34:1e	24H-A1	5272248	0.015953	22.67		34	Ratio to surrogate PE(15:0-18:1)(d7)	-3.4	24H-A1-X230413P00121R22867S08.raw
PE(O/P-) (Alkyl/alkenyl ether phosphatidylethanolamine)	PE 34:1e	24H-A2	5513002	0.017298	22.67		34	Ratio to surrogate PE(15:0-18:1)(d7)	-4.4	24H-A2-X230413P00121R22867S10.raw
PE(O/P-) (Alkyl/alkenyl ether phosphatidylethanolamine)	PE 34:1e	24H-A3	4272297	0.01377	22.67		34	Ratio to surrogate PE(15:0-18:1)(d7)	-3.3	24H-A3-X230413P00121R22867S12.raw
PE(O/P-) (Alkyl/alkenyl ether phosphatidylethanolamine)	PE 34:1e	24H-A4	144998	0.0077481	22.67		34	Ratio to surrogate PE(15:0-18:1)(d7)	-2.2	24H-A4-X230413P00121R22867S14.raw
PE(O/P-) (Alkyl/alkenyl ether phosphatidylethanolamine)	PE 34:1e	24H-A5	2966433	0.012043	22.67		34	Ratio to surrogate PE(15:0-18:1)(d7)	-4.4	24H-A5-X230413P00121R22867S16.raw
PE(O/P-) (Alkyl/alkenyl ether phosphatidylethanolamine)	PE 34:1e	24H-B1	1277541	0.021911	22.67		34	Ratio to surrogate PE(15:0-18:1)(d7)	-6	24H-B1-X230412P00121R22843S21.raw
PE(O/P-) (Alkyl/alkenyl ether phosphatidylethanolamine)	PE 34:1e	24H-B2	5520507	0.0139	22.67		34	Ratio to surrogate PE(15:0-18:1)(d7)	-3.9	24H-B2-X230412P00121R22843S23.raw
PE(O/P-) (Alkyl/alkenyl ether phosphatidylethanolamine)	PE 34:1e	24H-B3	6981803	0.018403	22.67		34	Ratio to surrogate PE(15:0-18:1)(d7)	-2.8	24H-B3-X230412P00121R22843S25.raw
PE(O/P-) (Alkyl/alkenyl ether phosphatidylethanolamine)	PE 36:5e	24H-A1	118014120	0.3571	22.69		34	Ratio to surrogate PE(15:0-18:1)(d7)	0.4	24H-A1-X230413P00121R22867S08.raw
PE(O/P-) (Alkyl/alkenyl ether phosphatidylethanolamine)	PE 36:5e	24H-A2	136299776	0.42767	22.69		34	Ratio to surrogate PE(15:0-18:1)(d7)	-0.1	24H-A2-X230413P00121R22867S10.raw
PE(O/P-) (Alkyl/alkenyl ether phosphatidylethanolamine)	PE 36:5e	24H-A3	81793096	0.26364	22.69		34	Ratio to surrogate PE(15:0-18:1)(d7)	1	24H-A3-X230413P00121R22867S12.raw
PE(O/P-) (Alkyl/alkenyl ether phosphatidylethanolamine)	PE 36:5e	24H-A4	5109592	0.27304	22.69		34	Ratio to surrogate PE(15:0-18:1)(d7)	1.9	24H-A4-X230413P00121R22867S14.raw
PE(O/P-) (Alkyl/alkenyl ether phosphatidylethanolamine)	PE 36:5e	24H-A5	59138716	0.24008	22.69		34	Ratio to surrogate PE(15:0-18:1)(d7)	0.6	24H-A5-X230413P00121R22867S16.raw
PE(O/P-) (Alkyl/alkenyl ether phosphatidylethanolamine)	PE 36:5e	24H-B1	31696922	0.54363	22.69		34	Ratio to surrogate PE(15:0-18:1)(d7)	0.6	24H-B1-X230412P00121R22843S21.raw
PE(O/P-) (Alkyl/alkenyl ether phosphatidylethanolamine)	PE 36:5e	24H-B2	159463392	0.40152	22.69		34	Ratio to surrogate PE(15:0-18:1)(d7)	0.6	24H-B2-X230412P00121R22843S23.raw
PE(O/P-) (Alkyl/alkenyl ether phosphatidylethanolamine)	PE 36:5e	24H-B3	155773152	0.4106	22.69		34	Ratio to surrogate PE(15:0-18:1)(d7)	0.4	24H-B3-X230412P00121R22843S25.raw
PE(O/P-) (Alkyl/alkenyl ether phosphatidylethanolamine)	PE 36:4e	24H-A1	35964452	0.10883	22.65		34	Ratio to surrogate PE(15:0-18:1)(d7)	-4.3	24H-A1-X230413P00121R22867S08.raw
PE(O/P-) (Alkyl/alkenyl ether phosphatidylethanolamine)	PE 36:4e	24H-A2	#N/A	#N/A	22.65		34	Ratio to surrogate PE(15:0-18:1)(d7)	#N/A	24H-A2-X230413P00121R22867S10.raw
PE(O/P-) (Alkyl/alkenyl ether phosphatidylethanolamine)	PE 36:4e	24H-A3	25827648	0.083248	22.65		34	Ratio to surrogate PE(15:0-18:1)(d7)	-3.8	24H-A3-X230413P00121R22867S12.raw
PE(O/P-) (Alkyl/alkenyl ether phosphatidylethanolamine)	PE 36:4e	24H-A4	1495318	0.079904	22.65		34	Ratio to surrogate PE(15:0-18:1)(d7)	-4.7	24H-A4-X230413P00121R22867S14.raw
PE(O/P-) (Alkyl/alkenyl ether phosphatidylethanolamine)	PE 36:4e	24H-A5	21743304	0.088269	22.65		34	Ratio to surrogate PE(15:0-18:1)(d7)	-3.7	24H-A5-X230413P00121R22867S16.raw
PE(O/P-) (Alkyl/alkenyl ether phosphatidylethanolamine)	PE 36:4e	24H-B1	11585605	0.1987	22.65		34	Ratio to surrogate PE(15:0-18:1)(d7)	-3.2	24H-B1-X230412P00121R22843S21.raw
PE(O/P-) (Alkyl/alkenyl ether phosphatidylethanolamine)	PE 36:4e	24H-B2	58338928	0.1469	22.65		34	Ratio to surrogate PE(15:0-18:1)(d7)	-3	24H-B2-X230412P00121R22843S23.raw
PE(O/P-) (Alkyl/alkenyl ether phosphatidylethanolamine)	PE 36:4e	24H-B3	54520468	0.14371	22.65		34	Ratio to surrogate PE(15:0-18:1)(d7)	-3.3	24H-B3-X230412P00121R22843S25.raw
PE(O/P-) (Alkyl/alkenyl ether phosphatidylethanolamine)	PE 36:3e	24H-A1	30385320	0.091944	22.64		34	Ratio to surrogate PE(15:0-18:1)(d7)	-0.4	24H-A1-X230413P00121R22867S08.raw
PE(O/P-) (Alkyl/alkenyl ether phosphatidylethanolamine)	PE 36:3e	24H-A2	32208676	0.10106	22.64		34	Ratio to surrogate PE(15:0-18:1)(d7)	-1	24H-A2-X230413P00121R22867S10.raw
PE(O/P-) (Alkyl/alkenyl ether phosphatidylethanolamine)	PE 36:3e	24H-A3	24359000	0.078514	22.64		34	Ratio to surrogate PE(15:0-18:1)(d7)	-0.6	24H-A3-X230413P00121R22867S12.raw
PE(O/P-) (Alkyl/alkenyl ether phosphatidylethanolamine)	PE 36:3e	24H-A4	1330837	0.071114	22.64		34	Ratio to surrogate PE(15:0-18:1)(d7)	-0.8	24H-A4-X230413P00121R22867S14.raw
PE(O/P-) (Alkyl/alkenyl ether phosphatidylethanolamine)	PE 36:3e	24H-A5	17699796	0.071854	22.64		34	Ratio to surrogate PE(15:0-18:1)(d7)	-0.8	24H-A5-X230413P00121R22867S16.raw
PE(O/P-) (Alkyl/alkenyl ether phosphatidylethanolamine)	PE 36:3e	24H-B1	11960798	0.20514	22.64		34	Ratio to surrogate PE(15:0-18:1)(d7)	-0.7	24H-B1-X230412P00121R22843S21.raw
PE(O/P-) (Alkyl/alkenyl ether phosphatidylethanolamine)	PE 36:3e	24H-B2	57131232	0.14385	22.64		34	Ratio to surrogate PE(15:0-18:1)(d7)	-0.8	24H-B2-X230412P00121R22843S23.raw
PE(O/P-) (Alkyl/alkenyl ether phosphatidylethanolamine)	PE 36:3e	24H-B3	61550860	0.16224	22.64		34	Ratio to surrogate PE(15:0-18:1)(d7)	-0.8	24H-B3-X230412P00121R22843S25.raw
PE(O/P-) (Alkyl/alkenyl ether phosphatidylethanolamine)	PE 36:2e	24H-A1	42498904	0.1286	22.54		34	Ratio to surrogate PE(15:0-18:1)(d7)	2.1	24H-A1-X230413P00121R22867S08.raw
PE(O/P-) (Alkyl/alkenyl ether phosphatidylethanolamine)	PE 36:2e	24H-A2	47369468	0.14863	22.54		34	Ratio to surrogate PE(15:0-18:1)(d7)	1.1	24H-A2-X230413P00121R22867S10.raw
PE(O/P-) (Alkyl/alkenyl ether phosphatidylethanolamine)	PE 36:2e	24H-A3	37140064	0.11971	22.54		34	Ratio to surrogate PE(15:0-18:1)(d7)	2.2	24H-A3-X230413P00121R22867S12.raw
PE(O/P-) (Alkyl/alkenyl ether phosphatidylethanolamine)	PE 36:2e	24H-A4	1970189	0.10528	22.54		34	Ratio to surrogate PE(15:0-18:1)(d7)	2.2	24H-A4-X230413P00121R22867S14.raw
PE(O/P-) (Alkyl/alkenyl ether phosphatidylethanolamine)	PE 36:2e	24H-A5	23871034	0.096907	22.54		34	Ratio to surrogate PE(15:0-18:1)(d7)	1.8	24H-A5-X230413P00121R22867S16.raw
PE(O/P-) (Alkyl/alkenyl ether phosphatidylethanolamine)	PE 36:2e	24H-B1	16273391	0.2791	22.54		34	Ratio to surrogate PE(15:0-18:1)(d7)	1.9	24H-B1-X230412P00121R22843S21.raw
PE(O/P-) (Alkyl/alkenyl ether phosphatidylethanolamine)	PE 36:2e	24H-B2	91564752	0.23056	22.54		34	Ratio to surrogate PE(15:0-18:1)(d7)	2	24H-B2-X230412P00121R22843S23.raw
PE(O/P-) (Alkyl/alkenyl ether phosphatidylethanolamine)	PE 36:2e	24H-B3	97138072	0.25604	22.54		34	Ratio to surrogate PE(15:0-18:1)(d7)	1.8	24H-B3-X230412P00121R22843S25.raw
PE(O/P-) (Alkyl/alkenyl ether phosphatidylethanolamine)	PE 36:1e	24H-A1	15967548	0.048317	22.44		34	Ratio to surrogate PE(15:0-18:1)(d7)	-2.4	24H-A1-X230413P00121R22867S08.raw
PE(O/P-) (Alkyl/alkenyl ether phosphatidylethanolamine)	PE 36:1e	24H-A2	19103224	0.059941	22.44		34	Ratio to surrogate PE(15:0-18:1)(d7)	-1.9	24H-A2-X230413P00121R22867S10.raw
PE(O/P-) (Alkyl/alkenyl ether phosphatidylethanolamine)	PE 36:1e	24H-A3	18921264	0.060987	22.44		34	Ratio to surrogate PE(15:0-18:1)(d7)	-1.5	24H-A3-X230413P00121R22867S12.raw
PE(O/P-) (Alkyl/alkenyl ether phosphatidylethanolamine)	PE 36:1e	24H-A4	786675	0.042037	22.44		34	Ratio to surrogate PE(15:0-18:1)(d7)	-0.1	24H-A4-X230413P00121R22867S14.raw
PE(O/P-) (Alkyl/alkenyl ether phosphatidylethanolamine)	PE 36:1e	24H-A5	10374253	0.042115	22.44		34	Ratio to surrogate PE(15:0-18:1)(d7)	-1.9	24H-A5-X230413P00121R22867S16.raw
PE(O/P-) (Alkyl/alkenyl ether phosphatidylethanolamine)	PE 36:1e	24H-B1	4389134	0.075277	22.44		34	Ratio to surrogate PE(15:0-18:1)(d7)	-2.5	24H-B1-X230412P00121R22843S21.raw
PE(O/P-) (Alkyl/alkenyl ether phosphatidylethanolamine)	PE 36:1e	24H-B2	26888384	0.067704	22.44		34	Ratio to surrogate PE(15:0-18:1)(d7)	-0.7	24H-B2-X230412P00121R22843S23.raw
PE(O/P-) (Alkyl/alkenyl ether phosphatidylethanolamine)	PE 36:1e	24H-B3	28908732	0.076199	22.44		34	Ratio to surrogate PE(15:0-18:1)(d7)	-2.7	24H-B3-X230412P00121R22843S25.raw
PE(O/P-) (Alkyl/alkenyl ether phosphatidylethanolamine)	PE 38:7e	24H-A1	160257520	0.48493	22.72		34	Ratio to surrogate PE(15:0-18:1)(d7)	-0.5	24H-A1-X230413P00121R22867S08.raw
PE(O/P-) (Alkyl/alkenyl ether phosphatidylethanolamine)	PE 38:7e	24H-A2	159527904	0.50055	22.72		34	Ratio to surrogate PE(15:0-18:1)(d7)	-1.1	24H-A2-X230413P00121R22867S10.raw
PE(O/P-) (Alkyl/alkenyl ether phosphatidylethanolamine)	PE 38:7e	24H-A3	117796592	0.37968	22.72		34	Ratio to surrogate PE(15:0-18:1)(d7)	-0.2	24H-A3-X230413P00121R22867S12.raw
PE(O/P-) (Alkyl/alkenyl ether phosphatidylethanolamine)	PE 38:7e	24H-A4	7764618	0.41491	22.72		34	Ratio to surrogate PE(15:0-18:1)(d7)	0.1	24H-A4-X230413P00121R22867S14.raw
PE(O/P-) (Alkyl/alkenyl ether phosphatidylethanolamine)	PE 38:7e	24H-A5	86818136	0.35245	22.72		34	Ratio to surrogate PE(15:0-18:1)(d7)	-0.4	24H-A5-X230413P00121R22867S16.raw
PE(O/P-) (Alkyl/alkenyl ether phosphatidylethanolamine)	PE 38:7e	24H-B1	42474008	0.72846	22.72		34	Ratio to surrogate PE(15:0-18:1)(d7)	-0.8	24H-B1-X230412P00121R22843S21.raw
PE(O/P-) (Alkyl/alkenyl ether phosphatidylethanolamine)	PE 38:7e	24H-B2	210340624	0.52963	22.72		34	Ratio to surrogate PE(15:0-18:1)(d7)	-0.4	24H-B2-X230412P00121R22843S23.raw
PE(O/P-) (Alkyl/alkenyl ether phosphatidylethanolamine)	PE 38:7e	24H-B3	236208144	0.62261	22.72		34	Ratio to surrogate PE(15:0-18:1)(d7)	-0.6	24H-B3-X230412P00121R22843S25.raw
PE(O/P-) (Alkyl/alkenyl ether phosphatidylethanolamine)	PE 38:6e	24H-A1	115494616	0.34948	22.64		34	Ratio to surrogate PE(15:0-18:1)(d7)	-3.1	24H-A1-X230413P00121R22867S08.raw
PE(O/P-) (Alkyl/alkenyl ether phosphatidylethanolamine)	PE 38:6e	24H-A2	123076568	0.38618	22.64		34	Ratio to surrogate PE(15:0-18:1)(d7)	-3.4	24H-A2-X230413P00121R22867S10.raw
PE(O/P-) (Alkyl/alkenyl ether phosphatidylethanolamine)	PE 38:6e	24H-A3	81942200	0.26412	22.64		34	Ratio to surrogate PE(15:0-18:1)(d7)	-2.8	24H-A3-X230413P00121R22867S12.raw
PE(O/P-) (Alkyl/alkenyl ether phosphatidylethanolamine)	PE 38:6e	24H-A4	5116620	0.27341	22.64		34	Ratio to surrogate PE(15:0-18:1)(d7)	-2.8	24H-A4-X230413P00121R22867S14.raw
PE(O/P-) (Alkyl/alkenyl ether phosphatidylethanolamine)	PE 38:6e	24H-A5	63423280	0.25747	22.64		34	Ratio to surrogate PE(15:0-18:1)(d7)	-3.1	24H-A5-X230413P00121R22867S16.raw
PE(O/P-) (Alkyl/alkenyl ether phosphatidylethanolamine)	PE 38:6e	24H-B1	32597448	0.55907	22.64		34	Ratio to surrogate PE(15:0-18:1)(d7)	-3	24H-B1-X230412P00121R22843S21.raw
PE(O/P-) (Alkyl/alkenyl ether phosphatidylethanolamine)	PE 38:6e	24H-B2	173739584	0.43747	22.64		34	Ratio to surrogate PE(15:0-18:1)(d7)	-2.7	24H-B2-X230412P00121R22843S23.raw
PE(O/P-) (Alkyl/alkenyl ether phosphatidylethanolamine)	PE 38:6e	24H-B3	198719584	0.5238	22.64		34	Ratio to surrogate PE(15:0-18:1)(d7)	-2.8	24H-B3-X230412P00121R22843S25.raw
PE(O/P-) (Alkyl/alkenyl ether phosphatidylethanolamine)	PE 38:5e	24H-A1	169427840	0.51268	22.49		34	Ratio to surrogate PE(15:0-18:1)(d7)	-1.6	24H-A1-X230413P00121R22867S08.raw
PE(O/P-) (Alkyl/alkenyl ether phosphatidylethanolamine)	PE 38:5e	24H-A2	200470608	0.62902	22.49		34	Ratio to surrogate PE(15:0-18:1)(d7)	-2.3	24H-A2-X230413P00121R22867S10.raw
PE(O/P-) (Alkyl/alkenyl ether phosphatidylethanolamine)	PE 38:5e	24H-A3	154452400	0.49783	22.49		34	Ratio to surrogate PE(15:0-18:1)(d7)	-1.2	24H-A3-X230413P00121R22867S12.raw
PE(O/P-) (Alkyl/alkenyl ether phosphatidylethanolamine)	PE 38:5e	24H-A4	9270452	0.49537	22.49		34	Ratio to surrogate PE(15:0-18:1)(d7)	-1.3	24H-A4-X230413P00121R22867S14.raw
PE(O/P-) (Alkyl/alkenyl ether phosphatidylethanolamine)	PE 38:5e	24H-A5	95096888	0.38606	22.49		34	Ratio to surrogate PE(15:0-18:1)(d7)	-1.6	24H-A5-X230413P00121R22867S16.raw
PE(O/P-) (Alkyl/alkenyl ether phosphatidylethanolamine)	PE 38:5e	24H-B1	51379652	0.8812	22.49		34	Ratio to surrogate PE(15:0-18:1)(d7)	-1.7	24H-B1-X230412P00121R22843S21.raw
PE(O/P-) (Alkyl/alkenyl ether phosphatidylethanolamine)	PE 38:5e	24H-B2	278687168	0.70172	22.49		34	Ratio to surrogate PE(15:0-18:1)(d7)	-1.5	24H-B2-X230412P00121R22843S23.raw
PE(O/P-) (Alkyl/alkenyl ether phosphatidylethanolamine)	PE 38:5e	24H-B3	286866624	0.75614	22.49		34	Ratio to surrogate PE(15:0-18:1)(d7)	-1.7	24H-B3-X230412P00121R22843S25.raw
PE(O/P-) (Alkyl/alkenyl ether phosphatidylethanolamine)	PE 38:4e	24H-A1	138485744	0.41905	22.41		34	Ratio to surrogate PE(15:0-18:1)(d7)	-1.1	24H-A1-X230413P00121R22867S08.raw
PE(O/P-) (Alkyl/alkenyl ether phosphatidylethanolamine)	PE 38:4e	24H-A2	178175568	0.55907	22.41		34	Ratio to surrogate PE(15:0-18:1)(d7)	-1.7	24H-A2-X230413P00121R22867S10.raw
PE(O/P-) (Alkyl/alkenyl ether phosphatidylethanolamine)	PE 38:4e	24H-A3	159080960	0.51275	22.41		34	Ratio to surrogate PE(15:0-18:1)(d7)	-0.7	24H-A3-X230413P00121R22867S12.raw
PE(O/P-) (Alkyl/alkenyl ether phosphatidylethanolamine)	PE 38:4e	24H-A4	9435919	0.50422	22.41		34	Ratio to surrogate PE(15:0-18:1)(d7)	-0.7	24H-A4-X230413P00121R22867S14.raw
PE(O/P-) (Alkyl/alkenyl ether phosphatidylethanolamine)	PE 38:4e	24H-A5	77211648	0.31345	22.41		34	Ratio to surrogate PE(15:0-18:1)(d7)	-1.3	24H-A5-X230413P00121R22867S16.raw
PE(O/P-) (Alkyl/alkenyl ether phosphatidylethanolamine)	PE 38:4e	24H-B1	39449824	0.67659	22.41		34	Ratio to surrogate PE(15:0-18:1)(d7)	-1.2	24H-B1-X230412P00121R22843S21.raw
PE(O/P-) (Alkyl/alkenyl ether phosphatidylethanolamine)	PE 38:4e	24H-B2	220908640	0.55624	22.41		34	Ratio to surrogate PE(15:0-18:1)(d7)	-1.2	24H-B2-X230412P00121R22843S23.raw
PE(O/P-) (Alkyl/alkenyl ether phosphatidylethanolamine)	PE 38:4e	24H-B3	234345632	0.6177	22.41		34	Ratio to surrogate PE(15:0-18:1)(d7)	-1	24H-B3-X230412P00121R22843S25.raw
PE(O/P-) (Alkyl/alkenyl ether phosphatidylethanolamine)	PE 40:9e	24H-A1	#N/A	#N/A	22.74		34	Ratio to surrogate PE(15:0-18:1)(d7)	#N/A	24H-A1-X230413P00121R22867S08.raw
PE(O/P-) (Alkyl/alkenyl ether phosphatidylethanolamine)	PE 40:9e	24H-A2	#N/A	#N/A	22.74		34	Ratio to surrogate PE(15:0-18:1)(d7)	#N/A	24H-A2-X230413P00121R22867S10.raw
PE(O/P-) (Alkyl/alkenyl ether phosphatidylethanolamine)	PE 40:9e	24H-A3	3586133	0.011559	22.74		34	Ratio to surrogate PE(15:0-18:1)(d7)	1.5	24H-A3-X230413P00121R22867S12.raw
PE(O/P-) (Alkyl/alkenyl ether phosphatidylethanolamine)	PE 40:9e	24H-A4	201657	0.010776	22.74		34	Ratio to surrogate PE(15:0-18:1)(d7)	-0.4	24H-A4-X230413P00121R22867S14.raw
PE(O/P-) (Alkyl/alkenyl ether phosphatidylethanolamine)	PE 40:9e	24H-A5	3438607	0.013959	22.74		34	Ratio to surrogate PE(15:0-18:1)(d7)	-1	24H-A5-X230413P00121R22867S16.raw
PE(O/P-) (Alkyl/alkenyl ether phosphatidylethanolamine)	PE 40:9e	24H-B1	1352423	0.023195	22.74		34	Ratio to surrogate PE(15:0-18:1)(d7)	-0.9	24H-B1-X230412P00121R22843S21.raw
PE(O/P-) (Alkyl/alkenyl ether phosphatidylethanolamine)	PE 40:9e	24H-B2	5856581	0.014747	22.74		34	Ratio to surrogate PE(15:0-18:1)(d7)	-0.3	24H-B2-X230412P00121R22843S23.raw
PE(O/P-) (Alkyl/alkenyl ether phosphatidylethanolamine)	PE 40:9e	24H-B3	4392180	0.011577	22.74		34	Ratio to surrogate PE(15:0-18:1)(d7)	-0.6	24H-B3-X230412P00121R22843S25.raw
PE(O/P-) (Alkyl/alkenyl ether phosphatidylethanolamine)	PE 40:8e	24H-A1	31122788	0.094175	22.61		34	Ratio to surrogate PE(15:0-18:1)(d7)	-0.5	24H-A1-X230413P00121R22867S08.raw
PE(O/P-) (Alkyl/alkenyl ether phosphatidylethanolamine)	PE 40:8e	24H-A2	32822252	0.10299	22.61		34	Ratio to surrogate PE(15:0-18:1)(d7)	-0.8	24H-A2-X230413P00121R22867S10.raw
PE(O/P-) (Alkyl/alkenyl ether phosphatidylethanolamine)	PE 40:8e	24H-A3	24860626	0.080131	22.61		34	Ratio to surrogate PE(15:0-18:1)(d7)	-0.4	24H-A3-X230413P00121R22867S12.raw
PE(O/P-) (Alkyl/alkenyl ether phosphatidylethanolamine)	PE 40:8e	24H-A4	1602874	0.085651	22.61		34	Ratio to surrogate PE(15:0-18:1)(d7)	-0.7	24H-A4-X230413P00121R22867S14.raw
PE(O/P-) (Alkyl/alkenyl ether phosphatidylethanolamine)	PE 40:8e	24H-A5	19107328	0.077568	22.61		34	Ratio to surrogate PE(15:0-18:1)(d7)	-0.5	24H-A5-X230413P00121R22867S16.raw
PE(O/P-) (Alkyl/alkenyl ether phosphatidylethanolamine)	PE 40:8e	24H-B1	9466123	0.16235	22.61		34	Ratio to surrogate PE(15:0-18:1)(d7)	-1.2	24H-B1-X230412P00121R22843S21.raw
PE(O/P-) (Alkyl/alkenyl ether phosphatidylethanolamine)	PE 40:8e	24H-B2	48395988	0.12186	22.61		34	Ratio to surrogate PE(15:0-18:1)(d7)	-0.7	24H-B2-X230412P00121R22843S23.raw
PE(O/P-) (Alkyl/alkenyl ether phosphatidylethanolamine)	PE 40:8e	24H-B3	40102596	0.1057	22.61		34	Ratio to surrogate PE(15:0-18:1)(d7)	-1.1	24H-B3-X230412P00121R22843S25.raw
PE(O/P-) (Alkyl/alkenyl ether phosphatidylethanolamine)	PE 40:7e	24H-A1	158684096	0.48017	22.51		34	Ratio to surrogate PE(15:0-18:1)(d7)	-0.3	24H-A1-X230413P00121R22867S08.raw
PE(O/P-) (Alkyl/alkenyl ether phosphatidylethanolamine)	PE 40:7e	24H-A2	160664896	0.50412	22.51		34	Ratio to surrogate PE(15:0-18:1)(d7)	-1.1	24H-A2-X230413P00121R22867S10.raw
PE(O/P-) (Alkyl/alkenyl ether phosphatidylethanolamine)	PE 40:7e	24H-A3	142702144	0.45996	22.51		34	Ratio to surrogate PE(15:0-18:1)(d7)	-0.3	24H-A3-X230413P00121R22867S12.raw
PE(O/P-) (Alkyl/alkenyl ether phosphatidylethanolamine)	PE 40:7e	24H-A4	9686879	0.51763	22.51		34	Ratio to surrogate PE(15:0-18:1)(d7)	-0.2	24H-A4-X230413P00121R22867S14.raw
PE(O/P-) (Alkyl/alkenyl ether phosphatidylethanolamine)	PE 40:7e	24H-A5	93187832	0.37831	22.51		34	Ratio to surrogate PE(15:0-18:1)(d7)	-0.8	24H-A5-X230413P00121R22867S16.raw
PE(O/P-) (Alkyl/alkenyl ether phosphatidylethanolamine)	PE 40:7e	24H-B1	56843188	0.9749	22.51		34	Ratio to surrogate PE(15:0-18:1)(d7)	-0.6	24H-B1-X230412P00121R22843S21.raw
PE(O/P-) (Alkyl/alkenyl ether phosphatidylethanolamine)	PE 40:7e	24H-B2	300153216	0.75578	22.51		34	Ratio to surrogate PE(15:0-18:1)(d7)	-0.5	24H-B2-X230412P00121R22843S23.raw
PE(O/P-) (Alkyl/alkenyl ether phosphatidylethanolamine)	PE 40:7e	24H-B3	340875968	0.8985	22.51		34	Ratio to surrogate PE(15:0-18:1)(d7)	-0.3	24H-B3-X230412P00121R22843S25.raw
PE(O/P-) (Alkyl/alkenyl ether phosphatidylethanolamine)	PE 40:6e	24H-A1	166778928	0.50466	22.44		34	Ratio to surrogate PE(15:0-18:1)(d7)	-1.3	24H-A1-X230413P00121R22867S08.raw
PE(O/P-) (Alkyl/alkenyl ether phosphatidylethanolamine)	PE 40:6e	24H-A2	186274816	0.58448	22.44		34	Ratio to surrogate PE(15:0-18:1)(d7)	-1.9	24H-A2-X230413P00121R22867S10.raw
PE(O/P-) (Alkyl/alkenyl ether phosphatidylethanolamine)	PE 40:6e	24H-A3	167432288	0.53967	22.44		34	Ratio to surrogate PE(15:0-18:1)(d7)	-1.1	24H-A3-X230413P00121R22867S12.raw
PE(O/P-) (Alkyl/alkenyl ether phosphatidylethanolamine)	PE 40:6e	24H-A4	11054170	0.59069	22.44		34	Ratio to surrogate PE(15:0-18:1)(d7)	-1.1	24H-A4-X230413P00121R22867S14.raw
PE(O/P-) (Alkyl/alkenyl ether phosphatidylethanolamine)	PE 40:6e	24H-A5	95162064	0.38632	22.44		34	Ratio to surrogate PE(15:0-18:1)(d7)	-1.8	24H-A5-X230413P00121R22867S16.raw
PE(O/P-) (Alkyl/alkenyl ether phosphatidylethanolamine)	PE 40:6e	24H-B1	63945788	1.0967	22.44		34	Ratio to surrogate PE(15:0-18:1)(d7)	-1.3	24H-B1-X230412P00121R22843S21.raw
PE(O/P-) (Alkyl/alkenyl ether phosphatidylethanolamine)	PE 40:6e	24H-B2	345335872	0.86954	22.44		34	Ratio to surrogate PE(15:0-18:1)(d7)	-1.2	24H-B2-X230412P00121R22843S23.raw
PE(O/P-) (Alkyl/alkenyl ether phosphatidylethanolamine)	PE 40:6e	24H-B3	425387040	1.1213	22.44		34	Ratio to surrogate PE(15:0-18:1)(d7)	-1.1	24H-B3-X230412P00121R22843S25.raw
PE(O/P-) (Alkyl/alkenyl ether phosphatidylethanolamine)	PE 40:5e	24H-A1	119835104	0.36261	22.29		34	Ratio to surrogate PE(15:0-18:1)(d7)	-1.8	24H-A1-X230413P00121R22867S08.raw
PE(O/P-) (Alkyl/alkenyl ether phosphatidylethanolamine)	PE 40:5e	24H-A2	128566512	0.40341	22.29		34	Ratio to surrogate PE(15:0-18:1)(d7)	-2	24H-A2-X230413P00121R22867S10.raw
PE(O/P-) (Alkyl/alkenyl ether phosphatidylethanolamine)	PE 40:5e	24H-A3	111081992	0.35804	22.29		34	Ratio to surrogate PE(15:0-18:1)(d7)	-1.6	24H-A3-X230413P00121R22867S12.raw
PE(O/P-) (Alkyl/alkenyl ether phosphatidylethanolamine)	PE 40:5e	24H-A4	6853071	0.3662	22.29		34	Ratio to surrogate PE(15:0-18:1)(d7)	-1	24H-A4-X230413P00121R22867S14.raw
PE(O/P-) (Alkyl/alkenyl ether phosphatidylethanolamine)	PE 40:5e	24H-A5	55502300	0.22532	22.29		34	Ratio to surrogate PE(15:0-18:1)(d7)	-2	24H-A5-X230413P00121R22867S16.raw
PE(O/P-) (Alkyl/alkenyl ether phosphatidylethanolamine)	PE 40:5e	24H-B1	31339400	0.53749	22.29		34	Ratio to surrogate PE(15:0-18:1)(d7)	-2.4	24H-B1-X230412P00121R22843S21.raw
PE(O/P-) (Alkyl/alkenyl ether phosphatidylethanolamine)	PE 40:5e	24H-B2	171216864	0.43112	22.29		34	Ratio to surrogate PE(15:0-18:1)(d7)	-2.1	24H-B2-X230412P00121R22843S23.raw
PE(O/P-) (Alkyl/alkenyl ether phosphatidylethanolamine)	PE 40:5e	24H-B3	175990176	0.46388	22.29		34	Ratio to surrogate PE(15:0-18:1)(d7)	-2.4	24H-B3-X230412P00121R22843S25.raw
PE(O/P-) (Alkyl/alkenyl ether phosphatidylethanolamine)	PE 40:4e	24H-A1	198127424	0.59952	22.22		34	Ratio to surrogate PE(15:0-18:1)(d7)	-1.2	24H-A1-X230413P00121R22867S08.raw
PE(O/P-) (Alkyl/alkenyl ether phosphatidylethanolamine)	PE 40:4e	24H-A2	220252624	0.69109	22.22		34	Ratio to surrogate PE(15:0-18:1)(d7)	-0.7	24H-A2-X230413P00121R22867S10.raw
PE(O/P-) (Alkyl/alkenyl ether phosphatidylethanolamine)	PE 40:4e	24H-A3	180269040	0.58104	22.22		34	Ratio to surrogate PE(15:0-18:1)(d7)	-0.1	24H-A3-X230413P00121R22867S12.raw
PE(O/P-) (Alkyl/alkenyl ether phosphatidylethanolamine)	PE 40:4e	24H-A4	10438761	0.5578	22.22		34	Ratio to surrogate PE(15:0-18:1)(d7)	0.2	24H-A4-X230413P00121R22867S14.raw
PE(O/P-) (Alkyl/alkenyl ether phosphatidylethanolamine)	PE 40:4e	24H-A5	78801096	0.3199	22.22		34	Ratio to surrogate PE(15:0-18:1)(d7)	-2	24H-A5-X230413P00121R22867S16.raw
PE(O/P-) (Alkyl/alkenyl ether phosphatidylethanolamine)	PE 40:4e	24H-B1	31379786	0.53819	22.22		34	Ratio to surrogate PE(15:0-18:1)(d7)	-0.9	24H-B1-X230412P00121R22843S21.raw
PE(O/P-) (Alkyl/alkenyl ether phosphatidylethanolamine)	PE 40:4e	24H-B2	189165968	0.47631	22.22		34	Ratio to surrogate PE(15:0-18:1)(d7)	-0.6	24H-B2-X230412P00121R22843S23.raw
PE(O/P-) (Alkyl/alkenyl ether phosphatidylethanolamine)	PE 40:4e	24H-B3	188299664	0.49633	22.22		34	Ratio to surrogate PE(15:0-18:1)(d7)	-0.3	24H-B3-X230412P00121R22843S25.raw
PE(O/P-) (Alkyl/alkenyl ether phosphatidylethanolamine)	PE 42:8e	24H-A1	4271910	0.012926	22.43		34	Ratio to surrogate PE(15:0-18:1)(d7)	-2.6	24H-A1-X230413P00121R22867S08.raw
PE(O/P-) (Alkyl/alkenyl ether phosphatidylethanolamine)	PE 42:8e	24H-A2	4726743	0.014831	22.43		34	Ratio to surrogate PE(15:0-18:1)(d7)	-4.5	24H-A2-X230413P00121R22867S10.raw
PE(O/P-) (Alkyl/alkenyl ether phosphatidylethanolamine)	PE 42:8e	24H-A3	4437039	0.014301	22.43		34	Ratio to surrogate PE(15:0-18:1)(d7)	-4.6	24H-A3-X230413P00121R22867S12.raw
PE(O/P-) (Alkyl/alkenyl ether phosphatidylethanolamine)	PE 42:8e	24H-A4	346066	0.018492	22.43		34	Ratio to surrogate PE(15:0-18:1)(d7)	-3.9	24H-A4-X230413P00121R22867S14.raw
PE(O/P-) (Alkyl/alkenyl ether phosphatidylethanolamine)	PE 42:8e	24H-A5	#N/A	#N/A	22.43		34	Ratio to surrogate PE(15:0-18:1)(d7)	#N/A	24H-A5-X230413P00121R22867S16.raw
PE(O/P-) (Alkyl/alkenyl ether phosphatidylethanolamine)	PE 42:8e	24H-B1	1844723	0.031638	22.43		34	Ratio to surrogate PE(15:0-18:1)(d7)	-4	24H-B1-X230412P00121R22843S21.raw
PE(O/P-) (Alkyl/alkenyl ether phosphatidylethanolamine)	PE 42:8e	24H-B2	#N/A	#N/A	22.43		34	Ratio to surrogate PE(15:0-18:1)(d7)	#N/A	24H-B2-X230412P00121R22843S23.raw
PE(O/P-) (Alkyl/alkenyl ether phosphatidylethanolamine)	PE 42:8e	24H-B3	9840151	0.025937	22.43		34	Ratio to surrogate PE(15:0-18:1)(d7)	-4.2	24H-B3-X230412P00121R22843S25.raw
PE(O/P-) (Alkyl/alkenyl ether phosphatidylethanolamine)	PE 42:7e	24H-A1	57593140	0.17427	22.29		34	Ratio to surrogate PE(15:0-18:1)(d7)	0.6	24H-A1-X230413P00121R22867S08.raw
PE(O/P-) (Alkyl/alkenyl ether phosphatidylethanolamine)	PE 42:7e	24H-A2	54251956	0.17023	22.29		34	Ratio to surrogate PE(15:0-18:1)(d7)	0.1	24H-A2-X230413P00121R22867S10.raw
PE(O/P-) (Alkyl/alkenyl ether phosphatidylethanolamine)	PE 42:7e	24H-A3	55526228	0.17897	22.29		34	Ratio to surrogate PE(15:0-18:1)(d7)	0.9	24H-A3-X230413P00121R22867S12.raw
PE(O/P-) (Alkyl/alkenyl ether phosphatidylethanolamine)	PE 42:7e	24H-A4	3561886	0.19033	22.29		34	Ratio to surrogate PE(15:0-18:1)(d7)	1.8	24H-A4-X230413P00121R22867S14.raw
PE(O/P-) (Alkyl/alkenyl ether phosphatidylethanolamine)	PE 42:7e	24H-A5	29005344	0.11775	22.29		34	Ratio to surrogate PE(15:0-18:1)(d7)	0.4	24H-A5-X230413P00121R22867S16.raw
PE(O/P-) (Alkyl/alkenyl ether phosphatidylethanolamine)	PE 42:7e	24H-B1	18330260	0.31438	22.29		34	Ratio to surrogate PE(15:0-18:1)(d7)	1.1	24H-B1-X230412P00121R22843S21.raw
PE(O/P-) (Alkyl/alkenyl ether phosphatidylethanolamine)	PE 42:7e	24H-B2	97520600	0.24555	22.29		34	Ratio to surrogate PE(15:0-18:1)(d7)	1.2	24H-B2-X230412P00121R22843S23.raw
PE(O/P-) (Alkyl/alkenyl ether phosphatidylethanolamine)	PE 42:7e	24H-B3	104113328	0.27443	22.29		34	Ratio to surrogate PE(15:0-18:1)(d7)	1.5	24H-B3-X230412P00121R22843S25.raw
PE(O/P-) (Alkyl/alkenyl ether phosphatidylethanolamine)	PE 42:6e	24H-A1	102275064	0.30948	22.24		34	Ratio to surrogate PE(15:0-18:1)(d7)	-2.1	24H-A1-X230413P00121R22867S08.raw
PE(O/P-) (Alkyl/alkenyl ether phosphatidylethanolamine)	PE 42:6e	24H-A2	106280408	0.33348	22.24		34	Ratio to surrogate PE(15:0-18:1)(d7)	-1.9	24H-A2-X230413P00121R22867S10.raw
PE(O/P-) (Alkyl/alkenyl ether phosphatidylethanolamine)	PE 42:6e	24H-A3	99062648	0.3193	22.24		34	Ratio to surrogate PE(15:0-18:1)(d7)	-1.6	24H-A3-X230413P00121R22867S12.raw
PE(O/P-) (Alkyl/alkenyl ether phosphatidylethanolamine)	PE 42:6e	24H-A4	5922388	0.31647	22.24		34	Ratio to surrogate PE(15:0-18:1)(d7)	-1.3	24H-A4-X230413P00121R22867S14.raw
PE(O/P-) (Alkyl/alkenyl ether phosphatidylethanolamine)	PE 42:6e	24H-A5	48079156	0.19518	22.24		34	Ratio to surrogate PE(15:0-18:1)(d7)	-1.9	24H-A5-X230413P00121R22867S16.raw
PE(O/P-) (Alkyl/alkenyl ether phosphatidylethanolamine)	PE 42:6e	24H-B1	25068982	0.42995	22.24		34	Ratio to surrogate PE(15:0-18:1)(d7)	-2.2	24H-B1-X230412P00121R22843S21.raw
PE(O/P-) (Alkyl/alkenyl ether phosphatidylethanolamine)	PE 42:6e	24H-B2	139335472	0.35084	22.24		34	Ratio to surrogate PE(15:0-18:1)(d7)	-2	24H-B2-X230412P00121R22843S23.raw
PE(O/P-) (Alkyl/alkenyl ether phosphatidylethanolamine)	PE 42:6e	24H-B3	151334784	0.3989	22.24		34	Ratio to surrogate PE(15:0-18:1)(d7)	-1.7	24H-B3-X230412P00121R22843S25.raw
PE(O/P-) (Alkyl/alkenyl ether phosphatidylethanolamine)	PE 42:5e	24H-A1	44275620	0.13397	22.18		34	Ratio to surrogate PE(15:0-18:1)(d7)	-4.4	24H-A1-X230413P00121R22867S08.raw
PE(O/P-) (Alkyl/alkenyl ether phosphatidylethanolamine)	PE 42:5e	24H-A2	51658320	0.16209	22.18		34	Ratio to surrogate PE(15:0-18:1)(d7)	-3.5	24H-A2-X230413P00121R22867S10.raw
[truncated: 142 more rows]

## Sheet: Format-transpose
Molecule	24H-A1	24H-A2	24H-A3	24H-A4	24H-A5	24H-B1	24H-B2	24H-B3
[truncated: 144 more rows]

[truncated: 2 more sheets: t-test results, Volcano plot]
